# Supplementary material for: Global monitoring of antimicrobial resistance based on metagenomics analyses of urban sewage
Source: Nat Commun. 2019 Mar 8;10:1124. doi: 10.1038/s41467-019-08853-3 (PMC6408512; doi:10.1038/s41467-019-08853-3)
Supplement: Supplementary file 4 — Supplementary Data 1 [file 41467_2019_8853_MOESM4_ESM.txt]

sample_ID	country_ID	samplenum	country	Continent	city	site.characteristic	site.farming	site.slaughterhouse	site.industry	site.hospital	site.size.km.sq	latitude	longitude	demography	demography.class	sample.date	velocity.rank	velocity	viscosity.rank	temp.yesterday	temp.today	temp.sample	weather	transport.time	transport.temp	storage.temp	season	season.type	shipping.date	wba_AG.SRF.TOTL.K2	wba_CM.MKT.INDX.ZG	wba_CM.MKT.LCAP.CD	wba_CM.MKT.LDOM.NO	wba_CM.MKT.TRAD.CD	wba_CM.MKT.TRNR	wba_DT.AMT.BLAT.CD	wba_DT.AMT.DLXF.CD	wba_DT.AMT.DPNG.CD	wba_DT.AMT.MLAT.CD	wba_DT.AMT.OFFT.CD	wba_DT.AMT.PBND.CD	wba_DT.AMT.PCBK.CD	wba_DT.AMT.PROP.CD	wba_DT.AMT.PRVT.CD	wba_DT.DIS.BLAT.CD	wba_DT.DIS.DLXF.CD	wba_DT.DIS.MLAT.CD	wba_DT.DIS.OFFT.CD	wba_DT.DIS.PCBK.CD
ALB.17	ALB	17	Albania	Europe	Tirana	The sampling site is a stream (naturally made)(Natural stream where are drainaged the sewage of city )	Yes	Yes	No	Yes	41,8	41,3404389	19,7716056	800000	All	02-01-2016	4	NA	5	11,5	11	12	Sunny	50	12	-73	Winter	Wet season	02-03-2016	28750	1,72674527	1,74E+11	204,885	1,09E+11	17,79299842	42113300	380774800	199710500	68767400	110880700	467746271,7	36319100	588900	70183600	62840500	710199600	200947500	263788000	82182900
AUS.18	AUS	18	Australia	Oceania	Canberra	The sampling site is a waste water treatment plant	No	No	Yes	Yes	814	-35,246401	148,969753	381000	Middle class	02-04-2016	5	NA	5	20,9	19,3	22	Rainy - showers	20	4	-80	Summer			7741220	3,929422664	1,24E+12	1945,4	9,26E+11	77,21195707	1240429730	31835116265	22792720408	1776885274	3122800129	2524479591	2453454658	797305055,3	6138039211	1133696033	53045429331	2816536097	3778753924	6689857814
AUS.18a	AUS	18a	Australia	Oceania	Melbourne	The sampling site is a waste water treatment plant	No	Yes	Yes	Yes	5000	-37,9768333	144,6383056	1600000	All	02-08-2016	4	NA	5	28	23,8	NA	Partly cloudy	60	4	-80	Summer		02/16/2016	7741220	3,929422664	1,24E+12	1945,4	9,26E+11	77,21195707	1240429730	31835116265	22792720408	1776885274	3122800129	2524479591	2453454658	797305055,3	6138039211	1133696033	53045429331	2816536097	3778753924	6689857814
AUT.70	AUT	70	Austria	Europe	Vienna	The sampling site is a waste water treatment plant	No	No	Yes	Yes	414,6	48,174	16,4631944	1797337	All	02-04-2016	3	NA	5	10	7	13,1	Cloudy	30	18	-80	Winter		02-08-2016	83879	-0,731948546	1,18E+11	87,5	50358099671	45,30169114	590682019,7	13674959368	10303551535	931758430,3	1237915900	1157801291	804073939,7	305170179	2250710782	681096035	20954525014	1655620116	2478080506	1662808742
BGR.66	BGR	66	Bulgaria	Europe	Sofia	The sampling site is a waste water treatment plant	Yes	Yes	Yes	Yes	NA	42,7506944	23,36475	2000000	All	02-04-2016	4	NA	5	12	5	NA	Rainy - showers	20	4	-70	Winter	Wet season	02-11-2016	111000	-4,244134394	2,18E+11	252,9203333	2,79E+11	19,39744263	65437100	4697386500	4115397200	246404800	311841900	713647155	254377259,7	137700	270147400	31048000	7699919000	244915400	275963400	325671706
BRA.53	BRA	53	Brazil	South America	Belo Horizonte	The sampling site is a waste water treatment plant	No	No	No	Yes	NA	-19,8957389	-43,8791361	500000	lower class	02/16/2016	5	NA	5	NA	NA	27	Sunny	20	4	-70	Summer	Wet season		8515770	10,51732179	1,04E+12	363,3	6,85E+11	70,38688427	933100800	48471997600	35659873400	2692284000	3625384800	5378785100	2955994200	851960100	9186739400	1454435500	78946153400	3710691900	5165127400	5286586300
BRA.53a	BRA	53a	Brazil	South America	Bel?m	The sampling site is a waste water treatment plant	No	No	No	Yes	NA	-1,35673	-48,44536	500000	lower class	02/15/2016	1	NA	5	27	28	29	Partly cloudy	25	4	-80	Summer	Wet season		8515770	10,51732179	1,04E+12	363,3	6,85E+11	70,38688427	933100800	48471997600	35659873400	2692284000	3625384800	5378785100	2955994200	851960100	9186739400	1454435500	78946153400	3710691900	5165127400	5286586300
BWA.19	BWA	19	Botswana	Africa	Gaborone	The sampling site is a waste water treatment plant	Yes	Yes	Yes	Yes	169	-24,6119444	25,9647222	231592	All	01/25/2016	4	NA	5	NA	32	NA	Partly cloudy	180	4	-80	Summer	Dry season	02/25/2016	581730	1,033969003	5,25E+11	182,943	9,09E+11	25,54766053	16039600	87550900	1122917581	53933700	69973300	525011741	7438300	2170400	9608700	6707100	248107400	183115400	189822500	46320000
CAN.22	CAN	22	Canada	North America	Regina	The sampling site is a waste water treatment plant	No	No	Yes	Yes	NA	50,4708333	-104,7444444	220000	All	01/26/2016	4	NA	5	-6	-5,6	NA	Cloudy	30	4	-80	Winter	Dry season	02-11-2016	9984670	4,547380478	1,88E+12	3815	1,37E+12	77,05847319	1258960216	32286515855	23578055380	1769454145	3104428955	2354730025	2453214036	838155735,7	6309848544	1179963027	54047390979	2748711283	3826218509	6722131748
CAN.22a	CAN	22a	Canada	North America	Calgary	The sampling site is a waste water treatment plant	No		No	Yes	NA	51,0130611	-114,0245778	900000	All	02-01-2016	5	NA	4	-2	-4	NA	Snowy	2880	4	-80	Winter	Dry season	02-11-2016	9984670	4,547380478	1,88E+12	3815	1,37E+12	77,05847319	1258960216	32286515855	23578055380	1769454145	3104428955	2354730025	2453214036	838155735,7	6309848544	1179963027	54047390979	2748711283	3826218509	6722131748
CAN.22b	CAN	22b	Canada	North America	Toronto	The sampling site is a waste water treatment plant	No		Yes	Yes	NA	43,6336111	-79,4794444	685000	All	02-01-2016	5	5,474537037	4	5,7	4	NA	Cloudy	NA	4	-80	Winter	Wet season	02-11-2016	9984670	4,547380478	1,88E+12	3815	1,37E+12	77,05847319	1258960216	32286515855	23578055380	1769454145	3104428955	2354730025	2453214036	838155735,7	6309848544	1179963027	54047390979	2748711283	3826218509	6722131748
CAN.22c	CAN	22c	Canada	North America	Ottawa	The sampling site is a waste water treatment plant	No	No	Yes	Yes	2767	45,4620111	-75,5908972	650000	All	01/26/2016	5	4,097222222	4	-4	-0,7	NA	Cloudy	NA	4	-80	Winter	Wet season	02-11-2016	9984670	4,547380478	1,88E+12	3815	1,37E+12	77,05847319	1258960216	32286515855	23578055380	1769454145	3104428955	2354730025	2453214036	838155735,7	6309848544	1179963027	54047390979	2748711283	3826218509	6722131748
CHE.67	CHE	67	Switzerland	Europe	Bern	The sampling site is a waste water treatment plant	Yes	Yes	Yes	Yes	193	46,9722222	7,4285	225000	Upper and middle class	01/27/2016	5	0,5	5	2,1	3,8	14,2	Snowy	30	-20	-70	Winter	Wet season	02-01-2016	41290	3,692256505	1,27E+12	243,4	8,96E+11	74,49103071	953510354,3	20880507250	16720455157	1340407056	2258470880	1696961442	1560857373	608923689,7	3572624739	1103200093	37112565188	2207451925	3160798092	5578281876
CHN.64	CHN	64	China	Asia	Guangzhou	The sampling site is a waste water treatment plant	No	No	No	Yes	228	23,1114444	113,352	2960000	Middle class	01/28/2016	5	NA	5	11	13	13	Rainy - all day rain	30	13	-70	Winter	Wet season	03-04-2016	9562910,96	8,484081303	4,64E+12	2271,4	1,15E+13	226,3603288	3285976500	34490536400	22044854600	2312774600	5598751100	1040363900	3187873400	2618693400	6846930700	1358247881	64997160100	2661970600	3700130000	4553107457
CIV.13	CIV	13	C?te d'Ivoire	Africa	Abidjan	The sampling site is an open sewer line (man-made)	Yes	Yes	No	Yes	286	5,3404722	-4,0156389	2000000	All	01/25/2016	2	NA	4	NA	NA	28	Sunny	15	5	-80		Dry season	02-05-2016	322460	16,31319054	3,94E+11	38,6	313266061,8	19,46876866	161078500	641708900	270906400	183232500	344311000	539705808	22484300	4007200	26491500	264514000	1049223900	131704600	396218600	250855400
COL.2	COL	2	Colombia	South America	Bogota	The sampling site is a river (naturally made)	Yes	Yes	Yes	Yes	1895	4,5447667	-74,25825	9800000	All	01/27/2016	3	NA	4	20,5	21,8	10,3	Sunny	90	6	-88	Summer	Dry season	02-01-2016	1141749,4	4,452542164	1,54E+11	78,4	19935726624	13,64525545	117121200	7568763300	5237655100	1115337600	1232458800	727946100	310581700	60121600	1098649400	528261700	13742827100	1766150600	2294412300	875585700
CZE.23	CZE	23	Czech Rep	Europe	Prague	The sampling site is a waste water treatment plant	No	No	Yes	Yes	470	50,1137929	14,4001268	1260000	All	02-01-2016	4	NA	4	8	11	15,7	Rainy - showers	150	9	-75	Winter	Wet season	02-08-2016	78870	-3,708664695	2,74E+11	345,701	4,10E+11	52,96828213	533522074	12009935033	8945377888	845006163,7	1176444962	1245242578	861780884	154680437	2057269379	730975660,7	18623824829	1564644225	2433111613	2911699571
DEU.27	DEU	27	Germany	Europe	Berlin	The sampling site is a waste water treatment plant	No	No	Yes	Yes	NA	52,5315714	13,2322464	1000000	Middle class	02-08-2016	NA	NA	4	NA	NA	NA	Rainy - showers	90	NA	-80	Winter	Wet season	02/16/2016	357224,7	8,377142287	1,57E+12	655,2	1,87E+12	129,1597109	1025470841	33564438652	25617857216	1597372850	2311714293	2169809792	2204587312	696906632	5816107094	1050257972	47398742908	2614124445	3739893532	3258198410
DNK.71_RA	DNK	71_RA	Denmark	Europe	Copenhagen, Hvidovre/Aved?re	The sampling site is a waste water treatment plant					NA	NA	NA	235000		03-02-2016	5	NA	5	6	4	NA		60	-20	10				43002,2	9,233704227	3,11E+12	1474,262333	5,81E+12	110,3562855	998775770,7	34070452894	25584867613	1666032434	2534630906	2330285880	2320871699	860666906	6230024051	947639431,3	50435855780	2611259042	3557198412	3171057854
DNK.71_RD	DNK	71_RD	Denmark	Europe	Copenhagen, Valby	The sampling site is a waste water treatment plant					NA	NA	NA	230000		03-02-2016	5	NA	5	6	4	NA		60	-20	10				43002,2	9,233704227	3,11E+12	1474,262333	5,81E+12	110,3562855	998775770,7	34070452894	25584867613	1666032434	2534630906	2330285880	2320871699	860666906	6230024051	947639431,3	50435855780	2611259042	3557198412	3171057854
DNK.71_RL	DNK	71_RL	Denmark	Europe	Copenhagen	The sampling site is a waste water treatment plant					NA	NA	NA	535000		03-02-2016	5	NA	5	6	4	NA		60	-20	10				43002,2	9,233704227	3,11E+12	1474,262333	5,81E+12	110,3562855	998775770,7	34070452894	25584867613	1666032434	2534630906	2330285880	2320871699	860666906	6230024051	947639431,3	50435855780	2611259042	3557198412	3171057854
ECU.14	ECU	14	Ecuador	South America	Quito	The sampling site is a river (naturally made)	Yes	Yes	Yes	Yes	NA	-0,2091667	-78,4766667	1200000	All	02-01-2016	3	NA	5	20	24	12	Partly cloudy	30	15	-80	Winter	Dry season		256370	-5,488436511	4,63E+11	321,645	5,10E+11	24,45918244	449815400	3067115000	1111062600	535125300	984940700	556949256	36991900	44514600	971111700	837064500	3641347100	878237600	1715302100	375442000
ECU.14a	ECU	14a	Ecuador	South America	San Cristobal Island, Gal?pagos	The sampling site is a waste water treatment plant	Yes	No	No	Yes	NA	-0,9079278	-89,6030472	7475	Middle and lower class	02-06-2016	2	NA	3	29	28	31	Sunny	30	28	-80	Summer	Dry season	02/23/2016	256370	-5,488436511	4,63E+11	321,645	5,10E+11	24,45918244	449815400	3067115000	1111062600	535125300	984940700	556949256	36991900	44514600	971111700	837064500	3641347100	878237600	1715302100	375442000
ESP.75	ESP	75	Spain	Europe	Barcelona	The sampling site is a waste water treatment plant	No	Yes	Yes	Yes	60	41,409792	2,222826	2800000	Middle and lower class	02-10-2016	3	3,703703704	4	15	14,5	14	Partly cloudy	40	10	-75	Winter	Wet season	03-08-2016	505701	-3,243680311	1,10E+12	3392,4	1,21E+12	111,5279412	875637113,3	22811661711	18366777380	1426027931	2164896666	1983756887	1832307971	388594950,7	4208497535	1270658266	40035809474	2645043252	3776902646	6183585256
ETH.24	ETH	24	Ethiopia	Africa	Addis Ababa	The sampling site is a waste water treatment plant (At the gate of waste water treatment plant)	No	No	No	Yes	NA	8,919923	38,755649	250000	All	02-01-2016	3	NA	3	26	27	22	Cloudy	30	4	-80		Dry season	02-11-2016	1104300	4,947153153	5,21E+11	237,9613333	1,04E+12	32,62135793	86280300	343294400	2361422169	44298900	130579200	677615239,7	79895100	132820100	212715200	736576500	2362396800	745267400	1481843900	316375600
FIN.25	FIN	25	Finland	Europe	Helsinki	The sampling site is a waste water treatment plant	No	No	Yes	Yes	75	60,2253889	24,9940278	800000	All	01/26/2016	4	3,73	4	-1	-1	11,5	Snowy	60	6	-80	Winter		02-01-2016	338420	1,980383005	3,44E+11	350,5733333	5,13E+11	51,14846198	559457577	14327023145	12824551578	551460982	968730693,7	1221603605	783156132	466663509,7	2100554585	524420459	19431406141	1064294320	1537710833	1112138850
GEO.59	GEO	59	Georgia	Europe	Tbilisi	The sampling site is a waste water pipe; sampling was done before water treatment plant	No	No	No	No	162,974	41,87045	45,2696	3000	Middle class	01/25/2016	3	NA	3	0	1	NA	Cloudy	40	4	-80	Winter	Wet season		69700	3,092698742	4,31E+11	214,4026667	2,84E+11	30,89473075	33740700	896956800	647518400	41955600	75696300	755036558	98533500	177191453	173742100	54040300	1200563200	293398600	347438900	49211500
GHA.4	GHA	4	Ghana	Africa	Tamale	The sampling site is an open sewer line (man-made)	Yes	Yes	No	No	NA	9,3968056	-0,8283333	19037	All	01/30/2016	3	NA	3	32	30	NA	Sunny	150	4	-20		Dry season	02-03-2016	238540	3,096448289	5,39E+11	159,2493333	1,16E+12	25,20800822	147831500	387638100	1356761565	36335100	184166600	504288914,3	156224300	25298200	203471500	557851700	1969496200	431194400	989046100	450919100
GMB.10	GMB	10	Gambia	Africa	Banjul	The sampling site is an open sewer line (man-made)	No	Yes	Yes	Yes	12	13,4580556	-16,5830556	30000	All	01/28/2016	1	NA	5	31,6	30,6	28,6	Sunny	NA	30,4	-80	Winter	Dry season	03-10-2016	11300	5,142293372	5,50E+11	224,259	8,32E+11	27,90142955	8426100	22514400	789503719	12548700	20974800	592630520,3	1539600	101277873	1539600	9338600	38687100	27307400	36646000	222272863,7
HRV.68	HRV	68	Croatia	Europe	Zagreb	The sampling site is a waste water treatment plant	No	No	Yes	Yes	4761	45,787634	16,079189	790017	All	02-01-2016	3	3,611111111	5	13	14	10,4	Cloudy	60	42	-82	Winter	Wet season	02-04-2016	56590	0,525333387	2,60E+11	240,1	2,78E+11	26,88265471	270404405,3	5417134281	4201976574	280961761,7	466676849,7	855578351,7	418480805,3	71272722,67	946646709,7	313203888	7307260737	636439773	933224842,3	2041570573
HUN.61	HUN	61	Hungary	Europe	Budapest	The sampling site is a waste water treatment plant	No	No	Yes	No	52	47,5695833	19,0746167	200000	All	02-02-2016	5	NA	3	13	11	15	Partly cloudy	30	10	-80	Winter	Wet season	02-12-2016	93030	2,934069087	23649022658	45,8	18832711804	76,01430532	459432812	10405380261	8397369669	599992591,7	923512036,3	1016795373	668125257	165100090,3	1665657148	509352049,3	15342431264	1249938917	1780658592	2506431236
IND.11	IND	11	India	Asia	Kochi	The sampling site is a waste water treatment plant	No	No	No	Yes	25	9,9715	76,3050833	65000	Upper and middle class	01/27/2016	4	NA	3	32	32	31,2	Sunny	10	15	-80	Spring	Dry season	02-03-2016	3287259,7	13,3821213	1,35E+12	5259	8,33E+11	63,98350288	1589536400	31092948800	21544593800	2150231900	3739768300	2081942100	3693069100	33575500	5808586700	2382216300	54475401700	4051685000	6433901300	5429581700
IRL.69	IRL	69	Ireland	Europe	Galway	The sampling site is a waste water treatment plant	No	Yes	Yes	Yes	36	53,2632722	-9,0565528	70000	All	02-10-2016	5	NA	5	7	8	1,5	Rainy - showers	20	4	-80	Winter		02/29/2016	70280	2,658852233	1,09E+11	48	15326933063	15,72991025	339778065,7	5831258113	4699620012	309026919,3	610299822	921044406,3	474074451,3	121829467,7	1384423635	378133433,7	9680967475	702442810,3	1007935424	1221927437
IRN.12	IRN	12	Iran, Islamic Republic of	Middle East	Tehran	The sampling site is a waste water treatment plant	No	No	Yes	Yes	450	35,5678889	51,4392778	320000	All	02-02-2016	5	5,5	5	10	11	4	Partly cloudy	120	4	-80	Winter	Wet season	02-08-2016	1745150	2,338724758	1,10E+11	336	18101712054	18,65170238	216567900	1177776500	2421150437	74261200	290829100	593899971,7	517253000	369694400	886947400	501849805,7	287317200	68985600	102274000	154081100
ISL.28	ISL	28	Iceland	Europe	Reykjav?k	The sampling site is a waste water treatment plant	Yes	Yes	Yes	Yes	70	64,1555	-21,87275	90000	All	02-02-2016	5	1,53	5	-3	-3	NA	Sunny	15	4	-77	Winter	Wet season	02-09-2016	103000	3,530817412	1,13E+12	444,3656667	1,97E+12	45,73647892	521659707,7	10620739632	10111231573	330443890,7	755124564	919273174	464533501,7	429982895,3	1102330267	642532862,7	14366441616	864578580	1416301234	2728690195
ISR.29	ISR	29	Israel	Middle East	Jerusalem	The sampling site is a waste water treatment plant	Yes	Yes	Yes	Yes	NA	31,7577222	35,1002222	500000	All	01/31/2016	4	NA	4	2	3	19,4	Sunny	30	4	-80	Winter	Wet season	02-08-2016	22070	4,595102652	1,94E+11	540,2	72180537846	39,87971833	645964741,3	16672589233	16716973569	1002030447	1386670991	1543771766	970176989	494040457	2786804757	610389514	25766081462	1677975809	2354264406	2048881958
ITA.30	ITA	30	Italy	Europe	Rome	The sampling site is a waste water treatment plant	Yes	Yes	Yes	Yes	700	41,8193056	12,4281111	1000000	All	02-02-2016	5	0,5	5	13	13	13,6	Cloudy	20	4	-80	Winter		02-10-2016	301340	-6,062452	4,49E+11	664,1696667	6,27E+11	52,095183	576326875	12159708479	10433420814	927979506,3	1343480020	1422290136	884296465,3	172652136,3	2208395918	930855535	21023075497	1738675829	2721722854	2353083697
KAZ.6	KAZ	6	Kazakhstan	Asia	Almaty	The sampling site is an open sewer line (man-made)	No	No	Yes	Yes	100	43,4038889	76,8891667	2000000	All	02-02-2016	3	NA	5	4	5	18,1	Sunny	60	10	-80	Winter	Wet season	02-05-2016	2724902	4,61279918	5,44E+11	70,9	2416700655	51,84542913	70265600	27624561100	27305206300	211674600	281940200	860473419,3	591566710	286867781	1457306307	19885300	34546771500	790812800	810698100	1193890149
KEN.72	KEN	72	Kenya	Africa	Nairobi	The sampling site is a waste water treatment plant	No	Yes	Yes	Yes	696	-1,245504	37,016099	4000000	All	02-08-2016	4	NA	5	26	25	22,7	Partly cloudy	92	10	-80		Dry season		580370	3,320234619	4,36E+11	59,3	6,55E+11	19,21973417	164308200	391105200	672969487,7	153548000	317856200	510646917,3	68966300	4282700	73249000	537446500	1640099700	652851800	1190298300	169216700
KHM.21	KHM	21	Cambodia	Africa	Phnom Penh	Sampling site is an open sewer line ( natural line)	No	Yes	Yes	Yes	30	11,52255	104,9025889	5000	Middle and lower class	02-05-2016	2	1	3	35	34	31,5	Sunny	75	34	-80	Summer	Dry season	02/16/2016	181040	5,471309786	7,23E+11	550,804	1,46E+12	40,86040872	20893800	283426000	5632632007	36622900	57516700	776564667	193602486,3	343447177	492865861,7	359560800	937733800	108204000	467764800	1359433587
LKA.40	LKA	40	Sri Lanka	Asia	Colombo	The sampling site is a waste water treatment plant	No	Yes	Yes	Yes	25	6,962431	79,8742444	1000000	All	02/28/2016	5	NA	5	31	31	30	Sunny	17	30	-80	Spring	Dry season	02/24/2016	65610	1,18673059	15967519385	267,3	2177347324	14,22923598	443120000	1616054800	467021500	209363100	652483100	139833400	343093400	13623400	496550200	1114978900	4049245500	471874100	1586853000	469486800
LUX.32	LUX	32	Luxembourg	Europe	Luxembourg-city	The sampling site is a waste water treatment plant	Yes	No	Yes	Yes	80	49,650202	6,132113	130000	All	02-01-2016	4	NA	5	5	9	20	Rainy - showers	30	6	-80	Winter	Wet season	03/22/2016	2590	0,035760025	82668513639	28,2	312741520,9	0,428671164	253923719,3	3045953642	2226704483	188153017,7	383626201	645532669	257718024,7	112651065	711683917,3	264880813	4778162890	536671761,7	789519339	495130004
LVA.31	LVA	31	Latvia	Europe	Riga	The sampling site is a waste water treatment plant	No	No	Yes	Yes	180	56,9776667	24,0807222	380000	All	02-01-2016	5	NA	4	2	3	4	Partly cloudy	30	4	-80	Winter	Wet season	02-05-2016	64510,8	-0,445171166	1,42E+11	117,9866667	28482758900	14,46942211	180529542,3	3085965172	2839434875	172481539	347205143,3	674396253,3	241197740	100278265	583049043,7	219440094	4854322789	499260856	756669512	468588750,3
MDA.65	MDA	65	Moldova	Europe							NA	NA	NA	NA			NA	NA	NA	NA	NA	NA		NA	NA	NA				33850	2,276434844	4,74E+11	235,0503333	4,47E+11	21,79409853	20801900	419033100	359277900	30120600	50922500	564700846	1863400	5064600	8832700	8558500	472290200	101924900	110483400	3796600
MKD.62	MKD	62	Macedonia, Republic of	Europe	Skopje	The sampling site is an open sewer line (man-made)	No	No	Yes	Yes	571,46	41,9906111	21,4758333	72009	All	02-02-2016	5	NA	5	17	19	13,5	Sunny	90	4	-80	Winter	Dry season	02-10-2016	25710	1,233480819	3,23E+11	233,389	83116640043	21,92154298	29829400	582870000	368923200	111770400	141599800	614654764,7	29971200	2238200	72347000	62814500	854979100	156667600	219482100	88967900
MLT.63	MLT	63	Malta	Europe	Xghajra	The sampling site is a waste water treatment plant	Yes	Yes	Yes	Yes	63,725	35,8805389	14,5545083	336000	All	02-01-2016	5	NA	3	17	17	17	Cloudy	30	10	-80	Winter	Wet season	02-04-2016	320	1,348262166	4127330974	21,2	63206053,91	1,547229152	424278957	5246008683	3945485213	297099182,3	708548495,3	788104336	395178465	93180343,67	1123006852	492493712,7	8414385360	722880922,7	1240935372	916811672,7
MYS.54	MYS	54	Malaysia	Asia	Kuala Lumpur	The sampling site is a waste water treatment plant	No	No	No	No	70	3,1832333	101,71125	352000	Middle class	02-04-2016	2	NA	5	30	29	29	Partly cloudy	45	4	-80		Wet season	02/19/2016	330800	5,822330009	3,78E+11	927,8	1,18E+11	32,20105986	576769200	6667327000	3221492500	79966100	656735300	1691148100	968504400	129446700	2789099200	564679124	14130519100	979517067	1495373392	796090100
NGA.50	NGA	50	Nigeria	Africa	Lagos	The sampling site is a waste water treatment plant	No	No	No	Yes	NA	6,6155556	3,2627778	50000	Lower class	02-02-2016	3	NA	5	29,5	NA	29	Sunny	240	4	-80		Dry season	02-06-2016	923770	6,214806567	53410276400	196,5	6859645408	32,84483114	247989462,7	1242253500	952908500	173685500	226054300	780453871,7	199210843,7	181813028,3	481981216,7	243504200	2984869700	798970900	1042475100	916950213,7
NLD.43	NLD	43	Netherlands	Europe	Amsterdam	The sampling site is a waste water treatment plant	Yes	No	Yes	Yes	NA	52,3986167	4,7939833	1000000	All	01/27/2016	5	NA	5	11	11	42	Rainy - showers	55	5	-50	Winter	Wet season	02-02-2016	41540	4,231472242	7,00E+11	142,5	6,07E+11	66,24975111	687765408,3	15323085177	12438164819	1040437934	1460886150	1164540902	957750332,7	399459533,7	2348316218	817200451,7	25131541710	1803029933	2670072472	2655443736
NOR.34	NOR	34	Norway	Europe	Oslo	The sampling site is a waste water treatment plant	No	No	Yes	Yes	198	59,7933333	10,4986111	600000	Upper and middle class	02-03-2016	5	NA	5	-1	1	5,7	Rainy - showers	180	4	-70	Winter	Dry season	02-04-2016	385178	4,364503695	2,40E+11	186,8	1,80E+11	77,4961737	634391571	16904854802	14816980480	816162800	1260070537	1461186072	1017124827	598772279,3	2635467109	621616839,7	22687709436	1373594917	2155728004	1313284965
NPL.33	NPL	33	Nepal	Asia	Kathmandu	The sampling site is an open sewer line (man-made)	Yes	No	No	Yes	100	27,7166667	85,3166667	500000	All	01/30/2016	4	NA	5	26,2	26	NA	Sunny	30	26	-80	Winter	Dry season	02/25/2016	147180	4,206806289	5,90E+11	277,6256667	1,05E+12	31,57633473	32188300	152947100	2352422058	120314400	152502700	699985583	133992276,3	196508246,3	264376921,7	43322400	236136400	192792800	236115200	1023298738
NZL.56	NZL	56	New Zealand	Oceania	Dunedin	The sampling site is a waste water treatment plant	No	No	Yes	Yes	NA	-45,904233	170,520784	120000	All	01/27/2016	5	0,590277778	5	13	14	16	Rainy - all day rain	33	4	-80	Summer			267710	3,975496193	6,64E+11	150,5	4,62E+11	69,70248122	683286278,3	16305534424	12966599865	1081409381	1381946472	1166050439	1090820830	401905134	2570687012	786799521,3	24907023323	1828237486	2653418641	3161012502
PAK.7	PAK	7	Pakistan	Asia	Karachi	Covered sewer line	Yes	No	No	Yes	177	24,8537778	67,0756389	3360000	All	01/27/2016	5	NA	5	26	24	25	Partly cloudy	60	25	-80	Winter	Dry season		796100	4,032343409	9,58E+11	1195,894333	8,33E+11	44,4621777	369632800	2419497500	715553100	1086782000	1456414800	1,60E+08	40186900	47342700	247529600	764789100	21885043700	1878647300	2643436400	17770401300
PER.35	PER	35	Peru	South America	Lima	The sampling site is a waste water treatment plant	Yes	Yes	Yes	Yes	27,4	-11,997	-76,8368333	160000	Lower class	02-04-2016	5	0,181	5	28	29	27	Sunny	60	4	-80	Summer	Wet season	02/15/2016	1285220	14,05693835	76423019356	205,1	3969625397	5,442356704	644915800	4177749600	1987051000	942869700	1587785500	583397600	17205600	189961535,3	602913100	153463200	5529591000	761429600	914892800	862807813,3
POL.36	POL	36	Poland	Europe	Pulawy	The sampling site is a waste water treatment plant	No	Yes	No	Yes	340	51,44839	21,95458	78000	Middle and lower class	02-02-2016	5	NA	5	2	8	15	Snowy	15	4	-80	Winter	Wet season	02-08-2016	312680	-1,498679331	1,61E+11	689,9	62989281872	40,32265606	505691950,3	12666994279	9934927341	922051535,3	1255981407	1438085667	855067303,3	141131162,7	2401771146	788278816,3	20270478305	1611202353	2411628787	1877761879
SEN.8	SEN	8	Senegal	Africa	Dakar	The sampling site is an open sewer line (man-made)	Yes	No	No	Yes	NA	14,6727761	-17,4327736	1987043	Middle and lower class	02-02-2016	3	NA	4	NA	NA	NA	Sunny	NA	7	-80		Dry season	03-07-2016	196710	3,439445095	2,88E+11	123,557	5,22E+11	14,29690578	59461800	190903700	802535789,3	52713900	112175700	436428407,7	79117221	41615648,67	130560302,3	169644100	668407700	285899200	455543300	1866000
SGP.52	SGP	52	Singapore	Asia	Singapore, Clementi	The sampling site is a waste water treatment plant	No	No	No	No	NA	1,3332222	103,7561111	361000	Middle class	02-03-2016	3	NA	5	30	31	30	Sunny	20	30	-80	Summer	Dry season	02/19/2016	714,1	5,257353051	6,07E+11	470,6	2,59E+11	47,31586958	571644783	9632962781	8892616063	516988568,3	915127664,3	1106650495	596846822,7	426858106	1638158988	635336737,7	15924226190	1078574500	1699233606	1196718273
SRB.37	SRB	37	Serbia	Europe	Belgrade	The sampling site is an open sewer line (man-made)	No	No	Yes	No	NA	44,8274444	20,4636111	155000	Middle class	01/27/2016	3	NA	3	8	10	NA	Cloudy	30	4	-80	Winter	Wet season	02-01-2016	88360	1,618445161	2,87E+11	222,0183333	2,65E+11	23,71975569	146135000	4097360800	3514514800	302972900	449107900	1315800	131443300	979000	133738100	240801400	5432326200	673005600	913807000	125551500
SVK.9	SVK	9	Slovakia	Europe	in Bratislava	The sampling site is a waste water treatment plant	Yes	Yes	Yes	Yes	661,91	48,155	17,2155556	327442	All	02-02-2016	5	0,8	5	10	10	10,1	Rainy - showers	15	10	-80	Winter	Wet season	02/15/2016	49035,5	1,91941218	1,17E+11	116,8403333	1,03E+11	13,50247276	212574124,3	4160615241	3334518397	244812243	426426106,3	665245025	248417794,7	48772539	672466691,7	271858394,3	6487753025	554840963	851279524,3	607475831
SVN.38	SVN	38	Slovenia	Europe	Ljubljana	The sampling site is a waste water treatment plant	No	Yes	Yes	Yes	55	46,075277	14,504718	270000	All	01/25/2016	5	0,000645509	5	-2	0	6	Partly cloudy	20	6	-70	Winter	Dry season	02-01-2016	20270	-1,215785966	10097439999	63,6	853653069,1	7,740983465	252224264,3	4156987081	3508094338	312024072,3	508753249,3	687434141,3	304757222,3	80621478	884328492	318217773	7107865102	587154802,7	951670364	748149082,7
SWE.41	SWE	41	Sweden	Europe	Uppsala	The sampling site is a waste water treatment plant	No	No	Yes	No	48	59,8438333	17,6615556	180000	Upper and middle class	02-02-2016	5	0,45	4	-2	5	13,7	Snowy	20	5	-75	Winter	Wet season	02-05-2016	448860	5,586092747	1,03E+12	806,5756667	1,23E+12	95,64890147	879561377,3	30758061989	24150172977	1437776786	1995667037	1958906061	2047666946	658464082,7	5152717475	858389238,3	42797165470	2428407552	3325387425	2505549516
SWE.41a	SWE	41a	Sweden	Europe	Gothenburg	The sampling site is a waste water treatment plant	Yes	Yes	Yes	Yes	197,5	57,6974167	11,891	725000	All	02-11-2016	5	NA	5	5	3	9	Cloudy	270	15	-76	Winter		02/15/2016	448860	5,586092747	1,03E+12	806,5756667	1,23E+12	95,64890147	879561377,3	30758061989	24150172977	1437776786	1995667037	1958906061	2047666946	658464082,7	5152717475	858389238,3	42797165470	2428407552	3325387425	2505549516
TCD.1	TCD	1	Chad	Africa	N'Djamena	The sampling site is an open sewer line (man-made)	No	No	No	Yes	6,5	12,1183056	15,0950833	212123	All	01/26/2016	1	NA	5	14	17	22,3	Foggy	60	17	-20	Winter	Dry season	02-02-2016	1284000	6,903040598	6,40E+11	239,876	1,36E+12	29,62043239	18464300	112084500	1319272727	49504400	67968700	570169582,3	1200	44114600	44115800	76213600	187169400	50955800	127169400	699105000,7
TGO.44	TGO	44	Togo	Africa	Lom?	The sampling site is an open sewer line (man-made)	No	No	No	Yes	90	6,122775	1,226191	861220	lower class	01/29/2016	2	NA	5	30,5	30	NA	Sunny	30	30	-80	Winter	Dry season		56790	4,427295685	6,11E+11	195,7756667	1,18E+12	22,50805122	5613000	37884400	812299406,7	26551700	32164700	501841793,3	395000	5324700	5719700	52505600	106415400	46375500	98881100	1491500
TUR.46	TUR	46	Turkey	Middle East	Ankara	The sampling site is a waste water treatment plant	No	No	No	Yes	2000	39,8983889	32,4536389	4700000	All	02-03-2016	3	1,3	5	8	12	12	Sunny	75	6,1	-83	Winter	Wet season	02-09-2016	785350	10,39188258	2,22E+11	275,8	3,36E+11	158,0897478	563596100	40373340900	33714678800	1311303200	1874899300	2859288100	1830178700	94296000	4783762800	631270000	53958052400	3115613400	3746883400	1748322400
TZA.15	TZA	15	Tanzania	Africa	Moshi	The sampling site is a waste water treatment plant	Yes	No	No	No	4,06	-3,3889833	37,3498667	28992	Lower class	02-03-2016	4	NA	5	28	27	28,5	Sunny	30	23	-80	Summer	Dry season	02-12-2016	947300	5,622168288	5,20E+11	267,978	9,62E+11	31,26673984	9096400	179086900	90827700	28292000	37388400	728475884	49564800	161544763,3	50870800	151959900	1155193500	708254000	860213900	132332500
USA.74	USA	74	United States of America	North America	Atlanta, GA						NA	33,752502	-84,396132	NA		02-02-2016	NA	2,62875	NA	21,1	24,4	NA	Sunny	45	4	-25	Spring			9811562	6,448335487	2,01E+13	4398,9	3,90E+13	210,0710729	1411670847	34608137093	26039340186	1793887068	3272271326	2401531459	2482374933	1033096603	6181036913	1174199803	55496875482	2848587535	3978507588	4081454652
USA.74a	USA	74a	United States of America	North America	Seattle, WA						NA	47,60418	-122,317711	1300000		02-01-2016	NA	4,206	NA	8,3	7,8	NA	Rainy - showers	30	4	-80	Spring			9811562	6,448335487	2,01E+13	4398,9	3,90E+13	210,0710729	1411670847	34608137093	26039340186	1793887068	3272271326	2401531459	2482374933	1033096603	6181036913	1174199803	55496875482	2848587535	3978507588	4081454652
USA.74b	USA	74b	United States of America	North America	Chicago, IL						NA	41,860246	-87,679633	2380000		02/24/2016	NA	25	NA	7,8	3,9	10,9	Snowy	15	5	-80				9811562	6,448335487	2,01E+13	4398,9	3,90E+13	210,0710729	1411670847	34608137093	26039340186	1793887068	3272271326	2401531459	2482374933	1033096603	6181036913	1174199803	55496875482	2848587535	3978507588	4081454652
USA.74c	USA	74c	United States of America	North America	El Paso, TX						NA	31,766991	-106,482545	123000		02/23/2016	NA	0,7097625	NA	23,9	16,1	13,6	Cloudy	120	4	6	Spring			9811562	6,448335487	2,01E+13	4398,9	3,90E+13	210,0710729	1411670847	34608137093	26039340186	1793887068	3272271326	2401531459	2482374933	1033096603	6181036913	1174199803	55496875482	2848587535	3978507588	4081454652
USA.74d	USA	74d	United States of America	North America	Portland, OR						NA	45,522747	-122,613568	600000		02-10-2016	NA	3,066875	NA	15	15,5	NA	Partly cloudy	NA	NA	4	Spring			9811562	6,448335487	2,01E+13	4398,9	3,90E+13	210,0710729	1411670847	34608137093	26039340186	1793887068	3272271326	2401531459	2482374933	1033096603	6181036913	1174199803	55496875482	2848587535	3978507588	4081454652
USA.74e	USA	74e	United States of America	North America	El Paso, TX						NA	31,766991	-106,482545	92700		02/22/2016	NA	0,25849375	NA	23,9	16,1	8	Partly cloudy	NA	4	6	Spring			9811562	6,448335487	2,01E+13	4398,9	3,90E+13	210,0710729	1411670847	34608137093	26039340186	1793887068	3272271326	2401531459	2482374933	1033096603	6181036913	1174199803	55496875482	2848587535	3978507588	4081454652
USA.74f	USA	74f	United States of America	North America	El Paso, TX						NA	31,766991	-106,482545	313500		02/22/2016	NA	1,16103125	NA	23	16,1	10,2	Cloudy	30	4	6	Spring			9811562	6,448335487	2,01E+13	4398,9	3,90E+13	210,0710729	1411670847	34608137093	26039340186	1793887068	3272271326	2401531459	2482374933	1033096603	6181036913	1174199803	55496875482	2848587535	3978507588	4081454652
USA.74g	USA	74g	United States of America	North America	El Paso, TX						NA	31,766991	-106,482545	117200		02/23/2016	NA	0,26725625	NA	23,9	16,1	8,3	Sunny	30	4	6	Spring			9811562	6,448335487	2,01E+13	4398,9	3,90E+13	210,0710729	1411670847	34608137093	26039340186	1793887068	3272271326	2401531459	2482374933	1033096603	6181036913	1174199803	55496875482	2848587535	3978507588	4081454652
USA.74h	USA	74h	United States of America	North America							NA	NA	NA	NA			NA	NA	NA	NA	NA	NA		NA	NA	NA				9811562	6,448335487	2,01E+13	4398,9	3,90E+13	210,0710729	1411670847	34608137093	26039340186	1793887068	3272271326	2401531459	2482374933	1033096603	6181036913	1174199803	55496875482	2848587535	3978507588	4081454652
USA.74i	USA	74i	United States of America	North America	Boulder, CO						NA	40,017079	-105,254226	NA		03/28/2016	NA	0,17525	NA	11,1	13,9	NA	Cloudy	120	4	4				9811562	6,448335487	2,01E+13	4398,9	3,90E+13	210,0710729	1411670847	34608137093	26039340186	1793887068	3272271326	2401531459	2482374933	1033096603	6181036913	1174199803	55496875482	2848587535	3978507588	4081454652
VNM.48	VNM	48	Viet Nam	Asia	Ho Chi Minh city	The sampling site is a waste water treatment plant	No	No	No	No	4,7	10,7170833	106,67935	NA		01/27/2016	NA	NA	NA	NA	NA	NA	Sunny	NA	NA	NA				331006,9	-1,205525251	7,38E+11	496,747	1,21E+12	33,81231048	722439400	3112739400	1587715000	266785700	989225100	125369600	372812500	37617200	535799300	2166833000	7583947600	1997756800	4164589800	901736800
XK.60	XK	60	Kosova	Europe	Prishtina	manholes of sewage system	No	No	No	No	1	42,645875	21,169584	300000	All	02-03-2016	5	NA	5	10	11	14	Sunny	95	6	-80	Winter	Dry season	03/25/2016	NA	NA	NA	NA	NA	NA	NA	NA	NA	NA	NA	NA	NA	NA	NA	NA	NA	NA	NA	NA
ZAF.39	ZAF	39	South Africa	Africa	Pretoria	The sampling site is a waste water treatment plant	No	No	Yes	Yes	630	-25,7354417	28,1769472	3000000	All	02-04-2016	4	NA	5	NA	30	23	Sunny	4320	4	-70	Summer	Wet season	02-10-2016	1219090	4,54024764	8,30E+11	339,4	2,52E+11	30,50091493	366682130,7	4229404300	2218491700	54262800	54262800	1004049300	852107100	100493400	1956649800	473721877,7	7437974000	695066900	695066900	1783548886
ZMB.49	ZMB	49	Zambia	Africa	Lusaka	The sampling site is a waste water treatment plant	No	No	No	Yes	360	-15,39344	28,29661	1747152	All	01/25/2016	3	NA	3	NA	26,7	26	Sunny	60	4	4		Wet season	04-05-2016	752610	4,875842459	6,01E+11	193,761	1,19E+12	30,58191476	43745100	156032100	68899700	25961000	69706100	608441361	88906922	17426300	17426300	237842500	784038500	222356100	460198600	171628607,3
ZMB.49b	ZMB	49b	Zambia	Africa	Kitwe	The sampling site is a waste water treatment plant	No	No	No	Yes	777	-12,812009	28,25529	522092	All	01-12-2016	3	NA	3	NA	27	26,3	Sunny	240	4	4		Wet season	04-05-2016	752610	4,875842459	6,01E+11	193,761	1,19E+12	30,58191476	43745100	156032100	68899700	25961000	69706100	608441361	88906922	17426300	17426300	237842500	784038500	222356100	460198600	171628607,3
[truncated: 241 more columns]
