# Supplementary material for: Global monitoring of antimicrobial resistance based on metagenomics analyses of urban sewage
Source: Nat Commun. 2019 Mar 8;10:1124. doi: 10.1038/s41467-019-08853-3 (PMC6408512; doi:10.1038/s41467-019-08853-3)
Supplement: Supplementary file 5 — Supplementary Data 2 [file 41467_2019_8853_MOESM5_ESM.xls]

## Sheet: Overview
Total Reads	9522794314
Read length	151
Total Nucleotides	1437941941414
min reads per sample site	8368804
max reads per sample site	398262704
average reads per sample site	1.19937e+08
Average Bacterial (%)	28.5995
Average Protozoa	0.940629
Average Plant (%)	0.389988
Average Human (%)	0.198126
Average unmapped (%)	67.8584
Sample sites	80
Cities	74
Countries	60

## Sheet: Sample count
SampleSite id	Country counter	City counter	Country Id	Run Id	Sample	Country	Region	City	Reads	Reads per SampleSite
1	1	1	17	1	ALB.17	Albania	Europe	Tirana	81330740
1			17	2	ALB.17_1	Albania	Europe	Tirana	30557128
1			17	3	ALB.17_2	Albania	Europe	Tirana	49129762	161017630
2	2	2	18	1	AUS.18	Australia	Oceania	Woden	32703150
2			18	2	AUS.18_1	Australia	Oceania	Woden	8765460
2			18	3	AUS.18_2	Australia	Oceania	Woden	6572346
2			18	4	AUS.18_3	Australia	Oceania	Woden	40391740
2			18	5	AUS.18_4	Australia	Oceania	Woden	38240876	126673572
3	2	3	18	1	AUS.18a	Australia	Oceania	Melbourne	12628000
3			18	2	AUS.18a_1	Australia	Oceania	Melbourne	7418564
3			18	3	AUS.18a_2	Australia	Oceania	Melbourne	71585158
3			18	4	AUS.18a_3	Australia	Oceania	Melbourne	40391740
3			18	5	AUS.18a_4	Australia	Oceania	Melbourne	30745896	162769358
4	3	4	70	1	AUT.70	Austria	Europe	Vienna	43517704
4			70	2	AUT.70_1	Austria	Europe	Vienna	27412452
4			70	3	AUT.70_2	Austria	Europe	Vienna	11587906
4			70	4	AUT.70_3	Austria	Europe	Vienna	40087410	122605472
5	4	5	66	1	BGR.66	Bulgaria	Europe	Sofia	50855150
5			66	2	BGR.66_1	Bulgaria	Europe	Sofia	33651832
5			66	3	BGR.66_2	Bulgaria	Europe	Sofia	14442904
5			66	4	BGR.66_3	Bulgaria	Europe	Sofia	45446576	144396462
6	5	6	53	1	BRA.53	Brasil	South America	Belem	46320202
6			53	2	BRA.53_1	Brasil	South America	Belem	4499392
6			53	3	BRA.53_2	Brasil	South America	Belem	36376794	87196388
7	5	6	53	1	BRA.53a	Brasil	South America	Belem	81011902
7			53	2	BRA.53a_1	Brasil	South America	Belem	71093118
7			53	3	BRA.53a_2	Brasil	South America	Belem	29774494	181879514
8	6	7	19	1	BWA.19	Botswana	Africa	Palapye	41248396
8			19	2	BWA.19_1	Botswana	Africa	Palapye	2627960
8			19	3	BWA.19_2	Botswana	Africa	Palapye	10958216
8			19	4	BWA.19_3	Botswana	Africa	Palapye	42460664	97295236
9	7	8	22	1	CAN.22	Canada	North America	Regina	6248124
9			22	2	CAN.22_1	Canada	North America	Regina	1788908
9			22	3	CAN.22_2	Canada	North America	Regina	99679622	107716654
10	7	9	22	1	CAN.22a	Canada	North America	Calgary	4170118
10			22	2	CAN.22a_1	Canada	North America	Calgary	4607878
10			22	3	CAN.22a_2	Canada	North America	Calgary	22356330
10			22	4	CAN.22a_3	Canada	North America	Calgary	1972064
10			22	5	CAN.22a_4	Canada	North America	Calgary	9326308	42432698
11	7	10	22	1	CAN.22b	Canada	North America	Toronto	35512812
11			22	2	CAN.22b_1	Canada	North America	Toronto	20356106
11			22	3	CAN.22b_2	Canada	North America	Toronto	8440864
11			22	4	CAN.22b_3	Canada	North America	Toronto	53184632
11			22	5	CAN.22b_4	Canada	North America	Toronto	189151726	306646140
12	7	11	22	1	CAN.22c	Canada	North America	Ottawa	90231932	90231932
13	8	12	67	1	CHE.67	Switzerland	Europe	Liebefeld	22855670
13			67	2	CHE.67_1	Switzerland	Europe	Liebefeld	21572084
13			67	3	CHE.67_2	Switzerland	Europe	Liebefeld	14552650
13			67	4	CHE.67_3	Switzerland	Europe	Liebefeld	9118594
13			67	5	CHE.67_4	Switzerland	Europe	Liebefeld	5940172
13			67	6	CHE.67_5	Switzerland	Europe	Liebefeld	23382322
13			67	7	CHE.67_6	Switzerland	Europe	Liebefeld	25058032	122479524
14	9	13	64	1	CHN.64	China	Asia	Guangzhou	104694020	104694020
15		14	13	1	CIV.13	COTE DIVOIRE	Africa	ABIDJAN	60722236
15	10		13	2	CIV.13_1	COTE DIVOIRE	Africa	ABIDJAN	9356254
15			13	3	CIV.13_2	COTE DIVOIRE	Africa	ABIDJAN	55781324	125859814
16	11	15	2	1	COL.2	Colombia	South America	Mosquera	56406986	56406986
17	12	16	23	1	CZE.23	Czech Republic	Europe	Brno	75926822
17			23	2	CZE.23_1	Czech Republic	Europe	Brno	20364844
17			23	3	CZE.23_2	Czech Republic	Europe	Brno	50692048	146983714
18	13	17	27	1	DEU.27	Germany	Europe	Berlin	21782508
18			27	2	DEU.27_1	Germany	Europe	Berlin	14508476
18			27	3	DEU.27_2	Germany	Europe	Berlin	7532068
18			27	4	DEU.27_3	Germany	Europe	Berlin	48726360
18			27	5	DEU.27_4	Germany	Europe	Berlin	14699158	107248570
19	14	18	71	1	DNK.71_RA	Denmark	Europe	Copenhagen (Avedoere)	105630416	105630416
20	14	18	71	1	DNK.71_RD	Denmark	Europe	Copenhagen (Damhusoeen)	119305388	119305388
21	14	18	71	1	DNK.71_RL	Denmark	Europe	Copenhagen (Lynetten)	55366594	55366594
22	15	19	14	1	ECU.14	Ecuador	South America	Quito	136535410	136535410
23	15	20	14	2	ECU.14a	Ecuador	South America	Galapagos	33228314
23			14	3	ECU.14a_1	Ecuador	South America	Galapagos	21486740	54715054
24	16	21	75	1	ESP.75	Spain	Europe	Barcelona	34501462
24			75	2	ESP.75_1	Spain	Europe	Barcelona	66196302
24				3	ESP.75_2	Spain	Europe	Barcelona	61486266
24			75	4	ESP.75_3	Spain	Europe	Barcelona	27732326
24			75	5	ESP.75_4	Spain	Europe	Barcelona	26038608
24			75	6	ESP.75_5	Spain	Europe	Barcelona	61444694	277399658
25	17	22	24	1	ETH.24	Ethiopia	Africa	Addis Ababa	107537108	107537108
26	18	23	25	1	FIN.25	Finland	Europe	Helsinki	45331302
26			25	2	FIN.25_1	Finland	Europe	Helsinki	7429504
26			25	3	FIN.25_2	Finland	Europe	Helsinki	44623882	97384688
27	19	24	59	1	GEO.59	Georgia	Asia	Tbilisi	50262842
27			59	2	GEO.59_1	Georgia	Asia	Tbilisi	34499474
27			59	3	GEO.59_2	Georgia	Asia	Tbilisi	14381726
27			59	4	GEO.59_3	Georgia	Asia	Tbilisi	42909676	142053718
28	20	25	4	1	GHA.4	Ghana	Africa	Tamale	99737022	99737022
30	21	26	68	1	HRV.68	Croatia	Europe	Zagreb	32612334
30			68	2	HRV.68_1	Croatia	Europe	Zagreb	15162212
30			68	3	HRV.68_2	Croatia	Europe	Zagreb	6239254
30			68	4	HRV.68_3	Croatia	Europe	Zagreb	16702766
30			68	5	HRV.68_4	Croatia	Europe	Zagreb	16245168	86961734
31	22	27	61	1	HUN.61	Hungary	Europe	Budapest	8368804	8368804
32	23	28	11	1	IND.11	India	Asia	Cochin	80044398
32			11	2	IND.11_1	India	Asia	Cochin	44800314
32			11	3	IND.11_2	India	Asia	Cochin	50679330	175524042
33	24	29	69	1	IRL.69	Ireland	Europe	Dublin	73193858
33			69	2	IRL.69_1	Ireland	Europe	Dublin	44800314
33			69	3	IRL.69_2	Ireland	Europe	Dublin	17225022	135219194
34	25	30	12	1	IRN.12	Iran	Middle East	Tehran	48616520
34			12	2	IRN.12_1	Iran	Middle East	Tehran	22105700
34			12	3	IRN.12_2	Iran	Middle East	Tehran	50256026	120978246
35	26	31	28	1	ISL.28	Iceland	Europe	Reykjavik	45082534
35			28	2	ISL.28_1	Iceland	Europe	Reykjavik	11566298
35			28	3	ISL.28_2	Iceland	Europe	Reykjavik	47721070	104369902
36	27	32	29	1	ISR.29	Israel	Middle East	Jerusalem	8657060
36			29	2	ISR.29_1	Israel	Middle East	Jerusalem	18532046
36			29	3	ISR.29_2	Israel	Middle East	Jerusalem	47721070	74910176
37	28	33	30	1	ITA.30	Italy	Europe	Rome	121528696	121528696
38	29	34	6	1	KAZ.6	Kazakhstan	Asia	Almaty	97900468	97900468
39	30	35	72	1	KEN.72	Kenya	Africa	Nairobi	77292360
39			72	2	KEN.72_1	Kenya	Africa	Nairobi	33654874
39			72	3	KEN.72_2	Kenya	Africa	Nairobi	14081058
39			72	4	KEN.72_3	Kenya	Africa	Nairobi	2162374	79454734
40	31	36	21	1	KHM.21	Cambodia	Asia	Phnom Penh	83348504	83348504
41	32	37	40	1	LKA.40	Sri Lanka	Asia	Colombo	116433206	116433206
42	33	38	32	1	LUX.32	Luxembourg	Europe	Belvaux	93742940	93742940
43	34	39	31	1	LVA.31	Latvia	Europe	Riga	1982722
43			31	2	LVA.31_1	Latvia	Europe	Riga	1982722
43			31	3	LVA.31_2	Latvia	Europe	Riga	25681868
43			31	4	LVA.31_3	Latvia	Europe	Riga	10006012	39653324
44	35	40	65	1	MDA.65	Republic of Moldova	Europe	Chisinau	54217948
44			65	2	MDA.65_1	Republic of Moldova	Europe	Chisinau	30317170
44			65	3	MDA.65_2	Republic of Moldova	Europe	Chisinau	12806596	97341714
45	36	41	62	1	MKD.62	Republic of Macedonia	Europe	Skopje	43664348
45			62	2	MKD.62_1	Republic of Macedonia	Europe	Skopje	30317170
45			62	3	MKD.62_2	Republic of Macedonia	Europe	Skopje	12806596
45			62	4	MKD.62_3	Republic of Macedonia	Europe	Skopje	47462572	134250686
46	37	42	63	1	MLT.63	Malta	Europe	St. Venera	51099724
46			63	2	MLT.63_1	Malta	Europe	St. Venera	50854952
46			63	3	MLT.63_2	Malta	Europe	St. Venera	21297092	123251768
47	38	43	54	1	MYS.54	Malaysia	Asia	Kuala Lumpur	26900890
47			54	2	MYS.54_1	Malaysia	Asia	Kuala Lumpur	15487056
47			54	3	MYS.54_2	Malaysia	Asia	Kuala Lumpur	6420724
47			54	4	MYS.54_3	Malaysia	Asia	Kuala Lumpur	36906652
47			54	5	MYS.54_4	Malaysia	Asia	Kuala Lumpur	46423020	132138342
48	39	44	50	1	NGA.50	Nigeria	Africa	Lagos	47910342
48			50	2	NGA.50_1	Nigeria	Africa	Lagos	14012754
48			50	3	NGA.50_2	Nigeria	Africa	Lagos	33314234	95237330
49	40	45	43	1	NLD.43	The Netherlands	Europe	Bilthoven	16460144
49			43	2	NLD.43_1	The Netherlands	Europe	Bilthoven	49806074
49			43	3	NLD.43_2	The Netherlands	Europe	Bilthoven	49522156
49			43	4	NLD.43_3	The Netherlands	Europe	Bilthoven	95845484
49			43	5	NLD.43_4	The Netherlands	Europe	Bilthoven	61269652	272903510
50	41	46	34	1	NOR.34	Norway	Europe	Oslo	64110598
50			34	2	NOR.34_1	Norway	Europe	Oslo	21931110
50			34	3	NOR.34_2	Norway	Europe	Oslo	50134734	136176442
51	42	47	33	1	NPL.33	Nepal	Asia	Kathmandu	97602540	97602540
52	43	48	56	1	NZL.56	New Zealand	Oceania	Dunedin	137964358	137964358
53	44	49	7	1	PAK.7	Pakistan	Asia	Karachi	106793928	106793928
54	45	50	35	1	PER.35	Peru	South America	Lima	68476854	68476854
55	46	51	36	1	POL.36	Poland	Europe	Puawy	6045446
55			36	2	POL.36_1	Poland	Europe	Puawy	6045446
55			36	3	POL.36_2	Poland	Europe	Puawy	42527906	54618798
56	47	52	8	1	SEN.8	Senegal	Africa	Dakar	129318380	129318380
57	48	53	52	1	SGP.52	Singapore	Asia	Singapore	45024142
57			52	2	SGP.52_1	Singapore	Asia	Singapore	7328344
57			52	3	SGP.52_2	Singapore	Asia	Singapore	35534690	87887176
58	49	54	37	1	SRB.37	Serbia	Europe	Belgrade	52930654
58			37	2	SRB.37_1	Serbia	Europe	Belgrade	10385284
58			37	3	SRB.37_2	Serbia	Europe	Belgrade	22844600	86160538
59	50	55	9	1	SVK.9	Slovak Republic	Europe	Bratislava	51918736
59			9	2	SVK.9_1	Slovak Republic	Europe	Bratislava	22526172	74444908
60	51	56	38	1	SVN.38	Slovenia	Europe	Ljubljana	83870216
60			38	2	SVN.38_1	Slovenia	Europe	Ljubljana	10029954
60			38	3	SVN.38_2	Slovenia	Europe	Ljubljana	29873868	123774038
61	52	57	41	1	SWE.41	Sweden	Europe	Uppsala	99217324	99217324
62	52	58	41	1	SWE.41a	Sweden	Europe	Goteborg	72727920
62			41	2	SWE.41a_1	Sweden	Europe	Goteborg	44066812
62			41	3	SWE.41a_2	Sweden	Europe	Goteborg	19087754	135882486
63	53	59	44	1	TGO.44	Togo	Africa	Lome	164020292	164020292
64	54	60	46	1	TUR.46	Turkey	Europe	Ankara	80372076
64			46	2	TUR.46_1	Turkey	Europe	Ankara	24714352
64			46	3	TUR.46_2	Turkey	Europe	Ankara	34290412	139376840
65	55	61	15	1	TZA.15	Tanzania	Africa	Moshi	115033790	115033790
66	56	62	74	1	USA.74	USA	North America	Atlanta	89447496	89447496
67		63	74	1	USA.74a	USA	North America	Seattle,WA	46762216
67			74	2	USA.74a_1	USA	North America	Seattle,WA	15142338
67			74	3	USA.74a_2	USA	North America	Seattle,WA	6253990
67			74	4	USA.74a_3	USA	North America	Seattle,WA	40558042	108716586
68	56	64	74	1	USA.74b	USA	North America	Chicago	38032312
68			74	2	USA.74b_1	USA	North America	Chicago	30097396
68			74	3	USA.74b_2	USA	North America	Chicago	33665500
68			74	4	USA.74b_3	USA	North America	Chicago	12655454
68			74	5	USA.74b_4	USA	North America	Chicago	13918902
68			74	6	USA.74b_5	USA	North America	Chicago	58822050
68			74	7	USA.74b_6	USA	North America	Chicago	26463944	213655558
69	56	65	74	1	USA.74c	USA	North America	El Paso, Texas	55670544
69			74	2	USA.74c_1	USA	North America	El Paso, Texas	31329642	87000186
70	56	66	74	1	USA.74d	USA	North America	Portland,OR	52730214
70			74	2	USA.74d_1	USA	North America	Portland,OR	33904658
70			74	3	USA.74d_2	USA	North America	Portland,OR	13907464
70			74	4	USA.74d_3	USA	North America	Portland,OR	41506166	142048502
71	56	67	74	1	USA.74e	USA	North America	El Paso, Texas	44265800
71			74	2	USA.74e_1	USA	North America	El Paso, Texas	29943610
71			74	3	USA.74e_2	USA	North America	El Paso, Texas	12449554
71			74	4	USA.74e_3	USA	North America	El Paso, Texas	47624830	134283794
72	56	67	74	1	USA.74f	USA	North America	El Paso, Texas	17652030
72			74	2	USA.74f_1	USA	North America	El Paso, Texas	11709440
72			74	3	USA.74f_2	USA	North America	El Paso, Texas	6572110
72			74	4	USA.74f_3	USA	North America	El Paso, Texas	4740940
72			74	5	USA.74f_4	USA	North America	El Paso, Texas	2816758
72			74	6	USA.74f_5	USA	North America	El Paso, Texas	26856454
72			74	7	USA.74f_6	USA	North America	El Paso, Texas	42599822	112947554
73	56	67	74	1	USA.74g	USA	North America	El Paso, Texas	16864768
73			74	2	USA.74g_1	USA	North America	El Paso, Texas	4114814
73			74	3	USA.74g_2	USA	North America	El Paso, Texas	5990662
73			74	4	USA.74g_3	USA	North America	El Paso, Texas	3121468
73			74	5	USA.74g_4	USA	North America	El Paso, Texas	1708726
73			74	6	USA.74g_5	USA	North America	El Paso, Texas	2460064
73			74	7	USA.74g_6	USA	North America	El Paso, Texas	1292878
73			74	8	USA.74g_7	USA	North America	El Paso, Texas	73881136
73			74	9	USA.74g_8	USA	North America	El Paso, Texas	53508978	162943494
74	56	68	74	1	USA.74h	USA	North America	South Adams County, Colorado	128612270	128612270
75	56	69	74	1	USA.74i	USA	North America	Boulder, Colorado	91505274	91505274
76	57	70	48	1	VNM.48	Vietnam	Asia	Ho Chi Minh	124303348	124303348
77	58	71	60	1	XK.60	Kosovo	Europe	Prishtina	86232014	86232014
78	59	72	39	1	ZAF.39	South Africa	Africa	Johannesburg	43898284
78			39	2	ZAF.39_1	South Africa	Africa	Johannesburg	3755384
78			39	3	ZAF.39_2	South Africa	Africa	Johannesburg	5766970	53420638
79	60	73	49	1	ZMB.49	Zambia	Africa	Lusaka	54752360
79			49	2	ZMB.49_1	Zambia	Africa	Lusaka	7854430
79			49	3	ZMB.49_2	Zambia	Africa	Lusaka	38607422	101214212
80	60	74	49	1	ZMB.49b	Zambia	Africa	Kitwe	38760542
80			49	2	ZMB.49b_1	Zambia	Africa	Kitwe	30601114
80			49	3	ZMB.49b_2	Zambia	Africa	Kitwe	76195280
80			49	4	ZMB.49b_3	Zambia	Africa	Kitwe	12842154
80			49	5	ZMB.49b_4	Zambia	Africa	Kitwe	31716898
80			49	6	ZMB.49b_5	Zambia	Africa	Kitwe	86037596
80			49	7	ZMB.49b_6	Zambia	Africa	Kitwe	122109120	398262704

## Sheet: Mapping_read_counts
SampleSite id	Reads total (trim,phiX)	ResFinder	Bacteria	Bacteria_draft	MetaHitAssembly	HumanMicrobiome	Plasmid	Human	Virus	Fungi	Archaea	Protozoa	Invertebrates	Vertebrate_mammals	Vertebrate_other	Plant	nt	unmapped	ResFinder (%)	Bacteria (%)	Bacteria_draft (%)	MetaHitAssembly (%)	HumanMicrobiome (%)	Plasmid (%)	Human (%)	Virus (%)	Fungi (%)	Archaea (%)	Protozoa (%)	Invertebrates (%)	Vertebrate_mammals (%)	Vertebrate_other (%)	Plant (%)	nt (%)	unmapped (%)
1	144872092	68324	23736916	14739960	4682262	11528246	631834	509438	25380	97452	52970	355850	570078	999286	112620	1514668	1632734	83682392	0.0471616	16.3847	10.1745	3.232	7.95753	0.436132	0.351647	0.0175189	0.0672676	0.0365633	0.24563	0.393504	0.689771	0.0777375	1.04552	1.12702	57.7629
2	95116066	25190	12576024	14900746	940754	5223820	294974	51164	6362	125634	25542	2766412	236538	471622	101568	894884	2128988	54371032	0.0264834	13.2218	15.6659	0.989059	5.49205	0.31012	0.0537911	0.00668867	0.132085	0.0268535	2.90846	0.248684	0.495838	0.106783	0.940834	2.23831	57.1628
3	114971356	33892	16065180	10663350	3165502	5199062	530260	32896	38494	79268	135302	530532	217792	271328	147746	543438	2662396	74688810	0.0294786	13.9732	9.27479	2.7533	4.52205	0.461211	0.0286123	0.0334814	0.0689459	0.117683	0.461447	0.189432	0.235996	0.128507	0.472673	2.3157	64.963
4	112039008	27368	14996044	11859548	6712196	9006928	303272	310960	24986	110566	19828	561008	268024	308482	56518	540840	1519706	65440092	0.0244272	13.3847	10.5852	5.99095	8.0391	0.270684	0.277546	0.0223012	0.0986853	0.0176974	0.500726	0.239224	0.275334	0.0504449	0.482725	1.35641	58.4083
5	132334976	32810	14923986	25858626	2823532	5939704	378588	24626	14186	133540	8584	1334730	264200	264210	52346	693474	1602720	78017914	0.0247931	11.2774	19.5403	2.13362	4.48839	0.286083	0.0186088	0.0107198	0.100911	0.00648657	1.0086	0.199645	0.199652	0.0395557	0.524029	1.21111	58.9549
6	77173326	51338	8854224	12116792	2059492	4525270	290276	95354	8208	110394	23538	1592300	191452	158930	76024	808108	2910910	43352052	0.066523	11.4732	15.7008	2.66866	5.86377	0.376135	0.123558	0.0106358	0.143047	0.0305002	2.06328	0.248081	0.205939	0.0985107	1.04713	3.77191	56.1749
7	167635896	67226	5477106	5803328	2583830	1260652	70106	35492	39052	72638	84830	1239570	237812	47646	16542	77404	705538	149884348	0.0401024	3.26726	3.46186	1.54133	0.752018	0.0418204	0.0211721	0.0232957	0.0433308	0.0506037	0.739442	0.141862	0.0284223	0.00986781	0.0461739	0.420875	89.4107
8	86313618	31024	6028634	4678922	1709082	1360832	151124	45340	51418	56074	144772	531282	113110	56616	39244	112854	917510	70316792	0.0359433	6.98457	5.42084	1.98008	1.57661	0.175087	0.0525294	0.0595711	0.0649654	0.167728	0.615525	0.131045	0.0655934	0.0454668	0.130749	1.063	81.4666
9	95888060	23798	8383750	10454686	2276676	2521732	220522	27766	7364	86566	17208	592542	185668	96942	51708	319328	1115184	69530416	0.0248185	8.74327	10.903	2.37431	2.62987	0.229979	0.0289567	0.00767979	0.0902782	0.0179459	0.617952	0.19363	0.101099	0.0539254	0.333022	1.16301	72.5121
10	39131262	6064	2679026	3554798	832628	1012720	81688	71380	2546	36866	197550	120560	61938	65832	20426	95096	319630	29978576	0.0154966	6.84626	9.08429	2.12778	2.58801	0.208754	0.182412	0.00650631	0.0942111	0.504839	0.308091	0.158283	0.168234	0.0521987	0.243018	0.816815	76.6103
11	227330144	76852	24244816	27910184	7217878	8460076	1200296	393754	56262	238736	128200	3946602	353156	452132	87628	677306	3023024	148940086	0.0338063	10.665	12.2774	3.17506	3.72149	0.527997	0.173208	0.024749	0.105017	0.0563938	1.73607	0.155349	0.198888	0.0385466	0.297939	1.32979	65.5171
12	84417580	12684	6876610	8036752	1700558	1423982	188848	205486	6264	68394	237120	313290	111958	196486	29560	220098	938770	63863402	0.0150253	8.14595	9.52024	2.01446	1.68683	0.223707	0.243416	0.00742026	0.0810187	0.280889	0.371119	0.132624	0.232755	0.0350164	0.260725	1.11206	75.6518
13	100569908	10842	6518310	12833048	3507890	2137624	185378	71416	4636	85708	31548	431502	145898	91844	52282	197634	843130	73432052	0.0107806	6.48137	12.7603	3.48801	2.12551	0.184328	0.0710113	0.00460973	0.0852223	0.0313692	0.429057	0.145071	0.0913235	0.0519857	0.196514	0.838352	73.0159
14	98573328	13954	3426728	4078090	959006	1060694	78428	54706	3530	56020	53096	516960	156308	68856	77002	82624	465148	87436130	0.014156	3.47632	4.13711	0.972886	1.07605	0.0795631	0.0554978	0.00358109	0.0568308	0.0538645	0.524442	0.15857	0.0698526	0.0781165	0.0838198	0.47188	88.7016
15	111301274	68266	8590678	10793052	2095730	2079788	173074	72506	28708	133070	349890	2590044	162090	118202	70426	283854	1279000	82481120	0.0613344	7.7184	9.69715	1.88293	1.86861	0.1555	0.0651439	0.0257931	0.119558	0.314363	2.32706	0.145632	0.1062	0.0632751	0.255032	1.14913	74.1062
16	52614068	7700	2605962	1743806	2622992	1155022	41846	10652	15254	8726	38814	61856	49924	15450	5520	28028	466758	43743456	0.0146349	4.95298	3.31433	4.98534	2.19527	0.0795339	0.0202455	0.0289922	0.0165849	0.0737711	0.117566	0.0948872	0.0293648	0.0104915	0.0532709	0.887135	83.1402
17	132108764	26948	8545052	14451230	2301456	3706012	259728	49840	10546	155972	40844	2212554	199570	170220	39504	407240	1076786	98482196	0.0203983	6.46819	10.9389	1.74209	2.80527	0.196602	0.0377265	0.00798282	0.118063	0.0309169	1.6748	0.151065	0.128848	0.0299026	0.308261	0.815075	74.5463
18	82041160	16030	7694290	8875734	3182618	2525904	157956	42690	8550	86170	37052	564804	134122	80340	12940	310806	863158	57464022	0.019539	9.37857	10.8186	3.87929	3.07883	0.192533	0.0520349	0.0104216	0.105033	0.0451627	0.68844	0.163481	0.0979265	0.0157726	0.378842	1.0521	70.0429
19	98721102	15106	6785534	12243344	3269434	2253636	214936	62194	6724	83204	55902	322808	128832	78802	27266	187566	840244	72160672	0.0153017	6.87344	12.402	3.31179	2.28283	0.21772	0.0629997	0.00681111	0.0842819	0.0566262	0.32699	0.130501	0.0798229	0.0276192	0.189996	0.851129	73.0955
20	112743080	21568	10181400	19342248	6719800	4368740	275130	116210	11062	93556	38366	428006	171176	119098	35952	277006	1124826	69440500	0.0191302	9.03062	17.156	5.96028	3.87495	0.244033	0.103075	0.00981169	0.0829816	0.0340296	0.37963	0.151828	0.105637	0.0318884	0.245697	0.99769	61.5918
21	52165982	12662	4460300	8029892	3321618	2102728	109332	67196	5778	45280	15744	257962	72210	49948	15986	126316	494412	32991276	0.0242725	8.55021	15.393	6.3674	4.03084	0.209585	0.128812	0.0110762	0.0867999	0.0301806	0.494502	0.138424	0.0957482	0.0306445	0.242142	0.947767	63.2429
22	127555062	20982	13312428	24477318	225048	3455460	273424	44	576	94244	2650	976506	307974	418902	185326	603212	1001242	82220304	0.0164494	10.4366	19.1896	0.176432	2.70899	0.214358	3.44949e-05	0.00045157	0.073885	0.00207753	0.765556	0.241444	0.328409	0.145291	0.472903	0.784949	64.4587
23	50199654	20476	3338748	2432490	2615592	1255266	70728	123918	21386	68660	85886	451212	115752	59702	25674	234138	484966	38815534	0.0407891	6.65094	4.84563	5.21038	2.50055	0.140893	0.24685	0.0426019	0.136774	0.171089	0.898835	0.230583	0.118929	0.0511438	0.466414	0.966074	77.3223
24	255120112	61800	14024722	22039958	4477638	5549842	532972	131832	11174	133172	74794	1024784	286856	177464	117030	500828	1849342	204187704	0.0242239	5.4973	8.63905	1.75511	2.17538	0.20891	0.0516745	0.0043799	0.0521997	0.0293172	0.401687	0.11244	0.069561	0.0458725	0.196311	0.724891	80.0359
25	97467364	35654	8957008	18244448	4493106	3066428	184260	85232	16888	118368	70260	341342	162482	307532	53238	306332	1024856	60035582	0.0365804	9.18975	18.7185	4.60986	3.14611	0.189048	0.0874467	0.0173268	0.121444	0.0720857	0.350212	0.166704	0.315523	0.0546214	0.314292	1.05149	61.5956
26	85907540	23210	7373866	11622860	3053722	2344858	276872	37340	15300	71616	48850	669868	131176	120682	25636	155350	930182	59029354	0.0270174	8.58349	13.5295	3.55466	2.72951	0.322291	0.0434653	0.0178098	0.083364	0.0568635	0.779755	0.152694	0.140479	0.0298414	0.180834	1.08277	68.7127
27	127557870	12062	27622552	21586224	364106	7991422	276282	632276	1586	382344	5212	501180	342622	1603544	70920	1267842	1620684	63289070	0.0094561	21.6549	16.9227	0.285444	6.26494	0.216593	0.495678	0.00124336	0.299742	0.00408599	0.392904	0.268601	1.25711	0.0555983	0.993935	1.27055	49.616
28	93888326	20360	2303280	3226526	76738	118228	25336	54	0	31418	448066	105010	45074	16938	4938	38136	336810	87111774	0.0216853	2.45321	3.43656	0.0817333	0.125924	0.0269853	5.75151e-05	0	0.0334632	0.477233	0.111846	0.0480081	0.0180406	0.00525944	0.0406185	0.358735	92.7823
30	77113722	22068	5766628	15061250	1268832	1674462	141450	30332	7122	80348	68304	646916	118008	110684	25744	254568	713520	51145550	0.0286175	7.47808	19.5312	1.6454	2.17142	0.18343	0.0393341	0.00923571	0.104194	0.0885757	0.838912	0.153031	0.143533	0.0333845	0.33012	0.925283	66.3248
31	7773308	1154	413760	578700	230154	160372	7710	16342	224	4800	21128	29974	6862	5428	1532	13482	62968	6219872	0.0148457	5.32283	7.44471	2.96082	2.06311	0.0991856	0.210232	0.00288166	0.0617498	0.271802	0.385602	0.0882764	0.0698287	0.0197085	0.17344	0.810054	80.0158
32	133065806	48786	13143510	7314710	6000870	4584044	213774	26394	29176	59200	38866	1297900	170914	43484	16060	101692	908994	99116206	0.0366631	9.87745	5.49706	4.5097	3.44495	0.160653	0.0198353	0.021926	0.0444893	0.0292081	0.975382	0.128443	0.0326786	0.0120692	0.0764223	0.683116	74.4866
33	119613638	27264	17356508	16415158	3475284	8183660	594478	167376	10666	79022	6524	246848	366430	516184	89752	781618	1391350	69932766	0.0227934	14.5105	13.7235	2.90542	6.84174	0.496999	0.139931	0.00891704	0.0660644	0.00545423	0.206371	0.306345	0.431543	0.0750349	0.653452	1.1632	58.4655
34	107950418	50552	9010856	15373810	2950738	3472266	203212	206498	24324	303800	24090	10056834	232626	295140	55774	521510	1122114	64096824	0.0468289	8.34722	14.2415	2.73342	3.21654	0.188246	0.19129	0.0225326	0.281425	0.0223158	9.31616	0.215493	0.273403	0.0516663	0.483101	1.03947	59.3762
35	89344356	21354	6253270	26275774	1176954	2023826	182536	12218	1660	168934	6908	2806980	144272	201382	123920	314710	873584	48777418	0.0239008	6.99907	29.4096	1.31732	2.2652	0.204306	0.0136752	0.00185798	0.189082	0.00773188	3.14175	0.161479	0.2254	0.138699	0.352244	0.977772	54.5949
36	36538292	11022	3465338	2019792	1977772	1817534	74630	182948	22384	22160	47982	128206	61738	56834	359790	111812	389234	25800138	0.0301656	9.48413	5.52788	5.41287	4.97433	0.204251	0.500702	0.0612618	0.0606487	0.13132	0.350881	0.168968	0.155546	0.984693	0.306013	1.06528	70.6112
37	114104248	22500	7443652	20089466	969056	2822506	190990	7918	1822	103268	19558	1336264	190582	128910	27168	447466	1118308	79207288	0.0197188	6.52355	17.6062	0.849273	2.47362	0.167382	0.00693927	0.00159679	0.0905032	0.0171405	1.17109	0.167024	0.112976	0.0238098	0.392155	0.980076	69.4166
38	91904668	28028	6970224	14553476	1728960	2392984	194780	24580	20818	164156	13716	4974792	148232	270008	83098	408078	967900	58988864	0.0304968	7.58419	15.8354	1.88125	2.60377	0.211937	0.0267451	0.0226517	0.178616	0.0149242	5.41299	0.161289	0.293791	0.0904176	0.444023	1.05316	64.1848
39	119228360	73902	11227558	14690586	5158090	4864790	257406	235006	21362	132070	192482	1912400	433736	260436	379054	715184	2266588	76481610	0.0619836	9.41685	12.3214	4.32623	4.08023	0.215893	0.197106	0.0179169	0.110771	0.16144	1.60398	0.363786	0.218435	0.317923	0.599844	1.90105	64.1472
40	77593200	34684	2508616	8310158	687582	971456	92432	12312	30916	13530	177864	57464	89594	348934	32454	63250	298728	63897904	0.0446998	3.23304	10.7099	0.886137	1.25199	0.119124	0.0158674	0.0398437	0.0174371	0.229226	0.074058	0.115466	0.449697	0.0418258	0.0815149	0.384992	82.3499
41	110636538	5866	48208160	3196152	703766	819756	304610	662	10082	89432	4754	801178	1212422	1067668	1150660	639958	1565604	50861674	0.00530205	43.5735	2.88888	0.636106	0.740945	0.275325	0.000598356	0.00911272	0.0808341	0.00429695	0.724153	1.09586	0.965023	1.04004	0.578433	1.41509	45.9719
42	83934208	29532	7806544	17004508	3419044	3535730	242390	332654	9646	103220	9476	297698	206314	162966	50298	339156	954778	49459778	0.0351847	9.30079	20.2593	4.07348	4.2125	0.288786	0.396327	0.0114923	0.122977	0.0112898	0.35468	0.245804	0.194159	0.0599255	0.404074	1.13753	58.9268
43	41644940	10432	3934238	3914402	2443274	1708248	78108	20896	15122	38034	45026	528640	59338	42678	15480	106644	420532	28274278	0.0250499	9.4471	9.39947	5.86692	4.10193	0.187557	0.0501766	0.0363117	0.0913292	0.108119	1.2694	0.142485	0.102481	0.0371714	0.256079	1.0098	67.8937
44	117866460	54320	25833936	13480944	3758896	15497872	528480	133492	10208	194654	27364	1457476	631860	284872	41334	1618598	1228400	53138074	0.0460861	21.918	11.4375	3.18911	13.1487	0.448372	0.113257	0.00866065	0.165148	0.0232161	1.23655	0.536081	0.24169	0.0350685	1.37325	1.0422	45.0833
45	122749800	37522	11596152	21711656	6033392	6243984	262316	189648	22904	97458	44528	850466	228610	159530	23728	496870	1496686	73291862	0.0305679	9.44698	17.6877	4.91519	5.08676	0.2137	0.1545	0.0186591	0.0793956	0.0362754	0.692845	0.186241	0.129964	0.0193304	0.404783	1.2193	59.7083
46	114083806	41448	18442410	11082964	2800044	8023884	364318	760482	8710	85044	14312	2021594	292764	163594	65686	568628	1471774	67917588	0.0363312	16.1657	9.71476	2.45437	7.03332	0.319342	0.666599	0.00763474	0.0745452	0.0125452	1.77203	0.256622	0.143398	0.057577	0.49843	1.29008	59.5331
47	103081186	31798	13193542	10596246	5646912	4355518	269668	107744	12974	134688	27792	1962824	270336	124460	31668	235390	945120	65166294	0.0308475	12.7992	10.2795	5.47812	4.22533	0.261607	0.104523	0.0125862	0.130662	0.0269613	1.90415	0.262255	0.12074	0.0307214	0.228354	0.91687	63.2184
48	85319260	55426	6145954	4757676	5124196	2324428	105554	347504	11424	74784	1007958	166148	111574	111946	13180	103722	728186	64185022	0.0649631	7.20348	5.57632	6.00591	2.72439	0.123716	0.407298	0.0133897	0.087652	1.1814	0.194737	0.130772	0.131208	0.0154479	0.121569	0.853484	75.2292
49	250665500	6288	6783748	7695208	948536	723294	174242	7296	2446	68572	538744	271964	157248	41902	12036	68730	950172	232221294	0.00250852	2.7063	3.06991	0.378407	0.288549	0.0695118	0.00291065	0.000975802	0.027356	0.214925	0.108497	0.0627322	0.0167163	0.00480162	0.027419	0.37906	92.6419
50	123506740	12118	10239672	15901682	2945482	3076998	273792	354122	3384	96942	6578	308810	203078	262128	43696	248686	991508	88550178	0.00981161	8.29078	12.8752	2.38488	2.49136	0.221682	0.286723	0.00273993	0.0784913	0.00532603	0.250035	0.164427	0.212238	0.0353794	0.201354	0.802797	71.6966
51	92147244	41418	7509796	3458302	7563150	3934126	95408	915696	40080	63258	291534	54408	112196	134194	176674	309388	734328	66754702	0.0449476	8.14978	3.75302	8.20768	4.26939	0.103539	0.993731	0.0434956	0.0686488	0.316378	0.0590446	0.121757	0.14563	0.19173	0.335754	0.796907	72.4435
52	130396770	1232	26072726	20854442	664038	1659510	289840	48	1568	108302	4298	542504	167462	461856	2437898	580100	1228034	75324132	0.000944809	19.9949	15.9931	0.509244	1.27266	0.222275	3.68107e-05	0.00120248	0.0830557	0.00329609	0.416041	0.128425	0.354193	1.8696	0.444873	0.941767	57.7653
53	92147244	41418	7509796	3458302	7563150	3934126	95408	915696	40080	63258	291534	54408	112196	134194	176674	309388	734328	66754702	0.0449476	8.14978	3.75302	8.20768	4.26939	0.103539	0.993731	0.0434956	0.0686488	0.316378	0.0590446	0.121757	0.14563	0.19173	0.335754	0.796907	72.4435
54	64213912	46610	5939228	4909678	5987184	2601348	121208	1421912	63830	74398	22688	379662	152534	146184	515996	301188	702102	40874770	0.0725855	9.24913	7.64582	9.32381	4.05107	0.188757	2.21434	0.0994021	0.11586	0.0353319	0.591246	0.23754	0.227652	0.803558	0.469039	1.09338	63.6541
55	89443162	21382	4938468	4823716	3481046	2231664	106692	45764	23956	37378	281254	281954	75758	402438	21570	118204	821662	71751632	0.0239057	5.52135	5.39305	3.89191	2.49506	0.119285	0.0511655	0.0267835	0.0417897	0.31445	0.315233	0.0846996	0.449937	0.0241159	0.132155	0.918641	80.2204
56	123003006	39738	37765436	9550088	1631982	15964674	555822	91594	69490	70976	217808	368364	978780	386906	379658	2245024	1413732	51312664	0.0323065	30.7029	7.76411	1.32678	12.9791	0.451877	0.0744648	0.0564946	0.0577027	0.177075	0.299476	0.795737	0.31455	0.308657	1.82518	1.14935	41.7166
57	79116628	16694	6140530	5985394	975606	1077174	168534	25968	8078	86236	127982	1134178	111318	82510	15356	137830	674968	62364960	0.0211005	7.76136	7.56528	1.23312	1.3615	0.21302	0.0328224	0.0102102	0.108999	0.161764	1.43355	0.140701	0.104289	0.0194093	0.174211	0.85313	78.8266
58	78529342	39232	8809196	13557658	4145806	4408272	280518	309470	9988	85442	28162	930068	385148	176912	21444	485976	1032860	43862422	0.0499584	11.2177	17.2644	5.27931	5.61353	0.357214	0.394082	0.0127188	0.108803	0.0358618	1.18436	0.490451	0.225281	0.027307	0.618846	1.31525	55.8548
59	67941146	14900	5009930	11780732	2354028	2099902	102012	72532	68172	50476	44566	229104	86410	517084	14082	135776	684294	44692046	0.0219307	7.37393	17.3396	3.4648	3.09077	0.150148	0.106757	0.10034	0.0742937	0.065595	0.33721	0.127184	0.761076	0.0207268	0.199844	1.00719	65.7805
60	113576520	35940	14274310	6782970	6036152	4691364	272220	494442	20752	184850	463610	240334	119418	122502	63108	224184	1219178	78367124	0.0316439	12.568	5.97216	5.31461	4.13058	0.23968	0.435338	0.0182714	0.162754	0.408192	0.211605	0.105143	0.107859	0.0555643	0.197386	1.07344	68.9994
61	93815860	13718	8193838	11435542	4851514	3737620	184422	121730	26830	88138	66296	650790	188406	157442	54622	223342	1065478	62769848	0.0146223	8.73396	12.1893	5.17132	3.984	0.196579	0.129754	0.0285986	0.0939479	0.0706661	0.693689	0.200825	0.16782	0.0582226	0.238064	1.13571	66.9075
62	123124578	13004	12683802	15450210	4314758	5552560	398774	81310	26346	121594	23590	533446	274324	648450	57512	594420	1919796	80443682	0.0105617	10.3016	12.5484	3.50438	4.50971	0.323878	0.0660388	0.0213978	0.0987569	0.0191595	0.433257	0.222802	0.526662	0.0467104	0.482779	1.55923	65.3352
64	155400124	64994	6119848	7633320	348864	2643098	108500	14	1770	26310	47546	156912	98100	69234	5012	129890	689358	137322348	0.0418236	3.93812	4.91204	0.224494	1.70083	0.0698198	9.009e-06	0.001139	0.0169305	0.0305959	0.100973	0.0631274	0.0445521	0.00322522	0.0835842	0.443602	88.3669
65	128506220	13616	16420146	18235980	159608	2330812	336958	1212	3322	83828	3828	505050	290768	580852	348456	582660	1307390	87315326	0.0105956	12.7777	14.1907	0.124203	1.81377	0.262211	0.000943145	0.00258509	0.0652326	0.00297884	0.393016	0.226268	0.452003	0.271159	0.45341	1.01737	67.9464
66	107889706	100990	12343958	12682838	7642998	7365598	322620	53890	24440	133802	57074	2293988	262836	122616	90646	546894	2171736	61773770	0.0936049	11.4413	11.7554	7.08408	6.82697	0.299028	0.0499492	0.0226528	0.124017	0.0529003	2.12623	0.243615	0.113649	0.0840173	0.506901	2.01292	57.2564
67	84142534	17358	4396294	5404432	1264768	1492650	136804	205402	13548	67110	33102	404784	102418	106138	1252904	218634	786792	68256744	0.0206293	5.22482	6.42295	1.50313	1.77395	0.162586	0.244112	0.0161013	0.0797575	0.0393404	0.481069	0.12172	0.126141	1.48903	0.259838	0.93507	81.1204
68	97909478	18252	10699032	6763208	4606626	4321046	383984	89944	4160	172416	35520	202984	765188	726554	26628	326438	1270018	67515728	0.0186417	10.9275	6.90761	4.70498	4.41331	0.392183	0.0918644	0.00424882	0.176097	0.0362784	0.207318	0.781526	0.742067	0.0271965	0.333408	1.29713	68.9573
69	156004946	20952	10799984	8979790	3660750	3438014	268096	58060	15614	85088	116282	663040	166330	103612	36944	245324	1113276	126254734	0.0134303	6.92285	5.75609	2.34656	2.20379	0.171851	0.0372168	0.0100087	0.0545419	0.0745374	0.425012	0.106618	0.0664158	0.0236813	0.157254	0.713616	80.93
70	75321736	24118	10433574	5851106	3812044	3406184	182360	51380	17084	72604	55598	857352	112736	87696	18742	119760	1101050	49142466	0.03202	13.852	7.76815	5.06101	4.52218	0.242108	0.068214	0.0226814	0.0963918	0.073814	1.13825	0.149673	0.116429	0.0248826	0.158998	1.4618	65.2434
71	127594190	48358	17317508	12066876	7989200	6245808	917888	502200	35422	160998	66484	350350	195066	348152	51046	881682	2516420	77949086	0.0378998	13.5723	9.45723	6.26141	4.89506	0.719381	0.393592	0.0277615	0.12618	0.0521058	0.274581	0.15288	0.272859	0.0400065	0.691005	1.97221	61.0914
72	122171838	42486	15525864	13624038	5381540	5181626	536842	54910	45410	169258	88114	1415522	235718	204260	41790	351048	1722016	77593880	0.0347756	12.7082	11.1515	4.40489	4.24126	0.439416	0.0449449	0.037169	0.138541	0.072123	1.15863	0.19294	0.167191	0.0342059	0.28734	1.4095	63.5121
73	93117120	12290	7116502	5961264	2806788	2755620	154472	24324	10370	53698	208110	425624	117436	84368	13180	278200	1401566	71705598	0.0131984	7.64253	6.4019	3.01426	2.95931	0.16589	0.0261219	0.0111365	0.0576672	0.223493	0.457085	0.126116	0.0906042	0.0141542	0.298764	1.50516	77.0058
74	105012968	30542	12427310	9892702	5357732	4591378	271686	367820	33882	111724	85190	1430588	147258	124038	23892	230882	1303812	68613068	0.029084	11.8341	9.42046	5.10197	4.3722	0.258717	0.350262	0.0322646	0.106391	0.0811233	1.3623	0.140228	0.118117	0.0227515	0.21986	1.24157	65.3377
75	121138936	29398	11232296	16294296	4031114	3924804	281740	215744	14228	105154	87066	611032	171732	145842	21338	519138	1192386	82291024	0.024268	9.27224	13.4509	3.32768	3.23992	0.232576	0.178096	0.0117452	0.0868045	0.0718728	0.504406	0.141764	0.120392	0.0176145	0.428548	0.984313	67.9311
76	85990250	21408	4179622	6654234	1459802	1678142	142492	30810	3362	42876	24600	372058	92984	46784	50892	134068	613564	70463956	0.0248958	4.86058	7.73836	1.69764	1.95155	0.165707	0.0358296	0.00390975	0.0498615	0.0286079	0.432675	0.108133	0.0544062	0.0591835	0.155911	0.713527	81.9441
77	117879616	24898	49193202	12716996	102040	5506526	288400	26	5650	110052	4414	1823936	362420	358874	259014	870194	1140618	45137238	0.0211215	41.7317	10.7881	0.0865629	4.67131	0.244656	2.20564e-05	0.00479303	0.0933597	0.0037445	1.54729	0.307449	0.304441	0.219728	0.738206	0.967613	38.291
78	81710654	66728	12173880	9226552	5528960	7513856	514472	1104126	11578	107748	14856	213212	369618	224664	62634	1133816	1110888	42399794	0.0816638	14.8988	11.2917	6.76651	9.19569	0.629627	1.35126	0.0141695	0.131865	0.0181812	0.260935	0.45235	0.274951	0.0766534	1.3876	1.35954	51.8902
79	44686924	16568	4317224	3806220	3260246	2075610	87280	112942	15722	47576	27522	414134	72338	57092	18646	130386	657310	29586672	0.0370757	9.66105	8.51753	7.29575	4.64478	0.195314	0.252741	0.0351826	0.106465	0.0615885	0.926745	0.161877	0.12776	0.0417259	0.291777	1.47092	66.2088
80	89745400	40068	8407984	9183460	5913268	3846552	156184	281808	47168	232452	187650	925476	554410	142170	94680	252736	910772	58608626	0.0446463	9.36871	10.2328	6.58894	4.28607	0.17403	0.314008	0.0525576	0.259013	0.209091	1.03122	0.617759	0.158415	0.105498	0.281614	1.01484	65.3054
81	345572932	111340	31288130	40398770	17956242	9978342	585202	341184	162968	360416	121848	4230816	824044	444026	57226	662426	3014240	235147040	0.032219	9.05399	11.6904	5.19608	2.88748	0.169343	0.09873	0.0471588	0.104295	0.0352597	1.22429	0.238457	0.12849	0.0165597	0.191689	0.872244	68.0456
Average	1.07224e+08	31644.4	1.14629e+07	1.15702e+07	3.42139e+06	3.95064e+06	260521	183926	20056.5	103230	100563	1.01517e+06	233743	239163	134961	417002	1.15568e+06	7.29553e+07	0.0302307	10.5165	10.8048	3.42126	3.72625	0.23736	0.198126	0.0199408	0.098051	0.1075	0.940629	0.217135	0.223091	0.13642	0.389988	1.10455	67.8584

## Sheet: read_count_fq.txt
# fastq Id	ReadCount
ALB.17_1_R1	15278564
ALB.17_1_R2	15278564
ALB.17_2_R1	24564881
ALB.17_2_R2	24564881
ALB.17_R1	40665370
ALB.17_R2	40665370
AUS.18_1_R1	4382730
AUS.18_1_R2	4382730
AUS.18_2_R1	3286173
AUS.18_2_R2	3286173
AUS.18_3_R1	20195870
AUS.18_3_R2	20195870
AUS.18_4_R1	19120438
AUS.18_4_R2	19120438
AUS.18a_1_R1	3709282
AUS.18a_1_R2	3709282
AUS.18a_2_R1	35792579
AUS.18a_2_R2	35792579
AUS.18a_3_R1	1567699
AUS.18a_3_R2	1567699
AUS.18a_4_R1	15372948
AUS.18a_4_R2	15372948
AUS.18a_R1	6314000
AUS.18a_R2	6314000
AUS.18_R1	16351575
AUS.18_R2	16351575
AUT.70_1_R1	13706226
AUT.70_1_R2	13706226
AUT.70_2_R1	5793953
AUT.70_2_R2	5793953
AUT.70_3_R1	20043705
AUT.70_3_R2	20043705
AUT.70_R1	21758852
AUT.70_R2	21758852
BGR.66_1_R1	16825916
BGR.66_1_R2	16825916
BGR.66_2_R1	7221452
BGR.66_2_R2	7221452
BGR.66_3_R1	22723288
BGR.66_3_R2	22723288
BGR.66_R1	25427575
BGR.66_R2	25427575
BRA.53_1_R1	2249696
BRA.53_1_R2	2249696
BRA.53_2_R1	18188397
BRA.53_2_R2	18188397
BRA.53a_1_R1	35546559
BRA.53a_1_R2	35546559
BRA.53a_2_R1	14887247
BRA.53a_2_R2	14887247
BRA.53a_R1	40505951
BRA.53a_R2	40505951
BRA.53_R1	23160101
BRA.53_R2	23160101
BWA.19_1_R1	1313980
BWA.19_1_R2	1313980
BWA.19_2_R1	5479108
BWA.19_2_R2	5479108
BWA.19_3_R1	21230332
BWA.19_3_R2	21230332
BWA.19_R1	20624198
BWA.19_R2	20624198
CAN.22_1_R1	894454
CAN.22_1_R2	894454
CAN.22_2_R1	49839811
CAN.22_2_R2	49839811
CAN.22a_1_R1	2303939
CAN.22a_1_R2	2303939
CAN.22a_2_R1	11178165
CAN.22a_2_R2	11178165
CAN.22a_3_R1	986032
CAN.22a_3_R2	986032
CAN.22a_4_R1	4663154
CAN.22a_4_R2	4663154
CAN.22a_R1	2085059
CAN.22a_R2	2085059
CAN.22b_1_R1	10178053
CAN.22b_1_R2	10178053
CAN.22b_2_R1	4220432
CAN.22b_2_R2	4220432
CAN.22b_3_R1	26592316
CAN.22b_3_R2	26592316
CAN.22b_4_R1	94575863
CAN.22b_4_R2	94575863
CAN.22b_R1	17756406
CAN.22b_R2	17756406
CAN.22c_R1	45115966
CAN.22c_R2	45115966
CAN.22_R1	3124062
CAN.22_R2	3124062
CHE.67_1_R1	10786042
CHE.67_1_R2	10786042
CHE.67_2_R1	7276325
CHE.67_2_R2	7276325
CHE.67_3_R1	4559297
CHE.67_3_R2	4559297
CHE.67_4_R1	2970086
CHE.67_4_R2	2970086
CHE.67_5_R1	11691161
CHE.67_5_R2	11691161
CHE.67_6_R1	12529016
CHE.67_6_R2	12529016
CHE.67_R1	11427835
CHE.67_R2	11427835
CHN.64_R1	52347010
CHN.64_R2	52347010
CIV.13_1_R1	4678127
CIV.13_1_R2	4678127
CIV.13_2_R1	27890662
CIV.13_2_R2	27890662
CIV.13_R1	30361118
CIV.13_R2	30361118
COL.2_R1	28203493
COL.2_R2	28203493
CZE.23_1_R1	10182422
CZE.23_1_R2	10182422
CZE.23_2_R1	25346024
CZE.23_2_R2	25346024
CZE.23_R1	37963411
CZE.23_R2	37963411
DEU.27_1_R1	7254238
DEU.27_1_R2	7254238
DEU.27_2_R1	3766034
DEU.27_2_R2	3766034
DEU.27_3_R1	24363180
DEU.27_3_R2	24363180
DEU.27_4_R1	7349579
DEU.27_4_R2	7349579
DEU.27_R1	10891254
DEU.27_R2	10891254
DNK.71_RA_R1	52815208
DNK.71_RA_R2	52815208
DNK.71_RD_R1	59652694
DNK.71_RD_R2	59652694
DNK.71_RL_R1	27683297
DNK.71_RL_R2	27683297
ECU.14a_1_R1	10743370
ECU.14a_1_R2	10743370
ECU.14a_R1	16614157
ECU.14a_R2	16614157
ECU.14_R1	68267705
ECU.14_R2	68267705
ESP.75_1_R1	33098151
ESP.75_1_R2	33098151
ESP.75_2_R1	30743133
ESP.75_2_R2	30743133
ESP.75_3_R1	13866163
ESP.75_3_R2	13866163
ESP.75_4_R1	13019304
ESP.75_4_R2	13019304
ESP.75_5_R1	30722347
ESP.75_5_R2	30722347
ESP.75_R1	17250731
ESP.75_R2	17250731
ETH.24_R1	53768554
ETH.24_R2	53768554
FIN.25_1_R1	3714752
FIN.25_1_R2	3714752
FIN.25_2_R1	22311941
FIN.25_2_R2	22311941
FIN.25_R1	22665651
FIN.25_R2	22665651
GEO.59_1_R1	17249737
GEO.59_1_R2	17249737
GEO.59_2_R1	7190863
GEO.59_2_R2	7190863
GEO.59_3_R1	21454838
GEO.59_3_R2	21454838
GEO.59_R1	25131421
GEO.59_R2	25131421
GHA.4_R1	49868511
GHA.4_R2	49868511
GMB.10_R1	45826697
GMB.10_R2	45826697
HRV.68_1_R1	7581106
HRV.68_1_R2	7581106
HRV.68_2_R1	3119627
HRV.68_2_R2	3119627
HRV.68_3_R1	8351383
HRV.68_3_R2	8351383
HRV.68_4_R1	8122584
HRV.68_4_R2	8122584
HRV.68_R1	16306167
HRV.68_R2	16306167
HUN.61_R1	4184402
HUN.61_R2	4184402
IND.11_1_R1	9576606
IND.11_1_R2	9576606
IND.11_2_R1	25339665
IND.11_2_R2	25339665
IND.11_R1	40022199
IND.11_R2	40022199
IRL.69_1_R1	22400157
IRL.69_1_R2	22400157
IRL.69_2_R1	8612511
IRL.69_2_R2	8612511
IRL.69_R1	36596929
IRL.69_R2	36596929
IRN.12_1_R1	11052850
IRN.12_1_R2	11052850
IRN.12_2_R1	25128013
IRN.12_2_R2	25128013
IRN.12_R1	24308260
IRN.12_R2	24308260
ISL.28_1_R1	5783149
ISL.28_1_R2	5783149
ISL.28_2_R1	23860535
ISL.28_2_R2	23860535
ISL.28_R1	22541267
ISL.28_R2	22541267
ISR.29_1_R1	9266023
ISR.29_1_R2	9266023
ISR.29_2_R1	7877781
ISR.29_2_R2	7877781
ISR.29_R1	4328530
ISR.29_R2	4328530
ITA.30_R1	60764348
ITA.30_R2	60764348
KAZ.6_R1	48950234
KAZ.6_R2	48950234
KEN.72_1_R1	16827437
KEN.72_1_R2	16827437
KEN.72_2_R1	7040529
KEN.72_2_R2	7040529
KEN.72_3_R1	1081187
KEN.72_3_R2	1081187
KEN.72_R1	38646180
KEN.72_R2	38646180
KHM.21_R1	41674252
KHM.21_R2	41674252
LKA.40_R1	58216603
LKA.40_R2	58216603
LUX.32_R1	46871470
LUX.32_R2	46871470
LVA.31_1_R1	991361
LVA.31_1_R2	991361
LVA.31_2_R1	12840934
LVA.31_2_R2	12840934
LVA.31_3_R1	5003006
LVA.31_3_R2	5003006
LVA.31_R1	11494353
LVA.31_R2	11494353
MDA.65_1_R1	25191675
MDA.65_1_R2	25191675
MDA.65_2_R1	10500567
MDA.65_2_R2	10500567
MDA.65_R1	27108974
MDA.65_R2	27108974
MKD.62_1_R1	15158585
MKD.62_1_R2	15158585
MKD.62_2_R1	6403298
MKD.62_2_R2	6403298
MKD.62_3_R1	23731286
MKD.62_3_R2	23731286
MKD.62_R1	21832174
MKD.62_R2	21832174
MLT.63_1_R1	25427476
MLT.63_1_R2	25427476
MLT.63_2_R1	10648546
MLT.63_2_R2	10648546
MLT.63_R1	25549862
MLT.63_R2	25549862
MYS.54_1_R1	7743528
MYS.54_1_R2	7743528
MYS.54_2_R1	3210362
MYS.54_2_R2	3210362
MYS.54_3_R1	18453326
MYS.54_3_R2	18453326
MYS.54_4_R1	23211510
MYS.54_4_R2	23211510
MYS.54_R1	13450445
MYS.54_R2	13450445
NGA.50_1_R1	7006377
NGA.50_1_R2	7006377
NGA.50_2_R1	16657117
NGA.50_2_R2	16657117
NGA.50_R1	23955171
NGA.50_R2	23955171
NLD.43_1_R1	24903037
NLD.43_1_R2	24903037
NLD.43_2_R1	24761078
NLD.43_2_R2	24761078
NLD.43_3_R1	47922742
NLD.43_3_R2	47922742
NLD.43_4_R1	30634826
NLD.43_4_R2	30634826
NLD.43_R1	8230072
NLD.43_R2	8230072
NOR.34_1_R1	10965555
NOR.34_1_R2	10965555
NOR.34_2_R1	25067367
NOR.34_2_R2	25067367
NOR.34_R1	32055299
NOR.34_R2	32055299
NPL.33_R1	48801270
NPL.33_R2	48801270
NZL.56_R1	68982179
NZL.56_R2	68982179
PAK.7_R1	53396964
PAK.7_R2	53396964
PER.35_R1	34238427
PER.35_R2	34238427
POL.36_1_R1	3022723
POL.36_1_R2	3022723
POL.36_2_R1	21263953
POL.36_2_R2	21263953
POL.36_R1	27231492
POL.36_R2	27231492
SEN.8_R1	64659190
SEN.8_R2	64659190
SGP.52_1_R1	3664172
SGP.52_1_R2	3664172
SGP.52_2_R1	17767345
SGP.52_2_R2	17767345
SGP.52_R1	22512071
SGP.52_R2	22512071
SRB.37_1_R1	5192642
SRB.37_1_R2	5192642
SRB.37_2_R1	11422300
SRB.37_2_R2	11422300
SRB.37_R1	26465327
SRB.37_R2	26465327
SVK.9_1_R1	11263086
SVK.9_1_R2	11263086
SVK.9_R1	25959368
SVK.9_R2	25959368
SVN.38_1_R1	5014977
SVN.38_1_R2	5014977
SVN.38_2_R1	14936934
SVN.38_2_R2	14936934
SVN.38_R1	41935108
SVN.38_R2	41935108
SWE.41a_1_R1	22033406
SWE.41a_1_R2	22033406
SWE.41a_2_R1	9543877
SWE.41a_2_R2	9543877
SWE.41a_R1	36363960
SWE.41a_R2	36363960
SWE.41_R1	49608662
SWE.41_R2	49608662
TGO.44_R1	82010146
TGO.44_R2	82010146
TUR.46_1_R1	12357176
TUR.46_1_R2	12357176
TUR.46_2_R1	17145206
TUR.46_2_R2	17145206
TUR.46_R1	40186038
TUR.46_R2	40186038
TZA.15_R1	57516895
TZA.15_R2	57516895
USA.74a_1_R1	7571169
USA.74a_1_R2	7571169
USA.74a_2_R1	3126995
USA.74a_2_R2	3126995
USA.74a_3_R1	20279021
USA.74a_3_R2	20279021
USA.74a_R1	23381108
USA.74a_R2	23381108
USA.74b_1_R1	15048698
USA.74b_1_R2	15048698
USA.74b_2_R1	16832750
USA.74b_2_R2	16832750
USA.74b_3_R1	6327727
USA.74b_3_R2	6327727
USA.74b_4_R1	6959451
USA.74b_4_R2	6959451
USA.74b_5_R1	29411025
USA.74b_5_R2	29411025
USA.74b_6_R1	13231972
USA.74b_6_R2	13231972
USA.74b_R1	19016156
USA.74b_R2	19016156
USA.74c_1_R1	15664821
USA.74c_1_R2	15664821
USA.74c_R1	27835272
USA.74c_R2	27835272
USA.74d_1_R1	16952329
USA.74d_1_R2	16952329
USA.74d_2_R1	6953732
USA.74d_2_R2	6953732
USA.74d_3_R1	20753083
USA.74d_3_R2	20753083
USA.74d_R1	26365107
USA.74d_R2	26365107
USA.74e_1_R1	14971805
USA.74e_1_R2	14971805
USA.74e_2_R1	6224777
USA.74e_2_R2	6224777
USA.74e_3_R1	23812415
USA.74e_3_R2	23812415
USA.74e_R1	22132900
USA.74e_R2	22132900
USA.74f_1_R1	5854720
USA.74f_1_R2	5854720
USA.74f_2_R1	3286055
USA.74f_2_R2	3286055
USA.74f_3_R1	2370470
USA.74f_3_R2	2370470
USA.74f_4_R1	1408379
USA.74f_4_R2	1408379
USA.74f_5_R1	13428227
USA.74f_5_R2	13428227
USA.74f_6_R1	21299911
USA.74f_6_R2	21299911
USA.74f_R1	8826015
USA.74f_R2	8826015
USA.74g_1_R1	2057407
USA.74g_1_R2	2057407
USA.74g_2_R1	2995331
USA.74g_2_R2	2995331
USA.74g_3_R1	1560734
USA.74g_3_R2	1560734
USA.74g_4_R1	854363
USA.74g_4_R2	854363
USA.74g_5_R1	1230032
USA.74g_5_R2	1230032
USA.74g_6_R1	646439
USA.74g_6_R2	646439
USA.74g_7_R1	36940568
USA.74g_7_R2	36940568
USA.74g_8_R1	26754489
USA.74g_8_R2	26754489
USA.74g_R1	8432384
USA.74g_R2	8432384
USA.74h_R1	64306135
USA.74h_R2	64306135
USA.74i_R1	45752637
USA.74i_R2	45752637
USA.74_R1	44723748
USA.74_R2	44723748
VNM.48_R1	62151674
VNM.48_R2	62151674
XK.60_R1	43116007
XK.60_R2	43116007
XXX.NC_A_1_R1	16105
XXX.NC_A_1_R2	16105
XXX.NC_A_R1	316628
XXX.NC_A_R2	316628
XXX.NC_B_1_R1	17122
XXX.NC_B_1_R2	17122
XXX.NC_B_R1	172165
XXX.NC_B_R2	172165
XXX.NC_C_1_R1	8568
XXX.NC_C_1_R2	8568
XXX.NC_C_2_R1	3653
XXX.NC_C_2_R2	3653
XXX.NC_C_R1	544891
XXX.NC_C_R2	544891
XXX.NC_D_1_R1	6024
XXX.NC_D_1_R2	6024
XXX.NC_D_2_R1	2269
XXX.NC_D_2_R2	2269
XXX.NC_D_R1	275930
XXX.NC_D_R2	275930
ZAF.39_1_R1	1877692
ZAF.39_1_R2	1877692
ZAF.39_2_R1	2883485
ZAF.39_2_R2	2883485
ZAF.39_R1	21949142
ZAF.39_R2	21949142
ZMB.49_1_R1	3927215
ZMB.49_1_R2	3927215
ZMB.49_2_R1	19303711
ZMB.49_2_R2	19303711
ZMB.49b_1_R1	15300557
ZMB.49b_1_R2	15300557
ZMB.49b_2_R1	38097640
ZMB.49b_2_R2	38097640
ZMB.49b_3_R1	6421077
ZMB.49b_3_R2	6421077
ZMB.49b_4_R1	15858449
ZMB.49b_4_R2	15858449
ZMB.49b_5_R1	43018798
ZMB.49b_5_R2	43018798
ZMB.49b_6_R1	61054560
ZMB.49b_6_R2	61054560
ZMB.49b_R1	19380271
ZMB.49b_R2	19380271
ZMB.49_R1	27376180
ZMB.49_R2	27376180
