# Supplementary material for: Global monitoring of antimicrobial resistance based on metagenomics analyses of urban sewage
Source: Nat Commun. 2019 Mar 8;10:1124. doi: 10.1038/s41467-019-08853-3 (PMC6408512; doi:10.1038/s41467-019-08853-3)
Supplement: Supplementary file 6 — Supplementary Data 3 [file 41467_2019_8853_MOESM6_ESM.xlsx]

## Sheet: Median-corrected FPKM values
genus	ALB.17	AUS.18	AUS.18a	AUT.70	BGR.66	BRA.53	BRA.53a	BWA.19	CAN.22	CAN.22a	CAN.22b	CAN.22c	CHE.67	CHN.64	CIV.13	COL.2	CZE.23	DEU.27	DNK.71_RA	DNK.71_RD	DNK.71_RL	ECU.14	ECU.14a	ESP.75	ETH.24	FIN.25	GEO.59	GHA.4	GMB.10	HRV.68	HUN.61	IND.11	IRL.69	IRN.12	ISL.28	ISR.29	ITA.30	KAZ.6	KEN.72	KHM.21	LKA.40	LUX.32	LVA.31	MDA.65	MKD.62	MLT.63	MYS.54	NGA.50	NLD.43
Abiotrophia	0.0065724	0.0013827	0.00401375	0.0136966	0.00113326	0.00144174	0.00116734	0.00580142	0.0477312	0.024169	0.0226144	0.0311603	0.0123915	0.00506212	0.00364506	0.0110821	0.00666333	0.024256	0.0142029	0.0158657	0.0217719	0.000305493	0.0187615	0.00838829	0.00501359	0.0122796	0.00168306	0.000731708	0.000377288	0.010988	0.00905857	0.00137038	0.00613405	0.00224837	0.00301068	0.014083	0.00233833	0.00580717	0.00456872	0.00405989	0.000682294	0.00750569	0.018983	0.00563243	0.00847391	0.00164075	0.00365735	0.0528164	0.00622417
Acaricomes	0.000669247	0	5.55716e-05	4.98606e-05	0	0	0	0	0	0	0	0.000213958	0	0	0	0	0	0	8.21593e-05	0.000103074	0	0	0	0.000127266	0	0	0	0.000308987	0	0	0	0	0	0	0	0	0	0	0	0	0	0	0	0	0	0	0	0	0
Acaryochloris	0	0	0	0	0	0	0	0	0	0	0	0	0	0	0	0	0	0	0	0	0	0	0	0	0	0	0	0	0	0	0	0	0	0	0	0	0	0	0	0	0	0	0	0	0	0	0	0	0
Acetivibrio	0.0137146	0.00471888	0.0223973	0.0335105	0.00741401	0.015218	0.0388303	0.031573	0.0216213	0.0222405	0.0212107	0.0244403	0.0235609	0.0186292	0.0199437	0.0823079	0.015989	0.0249229	0.0215824	0.0289624	0.0390449	0.00123918	0.0628401	0.0239118	0.0207375	0.0356338	0.00058928	0.00585657	0.00167004	0.0123206	0.0575658	0.0512309	0.016242	0.0117831	0.0063036	0.0460399	0.00894038	0.0103612	0.0376652	0.0223371	0.00136577	0.0243521	0.0465448	0.0089527	0.027826	0.019398	0.0397414	0.0800333	0.0901088
Acetobacter	0.00200183	0.00562041	0.0521869	0.00978236	0.00717309	0.00640917	0.0391295	0.019017	0.012332	0.00470731	0.0100518	0.0149367	0.00557576	0.0244625	0.209916	0.00652733	0.0080804	0.00673542	0.0278768	0.0101011	0.0129195	0.000373896	0.0197693	0.00992197	0.0949518	0.023216	0.000213243	0.24776	0.00148481	0.00217467	0.00382663	0.189981	0.00452797	0.00279635	0.0047798	0.0270024	0.0039596	0.00590051	0.019607	0.00615696	0.0356032	0.00697018	0.018553	0.00122374	0.00161455	0.00845057	0.00842607	0.0795749	0.00571722
Acetobacterium	0.0853974	0.0472883	0.396243	0.0605004	0.0426829	0.0367224	0.0331377	0.0397993	1.06072	0.734725	0.512911	0.877512	0.2727	0.0337967	0.0340987	0.391311	0.278554	1.5084	0.478811	0.306376	0.659992	0.00231059	0.0400189	0.615341	0.0596173	1.14327	0.00256654	0.0453649	0.00321086	0.387126	0.580232	0.00769112	0.0180692	0.0289468	0.0141738	0.103146	0.056776	0.088119	0.222601	0.0349866	0.00149147	0.0569623	0.351504	0.069356	0.183728	0.0693772	0.0233531	0.0450488	0.322079
Acetohalobium	0	0	0	0	0	0	0	0	0	0	0	0	0	0	0	0	0	0	0	0	0	0	0	0	0	0	0	0	0	0	0	0.000141739	0	0	0	0	0	0	0.000277966	0	0	0	0	0	0	5.22162e-05	0	0	0.000111959
Acetonema	0.000418633	0.000124492	0.00037323	0.000251156	0.00029998	0.000265025	0.0589623	0.00357325	0.00147344	0.000275288	0.000404908	0.000598745	9.08113e-05	0.00148126	0.00145093	0.030682	0.000187481	0.00179952	0.000229916	0.000490356	0.000269055	2.40672e-05	0.0132298	0.000593571	0.000352278	0.000408124	0	0.00449631	4.45849e-05	0.000562671	0	0.00425096	0.000226917	0.000566816	0.000111617	0.00152554	0.000487634	0.00016388	0.000825723	0.0265332	0.000232926	0.000452178	0.00206277	0.000209637	0.000277112	0.000417612	0.0032847	0.00671284	0.00166292
Acholeplasma	0.00746097	0.00697958	0.0213221	0.0109307	0.00912293	0.0149428	0.0542071	0.00535664	0.025441	0.0381417	0.0194603	0.00725495	0.0203974	0.0534274	0.0108323	0.00697014	0.02095	0.0215537	0.0434616	0.0216886	0.0467617	0.000221628	0.00484858	0.0237745	0.0117599	0.0191879	0.00697487	0.062468	0.000205285	0.053706	0.434763	0.00473784	0.0159965	0.00720566	0.00244945	0.00539638	0.00249718	0.0064963	0.0279659	0.00430111	0.000246575	0.0049807	0.0196834	0.0136375	0.0149706	0.0137772	0.0129212	0.0422789	0.367449
Achromobacter	0.108453	0.103872	0.221073	0.143621	0.0880666	0.103914	0.164257	0.54469	0.696973	0.172446	0.138877	1.10048	0.202048	0.229991	0.223256	0.12059	0.0967429	0.317922	0.152944	0.126444	0.133468	0.0964014	0.167888	0.374214	0.138074	0.152933	0.209102	0.274537	0.00563518	0.108	0.17946	0.15569	0.148219	0.10722	0.0704519	0.292663	0.0956232	0.0638267	0.153612	0.121308	0.0209482	0.173737	0.188133	0.04662	0.140603	0.141883	0.136471	0.32737	0.209175
Acidaminococcus	0.112232	0.0373829	0.209994	0.234568	0.121331	0.129609	0.376623	0.24375	0.106855	0.121874	0.238502	0.0796718	0.155009	0.135797	0.215159	1.1825	0.145071	0.179201	0.136079	0.138505	0.152697	0.00623644	0.803182	0.217851	0.547019	0.153567	0.00962192	0.0367611	0.00962748	0.0887977	0.338135	0.708946	0.0683625	0.190066	0.0250952	0.456773	0.0911915	0.0657792	0.244163	0.197295	0.0627178	0.134863	0.184662	0.140376	0.178135	0.162039	1.19008	1.27387	0.0688698
Acidihalobacter	0.000255159	0.000720849	0.000280145	0.000394986	0.000248139	0.0002923	0.00710003	0.00427705	0.00331787	0	0.00106286	0.00562411	0.00268755	0.00850366	0.00227536	0	0.000192991	0.000463102	0.00426011	0.000222691	0.000346203	0.000247745	0.000748275	0.00470481	0.00082416	0.00169214	0	0.0253674	0.000200791	0.00055693	0.00330579	0.00109397	0.00158968	0.000364671	0.000287242	0.000892255	0.00221701	0.000158152	0.00130768	0.00429448	0.000138329	0.000313294	0.000530847	5.39494e-05	0.000194492	0.000460591	0.00235796	0.00320272	0.00929965
Acidimicrobium	4.4135e-05	6.23428e-05	6.23016e-05	0	4.29207e-05	7.58389e-05	0.000947388	0.00266329	0.000184465	0.000827144	0.000129772	0.000479739	0.000454761	0.00159768	0.000544943	0.000749502	7.51087e-05	0	0.000368436	0.00034667	0.000538945	0	0	0.000380475	0	9.0835e-05	0	0.0051961	0	0	0	0.000243289	5.05043e-05	0	0.00011179	0.001389	0.000455831	8.2067e-05	0	0.00133707	0	0.000209021	0.000206597	4.19924e-05	5.04621e-05	0.000119503	0	0.000302169	0.00204985
Acidiphilium	0.000136873	3.22233e-05	0.000128808	0	2.21846e-05	0	0.000326453	0	0.00757995	0	0.000117382	0.000929866	4.70108e-05	0.00601653	0.000234722	0.000193699	0	0	0.000618914	0.000119456	0.000208925	4.98359e-05	0	0.00277778	0.000198944	0.00441332	0	0.00125334	0	0	0	0.000293416	5.22086e-05	0	0	0	0	0.000551437	0	0	0	0.000360125	0.00181534	0.000195343	2.60825e-05	0	0	0	0.00476781
Acidisphaera	7.39852e-05	0.000174179	0.000661443	0.000156176	9.59328e-05	0.000339018	0.00344097	0.0148819	0.00206151	0	0.000163156	0.00113929	0.000304933	0.010713	0.000609005	0.000209403	0.000293784	0.00126606	0	9.68561e-05	7.52878e-05	0	0.0569539	0.00199314	0.0164531	0.000406054	0	0.00735546	0.000124759	9.68913e-05	0	0.0021298	8.46622e-05	3.96521e-05	6.24659e-05	0.00310458	0.000109161	0.000137572	0.000213283	0.0141954	0.000120329	0.000467186	0.000230884	4.69289e-05	0.000112789	3.33878e-05	0.00108361	0.00168846	0.00522595
Acidithiobacillus	0.0299741	0.0605669	0.0739262	0.0464001	0.0773379	0.087923	0.210712	0.104326	0.142471	0.0702629	0.0638527	0.277134	0.10033	1.12224	0.131875	0.117366	0.0479281	0.156777	0.170714	0.0948294	0.109212	0.0212649	0.0927594	0.165066	0.068523	0.110031	0.0104321	0.19915	0.00168724	0.101971	0.101457	0.136979	0.0331379	0.105507	0.131921	0.0533595	0.0995178	0.0944768	0.0733949	0.0476391	0.00821466	0.11505	0.189028	0.0344002	0.0657364	0.17152	0.117823	0.151316	0.537421
Acidithrix	0	0	0	0	0	0	0	0	0	0	0	0	0	0	0	0	0	0	0	0	0	0	0	0	0	0	0	0	0	0	0	0	0	0	0	0	0	0	0	0	0	0	0	0	0	0	0	0	0
Acidobacterium	0.00010335	3.25985e-05	6.90494e-05	6.19533e-05	5.02531e-05	7.9311e-05	0.00191512	0.000671715	9.64553e-05	0	9.09062e-05	0.000140424	0.000260538	0.00515519	0.000212679	0.00126945	8.32437e-05	6.02919e-05	0.000161767	0.000135298	7.04524e-05	0	0.00166841	0.000310315	3.35434e-05	5.31765e-05	0	0.00297691	0	5.07552e-05	0	0.00194186	0.000141515	0.000203275	0	0.000290519	0.000106222	0.000144131	0.000137034	0.000751396	0	0	0	4.39149e-05	2.95414e-05	0	0.000315702	0.000246449	0.00084394
Acidocella	0.000315396	0.000101296	0.000467445	0.000191983	0.000750052	0.0011941	0.0024841	0.00099383	0.003895	0.000524425	0.000740082	0.00142261	0.000806146	0.0222915	0.00107614	0.000643535	0.000508976	0.000382266	0.0014673	0.000889118	0.000475198	9.16964e-05	0.00348118	0.00176904	0.0029335	0.00227612	0	0.00100211	0.000100866	0.000101926	0	0.0133119	0.000242164	0.000345901	0.000425262	0	0.00055394	0.000661249	0.000984824	0.00566294	0.00030816	0.000755611	0.00181472	0.000307846	3.19939e-05	0.0013276	0.0134393	0.000997846	0.00271274
Acidomonas	0.000232316	0.00185956	0.00878151	0.000457704	0.000702875	0.00270567	0.00424803	0.00360208	0.005718	0.00112878	0.00229593	0.00848757	0.00234056	0.0190889	0.00382459	0.00394519	0.00158142	0.00710768	0.00301678	0.00466335	0.00197005	0.000253761	0.0105599	0.00367166	0.00270135	0.00552509	0	0.003039	0	0.000456363	0.00100328	0.0161262	0.00230396	0.000498035	0.000784579	0.0032495	0.00118065	0.000719967	0.00111619	0.00146625	0.000440808	0.00158923	0.00495405	0.000491195	0.00026562	0.000594087	0.002957	0.00282763	0.00239776
Acidothermus	3.89805e-05	5.50617e-05	0	0	0	0.000133963	0.000278914	0.00029403	8.14608e-05	0.000243514	8.59617e-05	0	8.03299e-05	0.000201584	0.000160433	0	0.000331684	0	0	0	0.000119	0	0	0.00130215	0	0	0	0.000305949	0	0	0	0	0	0	0	0.000736068	5.75135e-05	0.000144965	5.6186e-05	0.000738072	0	0	0.000182468	0	0.000133706	0	6.11701e-05	0.00106751	0.00181045
Acidovorax	86.7476	133.826	90.3759	93.3908	202.772	169.594	53.4328	59.3595	123.304	152.934	169.69	150.46	218.047	95.5482	109.128	7.60783	176.476	117.211	184.907	214.002	171.314	61.738	21.3945	164.861	247.551	196.139	30.7718	75.5705	0.773712	267	125.837	15.586	101.896	193.72	147.13	39.1791	230.631	204.165	162.495	3.80358	2.55751	239.801	100.182	84.4735	190.821	21.7716	124.45	33.215	36.9751
Acinetobacter	275.202	171.074	32.8174	98.1098	131.395	55.0382	14.6305	48.4455	52.2795	73.0338	39.1662	30.8659	40.0501	33.9391	75.3153	10.1154	112.893	53.0517	40.5879	47.1997	45.9465	205.737	34.2772	43.0009	34.0166	26.7929	282.182	34.6183	132.196	71.229	39.0596	7.17878	225.114	80.3975	93.8	60.915	80.6377	96.3232	51.3253	385.749	26.2127	69.0741	76.8735	330.959	98.1268	178.286	35.6784	31.874	52.0689
Actibacterium	0.00154442	0.000301997	0.000434275	0.000703917	5.40937e-05	4.40531e-05	0.000796005	0.000693239	0.00150109	0.000882307	0.000823482	0.00297457	0.00180621	0.0025865	0.000650993	0	0.00043629	0.00115804	0.000927727	0.00114742	0.000326341	8.40107e-05	0.000338322	0.000999728	7.45264e-05	0.000483829	4.20766e-05	0.00104024	0	0.000579613	0	0.000149314	0.00149279	0.00042619	0.000373677	0	0.000927763	0	0.000147812	0.000194169	0	0.00154012	0.000120008	0.00022781	0.000102858	0.000613597	0.000657348	0.000175523	0.00167646
Actinoalloteichus	0	0	0	0	0	0	5.65462e-05	0	0	0	0	0.000300656	0	0	0	0	2.68979e-05	0	0	0	0	0	0.00020858	0.00120926	0	3.25297e-05	0	0	0	0	0	2.90421e-05	0	0	0	0	0	0	0	0	0	0	0	0	0	0	0	0.000108212	4.58807e-05
Actinobacillus	0.00412555	0.00804622	0.0414071	0.00761807	0.00488391	0.0562439	0.0321824	0.663827	0.0236216	0.0264682	0.0104865	0.00690969	0.0158265	0.0178813	7.78952	0.0145739	0.00566283	0.0234323	0.00711812	0.00558766	0.0101278	0.00227619	0.00832368	0.0189005	0.0086221	0.00984034	0.00373054	0.0158564	0.00180664	0.012704	0.0297937	0.00633871	0.0181106	0.212671	0.00465029	0.206051	0.0048464	0.00382419	0.0225624	0.0506669	0.00234648	0.00626778	0.0163148	0.0105876	0.0079512	13.2509	0.0324125	0.0825135	0.00888073
Actinobaculum	0.0169275	0.00533526	0.0217288	0.00853108	0.000958907	0.019575	0.00626217	0.0173317	0.0165283	0.0186105	0.0178438	0.0193979	0.0104373	0.00856996	0.0252223	0.0375402	0.00517206	0.0230555	0.0103735	0.00996725	0.0125947	0.000491077	0.424727	0.0133379	0.0181836	0.0066965	0.000511835	0.0132196	0.00146589	0.00578384	0.0219059	0.00505463	0.00556531	0.0267645	0.00104483	0.0308274	0.00275183	0.00350542	0.0495782	0.0139492	0.000561915	0.0118632	0.00420636	0.00622979	0.00702539	0.000517565	0.0272465	0.369054	0.00543321
Actinocatenispora	9.59737e-05	0	5.80619e-05	0	0	2.35593e-05	0.000392408	0.00118932	8.59562e-05	0	1.00784e-05	0.000111773	0.000169526	0.000638125	2.82144e-05	0	2.33325e-05	0	5.72273e-05	8.97442e-05	4.18558e-05	0	9.04663e-05	0.00183201	0	2.82179e-05	0	0.000215222	1.38718e-05	0	0	0	0	0	1.73638e-05	8.62987e-05	4.04583e-05	0	5.92866e-05	0.00010384	0	2.16441e-05	6.41793e-05	0	0	0	0	0.000281606	0.000358192
Actinokineospora	4.96815e-05	0	0.000192536	0	0	4.42238e-05	0.00101443	9.70651e-05	0.000215944	0	9.29904e-06	0.00134108	0	0.00066772	0.000178343	0	0.000130653	5.79097e-05	0.000184807	0.000166053	0.000195756	0	0.000410966	0.00226306	3.80409e-05	0.000159802	0	0.00010271	2.55982e-05	2.30435e-05	0.000491685	0.000114443	1.44759e-05	0	0.000128168	0	1.73078e-05	0	0.000128894	4.79053e-05	0	1.85184e-05	0	0	0	0	0.000158053	0.000265796	0.000577989
Actinomadura	8.11957e-05	3.04294e-05	9.52955e-05	8.94605e-05	4.70143e-05	5.49141e-05	0.000476492	0.00120654	0.000331095	0	2.56295e-05	0.000485138	0.000145495	0.00281605	0.000691718	0.000253358	0.000275481	0.000136512	0.000238167	0.00029667	0.000684937	0	0.00135524	0.0043099	4.02892e-05	9.46586e-05	0	0.00183673	1.86966e-05	0.000109161	0.00165506	0.000169504	0	1.82635e-05	0	0	0.000218132	5.74318e-05	0.000280718	0.00042349	0	0.000146313	0.000349755	0	0	0	7.88328e-05	0.00109989	0.00182369
Actinomyces	0.10692	0.0257997	0.22048	0.109191	0.0104566	0.125571	0.24514	0.34532	0.240693	0.157711	0.123039	0.19592	0.109459	0.0877563	0.58758	0.775002	0.0640978	0.209339	0.103112	0.150727	0.143286	0.00562565	2.07009	0.115502	0.160293	0.126566	0.00351349	0.326521	0.0290887	0.100681	0.191241	0.172617	0.0852718	0.0490055	0.0173695	0.251716	0.0224237	0.0559619	0.399983	0.403066	0.0117126	0.0690029	0.128151	0.0454671	0.0801139	0.0151872	0.324696	1.16212	0.0566993
Actinomycetospora	8.12566e-05	0	6.88218e-05	0.000164664	0	8.37759e-05	0.0134887	0.000674213	0.000407541	0	9.55686e-05	0.000397459	0.000200942	0.0053787	0.000836074	0	0.000276564	7.58452e-05	6.78325e-05	6.38252e-05	0.000446511	3.55029e-05	0.00375309	0.00203142	7.08634e-05	3.34471e-05	0	0.00357149	0.00111809	0	0	0.000328473	0	7.83885e-05	2.05815e-05	0.000306874	0.00011989	0	0.00021082	0.00184626	0	0.000128276	0	1.54624e-05	7.43243e-05	2.20016e-05	0.000510048	0.00233655	0.000801967
Actinoplanes	0.000168292	0.000379563	0.000313955	0.000267784	0.000125074	0.000250868	0.00427345	0.00212923	0.000618805	0.000391533	0.000442038	0.00273515	0.000534825	0.00587494	0.0010139	0.000518938	0.00106668	0.000603633	0.000531068	0.000458759	0.000516352	1.18588e-05	0.00129972	0.0119424	0.000165261	0.000486024	1.69406e-05	0.00375752	0.00176389	0.000187739	0.000795518	0.000413785	0.000235454	0.000119589	2.66152e-05	0.000781066	0.000231144	0.000115066	0.000568557	0.00116603	0	0.000760843	0.000943889	0.000108878	0.000145834	7.13182e-05	0.000497827	0.00199134	0.00287603
Actinopolymorpha	0	3.3705e-05	0	3.02212e-05	3.4807e-05	2.05008e-05	0.000128049	0.000134989	0.000199459	7.45312e-05	1.75399e-05	0.000194524	4.91724e-05	0.000678677	0.000122757	0.000101303	0.000243641	0.000306241	7.46968e-05	0.000124949	0.000218531	0	7.87216e-05	0.00098993	1.7341e-05	0.000122773	0	0.000936406	1.20709e-05	2.34365e-05	0.00046371	0.000263063	1.36523e-05	3.83649e-05	0	0	3.52058e-05	0.000110922	3.43932e-05	0.000135539	9.70188e-06	5.65026e-05	0.000167542	0	1.36409e-05	0	9.36103e-05	0.000204206	0.000242426
Actinopolyspora	2.25e-05	0	0	2.84972e-05	0	0	0.000589743	0	3.71832e-05	0	0	0.000193345	8.30344e-05	0	8.29171e-05	0	0	4.15198e-05	0	2.94554e-05	0	0	0	0.000555419	0	3.66198e-05	0	0.000139652	0	0	0	0	0	0	0	0.000111856	0	0	0	0	0	0	0	1.69291e-05	0	0	0	0.000275863	0.000258247
Actinospica	6.72204e-05	8.13874e-05	0.000230445	0.000133788	7.47097e-05	8.25054e-05	0.00099631	0.000977873	0.00020068	0.000179971	3.52947e-05	0.000835055	0.00033642	0.00183744	0.000632368	0.000163077	0.000228791	0.00044817	0.000160329	0.000176	0.000234528	2.09787e-05	0.000887082	0.00885788	0.000139578	0.000118584	0	0.00226114	3.88635e-05	0.00018864	0.00074648	0.000123515	7.69212e-05	4.63198e-05	3.6485e-05	0.00030222	0.000170023	0.000107137	0.000166098	0.000509112	7.80904e-06	6.06386e-05	0.000584369	1.82735e-05	5.48978e-05	3.90022e-05	0.000271249	0.00128205	0.00156103
Actinosynnema	4.61924e-05	0.00014681	0.000277124	8.7757e-05	0	0.000119061	0.00107418	0.000391984	0.000337862	0	2.54664e-05	0.000753152	0.00011899	0.00137356	0.000522816	9.8055e-05	9.82624e-05	0.000269476	0.000192805	0.000226769	0.000176271	0	0.00068578	0.00277503	5.03551e-05	0.000237673	2.84298e-05	0.00163149	3.50517e-05	6.80554e-05	0.000448844	0.00025463	2.64293e-05	7.42698e-05	4.38754e-05	0.000218063	5.11157e-05	2.14731e-05	0.000199743	0.000174925	9.39084e-06	5.46911e-05	0.000162171	3.29624e-05	2.64072e-05	1.56342e-05	0.000144975	0.000711572	0.000804527
Actinotalea	0.0296745	0.00147658	0.00271991	0.00559279	0.00047888	0.00160603	0.00912092	0.00695635	0.00986791	0.00506208	0.00123322	0.00815347	0.00576419	0.0136354	0.0112121	0.00202848	0.00496337	0.00678302	0.0210769	0.00847242	0.00721139	0.00128241	0.00918143	0.00906965	0.00423209	0.0123153	8.04191e-05	0.0866334	0.000517456	0.00372374	0.00790222	0.00216529	0.00225955	0.0012574	0.000502617	0.0019119	0.00258611	0.00276601	0.00635152	0.00558696	5.8281e-05	0.00477431	0.00227082	0.00121445	0.00239202	0.000949197	0.00236338	0.00745718	0.00425579
Actinotignum	0.000854587	0.000685405	0.00341674	0.00196933	0.00056301	0.000852649	0.000473442	0.00133094	0.00639508	0.00275568	0.00140641	0.00340113	0.00418158	0.000684356	0.00208784	0.00238714	0.000619233	0.00517235	0.00148442	0.00545676	0.00244072	4.81834e-05	0.0052391	0.0013487	0.00298921	0.00344989	3.61988e-05	0.00350531	4.46304e-05	0.00218789	0.0017145	0.000506491	0.000832764	7.09242e-05	0.000335191	0.00138826	0.000715925	0.000656187	0.00257492	0.000354877	0	0.00148837	0.00371677	0.00050364	0.001494	0.000418037	0.001869	0.00228385	0.000640238
Adhaeribacter	1.84305e-05	0	0	0	7.16935e-05	0	0.000593433	0	3.85157e-05	0	2.70959e-05	5.00839e-05	0.000303848	0.00152498	3.79273e-05	0.000156493	0	8.60152e-05	0.000115392	0	0	0	0.000608049	1.98604e-05	2.67885e-05	3.7932e-05	0	0.000723284	0	0.000108615	0	0.000135461	4.21804e-05	0	0.000140048	0	0.000326317	0	0	6.9794e-05	2.99751e-05	0	0	3.50714e-05	4.21452e-05	2.49518e-05	5.7844e-05	0	0.00214001
Adlercreutzia	0.0543712	0.0441352	0.525327	0.159052	0.0230723	0.0917128	0.0382133	0.160887	0.158128	0.124723	0.140155	0.195042	0.169579	0.0571299	0.0464946	0.279712	0.121182	0.178589	0.26118	0.368876	0.397593	0.00643332	0.265007	0.243323	0.129134	0.22716	0.00477856	0.0101855	0.00504994	0.123802	0.428085	0.135367	0.116515	0.039109	0.0719349	0.366526	0.0202764	0.0319265	0.123167	0.0706906	0.00630474	0.0647162	0.0827088	0.11904	0.226901	0.054644	0.229858	0.155142	0.0369943
Advenella	0.00193417	0.00089285	0.00205355	0.00165932	0.00245044	0.00090953	0.00188344	0.0139567	0.00279663	0.00107954	0.00175305	0.00481132	0.00149307	0.00786747	0.0173689	0.0547292	0.00208297	0.00919013	0.00110229	0.00144904	0.00161768	0.000921848	0.00190159	0.00728209	0.00565254	0.00190468	0.000176201	0.00612804	0.000276486	0.0034465	0.00743054	0.00139562	0.00309496	0.00107259	0.000271929	0.00878816	0.000999528	0.00244141	0.00641724	0.00331323	0.000396829	0.00197213	0.00596071	0.00211012	0.0011776	0.0175104	0.00133062	0.00900879	0.00169816
Aequorivita	0.000604782	0.00111192	0.000152762	0.00152311	0.00276246	0.000371912	0.00619461	0.000714257	0.0213983	0.00314573	0.000849356	0.00871969	0.00288477	0.00506357	0.000334048	0.000229721	0.00175993	0.00113638	0.269593	0.00409799	0.00822967	0.00826357	0.0012496	0.00128932	0.00103634	0.00342696	0.000814981	0.00127408	0	0.00140062	0.00210308	9.94234e-05	0.00721523	0.000989248	0.000889704	0.000170291	0.00113049	0.00147021	0.000574868	0.000102453	0	0.00187638	0.00361934	0.00128287	0.00047495	0.00476369	0.000594376	0.000463071	0.0253862
Aerococcus	0.35215	0.0443817	0.239952	0.532523	0.0865261	0.032498	0.0440367	0.126168	2.62987	1.50979	1.23411	1.66073	0.626422	0.0604916	0.150916	0.111892	0.532773	0.812959	0.8774	0.758492	0.919752	0.0131104	0.149315	0.363067	0.1806	1.06295	0.0316847	0.0595421	0.00988613	0.611591	0.609678	0.0333601	0.314418	0.0313066	0.193316	0.40773	0.057896	0.369582	0.161009	0.0426555	0.0155534	0.498168	0.995995	0.336401	0.418266	0.0379032	0.0501586	0.172792	0.105163
Aeromicrobium	0.00436996	0.00408786	0.00560453	0.00830256	0.00798269	0.00650299	0.0475007	0.0148204	0.0107666	0.0111048	0.00756553	0.0293833	0.0941888	0.0312791	0.0236289	0.00815629	0.0282806	0.0147143	0.0132065	0.0133366	0.012746	0.000952252	0.0236008	0.0734189	0.00421412	0.0163227	0.000415512	0.0425841	0.0018166	0.0161884	0.0350659	0.00698596	0.00244316	0.00525483	0.00360041	0.0760656	0.00477164	0.00386711	0.01116	0.00672381	0.000725972	0.00871126	0.0121109	0.00241388	0.00414037	0.00207076	0.0187331	0.0205293	0.0274214
Aeromonas	2.862	2.38047	1.09362	2.08457	7.04464	0.484781	2.33328	6.91744	1.12667	1.10154	0.702148	1.32412	1.27151	6.89482	1.14165	1.3813	1.75593	0.85476	4.53831	2.34033	2.99923	3.09425	5.10599	5.13671	0.509405	3.27889	8.58945	0.372847	0.0265724	2.69438	3.79576	3.51718	3.13918	4.47657	5.25587	3.0425	3.45774	3.98055	0.992791	0.275994	0.0969169	2.40019	2.60134	1.87	2.4362	16.7924	0.828273	0.984776	10.8584
Aestuariibacter	0	0	0	0	0	0	0	0	0	0	0	0	0	0	0	0	0	0	0	0	0	0	0	0	0	0	0	0	0	0	0	0	0	0	0	0	0	0	0	0	0	0	0	0	0	0	0	0	0
Aestuariimicrobium	0.00178386	0.00413965	0.0099376	0.00718148	0.00216848	0.0047074	0.0152711	0.00420491	0.0163761	0.0159199	0.0269517	0.0225065	0.0137855	0.00988402	0.0262866	0.00676197	0.0113841	0.0132313	0.00850947	0.00992505	0.00884945	0.000521927	0.0308975	0.0193257	0.00740808	0.0164557	0.000601234	0.0790066	0.0021916	0.00500604	0.00990486	0.00702381	0.00226001	0.00184382	0.00185575	0.00421059	0.00272599	0.0113726	0.0139122	0.00518709	0.000777122	0.00543104	0.0111834	0.00445531	0.00225812	0.000258756	0.00989763	0.0226816	0.0040686
Aestuariivita	0.00119371	0.000505105	0.000690543	0.00183683	0.000326416	0.000226137	0.00134192	0.00151408	0.00300761	0.00339922	0.00178851	0.00373214	0.00618967	0.00571835	0.0011512	0.000205047	0.00112394	0.00376318	0.00266557	0.00153953	0.00166113	0.000232562	0.00152033	0.00313036	0.000867525	0.00201405	0.000118902	0.00690691	0	0.00128432	0	0.000612675	0.00152418	0.00100881	0.00084203	0.000580116	0.00173184	0.000456869	0.000420573	0.000789483	0.000132059	0.00184599	0.0016946	0.000707641	0.000363756	0.000308941	0.00337413	0.000758424	0.00293585
Afifella	2.4596e-05	0.000486403	0.000208321	0.000186912	7.1758e-05	0.000169057	0.000703961	0.00176252	0.00287843	0	0.000488164	0.00227251	0.000608242	0.00419747	0.000303692	0	0.000376717	0.000516556	0.000205326	0.000450791	0.00105122	0	0.000486877	0.000927653	0.000429001	0.000303729	0	0.00212354	0	0.000531483	0	0.00031636	2.81456e-05	0	0	0.000154816	0.00010887	0.000182941	0.000638144	0.00130399	0	0.000543599	0.000115135	0.000140412	0.000196854	0.000366288	0.000771947	0.00218915	0.00185634
Afipia	0.0279559	0.0707041	0.144191	0.0894363	0.025272	0.03551	0.123901	0.355217	0.237216	0.316	0.0680383	0.231002	0.49695	0.503821	0.0228775	0.0687467	0.139473	0.165628	0.0555972	0.0265767	0.0425947	0.00955568	0.287799	0.504494	0.0197204	0.0864063	0.00160604	0.0416023	0.00394991	0.0299078	0.164298	0.0312839	0.0483366	0.0275567	0.0155697	0.283941	0.116405	0.0124009	0.02378	0.0672647	0.00117497	0.0778707	0.0684181	0.0180983	0.0222088	0.0175871	0.0894422	0.0889861	0.50127
Agarivorans	8.62657e-05	0.00042649	0.000365322	2.73148e-05	0.000125838	7.41169e-05	0	0.00317218	4.50692e-05	0.000134727	0.000126825	0.000117211	4.44435e-05	0	0.000310665	0.000366242	0.00022021	0.000301953	0	0.000141166	0.000197515	0.000895173	0.00981883	0.000511274	0.000313466	0.000177545	1.76979e-05	0.00016927	0	0.000169461	0	0.000356647	0	0.000208052	0	0.00108597	3.18201e-05	0.000240611	0.00139885	0.000245009	5.26131e-05	3.40458e-05	0.000100953	6.15583e-05	0.000123291	0.000840845	6.76863e-05	0.000516788	0.000313017
Aggregatibacter	0.0071349	0.00768598	0.0804703	0.00924465	0.00632046	0.0624738	0.0112786	1.17025	0.0405481	0.01533	0.0390899	0.0158277	0.0156344	0.0427099	0.428205	0.00614695	0.00850689	0.0254786	0.00994254	0.0144387	0.0183176	0.00183062	0.0170125	0.0121473	0.0129147	0.0258938	0.00159705	0.00569525	0.000953852	0.0077641	0.0240175	0.0273735	0.0128669	0.0417113	0.00439854	0.339171	0.00311703	0.0109039	0.0434409	0.00319024	0.00702589	0.0220796	0.0472005	0.0201311	0.0219374	0.0287573	0.033238	0.168438	0.00526367
Agreia	0.00170059	0.000171583	0.000651583	0.00160002	0.000354385	0.000125236	0.000260744	0.000549753	0.00167539	0.00364241	0.000285731	0.00765808	0.00185239	0.000753808	4.99939e-05	0.00103141	0.0016124	0.00107712	0.00294068	0.0015584	0.00126081	0.000371513	0.000961799	0.00143985	0.000247179	0.0016	0.000398725	0.000953396	2.45798e-05	0.00190894	0.00566548	4.46394e-05	0.0022796	7.81219e-05	0.000276906	0.000152915	0.000931959	0.000271042	0.000385189	9.19989e-05	0	0.00425705	0.000454884	0.000208032	0.000305545	0.000230231	7.6247e-05	0.00058215	0.00197459
Agrobacterium	0.0584071	0.0444423	0.0950614	0.0925257	0.0124904	0.0256202	0.0915953	0.325882	0.248968	0.147848	0.0972306	0.257328	0.0903332	0.0585702	0.0488541	0.101259	0.0420478	0.149934	0.0482338	0.0629453	0.0749973	0.0204695	0.474022	0.1077	0.0390794	0.0894441	0.00217345	0.0297635	0.00151622	0.118964	0.306021	0.0236208	0.10351	0.0663843	0.0138208	0.357779	0.0254512	0.0386998	0.0471002	0.0743352	0.00226309	0.201327	0.0696048	0.0277043	0.0571375	0.0173906	0.102516	0.0841989	0.0223351
Agrococcus	0.00501535	0.00145708	0.00487046	0.00648732	0.00290566	0.000916816	0.00967139	0.00362211	0.00973767	0.00688844	0.00258853	0.0158521	0.0105554	0.0193144	0.01259	0.00785263	0.00441888	0.00937929	0.00489943	0.0054016	0.00575519	0.0024089	0.00938803	0.00785757	0.00527345	0.00812597	0.000379462	0.0346184	0.00104366	0.00545014	0.0138251	0.004379	0.00573913	0.00217324	0.00135143	0.00873165	0.00136452	0.00152123	0.00697272	0.0103718	0.000202476	0.00454834	0.00882467	0.00324893	0.00260282	0.000914957	0.0040189	0.0131505	0.00433661
Agromyces	0.0152453	0.00984258	0.0103606	0.0152563	0.00401037	0.00356022	0.0261976	0.0110551	0.0358444	0.0260033	0.00764675	0.0907583	0.0220765	0.0156368	0.0153022	0.0150783	0.0137057	0.0308589	0.0153107	0.0121479	0.0131553	0.00410714	0.0295583	0.0186876	0.00559402	0.0171546	0.000752594	0.0267294	0.00117848	0.0181562	0.0245824	0.00775809	0.0172099	0.00435246	0.00268349	0.0116818	0.00665098	0.00417248	0.0092842	0.0138198	0.000380745	0.016885	0.0164633	0.00276127	0.00640128	0.00236959	0.0129929	0.0255037	0.0137199
Ahrensia	0.000107674	0	0	0	0	0	0	0	0	0	0	0	0	0	0	0	0	0	0	0	0	0	0	3.05045e-05	0	0	0	0	0	0	0	0	3.23933e-05	0	0	0	0	0	0	0	0	0	0	0	0	0	0	0	0
Akkermansia	1.0845	1.18385	4.59277	5.03264	1.05067	1.52061	2.57097	7.00551	7.96914	7.61329	5.05908	5.1396	5.8567	0.322116	1.19406	30.5515	3.99565	13.0355	2.98388	5.28489	4.08048	0.127138	41.4143	6.61455	1.11515	5.94315	0.111303	0.272453	0.703989	2.20593	8.67909	2.28722	3.20492	1.86922	0.342073	20.3582	0.548695	1.66738	2.5534	1.41852	0.469489	2.17202	8.56004	2.2589	3.7068	2.75645	2.06552	15.3919	1.34558
Alcaligenes	0.0375039	0.0858357	0.148533	0.104518	0.0406509	0.0655655	0.193092	0.673206	0.306448	0.141529	0.0946292	0.0752593	0.0547546	0.0762062	0.264914	0.154161	0.0490835	0.709994	0.0631043	0.0587578	0.0759621	0.0114517	0.058043	0.138042	0.0711887	0.153078	0.00452323	0.0819335	0.00625967	0.0787994	0.104057	0.0513015	0.10666	0.131959	0.0192609	0.319186	0.0341901	0.0291581	0.0530199	0.289328	0.0129346	0.106833	0.13143	0.0626756	0.0632272	0.374089	0.0617833	0.0698528	0.0519844
Alcanivorax	0.00714958	0.00823892	0.00981173	0.00870285	0.0080079	0.00741146	0.0313214	0.024461	0.0257476	0.0133646	0.00813805	0.0105558	0.00834586	0.0249989	0.0178625	0.015601	0.0149912	0.0370504	0.0151184	0.0117946	0.00968305	0.00410968	0.0292558	0.0443297	0.0110288	0.0143793	0.00382343	0.0570968	0.000840346	0.0109603	0.0230106	0.0223223	0.00639662	0.0139942	0.00363508	0.0166345	0.0079153	0.00621864	0.0142542	0.0149724	0.00189815	0.0114181	0.016562	0.00548381	0.00897444	0.0284195	0.0112749	0.0377624	0.0374399
Algibacter	0.00159108	0.00162257	0	0.00417563	0.00394597	7.58525e-05	0.00137408	0.000179854	0.0163632	0.00634863	0.00128445	0.00580606	0.00527286	0.00247443	0.000196269	0	0.0027872	0.00270754	0.0701541	0.00649935	0.00922077	0.018813	0.000471985	0.00244715	0.000173283	0.00245498	0.00568489	0.000561434	0	0.00408636	0.00185349	3.72989e-05	0.00473241	0.00220177	0.0039509	0	0.00428435	0.00254154	0.000515522	7.68707e-05	0	0.00265927	0.00545544	0.000998802	0.00368661	0.00301123	0.000256355	0.000326491	0.00512555
Algicola	0	3.09921e-05	0	0	2.13369e-05	0	0	0	0	0	0	0	0	0	0	0	0	0	0	0	6.69807e-05	0	0	0	0	0	0	0	0	0	0	0	0	0	0	0	0	0	0	0	0	0	0	0	0	0	0	0	6.36894e-05
Algiphilus	0.00115131	0.002298	0.00332107	0.00256767	0.00136303	0.000516088	0.0034026	0.0056637	0.0207124	0.00281438	0.0018582	0.00136027	0.00381677	0.0084131	0.00375987	0.00531292	0.00323709	0.0293189	0.00381308	0.00334208	0.00382037	0.000820164	0.00578009	0.00329038	0.00240099	0.00355429	0.00018485	0.00333953	0.000101291	0.00408078	0.00486395	0.00156362	0.0046111	0.00173039	0.000507158	0.00409597	0.00240033	0.00125656	0.00194809	0.00322251	8.1412e-05	0.00233116	0.00773247	0.00150024	0.00320504	0.00376116	0.00239583	0.00736832	0.0101714
Algoriphagus	0.00299848	0.00485766	0.000269662	0.0143346	0.00418173	0.000301582	0.0123693	0.0026647	0.0170902	0.00796276	0.00231701	0.00357175	0.0135337	0.0413461	0.00219529	0.00282111	0.00453515	0.00616777	0.0262354	0.00657903	0.0194944	0.0469949	0.0168649	0.00896634	0.00172843	0.00188809	0.0012204	0.0651277	0.00011179	0.0134839	0.00945275	0.00295113	0.0256549	0.00960929	0.00251561	0.00260719	0.0180639	0.00622831	0.00289498	0.000613118	1.6438e-05	0.0207933	0.0089318	0.00239577	0.00953328	0.00271821	0.003975	0.00261289	0.0788461
Aliagarivorans	0	0	0	0	0	0	0	0	4.08033e-05	0	0	0	0	0	4.018e-05	0	0	0	4.07486e-05	5.11218e-05	0	0	0	0	0	0	0	0	0	0	0	0.000502273	0	0	0	0	0	0	0.000225146	0	1.58777e-05	3.08233e-05	0	0	0	0	0	6.6839e-05	0.000170033
Alicycliphilus	0.557667	1.77928	1.1276	0.895801	1.31561	1.22372	2.5747	2.29706	1.76656	1.10353	0.8972	1.46126	1.98182	4.13734	2.55522	0.223444	0.976593	1.95728	1.5211	1.27562	1.33706	0.485558	1.3141	1.82695	1.21223	1.73981	0.179604	7.27375	0.0186411	1.41724	2.01185	0.816691	0.752545	2.02951	1.12433	1.23364	1.35976	0.909774	1.35077	0.328032	0.0510911	1.77416	1.97355	0.643358	0.982117	1.1072	2.03354	4.30744	1.55427
Alicyclobacillus	0	0	0.000478265	0.000177511	3.06847e-05	0	0.000364698	0.000119002	4.86485e-05	0.000197113	0.000457016	8.57433e-05	0	0.000157673	4.79054e-05	0.000197664	0.000161089	0	6.58503e-05	0.000286363	9.63252e-05	0	0	0.000241823	0	0.000158573	0	0.000365427	0	0	0	0.000186301	0	0	0	0	4.49854e-05	5.8671e-05	4.54799e-05	0.000207643	0	0	0.00010897	0	3.48603e-05	0	4.78455e-05	0.000108013	0.000382822
Aliiglaciecola	5.90133e-05	0.000333436	0.000249912	0	0.000325208	0.000169008	0.000492629	0.00014838	4.11084e-05	0.000491548	8.67595e-05	5.34553e-05	0.000405377	0.000813819	0.000202402	0	0.000234333	4.59027e-05	0.000656853	5.1504e-05	6.00524e-05	4.29738e-05	0.000908572	0.000275565	0.000114367	0.000121456	0.000112998	0	3.9805e-05	0.000386421	0	0.00191568	0.000877887	0.000379536	2.49126e-05	0.000866716	2.90236e-05	0.000621818	0.000170122	0	0.000111975	6.21076e-05	0.00101289	0.00024331	0.000224911	0.0095873	0	6.73388e-05	0.000685219
Aliihoeflea	0.00126441	0.00129894	0.00253126	0.00157232	0.00122962	0.000711062	0.0143932	0.00598261	0.00581317	0.00215424	0.0018082	0.00599735	0.00975941	0.0131965	0.00439972	0.00507527	0.00320809	0.00536458	0.00542156	0.00138441	0.00329857	0.000426894	0.0115285	0.00589598	0.00126976	0.00364323	0.000207521	0.00613491	0.000674532	0.000903207	0.00357414	0.00139398	0.00105228	0.00158941	0.000465839	0.00477518	0.00322235	0.000341981	0.0024521	0.00887991	1.86948e-05	0.00214123	0.00408931	0.00207796	0.00241822	0.00286338	0.00382406	0.0072402	0.0147482
Aliiroseovarius	0.000488222	0	0	3.2545e-05	2.49889e-05	0	0	0	0.000375892	0.000160524	3.77772e-05	0.00160603	0.000582487	0	0.000211514	0.000218184	0.000218646	0.000299808	0.000321761	6.72784e-05	7.84449e-05	8.42035e-05	0	0.000221516	7.46975e-05	5.28851e-05	0	0	0	0.00035334	0	0	0.000558679	0.000206574	0.000130171	0	0.000303303	0	0	0	0	0.000365083	0	2.44484e-05	2.93796e-05	0.000208728	0.000161293	0	0.000223771
Aliivibrio	0.000254869	0	0	8.37662e-05	0.000363246	7.48305e-05	0.000236433	7.92734e-05	4.40512e-05	0	6.18916e-05	6.12218e-05	0.000133183	0.000227841	8.67566e-05	0.000191295	0	0.000153025	0.000458077	0.000203902	0.00027511	2.30251e-05	0.000145353	0.00021525	9.67835e-05	4.63676e-05	5.54637e-05	0	0	0.00012882	0.000819297	0.00096552	2.5208e-05	0	0.000111025	0	3.25024e-05	7.8392e-05	3.17522e-05	0	1.83206e-05	0.000205642	0.000403016	6.10714e-05	7.44061e-05	0.000591978	3.53539e-05	0	0.00102645
Alishewanella	0.0457587	0.00192829	0.00292906	0.00255889	0.000823085	0.00182967	0.0291078	0.00792877	0.00330925	0.216952	0.00493709	0.00229997	0.0423667	0.0160958	0.0135966	0.0173868	0.00218376	0.00465084	0.019373	0.00193008	0.00700132	0.000566628	0.136553	0.00161813	0.00718274	0.00252861	8.96194e-05	0.0272149	0.000524845	0.0321261	0.0148564	0.0130936	0.00796681	0.00294115	0.00124478	0.0163257	0.00209472	0.000863045	0.00649328	0.00372206	0.00155415	0.0156456	0.00306726	0.00153263	0.00309041	0.082427	0.00501277	0.0811252	0.0338413
Alistipes	0.848753	0.326865	0.412368	2.45744	3.34058	0.187701	3.6478	0.309598	0.602697	0.30172	1.09116	0.93383	1.11599	4.65736	0.627855	0.430811	1.0503	0.457626	4.89074	5.13893	6.31186	0.0457105	1.11834	1.28602	0.105078	2.10349	0.327699	0.158656	0.0279305	0.813741	1.65366	9.19126	0.673871	0.846795	1.28323	0.792194	1.57977	3.17714	0.437336	0.135657	0.693604	3.4216	6.50104	1.3847	2.742	9.53455	0.849358	0.650773	1.86276
Aliterella	0.000198977	0	0	0	0	6.21654e-05	0.00491832	0	0	0	0	0	0	0.00579977	0	0	0	0	0	4.73611e-05	0	0	0.000954844	0	0	0	0	0.000283951	9.15078e-05	0	0	0	6.20978e-05	0	0	0	0	0	0	0	0	0.00048545	0	0	0	0	0	0.000309611	0
Alkalibacillus	0	0	0	0	0	0	0	0	0	0	0	0	0	0	0	0	0	0	0	0	0	0	0	0	0	0	0	0	0	0	0	0	0	0	0	0	0	0	0	0	0	0	0	0	0	0	0	0	0
Alkalibacterium	8.18285e-05	0	0	0.000207279	0.000119366	7.03046e-05	0.000146375	0	0.00171004	0	0.000240603	0.00044473	0.000252945	0	8.41959e-05	0	0.000139255	0.000190948	0.000426937	0.000107124	0.000124904	0	0	0.000176355	0.000118937	0.000336825	6.71502e-05	0.000321128	0	0.000160744	0	0	0	0	0	0	0	7.60782e-05	5.89733e-05	0	0	0	0.000383041	0.000116784	9.35592e-05	0	0.000128409	0	0.000118766
Alkaliflexus	0.000508338	0.00156666	0.000717577	0.000321916	0.000561763	0.000516157	0.0150451	0.00200435	0.00796738	0.0043304	0.00229298	0.00106743	0.00228561	0.015295	0.00204463	0.00294294	0.00121899	0.00274985	0.00409891	0.000574732	0.00126971	0.000933849	0.0208873	0.0025397	0.000503771	0.00194977	9.48074e-05	0.0790714	7.01341e-05	0.00236029	0.0233501	0.00233513	0.000290849	0.00189471	0.000614523	0.000727193	0.00610247	0.00236308	0.00113237	0.00122501	1.87899e-05	0.000510674	0.00356931	0.000703505	0.00343443	0.000938461	0.00224809	0.00316393	0.0557378
Alkalilimnicola	2.90757e-05	0.000246424	0.000123131	7.36513e-05	2.82757e-05	0.000149886	0.00280858	0.00219318	0.000243048	0	6.41191e-05	7.90117e-05	0.000479347	0.00451087	0.00107701	0.000740646	4.94808e-05	0.000339242	0.000364083	0.000228383	0.00062134	3.17596e-05	0.000575551	0.00551436	0.000295829	0.000119682	0	0.0312646	0.000117671	0.000285582	0	0.000427403	0	4.6749e-05	0	0.00091506	0.000428996	5.40649e-05	0.000125728	0.00792765	0.000118221	4.59003e-05	0.000680519	0.000110657	0.000166219	7.87272e-05	0.000866914	0.00477757	0.00244764
Alkaliphilus	0.00505017	0.00476843	0.0136558	0.0116143	0.00296216	0.00252521	0.0116713	0.00907274	0.0736181	0.0354593	0.0404066	0.0355622	0.012229	0.00650251	0.0162373	0.0248389	0.0258756	0.0462502	0.0208631	0.01659	0.0208733	0.000340994	0.0140165	0.0208499	0.005058	0.0317293	0.000272036	0.0377751	0.000348039	0.0280379	0.0341684	0.00683005	0.00587832	0.00654375	0.00185328	0.0119993	0.00324353	0.0121694	0.0186692	0.0172957	0.000449042	0.00761504	0.024086	0.00579598	0.0124859	0.00792282	0.0045266	0.0124042	0.0200919
Alkanindiges	0.0222579	0.0122336	0.018216	0.012322	0.022179	0.0370065	0.0855173	0.00849259	0.0225634	0.0245271	0.00857331	0.00894328	0.0257007	0.29336	0.0655273	0.0105404	0.0118401	0.0238475	0.0165685	0.0297432	0.116686	0.224836	0.0139055	0.0189763	0.00738508	0.0263805	0.0162753	0.00861027	0.0102522	0.0173533	0.00336617	0.0579787	0.022596	0.0213052	0.0300167	0.0641438	0.00391869	0.010575	0.088965	0.0133374	0.00434306	0.0127151	0.0225677	0.00917411	0.00597435	0.00848116	0.133416	0.0201603	0.0161736
Alloactinosynnema	0.000154353	0.000181693	0.000726291	0.00026066	5.00355e-05	0.000353642	0.00142656	0.000776194	0.000430087	0.000482128	0.000208015	0.00202733	0.000609667	0.00119734	0.00105879	0.00054609	0.000569135	0.000810416	0.000456355	0.000269424	0.000903158	1.40501e-05	0.00178232	0.00295234	0.000186959	0.000211785	1.05555e-05	0.00434116	2.60281e-05	0.000227409	0.000499942	0.00063814	5.88762e-05	4.13625e-05	6.51604e-05	0.000485776	7.59133e-05	0.000143506	0.000611828	0.000243549	3.13798e-05	0.000101529	0.000421476	0.000195813	0.000147067	3.48281e-05	0.000746842	0.00193742	0.00153087
Allobaculum	0.0030623	0.00045878	0.00281636	0.00199803	0.000676828	0.00526206	0.0112877	0.00489978	0.00116355	0.00144927	0.0020123	0.00226954	0.00143425	0.00119973	0.00210059	0.0307296	0.00165817	0.00238196	0.00154933	0.0017615	0.00155811	5.06814e-05	0.00520457	0.00584981	0.00121391	0.00181438	7.61511e-05	0.00109252	9.38883e-05	0.00154947	0.00180338	0.000511531	0.00302638	0.000223804	0.000528853	0.00642504	0.000205375	0.000949033	0.00187259	0.000702822	0.000113193	0.00102546	0.00347507	0.000353167	0.00068965	0.0035805	0.00291243	0.00301782	0.00296309
Allochromatium	0.000972244	0.0022889	0.0164692	0.000342053	0.000472747	0.000742509	0.636048	0.257493	0.00299123	0.0025307	0.000615419	0.00198152	0.0028384	0.0171786	0.861265	0.0999813	0.0013788	0.00157551	0.00298722	0.00116673	0.00346277	0.000412996	0.0108701	0.0535771	0.00235525	0.00161191	0.000132974	0.662196	0.00207666	0.00190988	0.00524841	0.005409	0.000463563	0.00147637	0.0012655	0.0882246	0.00243067	0.00155675	0.00580016	0.709458	0.000439235	0.00110849	0.00505677	0.000539609	0.000833717	0.00135282	0.00381424	0.0263484	0.0272817
Allofrancisella	0	0	0	0	5.58521e-05	0	0	0	0	0	0	0	0	0	0	0.000487658	9.77378e-05	0	0	0.000150372	0	0	0	0	8.34772e-05	0	0	0	0	0	0	0.000211059	0	0	0	0	0	0	8.27821e-05	0	0	0	0	0	0	7.77536e-05	0	0	0.000166715
Allofustis	0.00561738	0.00756141	0.0700601	0.0173263	0.00655539	0.00545086	0.0626547	0.0256725	0.0919795	0.105689	0.119165	0.0578272	0.0211094	0.014354	0.0692228	0.0432081	0.0329526	0.10394	0.04248	0.0611669	0.0441835	0.00108281	0.0318325	0.0337556	0.0183468	0.0386281	0.000433858	0.0954411	0.00193906	0.0288203	0.0770586	0.0178505	0.00347871	0.0171074	0.00795111	0.014975	0.00302273	0.0067587	0.0533438	0.0385405	0.00268707	0.0112674	0.0318634	0.013456	0.00853838	0.0286306	0.00684465	0.0604036	0.0161144
Alloiococcus	0	0	7.44254e-05	0.000801322	0	0	0	0	0	0.000329369	0	0	0	0	0	0	8.97248e-05	0.00123031	0	0	0.000160956	0	0	0	0.0011495	0	0	0.000413817	0	0	0	0	0	0	0	0	0	0	0.000531967	0	0	8.32321e-05	0	0.000100328	0	7.1379e-05	0	0.00036097	0
Allokutzneria	0	1.57976e-05	0.000173659	2.83295e-05	0	0.000134523	0.000160045	0.000295258	0.000116859	0	0	0.001398	6.91417e-05	0.00104105	0.000230147	0	0.000190325	5.21949e-05	4.66807e-05	5.8564e-05	0.000273137	0	0.000516558	0.00330211	1.62555e-05	2.30175e-05	0	0.000702233	1.13153e-05	0	0	4.10995e-05	0	0	0	0.000140789	0.000115507	2.07957e-05	9.6721e-05	0.000211758	0	0	0	0	0	0	0.000263252	0.00057427	0.000746682
Alloprevotella	0.00236012	0.000416272	0.000259835	0.00461907	0.00304523	0.00126597	0.0117449	0.00278387	0.00192406	0.00115062	0.00419918	0.00180154	0.00113845	0.0181353	0.00477862	0.0096963	0.00188048	0.00120316	0.0041524	0.0052093	0.00934492	8.04749e-05	0.00852553	0.00293782	0.00171824	0.00477706	0.000272063	0.00751638	0.000225029	0.00130231	0.00717681	0.0205108	0.000927369	0.00207466	0.000933049	0.00255051	0.00108685	0.0117815	0.00403734	0.00209949	0.000329795	0.00558523	0.0108694	0.00322823	0.00509561	0.00638414	0.00196524	0.0331217	0.00299542
Allosalinactinospora	0	0	0	0	0	0	0	0	0.000101343	0	0	4.39269e-05	0	8.35945e-05	3.32648e-05	0	0	0	0	0	0	0	0	0.000470311	0	0	0	0	0	0	0	0	0	0	0	0	0	0	0	0	0	0	0	0	0	0	0	0.000166007	9.38465e-05
Alloscardovia	0.00257831	0.000437038	0.00596891	0.00444114	0	0.00301268	0.000184484	0.00271888	0.00431049	0.00225497	0.00401798	0.0039236	0.00265454	0.00053334	0.00137951	0.0170761	0.00157959	0.00457254	0.00258283	0.00337534	0.000472267	0	0.0146307	0.00622351	0.00172387	0.00371452	0	0	0.000104345	0.0032415	0.0100212	0.00161076	0.00230131	0.00116074	0.00052245	0.0077898	0.000608665	0.000287655	0.00230413	0.00214803	0	0.00203512	0.00386212	0.00181435	0.00395022	0.00034906	0.00113288	0.000353046	0
Altererythrobacter	0.0404773	0.0251492	0.0161685	0.0253984	0.0231864	0.0169333	0.575301	0.072378	0.141554	0.0620437	0.03906	0.0492173	0.206678	0.743869	0.228824	0.0534796	0.0753759	0.153803	0.031097	0.0181727	0.0410607	0.0193097	0.143255	0.185441	0.0396971	0.0549674	0.00391969	0.157014	0.0163909	0.0214184	0.11521	0.0528452	0.011502	0.0477689	0.04482	0.0545753	0.0451065	0.0139148	0.102033	0.362498	0.00495529	0.0522967	0.0908693	0.0256631	0.0244368	0.0543626	0.0666208	0.226277	0.161891
Alteromonas	0.0069176	0.0107767	0.011291	0.00338248	0.00462084	0.0404214	0.0135379	0.0464145	0.0165134	0.00646783	0.00683885	0.00448338	0.0032648	0.0189135	0.0477306	0.00263803	0.00589885	0.0169481	0.0105736	0.00579413	0.0062465	0.00512085	0.0622883	0.0287004	0.00934823	0.00822509	0.00110515	0.0270812	0.00170302	0.00753445	0.0180179	0.0862693	0.00879076	0.0172318	0.00239031	0.0253829	0.00500393	0.0107043	0.0255334	0.00375942	0.00219643	0.00614836	0.0206591	0.00585771	0.00355028	0.0530351	0.00607854	0.0271035	0.0136496
Altibacter	0	0	0	0	0	0	0	0	0	0	0	0	0	0	0	0	0	0	0	0	0	0	0	0	0	0	0	0	0	0	0	0	0	0	0	0	0	0	0	0	0	0	0	0	0	0	0	0	0
Alysiella	0.00417276	0.00477383	0.0183525	0.0025333	0.00134147	0.232943	0.0025909	0.3924	0.0282505	0.00775563	0.00846683	0.00515421	0.00355335	0.000891695	0.176991	0.000292818	0.0113854	0.0181063	0.00403037	0.00465005	0.00726421	0.00128074	0.00728149	0.0127835	0.00992465	0.00574901	0.000339595	0.00135335	0	0.00467432	0.00402109	0.00164751	0.00410408	0.0193511	0.000786139	0.112873	0.00198438	0.00371921	0.0211752	0.000391779	0.000532826	0.00375641	0.00920138	0.00360926	0.00291777	0.0230171	0.0376651	0.015937	0.00130137
Amantichitinum	0.00028987	0.000436752	0.000491021	9.79021e-05	0.00069534	0.000398476	0.00338767	0.000437299	0.00109038	0	0.000113642	0.000997762	0.000159295	0.00309801	0.000357907	0.000492258	0.000361753	0.000225471	0.00169387	0.00103724	0.000412963	0.000189976	0.00204016	0.000708016	0.0004775	0.000477269	9.51493e-05	0	1.95519e-05	0.000569422	0	0.00266312	0.000154794	0.000434993	0.000146843	0.000243272	0.000541737	0.000359333	0.000752067	0.000731802	0.000220006	0.000122027	0.000633214	1.83865e-05	0.0004419	0.000209299	0.000515529	0.000330764	0.00527301
Aminiphilus	0.00183218	0.00229585	0.00308692	0.00168426	0.000632243	0.000812468	0.0607909	0.0444699	0.0132775	0.402634	0.0019116	0.01582	0.00663795	0.0246044	0.0204939	0.0541989	0.00201161	0.0160673	0.00807919	0.0110257	0.0135322	0.00106521	0.106464	0.00398052	0.00249125	0.00389249	0.000291006	0.178828	0.00128565	0.00545678	0.0379032	0.0149323	0.000473424	0.00898011	0.00149702	0.0228788	0.00152605	0.00395635	0.00583551	3.98727	0.00127364	0.00685773	0.00677819	0.000731035	0.000912269	0.0904972	0.00788349	0.327054	0.152435
Aminobacter	0.0128073	0.00853922	0.0175861	0.0216486	0.00940529	0.00599587	0.0143417	0.0304135	0.050737	0.0478557	0.0171095	0.0429645	0.0454233	0.0458979	0.00872353	0.0188638	0.0193201	0.0482905	0.0162806	0.012713	0.0213947	0.00181769	0.0583798	0.0221289	0.0051793	0.0259477	0.000548466	0.016037	0.000790122	0.0172152	0.0482504	0.00974737	0.0305621	0.0103457	0.00639703	0.0358379	0.0171283	0.00420158	0.00705194	0.0127989	0.000844936	0.0312959	0.0185771	0.00413891	0.0186348	0.00791224	0.0194044	0.0266886	0.0414274
Aminobacterium	0.00112844	0.00510621	0.0130867	0.0106049	0.0173283	0.00666908	0.0171009	0.0394409	0.0423135	0.0684021	5.49695	0.00773073	0.00535055	0.24934	0.0332571	0.040052	0.00294047	0.0582261	0.00204795	0.000721767	0.000578522	0.000732308	0.0290427	0.0266771	0.00165266	0.00752118	0.00384879	0.0538691	0.0068589	0.00834499	0.485302	0.0684762	0.00200998	0.00449119	0.00200627	0.0409983	0.0027293	0.0014723	0.0191006	0.0986575	0.0015294	0.00232189	0.0262826	0.00220941	0.00592474	1.30556	0.0341573	0.172048	0.110475
Aminomonas	0.0336071	0.0281351	0.0888992	0.02142	0.0152494	0.0496586	3.37248	0.989	0.136679	0.0581423	0.0481302	0.0365105	0.0308968	0.457712	0.368002	6.11798	0.0396279	0.131239	0.0196506	0.0153607	0.0183524	0.00549848	0.732873	0.0524486	0.0842725	0.0434531	0.00300156	1.46753	0.0155355	0.0415457	0.0928991	0.935989	0.00600891	0.116396	0.00834725	0.399818	0.0372424	0.0546794	0.12935	12.9418	0.0630218	0.0218389	0.114766	0.0163668	0.0211999	0.125856	0.963546	1.42566	0.447407
Ammonifex	0	0	0	0	0	0	0	0	0	0	0	0	0	0	0	0	0	0	0	0	0	0	0	4.82053e-05	0	0	0	0	0	0	0	0	0	0	0	0	0	0	0	0	0	0	0	0	0	0	0	0	0
Amorphus	8.82449e-05	0.000280462	0.000249135	0.000223532	6.43627e-05	3.79086e-05	0.00126282	0.00191369	0.000507135	0.000413454	9.7301e-05	0.000839304	0.000545558	0.00342263	0.000181596	0.000187322	0.000488068	0.00036036	9.20828e-05	0.000346572	6.73489e-05	0	0.00101897	0.000499231	0.000256526	0.00049945	0	0	0	0.000130012	0.000857461	0.000445902	0	0.000177354	0.000195577	0.000555443	0.000227851	0	0.000190793	0.00100252	1.79401e-05	0.000208962	0.000413076	0.000146931	0.000100895	0	0.000415435	0.00105729	0.00172907
Amphibacillus	0.000407768	0.000575991	0.00249447	0.000610357	0.000144199	0.00152876	0.000397864	0.000978664	0.0014463	0.00115789	0.00347017	0.000705147	0.000534747	0.00134192	0.00384012	0.00283284	0.000883192	0.00138404	0.00121227	0.00101911	0.000792172	4.04916e-05	0.00244598	0.00119838	0.00113149	0.00183106	0	0.00320048	3.75058e-05	0.00029128	0.00576322	0.00129417	0.000296936	0.000298011	0.000187789	0.00116665	0.000218778	0.00144752	0.00258336	0.00154417	6.02899e-05	0.000526682	0.00242934	0.000423242	0.000791298	0.0026433	0.0036264	0.00190348	0.0016141
Amphritea	0	0	0	0	0	0	0	0	0	0	0	0	0	0	0	0	0	0	0	0	0	0	0	0	0	0	0	0	0	0	0	0	0	0	0	0	0	0	0	0	0	0	0	0	0	0	0	0	0
Amycolatopsis	0.000408391	0.000450766	0.000820662	0.000530335	0.000176315	0.000393908	0.00339803	0.00253123	0.000799413	0.000474746	0.000299355	0.00590242	0.00144075	0.0048164	0.00628137	0.00130851	0.00110931	0.000829163	0.000597289	0.000871878	0.0806712	6.82349e-05	0.00411679	0.00744823	0.00035293	0.00117545	3.37898e-05	0.00515111	0.000150046	0.000655655	0.00206797	0.00115512	0.000358068	0.000246526	0.000162824	0.00109086	0.000362434	0.00026898	0.000721627	0.000702123	4.85723e-05	0.000838655	0.00115264	0.000215006	0.000125505	0.000125059	0.00128053	0.0031657	0.00459865
Anabaena	0.000839628	4.97112e-05	7.32448e-05	0	0	3.17858e-05	0.000465683	0	0	0	0	9.56342e-05	3.81201e-05	0.000468977	3.43553e-05	0.000279143	5.68217e-05	0	3.8605e-05	2.11823e-05	0	0	0.000626763	1.99332e-05	0	3.8071e-05	0	0	1.63708e-05	0	0	3.39893e-05	0	5.36602e-05	2.34268e-05	0.000203691	4.77468e-05	0	0	0	0	0	0	0	0	0	5.80559e-05	5.09246e-05	0.000107392
Anaeroarcus	0.0598585	0.030589	1.43222	0.0267046	0.0630672	0.102955	0.582024	0.475941	0.0528866	0.0393903	0.301736	0.0324085	0.0281635	0.214975	0.81999	0.743493	0.046078	0.167576	0.039061	0.0239794	0.0273496	0.00545386	0.280692	0.0779998	0.180933	0.115738	0.00515093	0.0859913	0.0116911	0.101781	0.0820611	7.39884	0.0074439	0.0761502	0.0136223	0.248366	0.0449167	0.115389	0.48272	3.45634	0.223987	0.0185118	0.281267	0.0241058	0.0839675	0.0794161	0.571702	0.170335	0.103278
Anaerobacillus	0	0	0	0	0	0	0	0	0	0	1.64483e-05	0	0	0	0	0	0	0	0	0	0	0	0	0	0	0	0	0	0	0	0	0	0	0	0	0	0	0	0	0	0	0	0	0	0	0	0	0	0
Anaerobaculum	0.000749412	0.00190501	0.00136058	0.00183492	0.00232297	0.00105022	0.00328783	0.0156001	0.00781021	0.0149923	0.00289716	0.00426174	0.00244666	0.00501537	0.0262151	0.0272987	2.45766	0.00597674	0.000177762	0.0006309	0.000942044	0.000963046	0.00794214	0.0029339	0.00328619	0.0051499	0.000108526	0.0149129	0.00454775	0.000606179	0.00650495	0.00321666	0.000147913	0.00331441	0.00154807	0.0095422	0.00163375	0.0031079	0.000673092	0.0187336	0.000358481	0.00204999	0.00371437	3.90983e-05	0.000100805	0.00179241	0.000673007	0.0130596	0.0167414
Anaerobiospirillum	0.000100139	0	0	9.51225e-05	4.86917e-05	0.00021509	0.000537385	0	5.2317e-05	0	3.68051e-05	0	5.15907e-05	0.00116518	5.15178e-05	0	4.26038e-05	0	0.000261235	0	0.000152853	0	0.000991117	0	0	0.000257621	0	0	0	0	0	0.000184001	0	0	0	0	0	0.000139652	7.21693e-05	0	0	0.000197605	0.00152344	2.38193e-05	0	6.77854e-05	0.000314285	0.000257098	0
Anaerococcus	0.0107198	0.00470973	0.0117311	0.0139843	0.00263098	0.00393629	0.00257917	0.0230273	0.0253391	0.0202825	0.057251	0.0326718	0.0114472	0.00293003	0.0220216	0.0300682	0.00553452	0.0252416	0.0125067	0.0197993	0.0104972	0.000262235	0.0475513	0.0172895	0.0105175	0.0138122	0.000189996	0.00189498	0.000383345	0.00980576	0.0501507	0.00513244	0.00756097	0.00358723	0.00114985	0.0266447	0.00238332	0.00395003	0.0107873	0.0129155	0.000517815	0.00683266	0.0169457	0.00335058	0.01137	0.00244719	0.00807223	0.0259365	0.00607118
Anaerofustis	0.000750428	0.000706676	0.00976923	0.00327377	0.000162174	0.00279389	0.00760676	0.0039309	0.0068828	0.00520887	0.00376945	0.00509813	0.00292109	0.00150919	0.00368911	0.0208857	0.00177371	0.00369683	0.00348029	0.00332927	0.00407275	4.55388e-05	0.0132041	0.00399833	0.00224208	0.00360376	3.4212e-05	0.00392664	8.43616e-05	0.00139225	0.00486119	0.00291097	0.00157433	0.0010725	0.00100318	0.00787241	0.00030756	0.000775214	0.00366562	0.00789384	0.00013561	0.00111885	0.00312246	0.000436331	0.00133468	0.00163681	0.0051684	0.00742124	0.00266243
Anaeroglobus	0.00344179	0.00179508	0.00934321	0.00751119	0.00262618	0.00873475	0.00246267	0.00778844	0.0144958	0.0095928	0.00938046	0.00345337	0.00621979	0.0038336	0.0043586	0.0301235	0.00477588	0.013221	0.00276267	0.00644667	0.00290967	0.000115677	0.00943336	0.00547765	0.00284764	0.00991704	0.000260714	0.00207799	0.00048216	0.00582492	0.0123483	0.0087565	0.00412026	0.00485275	0.000268238	0.00999865	0.00171876	0.00255994	0.0034345	0.00140362	0.000516709	0.0034272	0.0099145	0.00297242	0.00672009	0.00286745	0.00980494	0.0106945	0.00107594
Anaerolinea	0	0.000867264	0.000522283	6.83045e-05	0.00026223	4.63349e-05	0.0100538	0.00125119	0.0007732	0.00676562	0.000235571	0.00492146	0.000890435	0.00728073	0.0105055	0.00164015	9.17775e-05	0.000342447	0.00134683	3.53005e-05	0.00107213	2.9454e-05	0	0.00165625	0.000190502	0.000890623	0	0.130314	0.000218913	0.001174	0.00389998	0.00198665	3.08563e-05	8.06659e-05	0.00195311	0.000509179	0.000290548	0.0154024	0.00150778	0.00984852	0.000109639	8.51363e-05	0.00272716	0.00105189	0	3.6506e-05	0.000374933	0.00719644	0.0474467
Anaeromyxobacter	0.000629994	0.00146345	0.000373444	0.000452129	0.000290287	0.000413863	0.0376716	0.0073158	0.00178887	0.000821475	0.00035675	0.00106445	0.00545769	0.107376	0.00392328	0.00784831	0.00130704	0.00148247	0.00116712	0.000683859	0.00267432	8.19703e-05	0.0108577	0.00651082	0.000680911	0.000499744	7.75593e-05	0.0525983	0.00015106	0.00102547	0.0181733	0.00563017	0.000189529	0.000268026	0.000286095	0.00318564	0.00448745	0.000767975	0.00156143	0.018494	0.000152606	0.000705629	0.00193421	0.000247797	0.000491501	0.000507085	0.00108226	0.0078793	0.027
Anaerophaga	0	0.000155571	0	0	4.2842e-05	0	0.00354619	0.000166151	0.00142699	0.000137605	0.000242876	0	0	0.00318951	0.000135986	0.000187032	0.000187428	5.14003e-05	0.000551642	0.00023069	0.000336223	0	0.00363353	0.000498458	0	0	0	0.00847141	0	0.00012981	0.00342453	0.000242843	0	0	8.36888e-05	0	0.000552495	0.000368625	0.000190497	0	0	0	0.000515546	2.09577e-05	0.000226663	0.000536777	0.000241962	0.000527826	0.0083762
Anaerosalibacter	0.00175804	0.000168361	0.0068141	0.00196246	0.000724438	0.000665626	0.00159905	0.000224762	0.00180583	0.000372293	0.00137992	0.00056681	0.00245622	0.00138685	0.00337254	0.0123975	0.00527373	0.00549306	0.00932799	0.00631939	0.00709535	0.000130192	0.0098306	0.00308249	0.00220882	0.00846305	7.3357e-05	0.0219841	0.000211035	0.0022243	0.0266373	0.00169729	0.00313697	0.000862368	0.000264159	0.000750218	0.000527572	0.00232709	0.00253402	0.00180543	0.000266541	0.00282237	0.00488187	0.000226806	0.00265738	0.00447781	0.000748152	0.0092823	0.0090821
Anaerostipes	0.402803	0.160302	1.44186	1.88078	0.105339	0.888266	0.324429	1.42849	1.06323	1.6128	0.615415	1.61344	1.07042	0.538671	0.411051	0.759596	1.05092	2.14916	0.899692	1.48974	2.09894	0.0233159	3.32838	1.89292	0.709211	1.12809	0.0173058	0.0625157	0.0247444	0.868399	4.91133	0.423118	1.02257	0.489601	0.262629	1.74344	0.0952435	0.0969101	1.16029	0.0991908	0.0136469	0.931214	1.37369	0.33418	0.976016	0.127899	1.67538	3.64076	0.206771
Anaerotruncus	0.0185968	0.0126193	0.0784196	0.159183	0.0218382	0.0672112	0.0492601	0.0538415	0.0765278	0.0966238	0.0953399	0.11067	0.0903315	0.0640974	0.0192609	0.0569943	0.0557937	0.0834098	0.0839423	0.135528	0.166814	0.00118014	0.0587975	0.0858677	0.0206489	0.123475	0.00158525	0.007051	0.00178095	0.0290626	0.132891	0.0575799	0.0625225	0.043968	0.026284	0.185167	0.0215787	0.0222722	0.0264363	0.0203097	0.00233197	0.0907877	0.0699929	0.0213072	0.121499	0.0321874	0.0900117	0.0373575	0.0349038
Anaerovibrio	3.5505e-05	5.01525e-05	0.0095728	0.000314781	0	0.000549087	0.00177832	0.0053563	0.000593583	0	0.000861272	9.64831e-05	0.000292671	0.00257055	0.0234537	0.00361768	0.000120844	0.000414256	0.00044459	0.000418326	0.000433562	0	0.00187418	0.00175995	0.00258031	0.0010961	0	0.000557343	0.000574762	0.000418478	0	0.0111559	0.000162515	0.000342518	4.49655e-05	0.00290525	0.000157157	0.000462139	0.0134082	0.00994955	0.000317597	0.00061655	0.000830998	0.000608064	0	0.00471065	0.00295296	0.00133696	0.00154597
Anaerovorax	0.000788032	0.000906996	0.00304879	0.000591453	0.00127725	0.00025076	0.00751806	0.00385268	0.00347662	0.00273494	0.00158763	0.00103106	0.000842051	0.00241495	0.00342351	0.00495644	0.00188743	0.00265616	0.0021319	0.00110805	0.00169291	0.000191283	0.00327387	0.00182415	0.00220595	0.0060069	2.39509e-05	0.00916311	0.000147648	0.00252269	0.00453759	0.00455844	0.000367382	0.00140781	0.000332669	0.0020208	0.00236846	0.00244218	0.00487999	0.00176841	7.12026e-05	0.00133618	0.00532826	0.000666467	0.00283649	0.00426745	0.00270224	0.00309726	0.00813337
Anaplasma	0	0	9.09978e-05	0	6.29584e-05	0	0.000672681	0	0	0	0	0	0.000133414	0	0	0	0	0	0	0	0	6.7333e-05	0	0	0	0	5.05854e-05	0	0	0	0	0	0	0	0	0	0	0	0.000114632	0.000233434	0	0.000101766	0	0	0	0	0	0.000270187	0
Anditalea	5.26302e-05	0.000148685	0	0.000111097	3.41214e-05	3.01455e-05	0	0	3.66619e-05	0	2.57917e-05	9.53466e-05	0.000542294	0.00290317	7.22037e-05	0.000148961	0.000328408	0	7.32256e-05	9.18662e-05	0.000214227	0.00013414	0	5.67136e-05	0	0	0	0.000826167	0	3.44623e-05	0.000681865	3.22353e-05	0	2.82069e-05	4.44358e-05	0	0.000336496	3.26211e-05	5.05737e-05	0	0	0.000138474	0.000246363	0	0	0	0	6.00551e-05	0.00198608
Andreprevotia	0.000684455	0.000365825	0.000626715	0.000187436	0.000431755	0.000794679	0.00628723	0.00083722	0.00154634	0.000115563	0.000163178	0.00120647	0.000762435	0.00535722	0.0010659	0.00094244	0.000440736	0.000345336	0.00227779	0.000750735	0.000790628	0.000161651	0.00439418	0.000538219	0.000860409	0.000609162	0.000121444	0.000580772	3.74327e-05	0.000581426	0	0.00482669	0.000190516	0.000327173	0.000585696	0.000582187	0.00103717	0.00085994	0.00111988	0.00077058	0.000451293	0.000175218	0.000259779	3.52014e-05	0.000782576	0.00017531	0.00153855	0.000886558	0.0117063
Aneurinibacillus	2.59903e-05	7.34251e-05	0.0276842	0	6.51402e-05	0	0	6.30926e-05	5.43142e-05	0.000162364	0.000133735	7.06274e-05	3.44741e-05	0.000268813	3.44254e-05	0	0	0	8.9154e-05	5.59247e-05	0.000130414	0	0	0.000196048	7.55534e-05	6.88593e-05	2.13282e-05	0	0	5.10556e-05	0	0.000689433	0	4.17883e-05	0	0	0	0	0.000187311	9.84224e-05	0	8.20592e-05	0.00032163	4.94572e-05	2.97162e-05	5.54973e-05	6.43279e-05	0.000146237	0.00279791
Angustibacter	0.000570583	0.000911102	0.000630346	0.0015396	0.000265379	0.00055417	0.0055027	0.0038361	0.00212558	0.000929863	0.000620021	0.00707851	0.0028118	0.015395	0.00224626	0.000631934	0.00472842	0.000636785	0.00207095	0.00110421	0.00401391	8.12938e-05	0.00327381	0.0277486	0.000649046	0.00158279	0	0.0110986	0.000527094	0.000194932	0.00867797	0.00100284	0.000539373	7.97743e-05	9.42544e-05	0.00171764	0.000951672	0.000369034	0.000858189	0.00159706	4.03474e-05	0.00129238	0.00185802	0.000354054	0.000368736	0.000134343	0.00159613	0.00560494	0.0138985
Anoxybacillus	0.00278633	0.000521018	0.461533	0.00693926	0.00136425	0.00225587	0.00802242	0.00288559	0.00572724	0.0220526	0.0142939	0.0113891	0.00789209	0.00773525	0.00234799	0.00512501	0.00454392	0.0114244	0.0086369	0.00521061	0.0114538	0.000468662	0.00265795	0.0145566	0.00126279	0.00177424	0.00118406	0.00910898	0.000509497	0.00410482	0.0104548	0.00128051	0.00674932	0.00129572	0.0250432	0.00967243	0.00261402	0.0113055	0.0120599	0.0167495	0.000246365	0.0213503	0.0045959	0.00114127	0.00144855	0.00176143	0.0084921	0.00970036	0.00526013
Aphanizomenon	0.00297898	0	0	0	0	0	0	0	0	0	0	0	0	0	6.6998e-05	0	0	0	0	0	0	0	0	0	0	0	0	0	0	0	0	0	0	0	0	0	0	0	0	0	0	0	0	0	0	0	0	0	0
Aphanocapsa	0	0	0	0	0	0	0	0	0	0	0	0	0	0	0	0	0	0	0	0	0	0	0	0	0	0	0	0	0	0	0	0	0	0	0	0	0	0	0	0	0	0	0	0	0	0	0	0	0
Apibacter	0	0.000230871	5.76795e-05	0	7.9473e-05	0.000351063	0.000584735	0	8.53901e-05	0.00025526	0.000180216	0.000444148	8.42046e-05	0.000211307	8.40857e-05	0	0.00132119	0	8.52756e-05	5.34919e-05	0.000498961	0.00017853	0	0.000176124	0.000118781	0.000168192	3.35311e-05	0	0	0.000321068	0	0.000600639	0	0.000722671	0.000413985	0	6.02877e-05	0.0010637	0.000294481	0	0	0	0	0	0	0.000276593	0.00102593	0	0
Aquabacterium	0.0323012	0.0341488	0.0236597	0.0511065	0.0385685	0.0425658	0.450288	0.0804757	0.141961	0.0585358	0.0251465	0.0703776	0.0680294	0.392249	0.121611	0.0276458	0.0238161	0.110133	0.353804	0.0641909	0.0971011	0.0152374	0.265588	0.0936393	0.0341113	0.051335	0.0493498	0.483207	0.00115401	0.101994	0.103979	0.0813092	0.0277768	0.0747038	0.0756093	0.0554007	0.137989	0.0287858	0.0558422	0.0205689	0.00163438	0.117371	0.0627109	0.0172419	0.0799099	0.0386839	0.0535255	0.213956	0.398937
Aquamicrobium	0.005127	0.00743938	0.0417625	0.012406	0.00333689	0.00579329	0.0206977	0.0607934	0.0210534	0.0150797	0.00888667	0.0295453	0.0284901	0.0291961	0.0176528	0.0189718	0.012867	0.0326796	0.00657819	0.00780878	0.0116323	0.00113313	0.0834549	0.0185091	0.0107286	0.0242243	0.000147338	0.0156579	0.00102939	0.00987556	0.0457475	0.00846759	0.0100217	0.0103604	0.00184434	0.0354102	0.00647553	0.00337564	0.0152113	0.0176022	0.00047046	0.0125658	0.0142877	0.00575122	0.00412848	0.0102631	0.0210374	0.115276	0.0199208
Aquaspirillum	0.00729107	0.00854814	0.0112185	0.00323206	0.0102457	0.00902054	0.933176	0.0467472	0.012418	0.00751539	0.00455561	0.006043	0.00916539	0.190976	0.0584406	0.0841956	0.00701046	0.0243297	0.0192487	0.0150333	0.0159147	0.0021503	1.17529	0.0229025	0.0148895	0.00660258	0.000418824	0.0226043	0.00129094	0.0122458	0.0198369	1.71261	0.00108462	0.00955413	0.123225	0.02134	0.033725	0.0104392	0.0243289	0.0382404	0.00207517	0.020603	0.012628	0.00256673	0.00704417	0.0111541	0.0159609	0.0717571	0.0951349
Aquimarina	0.000141386	0.000417919	2.44165e-05	0.000292688	0.000618684	2.70255e-05	0.000178327	0	0.000888767	0	0.00017251	0.000626077	0.000437978	0.00122044	7.11891e-05	0	0.000342755	3.55898e-05	0.00348711	0.000667142	0.00103509	0.00289392	0.00034239	6.94828e-05	0	0.000250345	0.000536204	0.000295321	0	0.000424188	0.000611295	0	0.0011377	0.000504914	0.000405556	0	0.0018547	0.00112092	0.000315596	0	1.81949e-05	0.000399577	0.000461537	0.000101611	0.000342802	0.000205216	0.000162859	0	0.00254042
Aquincola	0.0179058	0.0383651	0.0226804	0.0370722	0.0352368	0.0242417	0.0691828	0.0635529	0.0657674	0.057342	0.0256377	0.0609047	0.0996732	0.532519	0.0486341	0.00563107	0.0300104	0.0923597	0.0553304	0.0361087	0.0502921	0.0107507	0.0507202	0.0452818	0.0249744	0.0627854	0.0250093	0.123386	0.00152495	0.0341381	0.0738132	0.0297995	0.0194378	0.023943	0.137226	0.0316865	0.0612665	0.0166475	0.031284	0.00833323	0.0017527	0.0584852	0.0603938	0.0132793	0.05163	0.0164875	0.0725175	0.166655	0.231623
Aquitalea	0.00209712	0.0029795	0.00895887	0.000745051	0.00726958	0.0074163	0.0383039	0.00476449	0.00626109	0.000939425	0.00186993	0.00536915	0.0015699	0.0565127	0.00530293	0.00315292	0.00194339	0.00361876	0.00415337	0.00404492	0.00315059	0.000508429	0.0285019	0.00235651	0.00274355	0.00259392	0.00060372	0.00364176	0.000443027	0.00267441	0.000843152	0.177948	0.000939466	0.00179648	0.0025316	0.00170089	0.00256529	0.00180347	0.00474618	0.0014229	0.00151731	0.00266989	0.00186731	0.000536254	0.00168062	0.00232847	0.0148136	0.0895124	0.00974181
Arachidicoccus	0.00362728	0.018376	0.00230992	0.00863556	0.01594	0.00613918	0.011611	0.0163547	0.0131657	0.00834839	0.010926	0.00459498	0.0103976	0.0129756	0.00791344	0.00231574	0.0234848	0.0087825	0.00700091	0.00635524	0.00782635	0.0378635	0.0194351	0.00432016	0.00178383	0.0106087	0.00364804	0.00963264	0.000165562	0.00766121	0.0190804	0.0124279	0.0105485	0.0359134	0.0169245	0.00308995	0.00893317	0.0145038	0.00628971	0.000516395	0.000443562	0.00464985	0.0127665	0.00350309	0.00729672	0.00372921	0.0105711	0.00392117	0.0117168
Arcanobacterium	0.000607319	0.0008129	0.00600239	0.000708562	0.000326464	0.00074166	0.00268747	0.00271244	0.00367445	0.000898776	0.00124551	0.00195482	0.00125172	0.00173604	0.00700642	0.00284973	0.000571293	0.00190244	0.000934077	0.00117175	0.000927145	0	0.0138168	0.00091283	0.00332242	0.000625052	3.93546e-05	0.0031365	0.00037194	0.00144446	0	0.000411122	0.000256034	0.000693833	0.000121471	0.00120743	0.000212274	0.00163465	0.00640537	0.000847296	7.7997e-05	0.000681368	0.00366651	0.000684435	0.0006214	6.4926e-05	0.00240822	0.00629246	0.0010208
Archangium	6.86382e-05	6.46365e-05	1.07656e-05	4.82963e-05	8.1583e-05	0.000117944	0.00332871	0.00025887	0.000175315	0.000285859	3.92426e-05	0.000269419	0.000188597	0.00705969	0.00119276	6.47565e-05	0.000233616	0.000213557	0.000111414	2.99521e-05	0.000139693	0	0.00130837	0.000402691	2.217e-05	4.70885e-05	3.75506e-05	0.00598586	0.000972238	1.49815e-05	0	5.60533e-05	1.74541e-05	6.13107e-05	4.82929e-05	4.80036e-05	0.000517612	1.41811e-05	5.49635e-05	0.00363895	1.24036e-05	3.61186e-05	0.000178498	4.35374e-05	6.97582e-05	1.0325e-05	0.000131646	0.0178312	0.00285583
Arcobacter	5.16771	3.8585	0.267753	3.32815	15.5768	1.51961	59.5279	2.12068	4.72875	1.90865	2.41516	5.50526	10.4301	28.3553	3.69988	10.824	14.6229	2.96353	29.6653	25.854	20.3056	0.469466	20.4847	6.89819	2.10877	7.44108	0.145554	4.62766	0.071846	13.8046	43.6802	16.2196	1.67841	12.0291	1.24304	1.76494	24.3124	28.9957	4.46186	1.16935	0.186027	5.50002	16.9544	6.82402	20.1599	22.8625	2.53738	3.46301	64.1389
Arcticibacter	0	0	0	0	1.97602e-05	0	0	0	0	0	0	0	0	0.000210158	0	0	3.45791e-05	0	0.00114496	0	0	8.87794e-05	0	0	0	8.36387e-05	0	0	0	0	0	0	4.65031e-05	0	0	0	0.000269819	0.000151131	0	0	0	0	0	0	0	0	0	0	0.00117966
Ardenticatena	0	0	0	0	0	0	0	0	0	0	0	0	0	0	0	0	0	0	0	0	0	0	0	2.87559e-05	0	0	0	0	0	0	0	0	0	0	0	0	0	0	0	0	0	0	0	0	0	0	0	0	0
Arenibacter	0.000174948	0.000290897	4.84508e-05	0.000426968	0.000523615	0.00126804	0.000552575	0	0.00340318	0.000428837	0.000717758	0.0021478	0.000233062	0.00177498	0.00017658	0	0.000596341	0.000936707	0.00461999	0.00068934	0.000950876	0.00151389	0.000679421	0.000316459	0.000497769	0.000921537	0.000249304	0.0103717	0	0.00107152	0	6.30671e-05	0.000495818	0.00155179	0.000162522	0	0.00058125	0.0013253	0.0012123	0	0	0.000733559	0.000599568	0.000310239	0.000490996	0.00115199	0.00100287	0.000176243	0.00226039
Arenimonas	0.0723576	0.0686255	0.04154	0.140814	0.075785	0.0352977	0.392688	0.215419	0.891732	0.275849	0.131501	0.184668	0.477608	1.78152	0.203822	0.0188757	0.156286	1.23988	3.66026	0.296593	0.32095	0.0406375	0.132785	0.198585	0.0705676	0.141802	0.011059	6.01333	0.00339029	0.34526	0.5324	0.0653989	0.0979543	0.0684847	0.0379266	0.178017	0.376154	0.0691855	0.0551671	0.152423	0.00625693	0.176064	0.356242	0.0868402	0.171049	0.0489881	0.16502	0.241024	0.318419
Arenitalea	0.000590944	0.000715488	0	0.00167512	0.00103991	0	0.000503373	0	0.00946792	0.0029885	0.000744674	0.00321172	0.00208766	0.00247391	0	0	0.00114933	0.000525323	0.0364702	0.00327868	0.00438125	0.00796108	0	0.000667117	4.09015e-05	0.000984569	0.00136245	0	0	0.00171364	0	0	0.00196427	0.00126686	0.00160372	0	0.00186837	0.00125581	4.05609e-05	0	2.28834e-05	0.0020879	0.0021076	0.000240967	0.00144784	0.0013334	0.000176636	0	0.00179709
Arhodomonas	4.81333e-05	0.000135981	0	6.0963e-05	0	0	0.00516607	0.00190612	0.000150882	0	1.7691e-05	0.0001962	0.000148788	0.0065963	0.00326871	0.00020435	0	0	0.000200907	3.15064e-05	0.000146942	0	0.000952795	0.00114109	0.000349807	0	0	0.0664908	7.30492e-05	4.72767e-05	0.000935408	8.8443e-05	5.50796e-05	0	0	0.000454451	0.000426108	4.47508e-05	0.000173447	0.0140352	0.000117425	0	0	0	2.75168e-05	0.000162911	7.55333e-05	0.00370736	0.00258486
Aromatoleum	0.0105754	0.0163475	0.0246303	0.0102773	0.0153728	0.0113909	0.091771	0.0967448	0.0705636	0.0180052	0.0115548	0.078804	0.0338553	0.23676	0.0752343	0.00865957	0.0196573	0.0334211	0.0858306	0.0443491	0.056583	0.00259124	0.0589544	0.0344984	0.032096	0.0254158	0.00138272	0.247969	0.000538354	0.0302252	0.0732458	0.0292904	0.00913327	0.0243468	0.0102204	0.0350269	0.0335294	0.0249001	0.0311576	0.0151124	0.00183896	0.0249898	0.0362197	0.00826898	0.0233718	0.0303455	0.0340955	0.0501668	0.264509
Arsenicicoccus	0.00526239	0.00547569	0.013421	0.0179016	0.00431697	0.00596193	0.0236316	0.00755284	0.0223998	0.0245145	0.00734988	0.0332263	0.0201105	0.061965	0.0251582	0.0106478	0.0507524	0.0228351	0.0152449	0.0160234	0.0293112	0.00170136	0.0310943	0.0452217	0.00916428	0.015649	0.000346936	0.0873472	0.00228184	0.00919165	0.0546087	0.00756383	0.00463231	0.00342941	0.00289449	0.0111645	0.00335104	0.00533737	0.0159927	0.00798085	0.00100424	0.015393	0.0277432	0.00536834	0.00608767	0.000720832	0.00901872	0.032476	0.0754606
Arsenophonus	3.2246e-05	4.5549e-05	0.000136557	0	0.000113189	0	0.00299946	0.000121616	0	0	9.4814e-05	0	0	0	0.000199073	0.000273801	0.000164628	0	0.000323345	0.000126642	0.000196883	0	0	2.79633e-05	0	0.000265464	2.64617e-05	0	0	0	0	0.002335	0.000259173	0	3.28643e-05	0	0	5.996e-05	0.000187019	0	0.000126614	5.09051e-05	0	0	0	0	8.14437e-05	0	0.000330448
Arsukibacterium	0.000330515	0	0	3.2201e-05	0	4.36875e-05	0.00100054	9.58879e-05	0.000106263	0	3.73779e-05	0.000207267	5.23936e-05	0.000657396	5.23196e-05	0.000215878	0.000173067	0.000237311	0.00021224	0.000166418	0.000310463	2.77711e-05	0.00184533	5.47937e-05	7.39079e-05	0.000156978	0	0	0	0.000199774	0	0.00420444	5.81866e-05	8.17562e-05	0	0.000160029	0.000150048	0.000283651	0.000256524	0	8.26995e-05	0.00128435	0	2.419e-05	0.000174414	0.000585143	0.000199485	0	0.00191885
Arthrobacter	0.105602	0.0024235	0.00723749	0.0178695	0.0459233	0.00394542	0.0810989	0.00610187	0.0130961	0.0260022	0.00549432	0.0281644	0.0120373	0.0140307	0.0235352	0.0114277	0.0161508	0.0160834	0.0259445	0.00962058	0.00976896	0.0220113	0.0232202	0.0136829	0.00612222	0.0302126	0.00209919	0.0270261	0.00061561	0.0169982	0.0113627	0.00438391	0.0689242	0.00696476	0.0154609	0.019158	0.00324359	0.0665796	0.00947917	0.00436662	0.000254998	0.117922	0.0139424	0.00573374	0.00646602	0.00244717	0.00597898	0.0158349	0.00627811
Arthrospira	7.75144e-05	0	0.000452119	0.000332839	3.00848e-05	5.37581e-05	0.000744315	0	0.000278792	0.00124728	0.000478831	0.000956037	0.000311676	0.000242681	0.000379374	0.000505847	0	0.000813429	0	3.88467e-05	0.000378833	1.70864e-05	0.000307339	0.000797978	0.000134388	0.000157403	2.43509e-05	0.0010705	1.58265e-05	0.000475323	0	0	0.000225704	9.57861e-05	3.71385e-05	0.000684819	6.2107e-05	5.81729e-05	8.68591e-05	0.000629727	0	0.000337323	0.000285349	8.64484e-05	0.000457868	4.23546e-05	7.11125e-05	0	0.000400949
Asaia	0	4.20683e-05	0.000252243	0.00015088	0	0.000204701	0.000859269	0	6.22377e-05	0	0.000175137	0.000242792	0.000184121	0.000770071	0.00159346	0	0.000507645	0	0.000124309	0.000155953	0	0	0.00039302	0	0.000259726	0.000306473	0	0	0.000150661	0	0	0.00339282	0	0	0	0	4.39415e-05	0	0.000300491	0	0.000944519	0	0	2.8336e-05	0	4.03197e-05	0.00210308	0.000305851	0
Asticcacaulis	0.000311384	0.00273089	0.00070183	0.000490091	0.000400653	0.000372515	0.00285823	0.000469588	0.00509215	0.00220271	0.00325465	0.00289809	0.00127404	0.0116582	0.000334398	0.000356609	0.000934867	0.0013237	0.000947307	0.000532717	0.000638652	0	0.0010911	0.00243772	0.000199061	0.00355586	3.44648e-05	0.00180321	2.4684e-05	0.000486525	0.00352887	0.00197143	0.00123378	0.000591992	0.000983461	0	0.00069424	9.07304e-05	0.00020798	0.000292352	5.27839e-05	0.00238147	0.00100246	0.000321734	0.000150128	0.000120906	0.000682759	0.0013075	0.00269116
Atlantibacter	0.00389877	0.0207118	0.0897618	0.0186247	0.010983	0.0183141	0.0250159	0.0815926	0.0549077	0.0173403	0.0250612	0.00783087	0.0127504	0.0310102	0.0738215	0.0158326	0.0179214	0.0556252	0.0314854	0.033481	0.032149	0.00166643	0.0511709	0.0216913	0.00341857	0.0367191	0.00213874	0.0247799	0.000793212	0.00803338	0.028001	0.056493	0.00618293	0.0143428	0.0042399	0.0398777	0.00303252	0.00728898	0.0111171	0.0166899	0.027259	0.00926563	0.06457	0.00397158	0.00482108	0.0230064	0.042827	0.0204548	0.00768845
Atopobacter	0.000342959	0.000322963	0.000161375	0.000434372	0.000111174	0	0.000204495	0	0.00250848	0.00178541	0.00138657	0.00139796	0.00035338	0	0.000352881	0	0.000389097	0.00186736	0.000835041	0.000823124	0.000872493	0	0	0.000492757	0.000166162	0.00117641	4.69065e-05	0	5.78321e-05	0.00101056	0	0	0.000196226	0.000183807	0	0.00179891	0.000168672	0.00053143	0.000659115	0	0	0.000360941	0	0.000380694	0.00032677	0	0	0	0
Atopobium	0.0235632	0.00488863	0.0247436	0.0450546	0.00479155	0.0168803	0.0334466	0.0952121	0.0467437	0.0607899	0.0384031	0.0465959	0.0278473	0.0138471	0.0352889	0.185143	0.016437	0.0662336	0.0157622	0.0342924	0.024095	0.00079405	0.219999	0.0262483	0.0241267	0.0238417	0.000680598	0.0186878	0.00477462	0.0127518	0.0401608	0.0256273	0.0175015	0.00603236	0.00358326	0.0578858	0.00445415	0.00805363	0.0361045	0.0394825	0.00101264	0.0121252	0.057481	0.0107573	0.0216398	0.00428115	0.0413979	0.134686	0.0171034
Atopococcus	0.00189055	0.000296721	0.00213498	0.0025541	0.000326851	0.000144383	0.000150304	0.000792249	0.0107112	0.00603644	0.00682504	0.00844831	0.00199129	0.000217263	0.000691644	0.00428072	0.0018589	0.00372537	0.00552378	0.00258498	0.00448896	0	0.00304931	0.00153924	0.00256471	0.00328572	3.44762e-05	0.00857339	8.50128e-05	0.00387887	0.00326581	0.000154392	0.00177878	0.000202647	0.000532066	0.00264439	0.000557881	0.0015624	0.00211946	0.000159096	0.000102492	0.00258658	0.00432653	0.00239836	0.00216158	0.000170633	0.000461495	0.00129436	0.000975631
Aurantimonas	0.000316846	0.000240993	0.000688098	0.000555645	0.000284426	0.000376926	0.00331345	0.00229805	0.00122241	0.00121807	0.0004479	0.00192072	0.00120544	0.00693227	0.000300934	0.000620848	0.00116137	0.00108061	0.000610386	0.000606234	0.0012649	5.32451e-05	0.0077193	0.0018122	0.000247979	0.00110356	4.00016e-05	0.00229556	2.46594e-05	0.000430902	0.00284191	0.000850894	0.000390461	0.000470249	0.000308669	0.00138069	0.000970937	0.00027192	0.00059722	0.00313809	0	0.000615616	0	0.000417411	0.0001672	0.00019798	0.00175936	0.0017521	0.00410347
Aureimonas	0.00535307	0.00248297	0.0101616	0.00901877	0.00258585	0.00363897	0.0575276	0.0631391	0.0165169	0.011384	0.00516173	0.00895721	0.00485275	0.0206993	0.0137268	0.0817106	0.00467757	0.0154899	0.00429301	0.00474515	0.00473032	0.00124663	0.142316	0.015247	0.024406	0.00565757	0	0.00706892	0.00212683	0.00586883	0.00795672	0.0070398	0.0116431	0.00331966	0.00113266	0.0524957	0.00517086	0.00204449	0.0141724	0.0788043	0.000663433	0.00683013	0.00684586	0.00186677	0.00316	0.0088631	0.0104096	0.0175441	0.00930894
Aureispira	0	0	0	0	0	0	0	0	0	0	0	0	0.000106569	0	0	0	0	0	0	0	0	0	0	0	0	0	0	0	0	0	0	0	0	0	0	0	5.72248e-05	0	0	0	0	0	0	0	0	0	0	0	0.000487868
Austwickia	0.000107593	0.000379951	0.00125301	0.000681358	7.84748e-05	0.000231102	0.00192463	0.000202895	0.00269816	0.00117625	0.000177953	0.00116952	0.000388019	0.00222563	0.00127312	0.000913576	0.000823957	0.00112981	0.00129114	0.000880334	0.000821157	0.000146906	0.00195232	0.00237679	0.000508254	0.000885758	0	0.0065447	0.000598723	0.000158518	0.00418187	0.000741369	0.00012312	0.000129744	3.40655e-05	0	0.000158748	0.000250081	0.000969273	0.000101861	6.56207e-05	0.000509556	0.000881381	0.000281517	9.22632e-05	0.000109247	0.000295471	0.00230198	0.00257667
Avibacterium	0	0	0.000328029	0	0	0.00319445	0	0.0865151	0.000971244	0	0	0	0	0	0.0242518	0	5.64944e-05	0	6.92816e-05	0	0	0	0	3.57726e-05	0	0	0	0	0	0	0	6.09981e-05	0	0.00186814	0	0.0238206	4.89803e-05	6.17282e-05	0.000334948	0.000125713	0	5.24064e-05	0	0	0	0.00103369	0.000364661	0.00875035	9.63646e-05
Azoarcus	0.0430406	0.0487919	0.0671203	0.0264317	0.050915	0.037117	0.496196	0.267427	0.142297	0.046617	0.032202	0.132681	0.144632	0.813378	0.21707	0.0446945	0.0543585	0.0886596	0.199443	0.11697	0.141339	0.00778885	0.223098	0.188182	0.0927358	0.0681558	0.0159491	0.801188	0.00126495	0.0953119	0.163748	0.15258	0.0280643	0.0560384	0.0520652	0.101244	0.127363	0.062546	0.10361	0.0467017	0.00502143	0.077464	0.10102	0.0226365	0.0709402	0.0730789	0.119589	0.21868	0.843095
Azohydromonas	0.00834694	0.0193853	0.0129915	0.0162146	0.0173942	0.0104684	0.0486714	0.0406795	0.0329158	0.0130699	0.00949041	0.0294577	0.0493919	0.287078	0.0324576	0.00589083	0.0175254	0.0503384	0.0317631	0.0169443	0.0219408	0.00436927	0.0231032	0.0299974	0.0115807	0.0300075	0.0124806	0.0948669	0.000383869	0.0154811	0.0391836	0.0124888	0.00931583	0.0129325	0.0410348	0.0204013	0.027078	0.00767975	0.0143593	0.00587022	0.000881518	0.02365	0.0300907	0.0077045	0.0113779	0.00898159	0.0274727	0.102531	0.133452
Azonexus	0.0782829	0.122619	0.12785	0.0567235	0.0943158	0.0692177	3.15599	0.60823	0.382177	0.095457	0.0645437	0.0986955	0.227944	2.49534	0.783067	0.0861739	0.0870354	0.13012	0.366731	0.155739	0.21009	0.0164105	1.33817	0.157992	0.153604	0.096634	0.00994255	6.15344	0.00481683	0.202444	0.436564	0.838954	0.0412016	0.209334	0.264318	0.32299	0.326947	0.182882	0.217536	0.0994278	0.0211193	0.0734917	0.220587	0.042666	0.160301	0.0507525	0.510574	0.306236	2.59978
Azorhizobium	0.00224862	0.0064085	0.0543201	0.00486818	0.00274541	0.00603504	0.0310464	0.0432271	0.0108097	0.0073476	0.00534094	0.30641	0.00947585	0.0145356	0.00733976	0.022256	0.00667114	0.00956143	0.00220118	0.00304018	0.00415709	0.000839106	0.0549553	0.0232662	0.00624717	0.00910427	5.82255e-05	0.0126799	0.000710959	0.00280631	0.0121976	0.0207316	0.00330386	0.0029178	0.00239332	0.036286	0.00255068	0.00217687	0.00788258	0.0342059	0.000612488	0.00560251	0.00819458	0.00138779	0.00227768	0.00189528	0.0220563	0.0308652	0.0110108
Azospira	0.0471375	0.0431523	0.084623	0.0428433	0.0456216	0.0465611	0.940229	0.214864	0.141434	0.0690852	0.0413262	0.0883195	0.0762062	0.611877	0.14571	0.0596969	0.0450057	0.0958668	0.123491	0.0713388	0.0793602	0.0096473	0.274213	0.0967635	0.0597497	0.0617412	0.00693977	0.405713	0.00255673	0.0765254	0.146841	0.876339	0.0419725	0.0521757	0.0515223	0.091813	0.0889663	0.0604804	0.072776	0.0261503	0.00555447	0.123035	0.0972085	0.0204249	0.0774383	0.0639518	0.133218	0.106976	0.482323
Azospirillum	0.00089923	0.00202319	0.00998552	0.00227822	0.00129154	0.00105573	0.0343568	0.02303	0.00648856	0.00487691	0.00151504	0.00767238	0.00464714	0.0347022	0.00477343	0.00503927	0.00188587	0.00296263	0.00212046	0.00195427	0.00391908	0.000328371	0.0132679	0.00947381	0.00105419	0.00207284	0.000188457	0.0146046	0.000322489	0.00145378	0.00868422	0.0097076	0.00132927	0.00123237	0.000760548	0.0273486	0.00275691	0.00134763	0.00247551	0.012326	0.0003494	0.00212186	0.0034169	0.000806782	0.00105521	0.00173656	0.00647836	0.00761987	0.0229755
Azotobacter	0.00971709	0.0042735	0.00354359	0.00613008	0.00618174	0.00275598	0.0206901	0.0123496	0.0232466	0.0107797	0.00589958	0.0163987	0.0184519	0.0193306	0.0128202	0.00650171	0.0044221	0.0118346	0.0242892	0.0142146	0.01402	0.0259117	0.0187968	0.0109154	0.00421795	0.0062655	0.0195832	0.0459577	0.00277474	0.00986001	0.0131536	0.0805136	0.00787846	0.00535435	0.00694559	0.00604164	0.0125306	0.00658542	0.00492405	0.0192734	0.0205244	0.010483	0.010333	0.00348895	0.00535427	0.0156369	0.00575311	0.0143794	0.0322405
Azovibrio	0.0132499	0.0213899	0.0268867	0.0105185	0.0181316	0.0228899	0.300417	0.107083	0.0799535	0.0187718	0.0140705	0.0433359	0.032181	0.278978	0.313809	0.0148668	0.0131668	0.0316366	0.0913517	0.0600291	0.0700646	0.00436775	0.113655	0.0371992	0.0415781	0.0193811	0.00365028	1.5527	0.00122088	0.0427142	0.0478205	0.258983	0.00576701	0.0539442	0.0357783	0.0382744	0.0460113	0.052267	0.0593071	0.0854784	0.00415598	0.0276777	0.0551564	0.00936497	0.0281076	0.0523091	0.0538005	0.0519993	0.245745
Bacillus	0.443385	0.197658	0.603669	0.23452	0.13436	1.00682	0.313643	0.133839	0.313411	0.287361	0.21336	0.279468	0.131514	0.30079	0.365174	0.0958402	0.264652	0.163752	0.151977	0.375463	0.148776	0.0924454	0.457373	0.125629	0.138398	0.206485	0.129034	0.102327	0.0128514	0.177542	0.167838	0.104391	0.350345	0.308383	0.0724114	0.165259	0.105779	0.219139	0.665635	0.235532	0.0204725	0.166122	0.211244	0.380657	0.173656	0.122071	0.264134	0.443924	0.0719561
Bacteriovorax	0.000166653	0.000229681	0	3.7307e-05	0.000318056	9.80453e-05	0.00294467	0	0.000813608	0	0.00035045	0.00045005	0.000122291	0.000456982	0	0	0	0.000125304	0.00310536	0.000881359	0.000912999	3.01504e-05	0.00125502	0.000203336	3.79293e-05	0.000235577	0	0	0	0.000750912	0	0.000555134	0.000182617	0.000567251	0.00052245	0	0.00347921	0.00041405	3.76134e-05	0.000209055	0	0.00381474	0.00025136	9.93137e-05	0.000353907	0.000600587	0	0	0.00407791
Bacteroides	3.47878	1.99999	1.35107	12.4028	9.65763	1.06419	15.3593	2.6485	2.9722	2.06595	8.32756	3.86768	3.35262	38.485	2.88495	6.93986	3.42101	3.06543	13.1443	14.0016	17.6877	0.164539	15.2359	7.9799	1.01558	5.21936	0.570447	3.63138	0.115435	3.62692	12.7233	41.4777	3.07024	4.20204	4.07138	3.41909	9.19198	6.50016	3.95818	1.05772	0.952484	11.9884	16.4234	2.33835	9.03041	29.1036	3.58177	5.02692	39.946
Balneatrix	2.6068e-05	0	0	0	0	0	0	0	5.44765e-05	0	1.91621e-05	7.08385e-05	0	0.000134808	5.36443e-05	0	0	0	5.44035e-05	0	0	2.84743e-05	0	0	3.78896e-05	0	6.41758e-05	0.000204602	0	0	0	0	0	0	0	0	0	0	7.51482e-05	0	2.11983e-05	0	0	0	0	0	0	0	7.56705e-05
Balneola	0	0	0	0	0	0	0	0	0	0	0	0	0	0.000172366	0	0	0	0	0	0	0	0	0	0	0	0	0	0	0	0	0	0	0	0	0	0	0	0	0	0	0	0	0	0	0	0	0	0	0
Barnesiella	0.0976293	0.0387099	0.0410637	0.297721	0.402551	0.0183759	0.276395	0.0302516	0.0458431	0.043433	0.107508	0.136578	0.155004	0.431925	0.0430355	0.076891	0.126	0.059755	0.650665	0.640935	0.950204	0.00855309	0.235463	0.10073	0.020938	0.193757	0.0227934	0.117436	0.00184304	0.0936262	0.212423	0.817911	0.114071	0.0774114	0.138154	0.0872404	0.190713	0.330635	0.0593098	0.0123206	0.0399795	0.490977	0.674656	0.115236	0.256979	0.29807	0.0881482	0.111969	0.262741
Bartonella	0.000129796	0.00027991	9.30482e-05	0	0.000260865	0.000185977	0.00126323	0.000639989	0.000742212	0	0.000204285	0.000141132	0.000209999	0.00124185	0.000269349	0	0.000287539	0.000493311	0	6.79903e-05	0.000287503	0	0.000714139	0.000134286	6.13964e-05	0.000248722	0	0	0	0.00031746	0	0.000264858	0.00012385	9.98258e-05	0	0	0.000282724	7.85445e-05	0.000265907	0	4.22337e-05	0.000548138	0.000472166	9.59713e-05	0.000115328	0.000145048	0.000165682	0.000200696	0.00146888
Basfia	0.00065858	0.00941903	0.392607	0.00140758	0.00100072	0.0689607	0.00397599	0.493819	0.0085158	0.00591416	0.0416638	0.00425044	0.00262954	0.00106431	0.913195	0.000349501	0.00203139	0.0113339	0.000944931	0.00102382	0.00414671	0.00431623	0.0122217	0.00891532	0.00358965	0.00499816	0.000337778	0.00646132	0.000666326	0.00274915	0.00639931	0.00204207	0.000376811	0.0404363	0.00119896	0.153895	0.00115389	0.00926102	0.074043	0.000935237	0.000468609	0.00168946	0.0117533	0.00881167	0.00103536	0.0114794	0.0050382	0.0639706	0.00238967
Basilea	0.000923783	0.000480748	0.000411797	0.000184739	0.000330977	0.00534694	0.000869721	0.0124693	0	0	0.000250179	0.000660615	0.00020039	0.00100574	0.00450241	0	0.00355789	0.0010211	0.000202939	0.000636501	0	0.000212433	0	0.00020957	0.00303877	0.00160106	0.000359089	0	4.9192e-05	0.00152816	0	0.000714701	0.000111273	0.00070356	0.00129308	0.00214222	0.000502155	0.00090407	0.00196226	0	7.90753e-05	0.000383771	0.000455184	0.000277559	0.00011118	0.00283041	0.00358597	0.0034952	0.000141135
Bavariicoccus	0.012573	0.00311998	0.0163691	0.0217344	0.00553521	0.00394138	0.0016716	0.00672837	0.0719893	0.042191	0.0656007	0.0644082	0.0321249	0.00307526	0.0130241	0.00180333	0.0253	0.0283479	0.0633827	0.0529933	0.0525172	0.000278383	0.00448433	0.0196819	0.0131504	0.0783292	0.00121999	0.00466741	0.000472734	0.0279526	0.0181603	0.00101463	0.0133667	0.00122931	0.00656288	0.00962493	0.00526439	0.0244056	0.0118164	0.00209108	0.000518121	0.0129416	0.0687958	0.0249759	0.0170465	0.00143764	0.00199967	0.00407136	0.00826113
Bdellovibrio	0.00512559	0.011375	0.00753717	0.00998535	0.0040731	0.00679196	0.0176605	0.0194275	0.0124951	0.0348135	0.0184488	0.017892	0.0127917	0.0309251	0.0108045	0.00208998	0.0074578	0.0275213	0.0149886	0.0112894	0.0147064	0.000250517	0.0692864	0.0134366	0.00445371	0.0136684	0.000539016	0.00564497	0.000239249	0.0100838	0.0415921	0.00656444	0.00177573	0.0227053	0.0107732	0.010842	0.0101554	0.010289	0.0059957	0.00272939	0.000445064	0.0186439	0.0338467	0.00681652	0.00611253	0.000954528	0.0190149	0.0427261	0.0233152
Beggiatoa	0.00138457	0.000473171	6.30479e-05	2.82848e-05	0.000173741	0.000191871	0.0139018	8.42234e-05	9.33376e-05	0	0.000196989	0.000606859	0.00612074	0.0105094	0.000321692	0.000189617	0.000190023	0.000208446	0.000838915	0.00114018	0.000954462	2.43928e-05	0.00147353	0.00209358	6.49171e-05	0.000321735	0	0.000876381	0	0.000394825	0.00260392	0.000246205	0.00030665	0.000179529	8.48483e-05	0	0.000626041	0.000456784	0.000225323	0.000253709	5.44801e-05	0.000810841	0.000627211	0.000212476	0.000408531	9.07024e-05	0.000630804	0.000305791	0.0082328
Beijerinckia	8.89788e-05	0.00019246	0.000570267	8.67873e-05	0.000110289	0.00114194	0.00708216	0.00176407	0.000610557	0.00112661	0.000264549	0.000918075	0.000842345	0.00337203	0.000555862	0.00435268	0.000570883	0.000731352	0	0.000378315	0.000201907	0	0.00103924	0.000605048	0.000162529	0.000139392	0	0	2.31096e-05	0.000134607	0	0.0018448	7.75019e-05	0.000183623	2.8927e-05	0.00181895	0.000500817	0	0.000482381	0.00126432	1.85741e-05	0.00024864	0	2.17321e-05	2.61154e-05	0.000122615	0.00162134	0.000854646	0.00314562
Belliella	0.0223339	0.0401399	0.00346026	0.0566025	0.0551593	0.0130264	0.0221679	0.00470812	0.0393211	0.0514698	0.0216728	0.0269533	0.045838	0.0611527	0.0194303	0.00346898	0.0374669	0.0167365	0.059921	0.0333978	0.0416433	0.434185	0.0217155	0.0138922	0.00287012	0.0313445	0.0783582	0.0277905	0.000413352	0.0363823	0.0220543	0.0103845	0.0945919	0.0479155	0.0884189	0.00400016	0.0606807	0.0769803	0.010796	0.00240663	0.000461428	0.0309935	0.0410107	0.0135186	0.0423258	0.0212638	0.011077	0.00870209	0.0533012
Bellilinea	7.81662e-05	0.000147218	0.000220681	0	0	4.4772e-05	0.011652	0.000982682	5.44502e-05	0.00927789	0.00013407	0.000849651	0.000322166	0.0109142	0.00713125	0.000221237	4.43409e-05	0.000364803	0.00152256	6.82197e-05	7.95424e-05	0	0.000515764	0.000140385	7.57425e-05	0.000482626	2.13816e-05	0.172192	0.000210895	0.000102367	0.00303811	0.00402156	0	4.18929e-05	0.000395975	0.000164001	0.00023066	0.000532937	0.000788675	0.0133203	0.00010594	0	0.000243932	7.43714e-05	2.97906e-05	3.52746e-05	0.000817749	0.00374613	0.0331277
Belnapia	0.00209556	0.00158004	0.00399746	0.00301279	0.00804147	0.00270067	0.0342942	0.0199188	0.0111849	0.00309588	0.00316409	0.0171222	0.0143852	0.0332433	0.0104022	0.010099	0.00510836	0.0140753	0.0225467	0.00313262	0.00315546	0.00151569	0.316904	0.0270673	0.00228441	0.00783901	4.64774e-05	0.082127	0.00120336	0.00314303	0.00825496	0.00541153	0.00264102	0.000978926	0.00270773	0.00597122	0.00275763	0.00273815	0.0025103	0.0259517	0.00027634	0.00520811	0.0149129	0.00219591	0.00182936	0.0015527	0.0132872	0.0238958	0.0119605
Bergeyella	0.00369692	0.0172275	0.00408882	0.00613046	0.012472	0.013884	0.0112003	0.00229987	0.00549565	0.0061904	0.0111543	0.00466061	0.00753998	0.0116287	0.0175124	0.00258892	0.0221218	0.00435787	0.00986301	0.00478985	0.0057012	0.0150733	0.00754436	0.00427124	0.00199427	0.0108247	0.00631775	0.00119655	0.000231365	0.0157545	0.00444401	0.0130405	0.00745778	0.0327842	0.0175039	0.000959574	0.0115278	0.0389675	0.0151111	0.000865968	0.00040733	0.00276766	0.0126668	0.00384381	0.0064493	0.00851368	0.0141574	0.00339218	0.00862943
Bermanella	0	0	0	0	0	0	0	0	0	0	0	0	0	0	0	0	9.12644e-05	0	0	3.51032e-05	0	0	0	0	0	0	0	0	0	0	0	0	0	0	0	0	0	0	0	0	0	0	0	0	0	0	0	0	0.00023351
Beutenbergia	0.00199918	0.000547497	0.00138224	0.00651098	0.000436447	0.000455699	0.00328421	0.00130795	0.00362365	0.00497012	0.000854746	0.00426852	0.00420393	0.00369234	0.00323245	0.000692859	0.0029856	0.0031894	0.00502373	0.00576848	0.00560492	0.000334243	0.00538416	0.00360514	0.000919177	0.00390462	5.02214e-05	0.0184131	0.000206397	0.00208382	0.00237866	0.000712191	0.00347822	0.00068879	0.000645884	0.00154084	0.000993259	0.000910378	0.00211709	0.000772516	1.6589e-05	0.00267294	0.00257828	0.000465826	0.00205253	8.28537e-05	0.00118446	0.00321233	0.00159885
Bhargavaea	0	0	0	0	0	0	0	0	6.20592e-05	0	0	0	0	0	0	0	0	0	0	0	0	0	0	0	0	0	0	0.000233081	0	0	0	0	0	0	0	0	0	0	0	0	0	0	0	0	0	0	0	0	0
Bibersteinia	0.00677423	0.00663366	0.0129571	0.00431569	0.00682019	0.0316385	0.234704	0.0831321	0.0100625	0.00805224	0.00576105	0.00712457	0.00458841	0.0599051	0.135827	0.0069724	0.00399909	0.0262978	0.0050646	0.0048144	0.00884353	0.00980004	0.0542094	0.0271957	0.0141902	0.00571771	0.00234514	0.108388	0.00102976	0.0166213	0.0304741	0.0736413	0.00425698	0.0449483	0.0220955	0.0498341	0.00734359	0.0133832	0.0372152	0.119545	0.00181011	0.00940054	0.0128389	0.00626247	0.00715787	0.0403491	0.0151983	0.107875	0.115658
Bifidobacterium	8.17038	2.05553	15.8811	10.7021	1.51324	4.10619	11.0468	28.6618	8.64376	8.33306	7.63405	11.0877	9.01135	2.59923	8.39465	40.5606	7.69121	16.527	9.21629	14.9294	11.3955	0.272394	25.0531	8.01589	12.8055	13.8169	0.242638	1.53081	1.20109	7.49153	18.1389	75.2388	11.4907	3.69518	2.06968	36.4589	1.55403	3.42827	18.9031	12.5087	1.8218	3.9244	10.9129	3.36538	7.84973	4.52257	30.1733	38.131	2.36904
Bilophila	0.0200797	0.0184558	0.229663	0.423727	0.0887451	0.108498	0.158277	0.385428	0.226708	0.0465033	0.248288	0.064881	0.0805266	0.136875	0.200957	0.398389	0.0805157	0.209729	0.0787917	0.133023	0.180647	0.00104096	0.15111	0.158666	0.0289986	0.139956	0.00326533	0.00954796	0.00276309	0.0379331	0.0819725	0.3176	0.0933496	0.0535936	0.0155531	0.250223	0.0148988	0.0444235	0.0527629	0.340554	0.00884448	0.133689	0.17379	0.03247	0.146278	0.40741	0.150088	0.0597199	0.0124961
Bizionia	0.00020332	0.00098468	0	0.000993266	0.00129934	0	0	0	0.00333846	0.000907252	0.00290373	0.00962948	0.00269354	0.0022531	0	0	0.00207605	0.00081334	0.0100019	0.00281381	0.00407888	0.00688472	0	0.000125197	0	0.00191294	0.00119177	0	0	0.00199701	0.00112893	0	0.00206071	0.000140102	0.00080927	0	0.00227133	0.00194433	4.18661e-05	0	0	0.000962911	0.00312716	0.00024872	0.00126196	0.000471876	4.55799e-05	0	0.00286668
Blastochloris	0.00053703	0.0370956	0.00292407	0.000971598	0.000547134	0.00206527	0.0283592	0.0176489	0.00240471	0.00351397	0.000902221	0.00444705	0.00353045	0.0185146	0.0306266	0.00586309	0.00182781	0.00220779	0.00058706	0.000702967	0.00210781	0.000167578	0.0290213	0.00383027	0.00189546	0.00252625	6.29438e-05	0.0425469	0.000465697	0.00110523	0.00397604	0.00535612	0.000234065	0.00213802	0.000420975	0.0070822	0.0013205	0.000522992	0.00995196	0.137508	0.000374279	0.000605538	0.00299244	0.0010948	0.000730835	0.000173079	0.00613965	0.0233725	0.0134347
Blastococcus	0.00703383	0.00108774	0.00313166	0.00297623	0.00671365	0.00427595	0.0218952	0.0162178	0.00929652	0.0035129	0.00113139	0.0098627	0.00483285	0.121173	0.0163635	0.0075172	0.0116867	0.00701411	0.0103597	0.00447634	0.00671854	0.00180267	0.0143891	0.0180138	0.00684122	0.00725621	0.000225515	0.0274459	0.00743101	0.00596184	0.00566339	0.00392296	0.0015973	0.00298144	0.00267314	0.0551805	0.00102664	0.00141947	0.0119339	0.0200225	0.000551801	0.0106871	0.0109915	0.00130331	0.00330715	0.000771419	0.00585117	0.0125852	0.00915777
Blastomonas	0.0337792	0.0199625	0.011955	0.0119809	0.0210682	0.0749496	0.116997	0.0119982	0.0741893	0.108546	0.101528	0.0320786	0.0549307	0.131404	0.0256599	0.0143005	0.0149406	0.0487226	0.0191001	0.00681808	0.0195866	0.0102159	0.0356453	0.156156	0.0149957	0.0146945	0.00266149	0.0226318	0.000516784	0.0173412	0.054533	0.023243	0.040724	0.0174664	0.0195958	0.0200977	0.0713496	0.00946665	0.010039	0.0164191	0.0023042	0.0343365	0.0294707	0.0212253	0.0183775	0.0178002	0.0449275	0.0104592	0.0666641
Blastopirellula	1.42936e-05	4.03807e-05	0.000100885	1.81035e-05	0	0	0.000357958	0.00107817	2.98705e-05	0.000625052	7.35488e-05	7.76842e-05	0	0.000665261	2.94142e-05	0.000606835	4.86495e-05	0.000133417	5.9661e-05	1.87121e-05	0.000130907	0	0.000377254	0.000123221	2.07756e-05	0	0	0.00190719	1.44617e-05	0	0.000555554	5.25277e-05	1.63563e-05	0	1.81022e-05	0.000449843	0.000105447	2.65782e-05	8.24104e-05	0.000649537	0	4.51291e-05	6.69085e-05	4.0799e-05	1.63427e-05	9.67556e-05	0	0.000538233	0.000373424
Blattabacterium	0.000299129	0.000850047	0	0	0.000146	0.00334028	0.00535393	0	0.000625046	0	0.000221203	0	0.000308149	0.022504	0.00307851	0	0.0168107	0.000348932	0	0.000195799	0	0	0.00789365	0.000161133	0.000217391	0	0	0.00117364	0	0	0	0.00274867	0.000343593	0.000722283	0	0	0.000225598	0.000278109	0.0239549	0	0.000729586	0.000477988	0.00141361	0.000143285	0.000171653	0	0.00516343	0.00307333	0.00224567
Blautia	1.64401	0.551249	4.39971	3.76505	0.508136	2.62891	2.08367	3.65567	2.14458	2.77835	2.63411	3.54855	2.45832	1.40529	1.84834	13.4487	1.69001	3.49882	2.13021	2.87553	3.32637	0.0881604	12.6794	2.52867	2.94882	2.49104	0.066025	0.225032	0.284525	1.27431	5.31793	3.37687	2.87585	1.28229	0.864109	6.18498	0.306126	0.517375	4.07154	2.30077	0.105742	2.07666	3.21976	0.967779	2.74903	0.671122	7.85058	11.3268	0.703559
Bordetella	0.115787	0.19446	0.257679	0.190052	0.196149	0.182791	0.373965	0.586241	0.482869	0.239127	0.171168	1.90577	0.381381	0.473421	0.424981	0.111254	0.216028	0.583842	0.300336	0.237927	0.244786	0.0652452	0.257246	0.735679	0.230368	0.317147	0.0414844	0.771639	0.0070216	0.272368	0.362074	0.172535	0.135574	0.233931	0.128221	0.292916	0.208812	0.186271	0.240307	0.144597	0.0211638	0.314589	0.335612	0.112517	0.199108	0.248605	0.261968	0.692004	0.444047
Borrelia	0	0	0	0	0	0	0	0	0	0	0	0	0	0	0	0	0	0	0	0	0	0	0	0	0	0	0	0	0	0	0	0	0	0	0	0	0	0	0	0	0	0	0	0	0	0	0	0	0
Bosea	0.160264	0.180728	0.600608	0.549217	0.0847651	0.293688	0.346966	0.707651	0.788164	0.679781	0.349645	1.01328	0.719206	0.356069	0.216011	0.177165	0.210542	0.969262	0.300067	0.284378	0.299874	0.0756455	1.13851	1.18244	0.222964	0.345999	0.00562495	0.271801	0.0114544	0.357718	0.843793	0.146204	0.37113	0.204816	0.0428607	0.459698	0.145657	0.102238	0.251833	0.153419	0.0109497	0.708753	0.37078	0.147448	0.225165	0.021866	0.839496	0.580054	0.21024
Brachybacterium	0.0138513	0.00568419	0.0289709	0.0179832	0.00434971	0.0065736	0.0642393	0.137905	0.0341282	0.0186882	0.00750123	0.0237875	0.0153908	0.0330874	0.266047	0.133672	0.0188654	0.036647	0.0158334	0.0288537	0.0375069	0.00217763	0.212942	0.0153519	0.109389	0.0162884	0.00041453	0.0828056	0.0135884	0.0119337	0.0188027	0.0285671	0.0129307	0.0117876	0.00626192	0.115147	0.00303317	0.00944194	0.137557	0.11193	0.00271454	0.0177374	0.0174278	0.00828709	0.00618021	0.0133695	0.017217	0.131798	0.00594871
Brachymonas	0.4443	1.28222	1.47917	0.307818	0.395706	1.36001	1.18582	14.3122	0.76741	0.521698	0.545579	0.622395	0.79729	0.851145	36.6343	0.467774	0.507417	1.78422	0.222641	0.240817	0.407329	0.177494	11.608	7.52097	3.84248	0.981684	0.101656	13.1331	0.113479	0.575854	0.885768	1.25338	0.0851573	3.98344	0.177459	6.53165	0.591098	0.981794	8.23155	0.701504	0.0932184	0.389557	1.10169	0.604956	0.396808	2.82407	1.20643	76.3759	0.48925
Brachyspira	0.00250057	0.00181516	0.00125715	0.00365917	0.00113147	0.00136852	0.0431736	0.00201044	0.00213799	0.00104615	0.00208394	0.00260882	0.00500598	0.0105193	0.00980762	0.00368622	0.00253851	0.00427468	0.00676023	0.00463858	0.00438554	0.000390679	0.0175087	0.00181118	0.00925327	0.00204665	0.000416216	0.0289086	0.000653042	0.00185281	0.00646359	0.0278925	0.00131576	0.00239796	0.000867285	0.00321839	0.00162386	0.0243312	0.0117384	0.00520946	0.000866679	0.00471328	0.0052767	0.00185718	0.00173243	0.000990617	0.00947232	0.011981	0.00795391
Brackiella	4.95555e-05	0	0.000139906	0	0	8.51531e-05	0	0.000560697	0	0	0	0	0	0	0.000305935	0	0	0.000115638	0	0	0	0	0	5.34003e-05	0	0	4.06662e-05	0	0	0	0	0	0	0	0	0	0	0	0.000142857	0	0	0	0	0	0	0.000469629	7.77649e-05	0.00016964	0
Bradyrhizobium	0.00915335	0.0212939	0.0371829	0.0210829	0.00833017	0.0137939	0.910493	0.18304	0.049863	0.0561549	0.0157157	0.0747367	0.129776	1.03877	0.0143027	0.0313224	0.0397819	0.0357563	0.0172233	0.0190273	0.0541449	0.0034537	0.154042	0.0587041	0.0076139	0.0309784	0.00114145	0.0344004	0.00281869	0.0091687	0.17214	0.020435	0.01177	0.00607295	0.0119664	0.0890569	0.069446	0.00517859	0.0126057	0.0634399	0.00113156	0.0364926	0.0189848	0.0043731	0.00678746	0.00432901	0.0334133	0.0495437	0.324306
Brenneria	0.000978706	0.000268018	0.00269804	0.000548278	0.000472924	0.000812584	0.000875137	0.00222594	0.00216556	0.00245445	0.00251433	0.00050766	0.000113083	0.00230047	0.000735251	0.0023421	0.000711376	0.00124178	0.00141751	0.000339709	0.000896419	0.0019034	0.00106692	0.00158025	0.000431051	0.00342123	0.000789535	0.000861388	7.79733e-05	0.000291285	0	0.00203763	0.00807377	0.000412517	0.000959651	0.00210921	0.000164086	0.000341932	0.000925228	0.000494104	0.0140378	0.000538238	0.000867635	0.000263834	0.000325413	0.00270614	0.00119828	0.000771419	0.000533794
Brevibacillus	0.00140224	0.000940214	0.00254229	0.00111399	0.000250094	0.000135982	0.00248423	0.00113249	0.00454864	0.0027406	0.004774	0.0247387	0.0012614	0.000956861	0.000679882	0.00166052	0.00750976	0.00262275	0.00300374	0.00211106	0.00244832	6.60962e-05	0.00141405	0.00190152	0.00153241	0.00328529	2.48281e-05	0.000940932	3.06112e-05	0.00261508	0.00235351	0.00176067	0.000575305	0.000954213	0.000383169	0.00118665	0.00062496	0.000872004	0.00154433	0.00128749	6.15086e-05	0.000849254	0.00305599	0.00161409	0.00159892	0.0010988	0.000457782	0.002829	0.00302444
Brevibacterium	0.0252391	0.00878337	0.0393034	0.0323282	0.00435217	0.0105083	0.0883679	0.0439282	0.0342418	0.027101	0.0141688	0.0313016	0.0260231	0.0202626	0.0781258	0.0601771	0.0204843	0.0670156	0.0238319	0.0316633	0.0345198	0.00152085	0.149542	0.0349995	0.0226047	0.0279973	0.000529692	0.052702	0.00468618	0.018735	0.0205538	0.017437	0.0193164	0.00923131	0.00454359	0.0600324	0.0060705	0.00923938	0.0444743	0.0304113	0.00116815	0.0305234	0.0310801	0.00755368	0.0155755	0.00963725	0.029679	0.0965123	0.0190597
Brevundimonas	1.44639	1.50855	1.90348	1.32784	1.52717	0.643205	2.25484	1.25935	8.48078	3.17	1.6117	2.09542	1.60446	2.20317	1.50742	5.08809	1.186	5.51357	1.90119	0.838326	1.12394	1.19365	2.95444	2.31391	0.496069	1.724	0.11469	0.817271	0.116617	1.0346	2.18156	1.96727	2.55084	1.72964	0.333738	1.75674	1.12752	0.479797	1.72235	2.49992	0.227637	1.9465	2.77252	0.929382	1.25584	2.44972	1.21605	2.44304	1.15406
Brochothrix	0.00487492	0.00284881	0.00236349	0.018105	0.00410763	0.00503483	0.000952963	0.00258329	0.00462973	0.010935	0.0907727	0.0118053	0.00290146	0.00296259	0.0022967	0.0200326	0.00659031	0.00240237	0.0152913	0.00548794	0.00316204	0.000415652	0.0251497	0.00472234	0.00547865	0.00643918	0.00187532	0.000597335	0.0785489	0.00464687	0.00903643	0.00203152	0.00365771	0	0.00857816	0.0126944	0.000508384	0.0177009	0.000551498	0.000864606	0.000407371	0.00320689	0.0284001	0.167281	0.00717827	0.00123641	0.00371211	0.00208421	0.000889742
Brucella	0.00123861	0.00170983	0.0356993	0.00393874	0.00190578	0.00123726	0.00960976	0.00813709	0.0104974	0.00758052	0.00379543	0.00856956	0.00771149	0.00537031	0.00374376	0.00833867	0.00246055	0.0054446	0.00336844	0.00176719	0.00282206	0.000911039	0.0169432	0.00512485	0.00276728	0.00502855	0.000305467	0.00612225	0.000203581	0.00346029	0.00902619	0.00333121	0.00891742	0.0154868	0.00120928	0.0101266	0.00314869	0.00128214	0.00361773	0.00469017	0.000892302	0.00914297	0.00335958	0.000873809	0.00234036	0.00237571	0.00466433	0.00778136	0.00425962
Bryobacter	0	4.68148e-05	2.33919e-05	2.0988e-05	0	0	0.000770702	6.24979e-05	3.46299e-05	0	1.21811e-05	0	6.82984e-05	0.00299935	0	0	0	3.86687e-05	3.45835e-05	0	0	0	0.000546704	3.57135e-05	2.40859e-05	0	0	0.000130063	0	0	0	3.04486e-05	0	0	4.19729e-05	0	0.000195597	0	0	6.27526e-05	0	5.23198e-05	7.75694e-05	1.57666e-05	5.68399e-05	0	2.60041e-05	0.000113453	0.00144308
Buchnera	0.000296037	0	0	0.00018747	0.000147461	0.00104223	0	0	0	0	0.000109096	0	0	0	0.000312039	0	0	0	0.000308905	0	0	0	0.00587563	0.000319513	0	0	0	0	0	0.000290765	0	0	0	0	0	0	0	0.000276113	0.000218562	0	0	0	0	0	0	0.000205285	0	0	0.000859334
Budvicia	0.0100144	0.00538777	0.00166033	0.0607798	0.0551817	0.00121266	0.00366694	0.00380231	0.11384	0.0350593	0.0155751	0.0155703	0.0312679	0.00495295	0.00117564	0.0121272	0.126732	0.0811242	0.505247	0.383825	0.66741	0.00345051	0.00155218	0.232034	0.0185612	1.0839	0.00102036	0.0035608	0.000323007	0.0189463	0.0359193	0.000679236	0.0732957	0.00197218	0.0143852	0.0446316	0.0029254	0.00562391	0.00300319	0.00108171	0.00334766	0.0218041	0.299593	0.0281532	0.0293168	0.0573025	0.0016348	0.00264591	0.0921365
Bulleidia	0.00362326	0.00132689	0.0042622	0.00552382	0.00104402	0.00207533	0.0069614	0.0030367	0.00602942	0.00754492	0.00458696	0.00382901	0.00663708	0.000693976	0.0109081	0.0244982	0.00285465	0.00876805	0.00182041	0.00245949	0.00143385	7.3291e-05	0.0225792	0.00375977	0.00263319	0.00994279	0.000220246	0.0015799	0.000610979	0.00144987	0	0.00147946	0.00368546	0.00151034	0	0.003801	0.000989985	0.00199623	0.00425539	0.00203272	0.000272816	0.00116516	0.00879436	0.00306432	0.00383581	0.00127174	0.0056858	0.0254956	0.00194771
Burkholderia	0.177569	0.289045	0.323175	0.230671	0.269692	0.264737	0.539525	0.472771	0.517729	0.388802	0.237572	0.769306	0.544203	0.811886	0.485418	0.0795805	0.292272	0.494518	0.39411	0.330785	0.323971	0.134234	0.245289	0.601627	0.26794	0.357148	0.11713	0.466567	0.0106569	0.333327	0.451277	0.205238	0.284167	0.321153	0.266784	0.30067	0.272003	0.277671	0.241538	0.0846274	0.0351344	0.536236	0.318229	0.139085	0.252962	0.264854	0.322374	0.418168	0.399067
Buttiauxella	2.43793	0.0192218	0.0132292	0.0926794	0.0298483	0.00748531	0.0210177	0.0204988	0.0522818	0.127577	0.0450353	0.158232	0.0111183	0.0234574	0.00439992	0.019003	0.047744	0.0224751	0.562319	0.0427705	0.0157996	0.281718	0.0404776	0.0577936	0.00685439	0.213361	0.448449	0.0119196	0.00129391	0.0304998	0.0186398	0.0057645	0.331762	0.0031807	0.00776913	0.132693	0.00911016	0.00520185	0.00380189	0.250999	0.0535907	0.00618281	0.0290901	0.0445835	0.0220929	0.102935	0.00492308	0.00793485	0.024014
Butyricicoccus	0.0187309	0.00687752	0.0598758	0.132837	0.0124779	0.025739	0.0294073	0.0448274	0.0379465	0.0454455	0.0424642	0.046931	0.0677567	0.0179215	0.0175046	0.078063	0.0433788	0.06035	0.0494317	0.0689891	0.0841118	0.00150164	0.0867412	0.0412633	0.0131547	0.0741534	0.000799102	0.00921653	0.00098523	0.0209293	0.0979599	0.0263655	0.0369032	0.0209985	0.011607	0.0814833	0.0117898	0.0138465	0.0169257	0.00780899	0.00153716	0.0543012	0.0579168	0.0168405	0.0589106	0.0191158	0.0390564	0.0399035	0.0190386
Butyricimonas	0.0461214	0.0110328	0.00675122	0.158365	0.184998	0.00832379	0.205807	0.0062396	0.0167842	0.0119804	0.0360673	0.0349377	0.0335304	0.350737	0.0184025	0.0210818	0.0542823	0.0240224	0.168384	0.206197	0.212962	0.00167529	0.0492393	0.0899465	0.00897565	0.0292032	0.0163012	0.00617297	0.000653657	0.0345038	0.0878696	0.351445	0.0307923	0.0494315	0.0376299	0.0177839	0.0629001	0.128925	0.0192863	0.00542743	0.0191549	0.135038	0.301615	0.0364716	0.0839838	0.219522	0.0657534	0.0493941	0.0871748
Butyrivibrio	0.169942	0.0135589	0.111012	0.147754	0.0199636	0.0371352	0.187481	0.0615672	0.0286085	0.0274398	0.0740859	0.0477237	0.074847	0.0362216	0.0955955	0.310754	0.0313416	0.0529192	0.0790098	0.103318	0.163287	0.00339737	0.165949	0.0695025	0.0765953	0.0730177	0.00395057	0.0137931	0.00815073	0.0176392	0.110657	0.2163	0.041209	0.0635246	0.049844	0.0911181	0.0155399	0.0418207	0.247528	0.0489054	0.00663014	0.087094	0.220367	0.0490412	0.118433	0.0583847	0.0737616	0.212628	0.087323
Caballeronia	0.000326238	0.000183394	0.000690964	0.000409113	0.000231687	0.000304925	0.00366181	0.000952279	0.00114879	0.000153217	0.000399493	0.002935	0.000413845	0.00698221	0.00101597	0.000160924	0.000636615	0.000680527	0.000938011	0.000494005	0.000384076	0.000301209	0.00112198	0.00106603	0.000260008	0.000357996	0.000308923	0.00446339	3.72221e-05	0.00038168	0.000476635	0.000949654	9.84542e-05	0.000123099	0.000173451	0.00034507	0.000965958	0.000291671	0.000604803	0.000295805	0.000150491	0.000367491	0.000421574	7.46217e-05	9.4824e-05	0.000259274	0.00115298	0.00310287	0.00680113
Caedibacter	0.000563499	0.00746633	0.00119234	0.00218903	0.00172099	0.000954286	0.00872627	0.00104287	0.000818722	0.00241836	0.000449739	0.000150282	0.00506967	0.0261365	0.0044384	0.000469575	0.0158238	0.00154859	0.00512929	0.00174974	0.0053083	0.000122086	0.00182452	0.182626	8.03818e-05	0.00410228	0.000276115	0.000868118	0.000447625	0.00142599	0.00434416	0.00233717	0.000319081	0.00124485	0.00126364	0.00176244	0.0186243	0.00674687	0.00160599	0.00188482	0.000224859	0.00157146	0.00788602	0.00100638	0.00273621	0.000678561	0.00381848	0.00265039	0.252492
Caenimonas	0.00837221	0.0101733	0.00558167	0.0121113	0.0141256	0.00336258	0.00793922	0.0141521	0.0220915	0.0161317	0.00732581	0.0262597	0.134825	0.0835667	0.008137	0.00274076	0.0108832	0.0297051	0.0460184	0.0207849	0.0234649	0.00425299	0.00479211	0.0263914	0.00480893	0.0177708	0.00907225	0.0283431	0.000122468	0.0159709	0.0274439	0.00255775	0.014336	0.00538446	0.0169648	0.00761891	0.0364927	0.00525177	0.00581571	0.0022155	0.000360918	0.0308285	0.0183204	0.00393489	0.0104951	0.00382371	0.00715472	0.0280385	0.168364
Caenispirillum	9.61645e-05	0.000108669	0.000217195	0.000170515	0.000112222	0	0.00199543	0.00362686	0.00076366	0	2.82756e-05	0.00125435	0.000237808	0.00407791	0.000712416	0	6.54609e-05	0.000538562	0.000401388	0.00030214	0.000176144	4.20165e-05	0.00126905	0.000663204	0.000139774	0.000237501	0	0.0043777	1.94591e-05	0.000226687	0.00149506	0.000883492	2.20085e-05	9.27702e-05	0	0.000847408	0.000312148	0.000178813	0.000194055	0.000801161	1.56401e-05	0.000212534	9.00296e-05	7.31968e-05	0	0.000156229	0.00024145	0.000790064	0.00295897
Caldalkalibacillus	0	0	0.000139311	0.000124994	0	0	0	0	0	0	0	8.93943e-05	0	0	0	0	0	0	0.000137309	0	0	0	0	0	0	0.000270819	0	0	0	0	0	0	0	0	0	0	0	0.000122339	0	0	0	0	0	0	0	0	0	0	0
Caldanaerobacter	0	0	0.00404953	0	3.44419e-05	0	0	0	0	0	0	0	0.000218955	0	0	0	0.00277248	8.26443e-05	0	0	0	0	0	0	0	7.2891e-05	0	0.000277976	0	6.95721e-05	0.00275308	0	0	5.69437e-05	4.48532e-05	0	0	0	0	0	0	0	0	0	0	0	0	0	0.000925263
Caldanaerobius	0	5.38211e-05	0	4.82581e-05	0	0	0	0	0	0	0	0.000103541	0	0	0	0	0.000389053	0	0	0	0	0	0.00025141	4.10585e-05	0	0	0	0	0	0	0	0	0.000261605	0	0	0.000239828	0.000112435	0	0	0	0	0	0.000178357	0	0	0	0	0.000130433	0.000663622
Caldibacillus	0	0	0	0	0	0	0	0	0	0	2.2885e-05	0	0.000449099	0	0	0	0	0	0	0	0	0	0	0.00103999	0	0	0	0	0	0	0	0	0	0	0	0	0	0	0	0	0	0	0	0	0	0	0	0	0
Caldicellulosiruptor	0.000594388	0.000135892	0.000556979	0.00582583	0.00031651	0.000226501	0	0.000243983	0.00104672	0.00126805	0.000963884	0.00137104	0.000606821	0	6.59912e-05	0	0.00702752	0.00252076	0.000814907	0.00143199	0.000195795	0	0	0.00028864	0.00125848	0.000593994	0	0.000251694	0	0.00077693	0.00572199	5.89233e-05	0.000234755	0.000670279	0.000124516	0.000627833	0.000141943	0.00159113	4.92711e-05	0.000265037	0	0.000268729	0.00137102	0.000343718	0.000857019	0	6.15387e-05	0.000470594	0.00289211
Caldicoprobacter	3.49537e-05	9.87474e-05	9.86821e-05	0	0	6.00623e-05	0	0	7.30457e-05	0	0.000128469	9.49849e-05	0	0	0.00014386	0	0.0059484	8.15647e-05	0	4.57588e-05	0	3.81802e-05	0	3.76656e-05	5.08048e-05	0.000215816	0	0.000274344	3.53648e-05	0	0.00679278	6.42259e-05	0	5.61998e-05	0	0	5.15722e-05	0	5.03818e-05	0.000264731	0	0.000110359	0	0	0	4.73214e-05	0	0.000239309	0.000608784
Caldilinea	9.25682e-05	0.0010199	0.000914693	0.00042207	5.40128e-05	0.000318127	0.00132469	0.0181543	0.000619032	0.00219747	6.80453e-05	0	0.00469274	0.0203929	0.000723871	0.0196499	0.00434788	0.00164167	0.0023569	0.00152691	0.0183686	8.08904e-05	0.00085511	0.0210274	0.000161456	0.000838271	4.5578e-05	0.00813734	0	0.000472788	0.0223069	0.000238126	2.11854e-05	8.93008e-05	0.000586166	0.00873982	0.0100795	0.00258189	0.000240168	0.000911417	1.50552e-05	0.000233812	0.00225323	0.000158534	0.000148174	2.50644e-05	0.00145263	0.000697141	0.0575035
Caldimicrobium	0	0	0	0	0	0.00018036	0	0	0	0	0	0	0	0	0	0	0	0	0	0	0	0	0	0	0	0	0	0	0	0	0	0	0	0	0	0	0	9.75858e-05	0	0	0	0	0	0	0	0	0	0	0
Caldimonas	0.00933055	0.0208744	0.0339556	0.0118517	0.00970324	0.012604	0.0386873	0.0384449	0.0278394	0.00926554	0.0390115	0.248717	0.0303983	0.0878579	0.0338515	0.0068693	0.0142266	0.0351136	0.0298282	0.0211466	0.0226394	0.00217976	0.019573	0.0273157	0.014581	0.0246425	0.00378416	0.0982092	0.00046383	0.0160511	0.0230589	0.0198698	0.00583228	0.0172133	0.0432369	0.0159554	0.0123741	0.0351006	0.0199791	0.0174626	0.0011184	0.0232439	0.0371124	0.00608089	0.00832486	0.0166115	0.0391017	0.0515112	0.0550308
Caldisalinibacter	0	9.65107e-05	0	0	0	0	0	0	0	0	0	0	0	0	7.03006e-05	0	0	0	0	8.94448e-05	0	0	0	3.68125e-05	0	0	0	0	0	0	0	0	0	0	0	0	0	0	9.84813e-05	0	0	0	0	0	0	0.000184998	0	0	0.00148749
Caldisericum	0.000183397	0	8.62951e-05	7.74267e-05	0	0	0.00634251	0.000230561	0.000127753	0	4.49373e-05	0.000166124	0	0.00126456	0.000251603	0	0	0.000427958	0	0	0.000186626	0	0.000403369	0	0.00017771	0	0	0.000479814	0	0	0	0.000786296	0	9.82907e-05	0	0.000384787	9.01972e-05	0.000227345	8.81153e-05	0.249558	9.94247e-05	0	0	0	6.9896e-05	0	0.00105525	0	0.000177455
Calditerricola	0	0	0	0	0	0	0	0	0	0	0	0	0	0.000443331	0	0	0	0	0	0	0	0	0.000282827	0	0	0	0	0.000336428	0	0	0	0	0	0	0	0	0	0	0	0	0	0	0	0	0	0	0	0	0
Calditerrivibrio	0.000132425	6.23521e-05	0.000124622	0.000223629	8.58542e-05	0	0.00268467	0	0.204141	0.000551512	0.000616507	0	0.00109159	0.000228274	0.000272512	0.000374807	0	0.0043262	0.000368491	0	0.000269513	0	0.0014563	0.000285399	0	9.08486e-05	3.62235e-05	0.00103937	4.46608e-05	0	0.00343133	8.11084e-05	5.05118e-05	0	0.000391323	0	6.51285e-05	0.00123119	0	0.00334318	3.58957e-05	0.000139368	0	0	5.04696e-05	0.000119521	0.000623423	0.000151107	0.00538166
Caldithrix	0	0	0	0	0	0	0	0	4.01685e-05	0	0	0.000104466	7.92217e-05	0.000198803	0	0	0	0	4.01147e-05	0	0	0	0	2.07127e-05	0	0	0	0	1.94474e-05	0	0	0	0	0	0	0	0	0	0	0	0	0	0	0	0	5.2045e-05	0	0	0.00027898
Caloramator	3.93701e-05	0.000159492	0	4.98639e-05	0	6.20336e-05	0.000422552	0.000283896	0.000815506	0	0.000297844	0.000427945	0.00721319	0.000763676	0.000151742	0	0.00311836	0.0008147	0.00141871	0.000498286	0.000460798	0	0	0.000120016	0.000157417	0.00150508	0	0.000283348	7.3051e-05	0.00030595	0	0.000274165	0	0	0.000365761	0	0.000285618	0.0020228	0.000210356	0.000142527	0	0	0.000345168	7.49175e-05	8.25524e-05	0	0.000120843	0.000123582	0.00579019
Caloranaerobacter	3.92963e-05	0	0	0	0	0	0.000150657	0	0.000498608	0	2.88861e-05	0.000106786	0	0	0	0	7.16644e-05	9.16983e-05	8.20108e-05	0.000102888	0.000257115	0	0	0	6.12081e-05	0.00068177	0	0.000308429	0	7.71939e-05	0	7.73774e-05	0	0	5.33318e-05	0	0	0	0.000238737	0	0	0.000132957	0.000197123	0	0	0.000228046	0	0	0.00167052
Calothrix	1.35622e-05	7.80748e-05	5.96883e-05	0	0	0	0.000199795	0.000913041	0.000207679	0	0	3.82453e-05	2.90033e-05	0.00170173	0	0	2.30801e-05	0.000109589	5.87443e-05	0	0	0	0.071118	0.000160759	0	0	0	0.000106447	1.37217e-05	2.66417e-05	0	0	3.16244e-05	0	1.7824e-05	0.00037484	0	0	1.95484e-05	5.13585e-05	0	6.75591e-05	6.3485e-05	0	0	0	0.000122978	4.64266e-05	4.08541e-05
Caminibacter	0	0	0	0	0.000167039	0	0.00594024	0	0	0	0	0	0	0	0	0	0	0	0.00035847	0.000149908	0	0	0	0	0	0	0	0	0	0	0	0	0	0	0	0	0	0	0	0	0	0	0	0	0	7.75136e-05	0	0	0.000332401
Campylobacter	0.0272123	0.0109978	0.0608465	0.0609832	0.0171389	0.0286528	0.221217	0.0261396	0.0542011	0.0578237	0.0651447	0.0553056	0.0347531	0.0749534	0.0445654	0.10505	0.0301555	0.0584954	0.034996	0.0442857	0.0614838	0.00265289	0.108377	0.0723291	0.0202859	0.0543094	0.0021733	0.00975564	0.00160328	0.0264757	0.155143	0.0673529	0.0393882	0.0573223	0.0080939	0.119245	0.0162254	0.0212579	0.0522298	0.0173458	0.00611724	0.0486838	0.107487	0.0183891	0.0672276	0.0275405	0.0723629	0.144356	0.0423009
Candidatus Accumulibacter	0.0164195	0.181025	0.050848	0.0183634	0.0247756	0.0171162	0.240966	0.168735	0.080943	0.0466993	0.0159038	0.041242	0.146639	2.00828	0.0522722	0.0417295	0.0610123	0.0324711	0.0950601	0.0367046	0.0815693	0.00477173	0.09368	0.150293	0.0668893	0.0513874	0.00335309	0.120006	0.000685841	0.0832256	0.162473	0.0775705	0.0122387	0.027399	0.0191729	0.0714677	0.273349	0.040755	0.0660338	0.0209639	0.00284807	0.0158139	0.161741	0.0100685	0.0406038	0.0124402	0.0491391	0.0300376	9.15955
Candidatus Amoebophilus	0	0	0	0	0	0	0.00036168	0	0.000422536	0	0	0	0	0.000522806	0	0.000429201	0	0	0.000105492	6.61734e-05	0	0	0.0023347	0.000108939	7.34706e-05	0	0	0	0	0	0	0	5.78424e-05	0	0	0	0	0	0	0.000574255	0	7.97971e-05	0	0	0.000173382	0	0	0.00103822	0.000293461
Candidatus Aquiluna	0	0	0	0	0	0	0	0	0	0	0	0	0	0	0	0	0	0	0	0	0	0	0	0	0	0	0	0	0	0	0	0.000128703	0	0	0	0	0	0	0.000100961	0.00132624	0	0	0	0	0.000160171	0	0	0	0.000203325
Candidatus Arthromitus	0.00130162	0.00150067	0.0102774	0.0011982	0.000881323	0.00182554	0.0122944	0.00392259	0.0143267	0.0103099	0.00718142	0.0073497	0.00181749	0.00255821	0.00774197	0.0265967	0.0022082	0.00580029	0.00695031	0.00621406	0.00396125	0.000132874	0.00960505	0.00387795	0.00215417	0.00789065	0.000144748	0.0152762	0.000118976	0.0040823	0.0161543	0.00373796	0.000677451	0.00169964	0.00209009	0.00446651	0.000526483	0.00110082	0.00785527	0.0112276	4.78128e-05	0.00121944	0.00426118	0.00162736	0.00183824	0.00752083	0.00123126	0.012208	0.00578518
Candidatus Atelocyanobacterium	0	0	0	0	0	0	0	0	0	0	0	0	0	0	0	0	0	0	0	0	0	0	0	0	0	0	0	0	0	0	0	0	7.54923e-05	0	0	0	0	0	0	0	0	0	0	0	0	0	0	0	0
Candidatus Azobacteroides	0.000170974	0.000120755	0	0	0	0	0.00183504	0.00128966	0	0	0.000188521	0.000232307	0	0.00176836	0	0	0.000290963	0	0	0	0	0	0.00394849	0.000552719	0.000124255	0.000351885	7.01525e-05	0.00670971	0	0.000335863	0	0.00109955	0	0.00013745	0	0	0.000756789	0.000317919	0	0	0.000139035	0	0	0	0.000390969	0	0	0	0.00446676
Candidatus Babela	0.000255495	0.000721796	0.000961759	0.00043146	8.28217e-05	0	0.0024375	0.0019272	0.00177976	0.00159609	6.26033e-05	0.000925725	0.00193056	0.00176169	0.000350515	0.00216941	0.00101453	0.000993665	0.000177738	0.000222984	0.000259993	9.30263e-05	0.00280972	0.00275318	0	0	0	0.00267377	0.000344666	0.000334597	0	0.000782435	9.74553e-05	0	0	0	0.000376968	0.00015836	0.000245511	0.00258008	6.92556e-05	0.000134445	0	0	9.73739e-05	0.000230598	0.00026729	0.00379001	0.00395548
Candidatus Blochmannia	0	0	0	0	0	0	0	0	0	0	0	0	0	0	0	0	0.000209443	0	0	0	0	0	0	0	0	0	0	0	0	0	0	0	0	0	0	0	0	0	0	0.000481371	0	0.000194287	0	0	0	0	0	0	0
Candidatus Brocadia	0.000280354	3.30011e-05	0	0.00011836	6.81601e-05	4.01453e-05	0.00217316	0	0.00014647	0.000145949	0.000171736	0	0.00216655	0.00241637	0	0	0.000357829	0.000926795	4.87579e-05	3.05849e-05	0.000213968	0	0.000154155	2.51755e-05	0	0.00125017	0	0	0	9.17882e-05	0	0.00098735	0	0	0	0.000147053	0.000103412	0	0.000235724	0.000265417	0	0.000368817	0.000874895	2.22286e-05	5.34241e-05	3.16294e-05	0.000146649	0.00119965	0.000271272
Candidatus Cardinium	0	0	0	0	0	0	0	0	0	0	0	0	0	0	0	0	0	0	0	0	0	0	0	0	0	0	0	0	0	0	0	0	0	0	0	0	0	0	0	0	0	0	0	0	0	0	0	0	0
Candidatus Carsonella	0	0	0	0	0	0	0	0	0	0	0	0	0	0	0	0	0	0	0	0	0	0	0	0	0	0	0	0	0	0	0	0	0	0	0	0	0	0	0	0	0	0	0	0	0	0	0	0	0
Candidatus Cloacimonas	0.0155584	1.21616	0.00406933	0.0114366	0.0167794	0.0351847	0.0357934	0.0724289	0.0111627	2.62769	0.00872555	2.28538	0.806362	0.126498	0.0259102	0.00899907	0.0277758	0.0590584	0.201456	0.00438437	0.021613	0.00055568	0.00559449	0.225946	0.00110913	0.0301014	0.0065751	0.13376	0.000943624	0.269154	8.40501	0.065199	0.00358984	0.0225615	0.0173416	0.381845	0.00337765	0.002759	0.010449	0.00513724	0.000792903	0.00140541	1.05156	0.00508225	0.0122631	0.0154389	0.00738437	0.0690782	113.213
Candidatus Competibacter	0.00303508	0.0353347	0.0149952	0.00322405	0.00387989	0.00647705	0.389586	0.0976673	0.0149871	0.00581043	0.00350848	0.0449631	1.45692	0.262269	0.04367	0.0455147	0.00437365	0.00982394	0.0104207	0.00913219	0.0864535	0.000614923	0.0416677	1.18737	0.00587008	0.00609542	0.000863692	0.292392	0.000866751	0.0154342	0.0447127	0.0227571	0.00271684	0.00279414	0.00278984	0.0664011	0.0214515	0.0042782	0.0120305	0.025675	0.000955396	0.00359349	0.0512149	0.00419187	0.003806	0.00265096	0.0226233	0.0690417	1.05162
Candidatus Contendobacter	0.00553535	0.0962488	0.0253365	0.0111178	0.00620658	0.00855335	0.897653	0.179555	0.014287	0.0249026	0.00804679	0.22114	0.244784	1.55732	0.0774417	0.0094703	0.0164499	0.0125794	0.0196991	0.0131681	0.15341	0.000180487	0.0328443	8.02193	0.00597414	0.0120725	0.00274579	0.657361	0.00137922	0.0404923	0.105967	0.0477049	0.00543605	0.00388543	0.00245882	0.0877534	0.0584192	0.00307246	0.0175053	0.0531083	0.00141086	0.00326059	0.214733	0.0199071	0.0074388	0.00836077	0.0283927	0.0680177	0.551111
Candidatus Desulfofervidus	0	5.29662e-05	0	0	0	0	0	0	0	0	0	0	0	0	0	0	0	0	0	0	0	0	0	0	0	0	0	0	0	0	0	0	0	0	0	0	0	0	0	0.000141997	0	0	0	0	0	0	0	0.000256722	0.000108847
Candidatus Desulforudis	0	0.000171798	0	0	0	6.96633e-05	0.00014504	0.000305802	8.47222e-05	0	0	0	0	0.000209654	0	0	0	0	0	0	0	0	0	8.73731e-05	0	0	0	0	0	0	0	0	0	0	5.13434e-05	0	0	0	0	0	0	0	0	0	4.63529e-05	0	0	0.000138782	0.00129451
Candidatus Endolissoclinum	0	9.0836e-05	0	0	0	0	0	0	0	0	0	0	0	0	0	0	0	0	0	0	0	0	0	0	0	0	0	0	0	0	0	0.000118161	0	0	0	0	0	0	0	0	0	0	0	0	0	0	0	0	0
Candidatus Evansia	0	0	0	0	0	0	0	0	0	0	0	0.000724026	0	0	0	0	0	0	0	0	0	0	0	0	0	0	0	0	0	0	0	0	0	0	0	0	0	0	0	0	0	0	0	0	0	0	0	0	0
Candidatus Glomeribacter	0	0	0	0	0	0	0	0	0	0	0	0	0	0.00142615	0	0	0.000187726	0	0	0	0	0	0	0	0	0.000113516	0	0	0	0	0	0	0	0	0	0	8.13785e-05	0	7.95001e-05	0	0	0	0	0	0	0	0	0.000188809	0.000480316
Candidatus Hamiltonella	0.000361082	0.000446289	0.0066262	0.00125765	0.000746188	0.00690263	0.000968858	0.00085114	0.00481047	0.00197374	0.00958849	0.00343428	0.00353451	0.00140048	0.00139323	0.000383244	0.00153622	0.00168518	0.00574599	0.00313165	0.00234243	0.000493016	0.0017869	0.00374506	0.00209932	0.00743149	3.70389e-05	0.00637663	0	0.00283725	0	0.0036491	0.00366707	0.000507991	0.0012004	0	0.002464	0.000755342	0.00871769	0.000341844	3.67037e-05	0.00591397	0.000845116	0.000601217	0.00072248	0.00140543	0.00191237	0.00139058	0.0178186
Candidatus Hepatobacter	0	0.000120603	0	0.000108137	0	0	0.00061091	0.00064402	0	0.000533373	0	0	0.000351896	0	0	0	0.000145299	0.000199234	0	0	0	0	0.000563361	0	0	0	0	0.00134025	0.000259152	0	0	0.000156882	0	0	0.000324388	0	0	0.000158759	0	0	0	0	0	0	0	0.000231179	0	0	0
Candidatus Hepatoplasma	0	0	0	0	0	0	0	0	0	0	0	0	0	0	0	0	0	0	0	0	0	0	0	0	0	0	0	0	0	0	0	0	0	0	0	0	0	0	0	0	0	0	0	0	0.000165736	0	0	0	0
Candidatus Ishikawaella	0	0	0	0	0	0	0	0	0	0	0	0	0	0	0	0	0	0	0	0	0	0	0	0	0	0	0	0	0	0	0	0	0	0	0	0	0	0	0	0	0	0	0	0	0	0	0	0	0
Candidatus Jettenia	6.9911e-05	3.29175e-05	0	0	0	0	0.000583601	0	0.000292198	0	3.42603e-05	0	0.000240118	0.000482051	4.79558e-05	0.000395744	7.93161e-05	0.000543793	4.86344e-05	3.05075e-05	0	0	0	2.51117e-05	3.38717e-05	0	0	0.00128034	0	0	0	0.000128459	0	0	0	0.000146681	3.43833e-05	0	0	0.000176497	0	3.67883e-05	0	0	2.66444e-05	0	0	0.000478643	0.000338231
Candidatus Koribacter	1.68574e-05	0	0	0	0	0	0.000603091	0	7.04565e-05	0	0	0	0.000243174	0.000871763	0	0	0	0	0	2.20684e-05	5.14625e-05	0	0	3.63306e-05	0	0	0	0.00026462	0	0	0	0.000123899	0	0	0	0	2.48721e-05	0	0	6.38369e-05	0	2.66119e-05	0	0	0	2.2822e-05	0	5.77067e-05	0.000293603
Candidatus Liberibacter	6.25774e-05	8.83935e-05	0	0	0	0	0.000726612	0.00023875	0	0	0.000104581	0	0	0	0.000128776	0	0	0.000147719	0	0	0	0	0	6.82151e-05	0	0.000130286	0	0	0	0.000122927	0	0.000367968	0	0	0	0	9.23295e-05	0.00070356	9.1245e-05	0	0	0	0	0	0	0	0.000298018	0.000642651	0.000367517
Candidatus Magnetobacterium	0	0	0	0	0	0	0	0	0	0	0	0	0	0	0	0	0	0	0	0	0	0	0	0	0	0	0	0	0	0	0	0	0	0	0	0	0	0	0	0	0	0	0	0	0	0	0	0	0
Candidatus Methylomirabilis	0.000519008	0.000244374	0.000146528	4.38231e-05	0.000201891	0.000178366	0.0278522	0.00130496	0.000289231	0.000216152	0.000152606	0.000564152	0.000855647	0.00787308	0.000427219	0.00117518	0.000294415	0.000403703	0.00108316	0.000271779	0.000845034	0	0.00136983	0.000820273	0.000100583	0.000213636	8.51818e-05	0.00434516	0	0.000135939	0	0.00960015	0.000158376	0.000111264	0.00017528	0.000435575	0.000663666	0.000128676	0.000149619	0.00235851	0	0.000327733	0.000647864	3.29208e-05	3.95608e-05	0.00028106	0.000217188	0.00153979	0.00522283
Candidatus Methylopumilus	0.100707	0.000351711	0.000504707	0.00136242	0.00111765	0.00108068	0.0103021	0.00134846	0.000974022	0.00694015	0.00033089	0.0609684	0.000434131	0.00871682	0.0014059	0.00376753	0.000820324	0.000744885	0.000826165	0.000447187	0.00142288	0.00218619	0.00107435	0.00073619	0.000890934	0.00341617	0.000605173	0.00140312	0	0.00499123	0.00843795	0.00944988	0.0904253	0.00112409	0.000570081	0.000683238	0.00140839	0.000433334	0.000750042	0.000882509	0.000101239	0.000514078	0.00182295	0.000118452	0.000204397	0	0.000561068	0.00122394	0.00550444
Candidatus Microthrix	0.0103811	0.363303	0.479594	0.103924	0.00800599	0.0129803	0.0146454	0.0899054	0.0906053	0.89365	0.00575231	0.0251371	0.239006	0.0259652	0.0187565	0.0364874	1.32514	0.0524069	0.489378	0.306327	3.34184	0.00397742	0.0174602	0.150104	0.00976334	0.0804348	0.002951	0.0415383	0.00359259	0.0808153	8.34221	0.0186592	0.00773831	0.0126547	0.0205944	0.316745	8.78445	0.00853712	0.00717189	0.0125045	0.00476348	0.0143887	0.360697	0.00361515	0.00749911	0.00327626	0.00787908	0.0264784	42.1042
Candidatus Midichloria	0	0	0	0	0	0	0	0	0	0	0	0.000655988	0.000165822	0.000416123	0	0	0	0	0	0	0	0	0	0	0	0	0	0	0	0	0	0	0	0	0	0	0	0	0	0	0	0	0	0	0	0	0	0	0
Candidatus Moranella	0	0	0	0	0.00017208	0	0	0	0	0	0	0	0	0.000915227	0	0	0	0	0	0	0	0	0	0	0	0	0	0	0	0	0	0.000975462	0	0	0	0	0	0	0	0	0	0	0	0	0	0	0	0	0
Candidatus Odyssella	0.00100346	0.000708719	0.00203032	0.0042788	0.00253722	0.00258643	0.00347033	0.0109753	0.00510275	0.00564184	0.00290134	0.0059082	0.00186112	0.0022487	0.00199615	0.00738436	0.00113846	0.00960051	0.00146595	0.00135745	0.000919017	7.30727e-05	0.0044141	0.00201846	0.000632027	0.00158335	0	0.000262532	0.000101527	0.00361388	0.00260013	0.0014136	0.000267931	0.00182853	8.47226e-05	0.00547398	0.000493518	0.00186589	0.000867828	0.00405333	0.00108801	0.0027458	0.00391436	0.000827448	0.001568	0.00176608	0.00577384	0.00641216	0.000485478
Candidatus Paracaedibacter	0.00192701	0.0025625	0.00338911	0.00484653	0.00320511	0.00304269	0.0109533	0.0132489	0.018308	0.0110769	0.00352124	0.00285002	0.00485024	0.00867006	0.00636184	0.00678165	0.00212241	0.0334742	0.00705508	0.00515001	0.00493366	0.000469013	0.0133523	0.00702129	0.00286098	0.00515573	2.9363e-05	0.012357	0.000150436	0.00962563	0.0142316	0.00486731	0.00108049	0.00365186	0.000648505	0.00779753	0.0025505	0.00364006	0.00212713	0.00582931	0.000911362	0.00546718	0.0119849	0.00300719	0.00374558	0.00234405	0.00952776	0.0220993	0.0130732
Candidatus Pelagibacter	0	0.000192827	0	0	0	0	0.000478177	0	0.000713441	0	0.000150572	0.000757976	0.000134732	0.000338103	0.00014041	0.000555136	0	0.000159329	0	0.00027994	0.00173609	0.000145944	0	7.35765e-05	0	0	0	0	0	0.000134127	0	0.000742102	0.000414376	0	8.64721e-05	0	9.64635e-05	0	0	0.000528345	0	0	0	6.49641e-05	0	0	0.000230554	0	0.000594325
Candidatus Peribacter	0	0	0	0	0.00051949	0	0.000819108	0.000287809	0	0	0	0	0	0.000789273	0	0	0	0	0	9.99137e-05	0	0	0	0	0.000110924	0	0	0	0	0	0	0.00168275	0	0	0	0	0	0	0	0.000289018	0	0.000120475	0	0	0	0	0	0	0.000221517
Candidatus Phaeomarinobacter	2.78844e-05	3.93879e-05	0	0	0	0	9.97594e-05	0	0	0.000174196	6.1492e-05	0.000227323	0	0.000288403	0	0	9.49069e-05	0	0	3.65042e-05	0	0	0.000183989	0.000360574	4.05296e-05	0	0	0	0	0	0	5.12364e-05	0	0	0	0	0	0	0	0.000105595	0	0	0	0	0	0	4.37575e-05	0	0.000404715
Candidatus Photodesmus	0	0	0	0	0	0	0	0	0	0	0	0	0	0	0	0	0	0	0	0	0	0	0	0	0	0	0	0	0	0	0	0	0	0	0	0	0	0	0	0	0	0	0	0	0	0	0	0	0
Candidatus Phytoplasma	0.000158238	0	0	0	0	0	0.000591491	0	0.000563435	0	0.000159137	0	0.000230092	0.000854995	0	0	0	0	0.00028134	0	0	0	0	0	0	0	0	0	0	0	0.00642599	0	0	0.000268567	0	0	0.000233472	0	0	0	0	0.000275671	0	0	0.000190982	0	0	0	0.00478128
Candidatus Portiera	0	0	0	0	0	0	0	0	0	0	0	0	0	0	0.00110572	0	0	0	0	0	0	0	0	0	0	0	0	0	0	0	0	0.000497695	0	0	0	0	0	0	0	0	0	0	0	0	0	0	0	0.000927219	0
Candidatus Profftella	0	0.000294047	0	0	0.000201632	0	0	0	0	0	0	0	0	0	0	0	0	0	0	0	0	0	0	0	0	0	0	0	0	0	0	0	0	0	0	0	0	0	0	0	0	0	0	0	0	0	0	0	0
Candidatus Protochlamydia	0.00181497	0.00476583	0.0150598	0.00771514	0.00270156	0.0018721	0.00750723	0.0143129	0.0063977	0.0134007	0.00673	0.00347687	0.00537137	0.00300229	0.00197025	0.00442349	0.00424381	0.0138032	0.00353732	0.00273131	0.00491384	0	0.0164654	0.00266369	0.000585192	0.00713282	0.000173117	0.000827884	0.000167015	0.00300858	0.00153331	0.00269283	0.000663377	0.00229153	0.00101978	0.00718162	0.0021788	0.00298258	0.00097029	0.00554656	0.00080542	0.00347781	0.011372	0.00157592	0.00519957	0.00132006	0.016288	0.0144135	0.00459523
Candidatus Puniceispirillum	0	4.88629e-05	4.88307e-05	4.38124e-05	0	0	0.000247514	0	0	0	2.54281e-05	0	0	0.00017889	0	0	0	0	0	4.52855e-05	0	0	0.000456499	0	0	0	0	0	0	6.79529e-05	0	6.35616e-05	0	0	0	0	0	0	0	0	0	0	0	0	0	4.68319e-05	0	0	0.000401658
Candidatus Regiella	0	0	0	0	0	0	0	0	0	0	0	0	0	0	0	0	0	0	0	0	0	0	0	0	0	0	0	0	0	0	0	0	0	0	0	0	0	0	0	0	3.80641e-05	0	0	0	0	0	0	0	0
Candidatus Ruthia	0	0	0	0	0	0	0	0	0	0	0	0	0.000169101	0	0	0	0	0	0	0	0	0	0	0	0	0	0	0	0	0.000161193	0	0	0	0.000131934	0	0	0	0	0	0	0	0	0	0	0	0	0	0.0002809	0.000476392
Candidatus Saccharimonas	0.00526151	0.0286668	0.0290457	0.0223718	0.0100507	0.0201809	0.30017	0.0364985	0.0367169	0.0804118	0.0104288	0.0382979	0.0466626	0.0291529	0.0694117	0.06462	1.38116	0.0449454	0.0584329	0.0321029	0.264457	0.00123154	0.0836928	0.0516351	0.0125638	0.0475694	0.00100232	0.116515	0.00513327	0.0629373	0.0438216	0.101339	0.00376301	0.00513622	0.00987619	0.0721492	0.0164965	0.01782	0.0327732	0.044119	0.00993253	0.00815775	0.059374	0.00733033	0.00891625	0.0047064	0.040251	0.0369876	1.56768
Candidatus Schmidhempelia	0	0	0	0	0	0	0	0	0	0	3.5034e-05	0	0	0.000246469	0.000196155	0	0	0	0	0	0	0	0	0	0	0	0	0	0	0	0	8.75731e-05	0	0	0	0	0	0	6.86964e-05	0	0	0	0	0	0	0	0	0	0
Candidatus Soleaferrea	0.000276659	0.000390793	0.000607499	0.000389334	8.96823e-05	0.00036975	0.00670849	0.000695614	0.000835116	0.00172831	0.000293753	0.00192128	0.000380087	0.00095381	0.000695842	0.00339316	0.000261565	0.00043039	0.000256614	0.000603636	0.000938432	0	0.00182548	0.000596248	0.000580841	0.000759195	0	0.00482541	6.22028e-05	0.000241542	0	0.000621316	7.0352e-05	0.000197699	0.000155722	0.000193487	0.000136065	0	0.000531697	0.00221176	7.49924e-05	0.000339692	0.00100726	0.000146238	0.00031632	0.0002497	0.000530624	0.00147322	0.0167756
Candidatus Solibacter	2.86736e-05	4.05028e-05	2.6984e-05	2.42109e-05	0	0	0.00164133	0.00014419	5.99217e-05	0.000119417	7.02583e-06	5.19461e-05	7.87864e-05	0.00276795	9.83439e-05	0.00040578	6.50621e-05	8.92135e-05	5.98414e-05	2.5025e-05	0	0	0.000378394	0.000113294	1.38923e-05	3.93424e-05	0	0.00135032	0	1.87755e-05	0	0.000193184	0	3.0735e-05	0	0	0.000155123	0	6.8883e-05	0.000217167	0	0	0	2.72816e-05	5.46403e-05	3.88193e-05	1.49987e-05	0.000229032	0.00202536
Candidatus Stoquefichus	0.00119255	0.00160967	0.00295535	0.00422918	0.000515441	0.00245905	0.0043613	0.000699647	0.00470745	0.00347665	0.00298053	0.00352877	0.00316755	0.0047967	0.0103618	0.0117011	0.00117259	0.00371044	0.00420338	0.00336527	0.00428788	0.000260527	0.00874315	0.00434072	0.00250375	0.0017999	4.34949e-05	0.00104001	0.000455819	0.00197825	0.00309009	0.0150954	0.00151628	0.0017896	0.00127538	0.00366976	0.00113393	0.000985555	0.00286489	0.00110393	2.15506e-05	0.00121325	0.00396968	0.000857298	0.00281793	0.00100459	0.0151377	0.00272159	0.00100006
Candidatus Sulcia	0	0.00485918	0.000486261	0	0.00100441	0	0	0	0	0	0.000540249	0	0.00141733	0.0411433	0.000707665	0	0.000662651	0.000802455	0	0	0	0	0.00226905	0.00148226	0	0.00244614	0.000282681	0.00269907	0	0	0	0.000631872	0	0.00294374	0	0	0.000507381	0.00136551	0	0	0	0	0.00482918	0	0	0	0	0.00235439	0.461153
Candidatus Symbiobacter	0.00932815	0.0149753	0.012179	0.0106048	0.0210224	0.0149895	0.0379285	0.0302583	0.0260805	0.0163087	0.0262577	0.0755273	0.0484845	0.102077	0.0195236	0.0100021	0.0131656	0.0216187	0.0699641	0.0235066	0.0255614	0.00810269	0.0193263	0.115202	0.0322995	0.0185432	0.0120701	0.0609706	0.000161056	0.0285183	0.0148489	0.0111147	0.00972712	0.0393126	0.0251192	0.0140274	0.0385181	0.0212524	0.0131243	0.0138646	0.000569567	0.033774	0.0202678	0.00742132	0.0153975	0.0109909	0.0168364	0.0154758	0.108681
Candidatus Tachikawaea	0	0	0	0	0	0	0	0	0	0	0	0	0	0	0	0	0	0	0	0	0	0	0	0	0	0	0	0	0	0	0	0	0	0	0	0	0	0	0	0	0	0	0.000629368	0	0	0	0	0	0
Candidatus Tenderia	0.000625112	0.000662249	0.000882416	0.000395866	0.000379945	0.00147696	0.0127662	0.0117881	0.0110495	0.00211527	0.00122536	0.00240651	0.000912484	0.00835116	0.00734316	0.00995219	0.000930835	0.00735429	0.00125024	0.000647861	0.00127224	2.84506e-05	0.0274978	0.00496789	0.00215791	0.00134016	6.41225e-05	0.0396598	0.000131763	0.00158613	0.00303705	0.00239295	0.000357662	0.00129823	0.000197919	0.00606594	0.000614878	0.000823343	0.00270309	0.0162747	4.23614e-05	0.00061677	0.00414539	0.000793019	0.00107209	0.00465463	0.00102183	0.0117695	0.00680468
Candidatus Tremblaya	0	0	0	0	0	0	0	0	0	0	0	0	0	0	0	0	0	0	0	0	0	0	0	0	0	0	0	0	0	0	0	0	0	0	0	0	0	0	0	0	0	0	0	0	0	0	0	0	0
Candidatus Xiphinematobacter	0.000311995	0.000587609	0	0.000263437	0	0.000357408	0.00148826	0.00156892	0.000434668	0.000649685	0.000382237	0.00226088	0	0	0.000214014	0.0017661	0.000353967	0.00169876	0.000651128	0.000136147	0.000634976	0	0.00137242	0.0209566	0.00015116	0.00021404	0	0.00081626	0	0.000204295	0.00404214	0.00076437	0.000119007	0	0	0	0	0	0	0.00118149	0	0	0	0	0.000237814	0.000140796	0.000489598	0.00178005	0.000301887
Capnocytophaga	0.00209791	0.00562686	0.000612164	0.0040445	0.00221363	0.000558594	0.0034646	0.000815796	0.00370041	0.0427437	0.0278375	0.00741105	0.00379896	0.0150564	0.00499777	0.00304914	0.00267293	0.00301234	0.0045001	0.00357845	0.00394187	0.00507008	0.0098115	0.00202975	0.00112873	0.00439852	0.00147852	0.0036445	0	0.00239813	0.00285571	0.00405289	0.00203281	0.00535096	0.00356776	0.000881752	0.00229967	0.00309903	0.00360128	0.000661935	0.000430985	0.00732514	0.00531379	0.0065793	0.0100528	0.0006405	0.00435586	0.0351128	0.00519703
Carboxydothermus	0	0	0	0	0	0	0	0	0	0	0	0	0	0	0.00016324	0	0.00182243	0	0	0	0	0	0	0	0	0	0	0	0	0	0	0	0	0	0	0	0	0	0	0.000150197	0	0	0.000185661	0	0	0	0	0	0
Cardiobacterium	0.00422399	0.00128887	0.0103532	0.00209098	0.00162713	0.00923596	0.00475028	0.0124895	0.0216101	0.00528111	0.00994505	0.00418906	0.00675006	0.00621635	0.0213826	0.0095093	0.00192939	0.0205252	0.0053935	0.00527784	0.0120634	0.000317727	0.00312506	0.00939562	0.00950173	0.00578469	8.87393e-05	0.00200997	0.000110679	0.00513766	0	0.00303122	0.00553908	0.00317603	0.000467633	0.015462	0.00157196	0.00633072	0.00902923	0.00720264	0.000211312	0.00305354	0.00632531	0.0016665	0.00636589	0.00499898	0.00625028	0.0183407	0.00263771
Carnimonas	0	4.93541e-05	0	0	0	0	0	0	0	0	0	0	0	0	0	0	0	0	0	0	0	0	0	3.76507e-05	5.07847e-05	0	0	0	0	0	0	0.000385203	0	0	0	0	0	0	5.03619e-05	0	2.84129e-05	5.51577e-05	0	0	0	0.000283816	0	0.000119607	0.000202848
Carnobacterium	0.666575	0.117116	0.157928	2.46121	0.140503	0.0622916	0.0389305	0.111613	3.4453	2.05934	1.81971	2.5971	0.852873	0.0716851	0.0474782	0.107893	1.08652	1.30151	1.17973	0.899195	1.54659	0.0221483	0.101192	0.529389	0.232888	1.43931	0.062338	0.0512883	0.518977	0.888652	0.829093	0.0169467	0.53491	0.0545759	0.215554	0.532352	0.0829805	0.560614	0.121187	0.0217761	0.140597	0.588869	1.41416	1.96405	0.610763	0.067111	0.0457523	0.0507393	0.170552
Castellaniella	0.0120243	0.0409475	0.0433016	0.0180066	0.0144352	0.0329596	0.0777605	0.207391	0.077399	0.0200211	0.0180674	0.179879	0.0484166	0.0970746	0.171971	0.0343739	0.0243176	0.0803528	0.0412878	0.0208202	0.0256736	0.0137923	0.0709131	0.090441	0.0316271	0.0384354	0.00330231	0.217311	0.00187728	0.0273602	0.0721166	0.0699132	0.010754	0.0414558	0.00695799	0.0944925	0.0268429	0.0228515	0.0981203	0.0495497	0.00717191	0.0350733	0.0592188	0.0140542	0.0209941	0.107232	0.0446583	0.246065	0.0836584
Catabacter	0.00124874	0.00109194	0.00402911	0.0027866	0.00135895	0.00301428	0.0537164	0.0126712	0.00764239	0.00612933	0.00327831	0.00242385	0.00367624	0.00907159	0.00416052	0.0502383	0.00288406	0.00450967	0.00465375	0.00688935	0.00626286	0.000227335	0.01746	0.00611939	0.00168539	0.00752658	0	0.0191355	0.000421142	0.00379636	0.0161784	0.0129476	0.00330019	0.00382433	0.000979006	0.0121643	0.00280754	0.00127156	0.00861389	0.022856	0.00077369	0.00342634	0.00876806	0.00186704	0.00669685	0.00563528	0.0153501	0.00997436	0.00250288
Catellicoccus	0.00429634	0	0.00313695	0.00478477	0.00021611	0.000127286	0.000265011	0	0.013932	0.00694127	0.00696975	0.00946085	0.00351098	0.000766142	0.000304871	0.00062897	0.00352968	0.00760558	0.00463779	0.00455775	0.00768866	8.09125e-05	0	0.010297	0.00409135	0.00625064	0	0	7.49461e-05	0.00480193	0.00863728	0	0.00135624	0.000238201	0.00131337	0.0107238	0.000874346	0.00399442	0.00298958	0.000280513	0.000301186	0.00280652	0.00936213	0.00620213	0.00491225	0.000501425	0.000348726	0.00811441	0.000645076
Catelliglobosispora	0	0	0	0	0	0	0	0	0	0	0	0	0	0	0	0	0	0	0	0	0	0	0	0.000213596	0	0	0	0	0	0	0	0	1.41764e-05	0	0	0	1.82786e-05	0	3.57134e-05	0	0	0	0	0	0	0	0	0	0
Catenibacterium	0.463751	0.0835585	0.470266	0.559678	0.0473323	0.954225	0.477097	1.27473	0.432485	0.392709	0.5813	0.46752	0.206186	0.0726518	0.827982	0.51409	0.294543	0.643926	0.326905	0.509971	0.432802	0.0419861	2.27204	0.443673	1.63446	0.235055	0.0187268	0.0912351	0.141996	0.214896	0.943786	0.741858	0.285046	0.173023	0.0396935	0.776771	0.0508208	0.127631	1.95626	0.206728	0.0429429	0.181308	1.30156	0.24491	0.12785	0.0490939	1.683	3.06899	0.0941894
Catenovulum	0	0	0	0	0	0	0	0	0	0	0	0	0	0	0	0	0	0	7.89981e-05	2.4777e-05	0	2.06734e-05	0	0	0	0	0	0	0	0	0	0	0	0	0	0	0	0	0	0	0	0	0	0	0	0	2.97002e-05	0	0
Catenulispora	0.00014559	0.000167093	0.000154138	0.000115248	9.73392e-05	3.12716e-05	0.000748743	0.0013041	0.000399331	0.000170534	0.000147154	0.000618178	0.000337531	0.00159992	0.000430681	0.000618104	0.000340676	0.000191101	0.000113942	0.000202508	0.000194451	0	0.000540364	0.00647155	9.2581e-05	7.49103e-05	2.24014e-05	0.00078561	3.68256e-05	0.000125124	0.000707337	0.000250796	1.04125e-05	2.92607e-05	2.30479e-05	0.000343647	6.71281e-05	0	0.000222968	0.000551332	7.39956e-06	0.000100553	0	6.06034e-05	9.36345e-05	1.2319e-05	0.000271305	0.000996777	0.00132069
Catenuloplanes	2.60447e-05	0	1.2255e-05	0	0	0	0.000279534	0.000130971	0.000163284	0	1.27634e-05	0.000660569	0	0.000493856	8.93275e-05	0	0	4.05171e-05	5.4355e-05	9.09224e-05	0.000132517	0	0.000229135	0.00059873	5.04744e-05	0	0	0.00020442	8.78369e-06	0	0	0	0	0	0	0	1.28092e-05	0	0	0	0	2.74103e-05	0	0	9.92615e-06	0	1.36236e-05	0	0.000151206
Catonella	0.000547541	0.000270699	0.00900447	0.00090153	0.000346109	0.00428092	0.00205683	0.00309758	0.00125867	0.00222334	0.00225393	0.000967144	0.000846268	0.00184051	0.00332395	0.0106931	0.00111816	0.00255538	0.000799896	0.000967681	0.00125366	2.99042e-05	0.00270963	0.00200608	0.00226816	0.00135228	2.24662e-05	0.000859507	0.000498583	0.00118315	0.00319222	0.00729411	0.000469919	0.0019808	0.000173359	0.00275712	0.00036354	0.00188353	0.0129432	0.00103674	0.000133577	0.000518625	0.00358827	0.000729343	0.00100166	0.000667151	0.00154661	0.00440474	0.00278146
Caulobacter	0.0261504	0.0508083	0.0435561	0.046186	0.0653495	0.0498673	0.110983	0.0711218	0.222525	0.261398	0.0778096	0.851267	0.0440175	0.339629	0.0152694	0.0274207	0.0305059	0.109573	0.028077	0.0205393	0.0338009	0.0182521	0.152516	0.0761619	0.0110452	0.0544409	0.00329875	0.0329322	0.000903047	0.0175568	0.0603542	0.147091	0.0760568	0.0166928	0.0272188	0.0312791	0.0187421	0.0200252	0.00984228	0.0399067	0.00457219	0.0647814	0.0765498	0.018483	0.0238627	0.0141341	0.461748	0.0770345	0.141774
Cecembia	0.000668721	0.000388952	5.55279e-05	0.000323839	0.000248652	0.000304171	0.00119621	7.4179e-05	0.000493229	0.000860084	0.000491565	0.00160343	8.10636e-05	0.00132226	0.000323796	0.000167003	0.00147274	0.000413064	0.000656757	0.000334728	0.000360262	0.000343741	0.00207643	0.000339108	0.000314464	0.000161918	0	0.00555739	0	0.000193182	0.00382227	0.000252977	0.000450133	0.000347857	9.96357e-05	0.000247597	0.000261175	0.00113374	0.000283496	0.000595851	9.59647e-05	0.000310493	0.000276203	5.61402e-05	0.000202391	0.000133138	0.000246915	0.000134658	0.00291176
Cedecea	0.0225829	0.00196831	0.0150102	0.00301941	0.00268647	0.00277919	0.00530541	0.00937862	0.00511648	0.00348015	0.012796	0.00115533	0.00116854	0.0174897	0.0035441	0.00846917	0.00213011	0.0027923	0.0101294	0.00202497	0.00195778	0.00676905	0.00538125	0.00588116	0.00568453	0.00554306	0.00313427	0.000815513	0.000225572	0.000866111	0	0.0102156	0.00894546	0.000717787	0.00212224	0.00582317	0.000919488	0.00080942	0.00433139	0.00426097	0.0240935	0.00114507	0.00357524	0.00128135	0.000808206	0.0145933	0.0082734	0.00220819	0.00242472
Celeribacter	0.0136645	0.00639769	0.00805071	0.013778	0.00311773	0.00467497	0.0141813	0.0187741	0.0194242	0.0225694	0.0124298	0.0565891	0.0255341	0.0219246	0.0163348	0.00468315	0.00997726	0.0233258	0.00818981	0.011488	0.0107751	0.00217284	0.0264493	0.0246495	0.00499661	0.0138054	0.000433792	0.0197098	0.000170225	0.0115143	0.0131154	0.0104156	0.0149007	0.0089747	0.00348052	0.0165867	0.00862861	0.00393939	0.00524947	0.00713925	0.000395662	0.0163433	0.0119929	0.0058315	0.00627385	0.0297169	0.0223359	0.0127817	0.0142732
Cellulomonas	0.139723	0.0173766	0.0284669	0.0483339	0.0132318	0.048179	0.273971	0.22435	0.0654279	0.0667238	0.0332174	0.0625643	0.0447866	0.0904673	0.164607	0.68349	0.0457194	0.0666503	0.110267	0.0661515	0.0832505	0.00926179	1.0784	0.0679727	0.176318	0.0751103	0.00212175	0.194151	0.0120662	0.0342004	0.0575433	0.127266	0.0257814	0.0262591	0.00845002	0.119744	0.0143852	0.0404624	0.184606	0.043963	0.00921816	0.0450142	0.0643933	0.0485765	0.0266646	0.00519173	0.0623572	0.248389	0.0338906
Cellulophaga	0.00323602	0.00390299	0.000456594	0.0076093	0.00895271	0.00111444	0.00215195	0.0013454	0.0109185	0.00562125	0.0039696	0.00587294	0.00923086	0.00639668	0.000800626	0.00151024	0.00488414	0.00294454	0.0518805	0.00631471	0.00915739	0.0379332	0.00132777	0.00259132	0.000345972	0.00455819	0.00551602	0.00796572	0	0.00884439	0.0101558	0.00106797	0.00947777	0.00216543	0.00710616	0.000924086	0.0180754	0.0063874	0.00166477	0.000341984	9.59626e-05	0.00526749	0.0044753	0.00124726	0.00803046	0.00378273	0.00157767	0.000784716	0.0300953
Cellulosilyticum	0.000464711	0.000827667	0.00344092	0.000439151	0.000219299	0.000520781	0.00133601	0.00647723	0.00384236	0.00113599	0.00216842	0.00049415	0.00049965	0.000940386	0.0010165	0.00142767	0.00158168	0.00297033	0.000954809	0.000634817	0.00074018	0.000132419	0.00146649	0.00154935	0.00046988	0.00133068	0	0.000792917	0.000125943	0.00103195	0.00235592	0.00652424	0.000138724	0.00305369	0.000230296	0.00534139	0.000451962	0.000676258	0.00150401	0.00386956	6.57218e-05	0.000287067	0.000851212	0.000730509	0.000854749	0.000723449	0.000792661	0.00309651	0.00277546
Cellulosimicrobium	0.00456967	0.00237311	0.00262451	0.00635511	0.000566385	0.000885301	0.0105784	0.00270346	0.00894107	0.0137138	0.0018936	0.00876554	0.00586257	0.00440197	0.00838962	0.00171181	0.00628993	0.00658619	0.00640463	0.00645148	0.00902671	0.000293617	0.00591217	0.00533457	0.00214887	0.0136463	0	0.0196913	0.000453276	0.00374028	0.00348257	0.000823194	0.00328102	0.000540242	0.000936176	0.00197393	0.00128897	0.00391532	0.00361621	0.00212069	5.46475e-05	0.00459709	0.00503311	0.00283461	0.00245871	0.000424568	0.00140607	0.00360403	0.00292608
Cellvibrio	0.0120936	0.0030283	0.00176949	0.00616893	0.00266008	0.00401624	0.0140869	0.00903485	0.0221826	0.0105375	0.00628267	0.00625489	0.0194946	0.0591663	0.00702139	0.00191366	0.00868289	0.0176962	0.0888363	0.0155495	0.018997	0.00575436	0.0300143	0.0105043	0.00352205	0.0061346	0.000453571	0.00442444	0.000146919	0.0105811	0.0302278	0.0177026	0.0074363	0.0113971	0.00543729	0.00617785	0.0140467	0.00621369	0.0221899	0.00196733	0.00154871	0.0464462	0.0333465	0.00577317	0.010389	0.00309459	0.00316813	0.0195855	0.048051
Centipeda	0	0	0	0	0	0	0	0	0	0	0	0	0	0	0	0	0	0	0	0	0	0	0	0	0	0	0	0	0	0	0	0	0	0	0	0	0	0	0	0	0	0	0	0	0	0	0	0	0
Cesiribacter	0	2.82661e-05	0	0	0	0	0	0	0	0	0	0	0	0.000206967	0	0	0	0	4.17621e-05	0	0	0	0	0	0	0	0	0.00031412	0	0	0	0	0	0	0	0	0	0	2.88433e-05	0	0	0	0	0	0	0	0	0	0.000174262
Cetobacterium	0.00361381	0.00511841	0.00959384	0.00360356	0.0008635	0.00935897	0.0157803	0.00690786	0.0110694	0.00103977	0.0134335	0.0128045	0.00289735	0.0107698	0.00599509	0.0416066	0.0117373	0.00646821	0.00637891	0.0076267	0.0067676	0.00128734	0.00560464	0.00967988	0.0364227	0.00575336	0.000254752	0.00268023	0.000345499	0.00490655	0.00873691	0.0165861	0.000758843	0.0026797	0.000441946	0.0139676	0.00137797	0.00906347	0.0128066	0.210543	0.00199433	0.00302488	0.00709253	0.00196046	0.00366917	0.00871809	0.0264338	0.298482	0.0163205
Chamaesiphon	0	0	0.000106982	0	0	0	0	0.00154349	3.16756e-05	9.46892e-05	0	4.11894e-05	6.24718e-05	0.00015677	0	0	0	0.000247589	3.16332e-05	1.98429e-05	0	0	0.000300039	0	0.000110155	0	0	0.000118967	0	0	0	0	6.93791e-05	0	0	0.000667838	0	0	0	0	0	4.78563e-05	0	0	0	2.05205e-05	0	0	0
Chania	0.000190911	0.000563856	0.00220494	0.000901243	0.000388194	0.000715744	0.00136601	0.000785479	0.00163212	0.00477054	0.00146714	0.000896093	7.15316e-05	0.0037696	0.00160719	0.00162103	0.000472569	0.000607489	0.0010504	0.000295368	0.000423866	0.000568728	0.000916136	0.00170189	0.000227035	0.00228606	0.000327573	0.00108976	0.000122918	0.000136373	0	0.00156261	0.00315776	0.000502288	0.000417619	0.000655449	0.000256071	0.000129087	0.000450289	0.00039434	0.00859507	0.000301381	0.000649932	4.95389e-05	0.000218279	0.00129231	0.00136176	0.000534708	0.000554178
Chelativorans	0.00406797	0.00401812	0.0091627	0.00689033	0.00584456	0.00320741	0.0446651	0.043221	0.0191015	0.010436	0.00814089	0.0163087	0.0122688	0.0450271	0.0169295	0.00780302	0.00684262	0.0288573	0.00377506	0.0039102	0.00878486	0.00161687	0.0406434	0.111313	0.00486393	0.0136765	0.000177145	0.0833213	0.000346775	0.00456846	0.0108045	0.0205042	0.00405965	0.00457009	0.00150417	0.0219894	0.00325193	0.00355029	0.00458847	0.0322715	0.000469663	0.00577441	0.0140992	0.00474905	0.00400088	0.00332564	0.0241085	0.0354249	0.0104095
Chelatococcus	0.005147	0.00364972	0.156207	0.00850049	0.00225973	0.00283658	0.021589	0.0898478	0.0126592	0.0123362	0.0344253	0.0562534	0.0172281	0.0318819	0.00638913	0.0073769	0.0077942	0.0225952	0.00453193	0.00451855	0.00835414	0.00068787	0.0273681	0.0160056	0.0023333	0.00884844	0.0002315	0.0137986	0.000636842	0.00554618	0.0177321	0.0070635	0.00352845	0.00241004	0.00123678	0.0413408	0.00518871	0.00294767	0.00641306	0.0178512	0.000247033	0.00678897	0.00833564	0.00347211	0.00245655	0.00185186	0.0124029	0.0139737	0.0301272
Chelonobacter	0.0208325	0.0377756	0.187363	0.00831759	0.00727348	0.0141684	0.00522105	0.112007	0.384804	0.0353275	0.0271139	0.0405499	0.0109019	0.00433952	0.0376899	0.000309788	0.00552589	0.0446114	0.0215482	0.0148064	0.0206052	0.00155423	0.0168514	0.0848416	0.0571657	0.0116388	0.000778432	0.00429535	0.00044296	0.0253711	0.0198526	0.00100557	0.00375744	0.211706	0.00374265	0.0849682	0.0115735	0.00325635	0.0557958	0.00303955	0.000415362	0.0220592	0.0276669	0.00479039	0.0187298	0.441924	0.00583979	0.0759355	0.0247822
Chitinibacter	0.000444836	0.000942528	0.000627937	3.52128e-05	0.0013789	0.00234091	0.0737041	0.00178256	0.00145252	0.000173683	0.00081748	0.00120882	0.000458353	0.00632618	0.00537804	0.000472139	0.00075702	0.000389261	0.00098639	0.00294814	0.000339501	9.1106e-05	0.00256827	0.000928741	0.00383898	0.000629424	9.12605e-05	0.000436429	0	0.00158383	0	0.0237548	3.18145e-05	0.000625822	0.000915468	0.000174997	0.00127164	0.001706	0.00545005	0.0026321	0.000881737	0.00039501	0.000650715	0.000476146	0.000317879	0.000828072	0.00794043	0.000761389	0.00282467
Chitinilyticum	0.00201795	0.00304079	0.00572812	0.000647722	0.00327314	0.00219531	0.0398354	0.00855745	0.00813321	0.000299883	0.00244416	0.0068182	0.00206213	0.0245376	0.0216245	0.00518887	0.00207994	0.00361453	0.00761381	0.00411133	0.00179231	0.000828841	0.0128642	0.00767139	0.00361198	0.00344264	0.000475739	0.0106938	5.22965e-05	0.00569765	0.00566895	0.0423248	0.00074579	0.00532245	0.00202955	0.00202197	0.00553522	0.00321672	0.00649838	0.00486594	0.00155234	0.00145729	0.00309391	0.00109786	0.00350623	0.00905018	0.010583	0.00511922	0.0238166
Chitinimonas	0.00133	0.00322749	0.00459734	0.00185728	0.00250391	0.00290069	0.04258	0.0162059	0.00869459	0.00244998	0.00231881	0.0073211	0.00583305	0.0844757	0.00996534	0.00361957	0.00252455	0.00815681	0.00715274	0.00390641	0.00520546	0.000931264	0.0244146	0.0056409	0.00515505	0.00428142	0.00158117	0.0362685	0.00027603	0.00378501	0.0218704	0.0166681	0.00132682	0.00320764	0.00237541	0.00804949	0.00661662	0.00326573	0.00720122	0.00297028	0.000721033	0.00349934	0.00518814	0.00116809	0.00235898	0.0039013	0.00858924	0.0156433	0.0515261
Chitiniphilus	0.00123892	0.00233337	0.00395115	0.00095892	0.00162875	0.00212888	0.0452265	0.020767	0.00479457	0.00171991	0.0016359	0.00573584	0.00567361	0.068222	0.00694035	0.00136366	0.00577852	0.00439007	0.00497967	0.00252295	0.00385223	0.0007017	0.0184689	0.00650214	0.00300125	0.00812169	0.0013744	0.0257506	0.000487467	0.00193797	0.00445864	0.0350321	0.000840123	0.00258219	0.00703157	0.00404348	0.0104261	0.00217572	0.00327389	0.00373593	0.000429111	0.00184716	0.00429584	0.000873163	0.00409218	0.00701974	0.00504044	0.0104457	0.0386274
Chitinispirillum	0	0	0	0	0	0	0	0	0	0	0	0	0	0	0	0	0	0	0	0	0	0	0	0	0	0	0	0	0	0	0	0	0	0	0	0	0	0	0	8.13349e-05	0	0	0	0	0	0	0	0	0.000498774
Chitinivibrio	0	0	0	0	0	0	0	0	0.00015363	0	0	0	0	0	0	0	0	0	0	0	0	0	0	0	0	0	0	0.000577001	0	0	0	0	0	0	0	0	0	0	0	0.000139196	0	0	0	0	0	0	0	0	0.0001067
Chitinophaga	0	0.000147409	0	7.93037e-05	2.02972e-05	0	0.000336014	3.93584e-05	6.54252e-05	0	1.53422e-05	0.000397019	0.000559146	0.00194282	0.000107376	0	1.77594e-05	7.30554e-05	8.71166e-05	2.73234e-05	0.000159292	6.8394e-05	6.8858e-05	6.74723e-05	1.51682e-05	6.44337e-05	0	0	0	6.14999e-05	0	3.83504e-05	3.58251e-05	5.03368e-05	0	6.56858e-05	0.000261754	0	0	7.90376e-05	1.69725e-05	4.94229e-05	0.000195399	1.98582e-05	2.38635e-05	1.41282e-05	6.55049e-05	0.000107172	0.00130259
Chlamydia	0.0523043	0.102583	0.187672	0.0437134	0.0442753	0.515537	2.18788	2.23438	0.168171	0.110255	0.073184	0.168569	0.0745907	0.247807	0.377233	0.312404	0.0554625	0.0910536	0.0560137	0.0474828	0.0460712	0.0456103	0.615626	0.169888	0.0873605	0.101028	0.00253764	0.137742	0.00454308	0.130533	0.0824457	0.488086	0.0564408	0.243945	0.0346171	0.767983	0.0736043	0.0917721	0.26418	0.643382	0.0185887	0.134287	0.0491313	0.089001	0.097059	0.0496101	0.159533	0.579343	0.103584
Chloracidobacterium	5.15511e-05	7.28183e-05	7.27703e-05	0	7.51992e-05	0	0.000276645	0.000486064	0.000107731	0.000161022	3.78944e-05	0.00056035	5.31176e-05	0.00186614	5.30425e-05	0.000218861	4.38647e-05	0.000120295	0.00016138	6.7487e-05	0.000157376	2.81549e-05	0.00102045	0.000111102	0	0.000371344	0	0.00121384	0	5.06337e-05	0	0.000568339	0	0	0.000750802	0.00016224	7.60608e-05	0.000239642	0.000222916	0.000292827	0	0	0.00205115	2.45242e-05	0	6.97916e-05	4.04483e-05	0.000441179	0.00134679
Chlorobaculum	0.00057461	0.00512372	0.00608171	0.00117234	0.00162837	0.00197475	0.0307069	0.00566793	0.00331991	0.00441801	0.0020661	0.00323602	0.00218611	0.0419783	0.0135156	0.00856606	0.00150441	0.00350686	0.00368985	0.00247799	0.00242887	0.000434528	0.0148399	0.00360872	0.00186312	0.00145553	0.000108816	0.0940781	0.000134162	0.00197667	0.0137437	0.0106875	0.000958044	0.00453166	0.00317106	0.00304404	0.00221351	0.00665733	0.00585389	0.095391	0.000355221	0.00258177	0.00516048	0.00155357	0.00121289	0.00257314	0.00436167	0.0110278	0.01151
Chlorobium	0.00904524	0.122868	0.105733	0.00476107	0.0063685	0.038514	0.0605663	0.0866055	0.0608546	0.0294856	0.0165009	0.0157717	0.0153504	0.0469309	0.0454286	0.0309313	0.0158282	0.0380127	0.0113328	0.0086842	0.0132164	0.0120121	0.0528706	0.0347867	0.0256249	0.0095648	0.00113986	0.173196	0.00481197	0.00735185	0.0492025	0.00981138	0.00688054	0.0293436	0.00518481	0.0322013	0.01237	0.0096884	0.0299419	0.0520503	0.000619856	0.00510326	0.0197415	0.00473485	0.00661616	0.0462413	0.0144298	0.0387593	0.0951328
Chloroflexus	9.27492e-05	0.000343788	0.000127745	0.000251903	0.000160623	0.000279941	0.000784929	0.00105414	0.000841217	0.000239943	0.000133017	5.5249e-05	0.000531286	0.00174115	0.000372381	0.00032613	0.000153944	0.00198818	0.00593454	0.00152147	0.00155149	0	0.000492469	7.80367e-05	5.25514e-05	0.00011633	0	0.000631579	0	0.000217568	0.00154715	0.000323863	0	0.000116436	0.00129201	0.000341811	0.000269051	0.0050131	0.000130543	0.000573672	4.52962e-05	0.000257014	0.00111164	0.000225915	6.20486e-05	0.000122516	0.00055017	0.00101109	0.00143787
Chlorogloeopsis	0	0	0	0	0	0	0.000747324	0	0	0	0	0	0	0.000127088	0	0	0	0	0	0	0	0	0.000162155	0	0	0	0	0	0	0	0	0	0	0	0	0	0	0	0	0	0	0	0	0	0	0	0	0	0
Chloroherpeton	5.78422e-05	0.00167495	0	0	0	4.96962e-05	0.00310405	0.000436305	0.000181317	0.000542017	8.50376e-05	7.85916e-05	0.000893997	0.00149563	0.00053564	0.000982277	4.92177e-05	0.000202463	0.000241431	0	0	0	0.00152664	0.000529805	8.4073e-05	0.000119046	0	0.00953381	0	0.000511315	0.0123649	0.000690837	3.30948e-05	0.000232502	3.66272e-05	0.000182039	0.000640072	0.000161332	4.16865e-05	0.000219041	2.35185e-05	0	0.00216608	2.7517e-05	0.000363738	0.000704777	0.000363075	0.00128705	0.109978
Chondromyces	3.29081e-05	0.00140847	0.000139747	7.34597e-05	0.000129742	1.41368e-05	0.913205	0.000374923	0.000104301	5.22505e-05	2.43916e-05	9.01706e-05	0.000995189	0.0392854	0.000254515	0	0.000126939	5.79131e-05	0.000310769	6.46215e-05	0.000177482	0	0.000330225	0.000724144	8.45017e-05	0.000103285	2.02538e-05	0.00142704	1.67862e-05	0.000163227	0.000325086	0.000743997	6.60568e-05	0.000158953	4.23705e-05	0	0.00248899	1.55525e-05	0.000227678	0.00116103	1.36031e-05	5.2599e-05	0.000308728	0.00102568	0.000171038	0.000134027	0.000117052	0.000964107	0.0196385
Chromobacterium	0.00547547	0.00912423	0.0146708	0.0036217	0.00634678	0.016456	0.177783	0.0280534	0.0269465	0.00450269	0.00736688	0.0169458	0.00744655	0.155974	0.0268289	0.0104093	0.00670121	0.0165738	0.0160904	0.010879	0.0126539	0.00215773	0.121026	0.0157147	0.014231	0.00866026	0.00209321	0.0277681	0.000314753	0.00720376	0.0159044	0.107023	0.00368851	0.00680095	0.00535117	0.0147862	0.00834971	0.00884354	0.0168297	0.00730413	0.00194385	0.00649372	0.0108008	0.00194695	0.00665087	0.0142411	0.0226919	0.0412425	0.0535474
Chromohalobacter	0.00144789	0.000225315	0.000308308	6.83787e-05	0.000177792	0.000177103	0.00409997	9.71792e-05	0.000225648	0.000160966	5.86266e-05	0.000420118	0.000106198	0.00192898	0.000497427	0	0.000131549	0.000306362	0.000440444	0.000353389	0.000322139	0.000168871	0.00361894	0.000222127	0.000310318	0.000106062	0.000394707	0.000808949	5.21394e-05	0.000303697	0	0.000477963	3.22945e-05	0.000268308	3.26323e-05	0	0.000190086	0.000301167	0.000452755	9.75753e-05	0.000817179	0.000203383	0.000241229	0	6.1728e-05	0.000787385	0.000129008	0.00027302	0.000680289
Chroococcidiopsis	0.000392114	8.52121e-05	0.000127734	0	4.39991e-05	0.00621954	0.157117	0.000568793	0.000693367	0.000188428	0.000177376	0.000122948	9.32373e-05	0.0258152	0.00875193	0.00102444	7.69958e-05	0.000879808	3.14744e-05	1.97433e-05	4.60405e-05	0	0.384013	0.00011376	8.76821e-05	0.000124156	6.18801e-05	0.00426132	0.00352475	5.92516e-05	0.00058617	0.0012193	3.45154e-05	4.84965e-05	5.72993e-05	0.000949267	0.000111258	5.60859e-05	0.000695616	0.0162767	8.58481e-05	0.00011904	0.000211787	1.43491e-05	8.62165e-05	0	0.000354995	0.00660822	4.37782e-05
Chryseobacterium	9.9986	4.69121	0.907633	4.76337	7.17363	1.29137	1.34133	0.615588	4.56541	4.85741	2.01388	3.02091	4.28232	2.99221	1.8872	0.391607	12.0575	2.96949	5.52777	5.6613	5.08542	21.5399	1.49719	1.58985	0.76584	10.104	11.1218	0.860693	0.0499455	5.2789	3.50211	1.30222	14.3151	4.35081	4.95744	0.513699	3.08858	6.32292	1.93974	0.294795	0.125285	3.3629	6.1342	2.77782	8.83183	0.90044	2.8881	2.02403	1.45018
Chrysiogenes	6.743e-05	0.000142872	4.75925e-05	0	3.27874e-05	0	0.000844334	0.00279744	0	0	2.47833e-05	0.000458094	0	0.00156919	0.00090195	0.000286275	0	0.000236023	0	8.82745e-05	0.000102926	0	0.00689632	0.000544963	0	0.000485726	0	0.00661555	0	6.62299e-05	0	0.0001239	0	0	0	0.00169771	0.000348212	6.26915e-05	0.000291578	0.000127675	0	0.000319345	0	0	0	0.000182578	0	0.00276994	0.00342539
Chrysosporum	0.000421455	0.000126281	0.000108169	0.000339686	0.00022356	0.000965604	0.00246731	0.000240837	0.00352301	0.000558486	0.001258	0.000589995	0.00102644	0.00178324	0.000814733	0	0.000260811	0.00214575	0.000399805	0.000200632	0.000701797	0.000334807	0.00168539	0.00198177	0.000148505	0.00015771	4.19218e-05	0.0020048	2.58432e-05	0.000577028	0.00645306	0.000352003	0.000643036	0.000184809	0.00037201	0	0.000584147	0.000332469	0.000478621	0.00198291	4.15424e-05	0.00102824	0.00149458	0.000644022	0.000496476	0.000293935	0.000821701	0.000480913	0.00148292
Chthoniobacter	4.85432e-05	0.00042856	0.000428277	0.000230558	0.00030685	0.000104267	0.00516665	0.0024716	0.000811559	0.000758133	0.000133812	0.00164892	0.00205075	0.0168822	0.000599371	0.00463704	0.000413053	0.00110444	0.000709163	0.000317747	0.000740969	6.62802e-05	0.00280265	0.0114427	7.05571e-05	0.000399631	0	0.00438157	2.45571e-05	0.000119198	0	0.000312187	0.000180533	0.000292686	6.14777e-05	0.00183328	0.00103853	0.000157962	0.000209909	0.00317102	1.97375e-05	0.000306531	0.000795311	9.23732e-05	0.000208133	0.000131439	0.000571324	0.00174483	0.0102161
Chthonomonas	0	7.82728e-05	3.91105e-05	0	0	0	9.91222e-05	0	0	0	0	0	5.70963e-05	0	0	0	0	0	0	0	0	0	0	2.98559e-05	0	0	0	0.000434921	0	0	0.00215374	0	0	0	0	0	0	0	3.99355e-05	0.00010492	0	0	0	0	0	0	0	9.4845e-05	0.00241278
Citreicella	0.00181488	0.00133529	0.00197237	0.00250791	0.00107689	0.000948428	0.00293732	0.00582824	0.00500392	0.00512902	0.00282505	0.00858001	0.00767076	0.00938357	0.0037556	0.00131788	0.00300609	0.00582789	0.00305333	0.0023802	0.00296997	0.000365483	0.00525784	0.00405207	0.00162956	0.00629692	4.24558e-05	0.00834121	0.000174482	0.00239899	0.00415647	0.00297881	0.00335596	0.00210233	0.00134152	0.00382101	0.00192383	0.000821188	0.000815426	0.00214232	0.000115011	0.00292498	0.00377832	0.0014704	0.00183406	0.00143395	0.00742654	0.00314104	0.0053975
Citricoccus	0.00631902	0	0.00058174	0.000382767	0.000213745	0.000141629	0.00570089	0.00227961	0.000746392	0	0.000100978	0.000671933	0.000169853	0.00298366	0.00446648	0.000233282	0.000561061	0.000897551	0.000286689	0.00136674	0.0012581	0.000360121	0.0509402	0.0015691	0.00215639	0.000282723	0	0.010135	0.000833914	0.00016191	0	0	0.000723093	0.000220869	6.95891e-05	0.00138344	0	0.000510866	0.00546489	0.00124849	4.46834e-05	0.00073732	0	0.000235262	0.000188475	0.000111586	0.000388022	0.00432629	0.000558263
Citrobacter	0.121132	0.900551	5.23328	0.471915	0.951688	0.69936	1.28933	8.30669	1.94704	0.543607	2.20701	0.656663	0.564195	0.851698	0.972757	2.15026	0.433088	1.32706	1.13217	0.51555	0.592948	0.0681398	1.42141	2.44625	0.414989	0.920428	0.073187	0.244674	0.017652	0.321917	0.505795	0.99769	0.633163	0.871373	0.127356	4.39377	0.248166	0.750562	0.937564	0.33097	0.164635	0.398194	1.42831	0.373204	0.211283	8.29124	0.704911	1.31702	0.605492
Citromicrobium	0.00477415	0.00390974	0.00350854	0.00513348	0.0039923	0.00258149	0.0496955	0.0109175	0.0292243	0.00886206	0.00702015	0.0109567	0.028669	0.0970307	0.0178803	0.00556052	0.00750578	0.0377765	0.0065285	0.00381847	0.00894731	0.000909647	0.023389	0.0327208	0.00280613	0.00641853	0.000169979	0.0277997	0.00148106	0.00498928	0.00924352	0.0108744	0.00203395	0.00651978	0.0090111	0.00763948	0.0105929	0.00289407	0.00722268	0.0435208	0.00052694	0.00768163	0.0139254	0.00616454	0.00491803	0.0126335	0.0100473	0.0251466	0.0260682
Clavibacter	0.00633351	0.00281239	0.00498657	0.00672539	0.00120461	0.00142209	0.00533555	0.00693835	0.0103948	0.0228823	0.00232349	0.0399261	0.0128237	0.00516382	0.00406633	0.0113521	0.00745698	0.0106618	0.0069968	0.00458718	0.00568852	0.000956987	0.0105648	0.0119701	0.0014406	0.00934162	0.000423346	0.011329	0.000124566	0.00575448	0.0117918	0.00292441	0.00826836	0.00194839	0.00126057	0.00953375	0.00203673	0.00257008	0.00322251	0.00649596	0.000171145	0.0086662	0.00377698	0.00107684	0.00222538	0.00130429	0.00320843	0.00802341	0.0104904
Cloacibacillus	0.0091584	0.0114271	0.0781326	0.0721295	0.0144325	0.0235995	0.211544	0.453514	0.0343376	0.0342308	0.035586	0.0256032	0.0305514	0.05064	0.0873612	0.22972	0.032461	0.0600009	0.020373	0.0248946	0.0216752	0.00210313	0.125514	0.115041	0.0260085	0.0298649	0.000614084	0.121279	0.00525655	0.0185952	0.0751788	0.104722	0.013759	0.0220569	0.00342538	0.194677	0.0105488	0.0160964	0.0725601	0.275148	0.00642555	0.0289879	0.0568682	0.0139968	0.0277223	0.0911242	0.0894599	0.121549	0.0387721
Clostridiisalibacter	0.00172883	0.00326986	0.0114163	0.00222675	0.00113984	0.00120842	0.0062899	0.00375745	0.0169009	0.00219663	0.0157238	0.0085201	0.00289848	0.0059098	0.00705507	0.00895697	0.00772926	0.0212652	0.0125975	0.00698157	0.0064407	0.000384084	0.00812046	0.0126302	0.00421645	0.0253893	0	0.00827951	8.89403e-05	0.0105337	0.0136668	0.00312281	0.00214597	0.00833902	0.00122462	0.00829968	0.00285342	0.00141663	0.0117838	0.00321795	0.000309768	0.0017578	0.0174198	0.00211885	0.00576248	0.00698195	0.00206921	0.00852618	0.0098668
Clostridioides	0.0600261	0.0304597	0.193793	0.252143	0.0305526	0.108983	0.0851301	0.115368	0.212369	0.137221	0.261248	0.171145	0.127565	0.0950315	0.0888288	0.283778	0.0998286	0.167144	0.124594	0.177353	0.182096	0.00395914	0.273656	0.132918	0.0752029	0.274506	0.00342914	0.0415808	0.00627866	0.0717281	0.258919	0.116844	0.102937	0.0754439	0.0439807	0.2545	0.0264838	0.0510426	0.129351	0.0825705	0.00599307	0.116322	0.200875	0.0520294	0.167993	0.051158	0.196053	0.307708	0.0943504
Clostridium	0.462973	0.170888	0.972325	1.20419	0.242775	0.577401	0.765459	1.32026	0.681937	0.749852	0.937767	0.783107	0.841935	0.719522	1.01964	4.6503	0.561584	1.00032	0.798906	1.03393	1.40561	0.0319393	2.72337	0.858889	0.717023	1.19383	0.0222541	0.512093	0.195225	0.425568	1.86937	2.10033	0.581512	0.428865	0.253323	1.80757	0.20157	0.31519	1.216	1.06684	0.0474847	0.742827	1.1668	0.299654	0.970982	0.342463	1.36493	4.26633	0.664544
Cobetia	0.000364909	6.44313e-05	3.21944e-05	5.77716e-05	0.000178127	3.91898e-05	0.000247329	8.60161e-05	9.53226e-05	0	1.67649e-05	6.19763e-05	0.000187998	0.000825603	0	0	0.000116437	0.00010644	0.000571169	0.000238856	0.000208875	0.000249898	0.000451459	0.000221187	0	0	0.000168442	0.000537017	6.92251e-05	0.000179207	0	8.51215e-05	7.82943e-05	3.66696e-05	0.000115535	0	0.000168251	0.000298181	0	0	0.000185464	0.00022052	0.000213518	4.33992e-05	5.21526e-05	0.000433236	7.15792e-05	0.000234219	0.00125787
Cohnella	1.99568e-05	0	2.81713e-05	0	0	0	0.000221228	0	0	0.000124672	0	0	0	0.000103205	4.10683e-05	0.000180683	0	0	0	0	0	0	0	2.15052e-05	5.8014e-05	0	0	0.000313274	0	0	0	3.66698e-05	0	3.20873e-05	0	0	0	0	2.87655e-05	0.000294817	0	3.35926e-05	0	0	0	0	0	0	0
Coleofasciculus	0	0	0	0	0	0	0	0	0	0	0	0	0	0	0	0	0	0	0	0	0	0	0	1.18262e-05	0	0	0	0	0	0	0	0	0	0	0	0	0	0	0	0	0	0	0	0	0	0	0	0	0
Collimonas	0.0059627	0.00779243	0.00546636	0.00522796	0.00775961	0.00848929	0.0100819	0.00713894	0.00987708	0.014596	0.017033	0.0149308	0.0110567	0.0179085	0.00576108	0.00200507	0.00410083	0.00841197	0.0127023	0.00786524	0.00703507	0.020143	0.00482557	0.007172	0.0064105	0.00866613	0.0311924	0.00784575	0.00471346	0.00760016	0.00950406	0.00470518	0.00654336	0.00385779	0.00806434	0.00388961	0.00854558	0.0151291	0.00962217	0.00217928	0.0216539	0.0135792	0.00470766	0.00280469	0.00638584	0.00197053	0.00777701	0.00409214	0.0245758
Collinsella	1.2893	0.408914	2.46846	1.35194	0.299776	0.943686	1.74946	3.5288	1.4442	1.46021	1.02548	1.93908	1.44257	0.518841	1.91766	8.24594	1.1724	1.95566	1.53885	2.49797	2.06602	0.0798533	5.27976	1.31543	3.27648	1.67915	0.0372632	0.223222	0.378216	0.799922	3.51954	4.19537	2.17981	0.471396	0.625893	4.61236	0.20547	0.472467	1.8376	4.48287	0.153717	0.474071	1.90618	0.616698	1.18734	0.929856	6.23465	5.96086	0.492491
Colwellia	7.40534e-05	0	0	7.27141e-05	7.30711e-05	0	0	6.68575e-05	0	0.000110742	2.60616e-05	4.81722e-05	7.30626e-05	0	0	0	9.77025e-05	8.02002e-05	8.28208e-05	6.63093e-05	0	6.7332e-05	0	0.000109188	0	0.000109453	1.45471e-05	0	0.000143743	6.9646e-05	0	4.0346e-05	0.000106267	6.32283e-05	0.00011761	0	9.09493e-05	7.37914e-05	5.11029e-05	0	1.44155e-05	6.26478e-05	0	0	4.53735e-05	0	0	0.000225497	0.000879265
Comamonas	2.48846	6.45036	6.96646	2.27565	4.34326	9.34777	4.93075	2.20239	4.29315	4.20515	2.13747	4.60107	6.86181	6.19142	5.44308	0.639837	1.99176	4.22305	3.80444	3.17134	3.3321	3.10258	1.36505	7.25881	3.36572	3.99012	0.877907	42.015	0.044807	3.3703	3.92423	2.14657	3.03941	5.04907	5.70957	2.28681	5.77815	3.3753	9.39073	0.472085	0.200541	4.58663	3.92322	1.26062	2.06744	5.1842	2.92652	4.61082	3.98466
Commensalibacter	0	0	0	0	0	0	0	0	0	0	0	0	0	0	0	0	0	0	0	0	0	0	0	0	0	0	0	0	0	0	0	0	0	0	0	0	0	0	0	0	0	0	0	0	0	0	0	0	0
Conchiformibius	0.0608197	0.0954382	0.348301	0.0378325	0.0261007	0.69372	0.0147079	0.753427	0.545357	0.142695	0.108794	0.090227	0.0397864	0.0134155	0.610559	0.00604843	0.0670559	0.353007	0.0577408	0.0679733	0.0926852	0.0169361	0.0294532	0.191554	0.175358	0.0710775	0.00191034	0.0161175	0.00126833	0.0714163	0.0887101	0.0124065	0.0675489	0.115511	0.0130773	0.328068	0.024746	0.0469368	0.295613	0.00524468	0.00338347	0.0515538	0.138732	0.0420727	0.0434021	0.275748	0.0937647	0.173897	0.0176404
Conexibacter	0.00018672	0.00019288	0.000667759	0.000208673	0.000132791	0.000375322	0.0099817	0.0225876	0.000730863	0.000842115	0.000265524	0.00072989	0.000793243	0.0357103	0.00124879	0.00262394	0.000689467	0.00050154	0.00053658	0.000630708	0.000483902	4.90816e-05	0.00553749	0.00142726	0.000225317	0.000764988	6.28889e-05	0.00564068	0.000613976	0.000297658	0.00629659	0.000935226	0.000173393	4.81642e-05	5.69066e-05	0.0092923	0.00150194	0.000312852	0.000941974	0.0042794	9.88597e-05	0.000463036	0.000280448	0.00013158	0.000102751	0.000106116	0.000612264	0.00418459	0.00620408
Confluentimicrobium	0.00501137	0.00232273	0.00246857	0.00555373	0.00129452	0.00197341	0.00644313	0.00826893	0.0100909	0.0099463	0.0037797	0.0190796	0.0147917	0.0161974	0.00510264	0.00199461	0.00497485	0.0106586	0.00413988	0.00512541	0.00517928	0.000883816	0.00843885	0.00894405	0.00197274	0.00816523	0.000599729	0.0202812	5.28157e-05	0.00548618	0.00608683	0.00268572	0.00492815	0.0039448	0.00399972	0.00640721	0.00458274	0.00155307	0.00199394	0.00177914	0.000169801	0.00692229	0.00684201	0.00233437	0.00268583	0.00233219	0.00999395	0.00679055	0.00871308
Congregibacter	0.0181257	0.0139149	0.00278115	0.0120053	0.00738718	0.00199366	0.00117476	0.0037153	0.00800581	0.00738476	0.00331489	0.0063057	0.0132179	0.00328301	0.00207224	0.000371754	0.00789784	0.00679401	0.00868037	0.0105462	0.00895512	0.00344329	0.00202221	0.012526	0.00111364	0.00360434	0.000826354	0.00257727	6.64454e-05	0.00546136	0.00765761	0.000804476	0.0275552	0.00594832	0.00352094	0.00482262	0.0142115	0.0030529	0.00151456	0.000663189	0.00021362	0.0120263	0.0062508	0.00843544	0.00780912	0.0269694	0.00130539	0.00224814	0.00953182
Coprobacillus	0.0355751	0.0243125	0.111523	0.138323	0.0155217	0.0678145	0.0529221	0.0948824	0.0713416	0.0737851	0.101441	0.101141	0.100865	0.063493	0.0578814	0.182091	0.0436624	0.109032	0.0765646	0.10275	0.116294	0.00395861	0.352946	0.0756648	0.0509758	0.097889	0.00189219	0.0072277	0.00569441	0.0418461	0.178265	0.0955295	0.0600773	0.0646185	0.0231756	0.148319	0.0148931	0.0283176	0.107307	0.0462701	0.00417025	0.0610706	0.102599	0.0300937	0.0996628	0.0282424	0.221934	0.391742	0.0260747
Coprobacter	0.00567647	0.0010906	0.000391848	0.00887413	0.0211389	0.000570442	0.0148662	0.000854904	0.0016339	0.000143772	0.00259207	0.00299078	0.00335173	0.0524264	0.0010922	0.00724238	0.00286525	0.00205877	0.0156329	0.0166561	0.0279604	0.000125694	0.0054855	0.00403439	0.00122555	0.00530531	0.00029131	0.00514559	0.00018628	0.00395271	0.0166708	0.053722	0.00595867	0.00471081	0.00748683	0.00104477	0.00897234	0.0105009	0.00198035	8.71525e-05	0.00103728	0.0256298	0.0359191	0.00304848	0.0103358	0.0137628	0.00448619	0.000933524	0.0211065
Coprococcus	0.582759	0.194669	0.909422	1.41542	0.194943	0.624384	0.570695	0.885467	0.511029	0.768033	0.775445	0.928988	1.103	0.413935	0.43655	1.87432	0.58212	1.0575	0.996751	1.24261	1.51465	0.0351396	2.25373	0.792392	0.636985	0.893235	0.0239328	0.0667015	0.0668804	0.335045	1.48951	1.09591	0.927351	0.522136	0.405574	2.13506	0.141307	0.198963	1.05032	0.304303	0.0335496	0.795523	1.27413	0.402073	0.975615	0.301497	1.47714	2.71983	0.324954
Coprothermobacter	0.0037434	0.00963129	0.00670008	0.00194749	0.00136515	0.00149329	0.00119575	0.0544563	0.0120139	0.0559585	0.00683105	0.00944603	0.0484901	0.00864225	0.0180205	0.155521	14.0833	0.0194992	0.00167435	0.00070015	0.00265307	0.00452705	0.0145554	0.00180093	0.0048584	0.0224254	0.000219422	0.0236099	0.00270533	0.000787931	0	0.0105641	0.00045896	0.00849082	0.0070268	0.0370266	0.00424101	0.00671222	0.00231284	0.187324	0.00173949	0.00422116	0.0122036	0.000572459	0.000917296	0.000723991	0.00545521	0.0304345	0.0211507
Coraliomargarita	0	0	0	3.21637e-05	0	0	0.000181706	0	0.00010614	0	1.86673e-05	0	0	0.000131327	5.22591e-05	0	0	0	5.29987e-05	0	0	0	0	0.000109461	0	0	0	0.000398638	0	0	0	9.3324e-05	0	0.000163323	3.21614e-05	0	0	0	0	0	4.13019e-05	4.00896e-05	0	0	0	0.000103141	0	0	0
Corallococcus	0.000349608	0.000160163	9.33669e-05	0.000107707	0.000119455	0.000113654	0.00246772	0.000320728	0.000236953	0.000177083	9.72397e-05	0.0065219	0.000233663	0.0108966	0.000544444	0.000481382	0.0001608	6.61469e-05	5.91588e-05	3.71093e-05	0.000115383	0.000123853	0.00243151	0.0006211	0.000151072	0.000155575	2.32618e-05	0.00400475	0.00021032	5.56842e-05	0.00110176	8.68094e-05	6.48747e-05	1.51922e-05	0.000203431	5.94742e-05	0.000683122	7.02788e-05	0.000367726	0.00339926	7.68375e-06	0.000134248	0.000398072	8.09112e-05	0.000140444	2.55843e-05	0.000637588	0.0103183	0.00348339
Coriobacterium	0.000270127	6.35944e-05	0.000127105	5.70212e-05	8.75648e-05	0.000232085	0.000322136	0.000509393	9.40845e-05	0.000562501	0.000198566	0.000367028	0.000185557	0	0.000555883	0.0015291	7.66167e-05	0	0.000281875	0.000294692	0	0	0.00148531	9.70283e-05	0.00058894	0.000277976	0	0	0.000318854	0	0.00174985	0.000496347	0.000154555	0.00021716	0	0.000283378	0.000132852	0.000167429	0.000778715	0.00119343	0.000146444	0	0.000210745	4.28355e-05	0.00010295	0.000121902	0.00113039	0.00169529	0.000130688
Corynebacterium	0.161773	0.0359731	0.34596	0.12815	0.0233498	0.0617825	0.145733	0.478352	0.144751	0.168376	0.119463	0.168811	0.110124	0.126722	1.63912	0.351137	0.0907941	0.19771	0.0999001	0.118326	0.10991	0.0100498	0.838186	0.119253	0.197348	0.121516	0.00429116	14.1964	0.0739814	0.0866593	0.360412	0.132031	0.0684226	0.100063	0.0171689	0.617985	0.0289953	0.0680534	0.346923	0.53303	0.0107865	0.0676594	0.130207	0.0463744	0.0591377	0.154871	0.183054	1.78388	0.0796482
Coxiella	0	6.42689e-05	6.73873e-05	0	4.64244e-05	7.58178e-05	0.000837531	0.000174125	0	0	3.47233e-05	0	9.83767e-05	0.000238756	9.852e-05	0.00118255	0	0	0.000195322	0	0	0	0.000304682	0.00030613	0	0	0	0.00627274	0	0	0	8.77162e-05	0	0	6.04524e-05	0	7.04282e-05	8.90212e-05	6.55812e-05	0.000181297	3.88167e-05	0	0	8.8878e-05	0.000161336	0.000311751	0	0.000158046	0.000420906
Criblamydia	0	4.53075e-05	0.00018111	0.000162498	0	5.51159e-05	0.00149178	0.000604858	0.00107248	0.00180338	0.000447979	0	0.000132199	0.00116111	0.000198018	0.0005447	0.000600437	0.00127241	0.00441805	0.000209952	0.000489597	0	0.000634924	0.00235033	0	0	0	0.000251751	0	6.30085e-05	0	0.000235747	0	5.15715e-05	0	0.000201891	0.000141975	0.000178926	4.62326e-05	0	0	0.000151906	0.000150144	6.10359e-05	0.00011002	0.00030397	0.000402671	0.000658803	0.00093108
Crinalium	0	0	0	0	0	0	0	0	0	0	0	0	0	0	0	0	0	0	0	0	0	0	0	0	0	0	0	0	0	0	0	0	0	0	0	0	0	0	0	0	0	0	0	0	0	0	0	0	0
Croceibacter	0.00038707	0.000455629	4.55328e-05	0.000612802	0.000219579	0.000110853	0.000923191	0.000121653	0.000808894	0.000201505	0.00064019	0.000788883	0.000930608	0.00150127	0.000199134	0	0.000548928	0.000376346	0.000605857	0.000380043	0.000393885	0.0045451	0.00340534	0.000486619	0.000187534	0.000398318	0.00105879	0	3.26352e-05	0.00088709	0	0.000414882	0.000516751	0.000414897	0.000449356	0	0.00109461	0.000599782	0.000464932	0.00109934	7.86908e-05	0.000305524	0.0015099	0.00015345	0.000516319	0.000174676	0.00131606	0.000110419	0.00262172
Croceicoccus	0.00892348	0.012415	0.0119515	0.0133445	0.00920074	0.00549607	0.0446177	0.0386222	0.0352742	0.0258579	0.0142452	0.0311148	0.0500166	0.0694985	0.0143256	0.0184859	0.013768	0.0610265	0.0103774	0.00577062	0.0114055	0.00331757	0.0702302	0.0605624	0.00492243	0.0122806	0.000705812	0.0099151	0.000788629	0.00770869	0.035519	0.0157545	0.0102113	0.00920488	0.0125606	0.0267303	0.0124126	0.00334855	0.00817447	0.0237156	0.00065571	0.0165056	0.0245342	0.0081834	0.00734474	0.0152467	0.0200347	0.0328474	0.0452526
Croceitalea	0	0	0	0	0	0	0	0	0.000102504	0	0	0	0	0	0	0	0	0	5.11833e-05	3.21064e-05	0	5.35778e-05	0	2.64278e-05	0	5.04753e-05	2.01257e-05	0	0	0	0	0	0	0	0	0	7.23706e-05	4.56031e-05	0	0	0	3.87164e-05	0	0	0	9.96083e-05	0	0	0
Crocinitomix	0	2.91042e-05	0	2.6096e-05	0	0	0	0	0.000129174	0	0	0.000335943	0.000127381	0.000319656	0	0	0.000490894	0	0.000817007	2.69734e-05	6.29005e-05	0.000720192	0	0.000133216	0	0	6.76325e-05	0	0	0	0	3.78591e-05	0.000117888	0	2.60941e-05	0	0.000486403	0.000268186	0	0	0	0	0	0	0	0	0	0	0.00215315
Crocosphaera	0	0	0	0	0	0	0	0	0	0	0	0	0	0	0	0	0	0	0	0	0	0	0	0	0	0	0	0	0	0	0	0	0	0	0	0	0	0	0	0	0	0	0	0	0	0	0	0	0
Cronobacter	0.018183	0.0213436	0.152578	0.0430844	0.0154541	0.0323856	0.0399824	0.223989	0.0514771	0.0292283	0.0631273	0.024561	0.0125698	0.074795	0.0450487	0.0892519	0.0184565	0.0413347	0.0344638	0.0176338	0.0159654	0.00987551	0.0944486	0.0396258	0.0218481	0.0432261	0.006017	0.0107176	0.00144815	0.00748178	0.0184396	0.186304	0.0391145	0.0237345	0.016316	0.106622	0.00521041	0.0162496	0.0323061	0.0194973	0.0517488	0.0183748	0.0375829	0.00888228	0.0113929	0.0765396	0.119061	0.0863162	0.0201984
Cryobacterium	0.00188619	0.000290073	0.000352951	0.00164724	0.00142012	0.000235246	0.00114283	0.00103266	0.00280731	0.00595688	0.000819748	0.0122068	0.00371072	0.000825978	0.000704319	0.00193741	0.00287343	0.00180361	0.00359115	0.00119232	0.00104485	0.000396688	0.000752773	0.00299144	0.000397974	0.00224427	0.000187242	0.0028654	0	0.00249691	0.00532106	0.000251554	0.00106723	0.000256804	0.000547832	0.00172343	0.00123999	0.0016971	0.000493326	0.00103326	3.71096e-05	0.00305268	0.0165507	0.000322916	0.000521763	0.000308906	0.000358059	0.00148406	0.00462529
Cryocola	0.00118754	0.000657825	0.00216939	0.00215289	0.0004076	0.000760222	0.00399864	0.00245896	0.00403885	0.00334566	0.000804474	0.0126552	0.00311904	0.00240833	0.00153336	0.00237257	0.00233796	0.0042382	0.00189523	0.00170706	0.00149279	0.00022891	0.00338013	0.00288555	0.000812271	0.00321087	0.000152866	0.00402071	7.06768e-05	0.00237855	0.00362012	0.00136913	0.00170531	0.000748773	0.000589789	0.00395723	0.000652761	0.00086595	0.00107401	0.00326258	5.68059e-05	0.00202174	0.000980981	0.000465248	0.000532463	0.000567434	0.00168085	0.00302899	0.0026361
Cryptobacterium	0.000588763	0	0.000249332	0.00156596	0	0.000303508	0.000631909	0.00111026	0.000492155	0.00183902	0.000605906	0.00095996	0.000363992	0.000304473	0.000363478	0.00199968	0.000500977	0.00109911	0.000122874	0.00023123	0	0	0.00194242	0.000888221	0.000427881	0.000121174	0	0.00231054	0	0.000231314	0	0.000108183	6.73729e-05	9.46635e-05	0	0	8.68687e-05	0	0.000254591	0.00111479	0	0.00074356	0.00165361	0.000112036	0.000269266	0.000239126	0.00055435	0.000604642	0
Cryptosporangium	0.000124294	0.000146309	0.00011697	0.000157423	1.00728e-05	0.000124588	0.00337211	0.000781291	0.000173165	0.000388236	9.13662e-05	0.00104143	0.000320176	0.00353525	0.000426299	0.000263845	0.000299657	0.00012085	0.000194549	0.000203395	9.48615e-05	4.52557e-05	0.000546752	0.00430831	0.00021077	0.000170541	8.49983e-06	0.000975555	0.000230552	0.000101735	0	0.000342577	8.2968e-05	4.9961e-05	2.62354e-05	0.000782346	0.000198671	0.000115559	0.000223944	0.000274567	8.42291e-06	0.000163513	0.000339396	3.94198e-05	8.28987e-05	0	0.000195048	0.00113463	0.00129287
Cucumibacter	0	0	0	0.00012994	0	0	0.000367043	0.000290202	0.0001608	0	5.65616e-05	0.00125458	0.000158568	0.00265279	0.000105563	0	0.000218243	5.98513e-05	5.35283e-05	0	7.83006e-05	0	0	0.000138193	0	5.27879e-05	0	0	0	0	0	4.71283e-05	2.93501e-05	0	0	0	0.000302745	0	0	0	0	0.000364412	0	0	2.93255e-05	0	4.02491e-05	8.78012e-05	0.00178688
Cupriavidus	0.0638271	0.107503	0.242771	0.114569	0.0957193	0.0868664	0.194295	0.239663	0.266687	0.126626	0.129391	0.403801	0.179063	0.327355	0.194897	0.0318439	0.105474	0.388976	0.144308	0.109571	0.11927	0.0365056	0.130521	0.161948	0.0845785	0.193427	0.0382542	0.418462	0.00327204	0.109747	0.202625	0.0992507	0.0725403	0.100906	0.0888431	0.143538	0.0695395	0.0837792	0.118609	0.0496305	0.00887078	0.154739	0.193291	0.0549486	0.0753282	0.0831841	0.159419	0.463355	0.379081
Curtobacterium	0.00220336	0.000429979	0.00117099	0.00413631	0.000392941	0.000598763	0.00384417	0.00184694	0.00424346	0.00440971	0.000915929	0.013819	0.00287334	0.00822096	0.00238728	0.00265532	0.00244319	0.00276096	0.00200658	0.00220953	0.00123093	0.000417713	0.00450279	0.00302397	0.000596452	0.00236042	4.53943e-05	0.00340854	0.000138558	0.00226446	0.00529919	0.00184329	0.00291041	0.000471779	0.000639556	0.00137133	0.000713092	0.000700403	0.00167003	0.0152406	8.99669e-05	0.0027696	0.00138084	0.000424072	0.000804877	0.000466852	0.00116339	0.00425354	0.00250091
Curvibacter	0.181782	0.198618	0.141812	0.25675	0.304643	0.126905	0.265039	0.381774	0.378545	0.299561	0.139288	0.460677	0.588488	0.834081	0.276824	0.0498806	0.203901	0.503467	0.569694	0.369545	0.403269	0.0833898	0.130715	0.456945	0.161577	0.347901	0.236897	0.839943	0.00324264	0.315908	0.397891	0.0996774	0.27834	0.189949	0.429797	0.207631	0.343858	0.131028	0.149018	0.0461726	0.00673289	0.602572	0.304046	0.0976618	0.213012	0.155183	0.222827	0.707973	1.11919
Cyanobacterium	0	0	0	0	2.25152e-05	0	0.00159865	8.73186e-05	4.83831e-05	0	1.70188e-05	6.29149e-05	0	0.000670613	0.000428796	0.00353854	7.88004e-05	5.40258e-05	0	0	0.000141359	0	0	2.49485e-05	0	0	0	0.00054515	0	0	0	4.25412e-05	0	3.72249e-05	0	0	6.83195e-05	0	6.67425e-05	0.00192884	0	7.30983e-05	0.000108376	2.20282e-05	7.94136e-05	0	0	0	0
Cyanobium	0.0674697	0.000168235	0.000796223	0.00115399	5.54276e-05	0.000106717	0.00539788	0.0133258	0.000519142	0	9.50598e-05	0.00135013	0.000682033	0.00721309	0.000611911	0.000527332	0.000537142	0.000156844	0.000350685	0.000257286	0.000615574	6.22569e-05	0.0018946	0.00521254	0	0.000911324	0	0.00198989	2.88331e-05	0.000132035	0.00522484	0.00116931	7.10673e-05	0	0.000114744	0.00564707	0.00103811	6.24904e-05	4.84405e-05	0.015569	0.000101006	0.000233006	0.00132017	0.000273195	0.000174599	0	9.74579e-05	0.000425198	0.0088946
Cyanothece	3.23951e-05	2.87526e-05	0	2.05149e-05	1.72688e-05	5.56658e-05	0.000792275	0.000707016	3.71092e-05	0.000212119	0	0	3.6594e-05	9.16497e-05	0	0	0	0	0.000101412	0	0	0	0.000224045	1.74543e-05	0	0	0	0	2.06369e-05	0	0	5.95247e-05	0	0	0	0	0	0	4.6694e-05	0	0	5.11405e-05	0	1.68953e-05	0	2.19288e-05	0	5.5448e-05	0.000204792
Cyclobacterium	0.00030745	0.00169192	6.50563e-05	0.000175308	0.000959399	7.91922e-05	0.00394311	0.000463704	0.000736695	0.000574633	0.000339231	0.000457146	0.00050642	0.00277092	0.000157853	0.00286002	0.000417647	0.000322267	0.000861794	0.000261107	0.000374343	0.00732342	0.00121227	0.000363632	0.000289747	0.000284166	0.00341599	0.00554358	1.54905e-05	0.000844564	0.00357045	0.000450402	0.000405445	0.000493581	0.00144508	0.000192738	0.00156544	0.00199831	0.000398124	0.000464418	1.24503e-05	4.85846e-05	0.000360522	0.000116817	0.000510138	0.000207488	0.000192451	0.000156645	0.00924882
Cycloclasticus	0.000303173	0.000165356	5.68956e-05	0.000281885	0.00157098	6.26358e-05	0.000679621	0.000289489	0.000750012	0.00148667	0.00019323	0.000297164	0.00154207	0.00438628	0.00157955	0	0.000764069	0.000810503	0.00129761	0.000195924	0.00125937	0.000282923	0.000721552	0.00184424	0.00465983	0.000947846	0.000503906	0.000632697	0	0.000912259	0.00283354	0.000349053	8.34236e-05	0.00228571	0.000138492	0.000253696	0.00118889	0.0055651	0.00228448	0.000138037	5.92841e-05	0.000490772	0.00147328	0.00202484	0.000171114	0.00126786	0.000171604	0.00265999	0.0122597
Cylindrospermum	0	0	0	0	0	0	0.000291939	0	0	0	0	0	0	7.03325e-05	5.59749e-05	0	0	0	0	0	4.15192e-05	0	0.000448694	0	0	0	0	0.000213491	0	0	0	0	0	0	0	0	0	0	0	0	0	0	0	0	0	0	0	0	0
Cystobacter	3.87752e-05	5.47718e-05	1.09471e-05	9.8221e-06	0.000105583	1.33258e-05	0.000998803	0.000292482	8.10318e-05	0	1.14012e-05	0.000168591	9.58883e-05	0.00906361	0.000207464	0.000263393	3.95924e-05	0.000199061	0.000178031	0.000111676	0.000213073	8.47089e-06	0.000307021	0.000200562	5.63594e-05	6.38431e-05	1.90918e-05	0.0022521	0.000729701	1.5234e-05	0.000301418	7.12478e-05	1.77484e-05	0	3.92856e-05	9.76256e-05	0.000606433	0	2.2356e-05	0.000411144	5.04508e-05	1.22425e-05	3.63015e-05	1.47571e-05	1.77336e-05	3.14971e-05	6.0848e-05	0.00119463	0.00281393
Cytophaga	0.00449599	0.032004	0.000758788	0.0314501	0.0202984	0.000554401	0.00107698	0.000405462	0.0125878	0.0180098	0.00588392	0.0111089	0.00922175	0.0278128	0.000221314	0.000365536	0.00864048	0.00381571	0.0975266	0.00557622	0.00965445	0.0039919	0.00312124	0.00456712	0.00109473	0.00797001	0.00833362	0.00135094	2.1778e-05	0.007269	0.00668529	0.00106716	0.0101676	0.00650426	0.00882909	0.00108289	0.0388569	0.00600068	0.00127115	0.00113909	5.24798e-05	0.037059	0.00926352	0.0034395	0.0149565	0.000291145	0.000438682	0.00117801	0.131392
Dactylococcopsis	0	0	0	0	0	0	0	0.000190022	0	0	0	0	0	0	5.18412e-05	0	0	0	0.000210299	0	0.000307624	0	0	0	0	0	0	0.00039545	0	0	0	0	0	0	0	0	0	0	0	0	0	0	0	0	0	0	3.95322e-05	0	0.000219381
Dactylosporangium	6.65762e-05	1.17552e-05	5.87374e-05	0.000115942	0	5.72002e-05	0.000446594	0.000470799	8.69562e-05	0	0	0.000474908	1.71498e-05	0.000946805	0.000188381	0	0.000226598	0	0.000156311	0.000119841	7.62169e-05	0	0.000549112	0.00165006	2.4192e-05	5.13831e-05	0	6.53178e-05	6.73592e-05	0	0	6.11655e-05	0	0	1.05395e-05	0	4.91147e-05	0	4.79811e-05	0	0	2.62751e-05	3.89556e-05	2.3754e-05	0	0	3.9178e-05	0.000227906	0.000869662
Dasania	0	0	0	0	0	0	0	0	0	0	0	0	0	0	0	0	0	0	0	0	0	0	0	0	0	0	0	0	2.34765e-05	0	0	0	0	0	0	0	0	0	0	0	0	0	0	0	0	0	0	0	0.000202067
Dechloromonas	0.37278	0.33768	0.288533	0.182683	0.300586	0.224844	56.4961	0.785894	0.666999	0.3508	0.309433	0.501064	0.845151	10.6343	0.81265	0.253369	0.249809	0.298489	1.10767	0.42247	0.545961	0.0606249	2.28373	0.569939	0.289626	0.258952	0.0429489	4.289	0.0223392	0.556158	1.2645	3.93197	0.177138	0.32443	0.435928	0.338496	1.10403	0.400681	0.472784	0.577167	0.0450279	0.350208	0.434963	0.0941389	0.529406	0.0882824	1.27195	0.845838	8.93454
Deefgea	0.000282263	0.000326217	0.000833114	0.000194999	0.00109799	0.000661395	0.00146884	0.00116133	0.00128699	0	0.00264074	0.00104596	0.00042304	0.00225589	0.000897689	0	0.00157206	0.00107781	0.00321315	0.00198196	0.00227175	0.013566	0.000677257	0.00138256	0.0012308	0.00274621	0.00031586	0.000604206	0	0.000957736	0	0.000848694	0.000469814	0.000701378	0.000682448	0.00129211	0.00128725	0.00520083	0.00133151	0.000194345	0.000104334	0.0129627	0.00168163	0.000244145	0.000850826	0.00316131	0.00128856	0.000702728	0.00208563
Deferribacter	0	0	0	0	0	0	0.000610043	0	0.000178172	0	0	0	0	0.000220453	0	0	0	0	0	0	0	0	0	4.59367e-05	0	0	0	0	0	0	0	0	0	0	0	0	0	7.92671e-05	0	0	0	0	0	0	0	0	0	0	0.000494979
Deferrisoma	2.2483e-05	6.35165e-05	6.34746e-05	2.84757e-05	0	0	0.000965224	0.00220467	0.000187938	0.000280906	3.30537e-05	0.000183289	9.26646e-05	0.00348806	0.000416402	0.00649071	7.65228e-05	0.000209857	4.69216e-05	8.82993e-05	6.86365e-05	0	0.00237359	0.000145364	6.53576e-05	4.62726e-05	0	0.00917614	2.27474e-05	4.41657e-05	0.000873854	0.000165246	0	0.000108447	0	0.00155667	0.000165862	4.18061e-05	3.24067e-05	0.00417188	3.65661e-05	3.54927e-05	0.000210487	0	2.57061e-05	0	7.05629e-05	0.00230893	0.00496006
Defluviimonas	0.0359154	0.028197	0.0307667	0.0548125	0.0132776	0.0150661	0.0544013	0.0946533	0.0764827	0.0864347	0.0417271	0.208356	0.146217	0.113899	0.047325	0.0145485	0.0527311	0.109179	0.0472856	0.0453953	0.046688	0.00733949	0.122829	0.181186	0.0211698	0.0604186	0.0036312	0.104606	0.00123401	0.0483528	0.0943721	0.0275677	0.0597389	0.0401862	0.0238945	0.0668697	0.0389285	0.0185838	0.0167115	0.028298	0.00119349	0.0578411	0.0597708	0.0257951	0.0212545	0.0219246	0.0873045	0.0502394	0.122722
Defluviitalea	0	5.29746e-05	5.29396e-05	9.49982e-05	0	0.000193328	0.000134171	0	0.000862103	0	0.00399733	0.000509561	0	0	0.000385879	0.000318438	0.000510578	0.000700107	0.000234804	0.000441865	0.000457959	0	0.000247456	0.000202063	0.000436081	0.000463112	0	0.000294353	0	0	0	0.000620191	0	0.000241194	0	0.000236056	5.53335e-05	0.00013947	0.000378394	0	0	0.00029602	0.000175552	7.13645e-05	0.000471671	0.000203091	0	0.000128381	0.00402797
Defluviitoga	0.0418933	0.0494774	0.0588097	0.0358432	0.0257618	0.035555	0.000663911	0.141554	0.069321	0.0817302	0.0536441	0.073626	0.00200773	0.102446	0.489195	0.23675	0.785258	0.167911	0.00154916	0.00151838	0.000849786	0.0329394	0.0869376	0.0129982	0.0854369	0.0831659	0.0134011	0.335002	0.108336	0.0233307	0.109995	0.0669182	0.000371621	0.0333432	0.0618692	0.583448	0.0636594	0.0575398	0.0066871	0.11648	0.0320301	0.0697235	0.267986	0.000441412	0.0165498	0.000376854	0.000582424	0.121653	0.182076
Dehalobacter	0.0373295	0.0396106	0.130993	0.0297607	0.0329298	0.0400434	0.256198	0.165112	0.192365	0.105441	0.0905037	0.0685585	0.0495978	0.0529547	0.0796708	0.194692	0.148649	0.203626	0.168301	0.108331	0.07936	0.00237183	0.0857269	0.117035	0.0509078	0.206165	0.00137721	0.177582	0.00182478	0.0909533	0.137934	0.0541315	0.0115804	0.0751809	0.0113647	0.0680644	0.0414102	0.0702177	0.116603	0.0841134	0.00148635	0.0327479	0.213258	0.0615049	0.0808392	0.0418355	0.0289147	0.0775386	0.0847588
Dehalococcoides	0.0119461	0.0165748	0.0473149	0.00634501	0.0117459	0.0107375	0.494885	0.138543	0.0498231	0.107315	0.0497736	0.0341628	0.0190576	0.16269	0.16068	0.601634	0.0319565	0.0539842	0.0270856	0.0126258	0.0185018	0.000927435	0.0941438	0.280127	0.0320131	0.0598914	0.0017665	0.813927	0.0108757	0.0481814	0.379994	0.234985	0.00320136	0.0200995	0.0041216	0.0970203	0.0411296	0.0326677	0.134018	0.29085	0.00550371	0.011532	0.129821	0.0207668	0.0380708	0.0446432	0.0409828	0.193963	0.648036
Dehalogenimonas	0.0081328	0.0199672	0.0616146	0.0049293	0.00549239	0.0280122	0.318583	0.467629	0.146475	0.1079	0.0233023	0.0432254	0.00919464	0.0777222	0.140263	0.141649	0.0114375	0.0705369	0.0158856	0.0108621	0.0146054	0.00184523	0.35183	0.0686901	0.0705403	0.0196235	0.000787896	0.393485	0.00153774	0.0152808	0.0978029	0.0163503	0.00529375	0.0492921	0.00321869	0.199235	0.00765148	0.0138062	0.0403211	0.286956	0.00114409	0.00722184	0.0336748	0.00918405	0.0126278	0.0839357	0.0168393	0.205271	0.290202
Deinococcus	0.0182451	0.00201378	0.00397826	0.014266	0.0115163	0.0023443	0.0145154	0.00697782	0.00717502	0.00742289	0.108756	0.165172	0.0141084	0.0696909	0.00582053	0.00717405	0.00657037	0.0900343	0.0636065	0.0191483	0.0168267	0.000437988	0.00881735	0.0128126	0.0234288	0.0274189	0.000530659	0.0350588	0.000893357	0.0123092	0.038348	0.00430382	0.00518003	0.00154596	0.0364807	0.00687324	0.00742727	0.00521042	0.00372093	0.00440141	0.000924984	0.045797	0.0103564	0.000927378	0.00232178	0.00191367	0.00731295	0.00524283	0.00750522
Delftia	0.21669	0.388625	0.368012	0.252988	0.294496	0.237543	0.256813	0.261588	0.604311	0.393296	0.208566	0.693683	0.481663	0.361292	0.313536	0.0580026	0.229862	0.470017	0.405932	0.34186	0.387687	0.211239	0.144877	0.529449	0.245962	0.385844	0.121114	0.557109	0.00409235	0.298851	0.423496	0.158149	0.322878	0.308199	0.289783	0.242893	0.243718	0.202499	0.256446	0.04106	0.0158767	0.490768	0.361413	0.137857	0.222197	0.648147	0.21788	0.565636	0.360573
Demequina	0.00247162	0.00204461	0.00322722	0.0103855	0.00222973	0.000281511	0.00359078	0.00433253	0.0203739	0.011546	0.00226061	0.00875896	0.00603518	0.00226139	0.0025358	0.00521924	0.00757527	0.00754139	0.191742	0.00704884	0.00751747	0.00037953	0.00688528	0.00478074	0.00257304	0.0196388	0.000138305	0.0088506	0.000141978	0.0125224	0.00392316	0.000808989	0.00584838	0.000559879	0.00249632	0.00197387	0.00594579	0.000954143	0.00251981	0.00925869	0.000259956	0.0070145	0.00380457	0.000895756	0.00215206	0.000515526	0.00196288	0.00279103	0.0205941
Demetria	0.000319742	7.5275e-05	7.52253e-05	0.000101242	0	0.000137356	0	0.000502462	0.000167048	0	3.91728e-05	0.000362034	0	0	0.000164496	0.00135747	0.000136034	0.000248707	0.000111216	0.000244173	0.000162686	0	0.000351625	0.000516824	3.87285e-05	0.000164516	0	0.000836529	0	0.000418735	0	4.89594e-05	3.04904e-05	4.28411e-05	0	0.000335427	7.86269e-05	0	0.000153624	0	0	0.00012619	0.000374179	7.60548e-05	3.04649e-05	0	4.18129e-05	0.000182425	0.000386729
Denitrobacterium	0.000739808	0.000275003	0.00489183	0.00103563	0.000151464	0.000669074	0.00125372	0.00176223	0.00113919	0.00510813	0.00148835	0.0010581	0.00256771	0.000402721	0.00296472	0.00727357	0.000861422	0.00218065	0.000893876	0.00249772	0.00273398	0.000127595	0.0110476	0.00923083	0.00316932	0.0025644	3.19527e-05	0.00305611	0.000945486	7.64886e-05	0.00151339	0.00343419	0.00151492	0.000250419	0.000197249	0.000980337	0.0001149	0.00072402	0.00336742	0.00987921	0.000284972	0.00122937	0.00127586	0.000740939	0.00053423	0.00500788	0.00354394	0.00426532	0.00113028
Denitrovibrio	0	4.17574e-05	0	3.74413e-05	2.87484e-05	5.07971e-05	0.00158641	0.000222985	0	0	0	0.000321331	0.00012184	0.000152876	0	0	5.03081e-05	0.000137965	6.16949e-05	0	9.02468e-05	0	0.000585173	6.37108e-05	0	6.08416e-05	0	0	0	0	0.00114899	0.000543185	0	4.75305e-05	0	0	0	0	8.522e-05	0.000111947	0	0	0	2.81266e-05	6.75993e-05	8.00434e-05	0	0.000101197	0.000257437
Dermabacter	0.000836118	0.000506166	0.000730646	0.00100855	0.000154879	0.000273664	0.000569772	0.0016518	0.00232974	0.00298474	0.000702419	0.00194752	0.000820499	0.0018531	0.00581732	0.000338071	0.00304907	0.00167236	0.0013295	0.00145945	0.00121548	4.34904e-05	0.00236441	0.00124422	0.00173613	0.00213055	0.000163366	0.00406251	0.00012085	0.00164247	0.00619004	0.000512111	0.0010479	0.000576147	0.00025212	0.00200488	0.00023498	0.000666309	0.00246773	0.000603101	0.00012951	0.000942812	0.001491	0.000719762	0.00104703	0.000323418	0.000999679	0.00340741	0.000231152
Dermacoccus	0.006557	0.00705596	0.0210039	0.0127324	0.00435934	0.00671685	0.0484481	0.0110794	0.0232716	0.0244094	0.0128774	0.314069	0.0117375	0.030453	0.0401397	0.0253645	0.0248769	0.0191514	0.0111889	0.0117147	0.01415	0.000876142	0.0568785	0.0317661	0.00971595	0.0175516	0.00030427	0.0598475	0.00341394	0.00791224	0.0192609	0.0239861	0.00658972	0.00323914	0.00314708	0.0144104	0.00273719	0.00490278	0.0211341	0.0185131	0.00107918	0.0120892	0.0123684	0.00341838	0.00416719	0.00109035	0.0285767	0.0774361	0.0360711
Dermatophilus	0	0	0	0	0	6.2525e-05	0	0	0	0	0	0	0	0	0.000224638	0	0	0	0	0	0	0	0.000480184	0	0	0	0	0.00142797	0	0	0	6.68594e-05	0	0	0	0	0	0	0.000104895	0	0	0	0	0	0	0	0	0.000498243	0
Derxia	0.00137773	0.00262076	0.0018411	0.00165189	0.0018043	0.00113636	0.0107781	0.00685889	0.00360855	0.00114757	0.00166091	0.0107825	0.00397487	0.0443638	0.00585938	0.00155978	0.00190695	0.00621557	0.00352704	0.00197197	0.00263574	0.000521702	0.00484837	0.00732416	0.00173552	0.00321361	0.0010703	0.0240781	0.000111515	0.00180428	0.00856781	0.00421921	0.000672664	0.00109282	0.00369905	0.00312189	0.00352346	0.00119552	0.00193289	0.00389559	0.00016432	0.00188496	0.00464342	0.000629207	0.00123919	0.00104452	0.00530412	0.0157839	0.0259688
Desmospora	0	0	0	0	0	0	0	0	0	0	0	0	0	0	0	0	0	0	0	0	0	0	0	0	0	0	0	0	0	0	0	0	0	0	0	0	0	0	0	0	0	0	0	0	0	0	0	0	0.00014971
Desulfarculus	0.00284	0.0129918	0.0367429	0.00290399	0.00319261	0.0114615	0.0830545	0.488387	0.0970834	0.0468772	0.0123726	0.0260556	0.00719494	0.0521449	0.109219	0.0579633	0.00687276	0.0548413	0.0124522	0.00702654	0.0100222	0.000967645	0.170716	0.0304912	0.0470734	0.0121191	0.000384864	0.293868	0.00121263	0.00762622	0.0486092	0.0314061	0.000864639	0.0378707	0.00197985	0.184171	0.00449781	0.00993188	0.0265893	0.208583	0.00131365	0.00493582	0.0234171	0.00570174	0.0076263	0.0690316	0.00952665	0.133075	0.144837
Desulfatibacillum	2.9231e-05	8.25803e-05	0	0	1.42134e-05	2.51144e-05	0.00167323	0.00022049	0.000122173	0	0	0	3.01192e-05	0.000604662	6.01534e-05	0	0	6.82108e-05	3.05023e-05	1.91336e-05	0	0	0.000578625	4.72484e-05	2.12435e-05	3.00804e-05	0	0.000688284	0	0	0	8.05662e-05	0	0	0	9.19948e-05	0	0	4.21332e-05	0.000774861	1.18852e-05	0	0.000205246	0	5.01322e-05	0.000138509	0	0.000250161	0.00135763
Desulfatiglans	0.00179589	0.00844631	0.0149513	0.00157669	0.00105186	0.00536533	0.012777	0.0132385	0.0385538	0.0269002	0.00184518	0.00160826	0.00340653	0.00242735	0.00802132	0.000866415	0.00350772	0.0226204	0.00643121	0.00360672	0.0043611	2.22916e-05	0.00471299	0.0120072	0.000385613	0.00470419	0.000385183	0.00913007	2.06478e-05	0.00272607	0.0388667	0.00618726	0.000840706	0.00423281	0.000413529	0.013873	0.00249918	0.005768	0.0146784	0.015611	0.000497866	0.00273843	0.0123233	0.0033009	0.00289334	0.00323257	0.00755789	0.00691621	0.0308048
Desulfatirhabdium	0.000170015	0.000630404	0.000719986	0.000269164	0.00014467	0.000474733	0.0277513	0.00328622	0.029223	0.00982439	0.00107791	0.000577509	0.000218976	0.00615451	0.00231787	0.00198495	7.23326e-05	0.00123978	0.00199585	8.34642e-05	0.00116781	4.64272e-05	0.0388427	0.00212977	0.000370673	0.000962254	3.48794e-05	0.0200162	0.000150513	0.00100193	0.010738	0.000156198	0.000243188	0.000205017	0.000188401	0.0012039	0.000219492	0.00114599	0.000735172	0.130536	0.000103691	0.000805181	0.00378025	0.000343742	0.000607462	0.00152489	0.00216772	0.00487425	0.0290561
Desulfatitalea	0.00234119	0.00833948	0.0199249	0.00201979	0.0019963	0.00743372	0.0888569	0.184338	0.0482522	0.0394255	0.00769447	0.0178875	0.00430024	0.0406206	0.0529613	0.0303948	0.00378212	0.0355502	0.00973664	0.00297608	0.00352182	0.000630059	0.149329	0.0205483	0.0185433	0.0106844	0.000180985	0.211984	0.00118436	0.00889815	0.0468167	0.00601634	0.000776537	0.0209489	0.00126765	0.078166	0.00275342	0.00690854	0.0153567	0.128297	0.000469062	0.00305315	0.0155652	0.00377711	0.00440316	0.0453387	0.00630954	0.0937339	0.176746
Desulfitibacter	0.000414953	0.000771237	0.0033912	0.000193626	0.000552207	0.000150112	0.00929791	0.00601289	0.00159741	0.00409302	0.00374057	0.00219588	0.00247536	0.00384002	0.0012584	0.000370881	0.00222999	0.00132504	0.000820421	0.000686181	0.000733397	2.38556e-05	0.00187336	0.000635421	0.000539643	0.00121361	0	0.00428537	6.62895e-05	0.000943842	0.0746987	0.00100324	0.000249914	0.0165741	0.000165953	0.00233692	0.000290009	0.000487317	0.00166841	0.000909745	3.55197e-05	0.000620588	0.00163571	0.000249353	0.000624262	0.00201057	0.00092534	0.000747621	0.0309374
Desulfitobacterium	0.00421957	0.00360421	0.028306	0.00303816	0.00322689	0.00324032	0.115336	0.0255068	0.0260823	0.0182669	0.0105358	0.0100592	0.00508255	0.0146475	0.0266995	0.0853492	0.0168638	0.019329	0.0104628	0.0081238	0.00931584	0.000526024	0.0397925	0.0169845	0.00966394	0.0257557	0.000355009	0.049831	0.000576432	0.0118315	0.0204108	0.0275315	0.00183836	0.0112006	0.00163298	0.0148417	0.00582924	0.00796026	0.0184778	0.0712611	0.00058261	0.00265906	0.0218226	0.00394426	0.00849603	0.0142726	0.00733418	0.0301121	0.0469937
Desulfobacca	2.90173e-05	0.000327906	8.19224e-05	0	2.82189e-05	4.98615e-05	0.00197244	0.000218878	0.00012128	0.00126891	4.26603e-05	0.000473118	0.000478384	0.00420169	0.00083599	0.000492772	4.93815e-05	6.77121e-05	0.000302793	0.000227924	0.000177169	0	0.000191465	0.00131328	0	0.000119442	0	0.0111598	2.93586e-05	5.70017e-05	0.00225565	0.000693135	0	4.66551e-05	0	0.000182644	0.00012844	5.39563e-05	0.000250951	0.0051646	0	4.58081e-05	0	2.76086e-05	6.63542e-05	3.92846e-05	9.10708e-05	0.00278132	0.021816
Desulfobacter	0.00480628	0.00612011	0.0178396	0.00168299	0.00192743	0.00802606	0.0148979	0.0496412	0.114684	0.029892	0.0103919	0.0249342	0.00406633	0.30403	0.0146329	0.0174893	0.00435958	0.0283148	0.0559011	0.00664567	0.0213122	0.000622468	0.0324008	0.0386048	0.00883228	0.00486866	0.000467643	0.0239928	0.000191299	0.00993869	0.0499895	0.00301406	0.00407509	0.00901296	0.0021448	0.0258448	0.00343004	0.0117451	0.0076704	0.0494881	0.000210071	0.0132813	0.0141984	0.00452257	0.00413761	0.0496431	0.00468005	0.0295996	0.0979501
Desulfobacterium	0	7.22188e-05	0.000120285	4.31695e-05	0	5.85687e-05	0.00140232	0.000192825	0.00516412	0.000319392	6.26373e-05	4.63114e-05	0.00136969	0.000528794	7.01411e-05	0.000289412	5.80048e-05	0.000238609	0.00152938	0.000111552	5.20269e-05	0	0.00033735	0.00036729	2.47707e-05	0.000210449	0	0.000133761	0	0.000200867	0	0	0.000136512	0	0.000194249	0	2.51449e-05	6.33785e-05	7.36934e-05	0.000451759	1.38586e-05	5.38074e-05	0.000398875	6.48595e-05	1.94854e-05	0.00177657	8.02306e-05	0.000175019	0.00148411
Desulfobacula	1.83247e-05	2.58846e-05	2.58675e-05	0	0	0	0.000327794	0	0.000421243	0	0	4.97966e-05	0	0.00113718	0	0.000466787	3.1185e-05	8.55219e-05	0.000152974	2.39894e-05	0.000223769	0	0	0.000157972	5.32697e-05	3.77145e-05	1.50377e-05	0	0	7.19945e-05	0	0	4.19385e-05	0	2.32074e-05	0	0	6.8148e-05	5.28262e-05	6.93937e-05	0	2.89283e-05	0	0	0	0.000148852	0	6.27299e-05	0.000212773
Desulfobulbus	0.314337	0.123194	0.217533	0.0929379	0.0988447	0.160939	2.71707	9.48164	3.97857	0.386495	0.252337	0.207396	0.218627	1.0635	4.12023	2.41737	0.295798	3.1872	0.320147	0.180617	0.177258	0.0208642	12.0174	0.542713	0.625866	0.560497	0.0123258	35.7015	0.0833388	0.706141	0.865157	0.126177	0.04152	0.165851	0.0295434	3.77405	0.213533	0.372479	0.784267	3.49716	0.0127552	0.184786	1.47602	0.314131	0.391464	1.04132	0.168139	5.58779	0.287906
Desulfocapsa	0.000262808	0.000337481	0.000134903	0.000151299	4.64686e-05	0.000164216	0.000598325	0.00279334	0.00444363	0.00104477	0.000228311	0.000844017	0.000640058	0.00123553	0.00034416	0.000811457	0.000121976	0.00128228	0.0025928	0.000156386	0.000291748	0	0.00204938	0.000823851	0.000173631	0.000786749	0.000137242	0.000937603	0	0.000281597	0	0.0001317	0.000218716	0.000345725	0.000242061	0.00075191	0.00042301	0.000266552	0.000275497	0.00805227	0	0.000264016	0.000671024	0.000204586	0.000191217	0.0027817	0.00213704	0.00024536	0.000277412
Desulfocarbo	0.000614633	0.00218365	0.00178783	0.00077846	0.000887527	0.00256036	0.0343831	0.00934262	0.00541026	0.00605037	0.00213581	0.0107806	0.00080603	0.0203232	0.00689907	0.0030048	0.000824105	0.00825781	0.00415915	0.00229199	0.000227438	0	0.00884844	0.000782743	0.000379003	0.00509828	0	0.0249977	0.000772616	0.0011708	0.000723914	0.00253251	0.000255757	0.000209625	2.3588e-05	0.00304807	0.00214348	0.00457152	0.00625517	0.00839326	0.000393794	0.00202879	0.00479518	0.0020202	0.0018314	0.00968274	0.0032735	0.00930874	0.00892082
Desulfococcus	0.00167934	0.00192657	0.00184578	0.00032689	0.000433982	0.000603414	0.0172252	0.0163259	0.0245578	0.00552848	0.000639428	0.00266868	0.00127419	0.0122177	0.00705473	0.0103378	0.0019572	0.0224488	0.00610232	0.00236707	0.00075719	5.00088e-05	0.0195463	0.00168281	0.0011627	0.00246123	1.98177e-05	0.0585844	0.000212265	0.00463606	0.00692217	0.00190248	0.000151409	0.000697283	0.0014374	0.00468995	0.000692564	0.000993491	0.00180205	0.0638537	7.24139e-05	0.00203874	0.00985098	0.00236656	0.00306882	0.00417593	0.00147949	0.0327723	0.0220229
Desulfocurvus	0.00265227	0.00727035	0.0167552	0.00236143	0.00201747	0.00753567	0.0861508	0.224921	0.0296341	0.0615184	0.0108099	0.019981	0.00492457	0.0366665	0.066739	0.0782642	0.00487114	0.0305165	0.00904273	0.00309401	0.00424887	0.00034421	0.132207	0.020063	0.0209165	0.00799887	0.000452542	0.321532	0.00132845	0.00629343	0.0336818	0.0368162	0.000991643	0.0187888	0.00156309	0.0945458	0.00267343	0.0076174	0.0210073	0.156724	0.00132398	0.00277752	0.0174552	0.00367283	0.00477393	0.0356229	0.0106731	0.0963669	0.141937
Desulfohalobium	6.65085e-05	0	9.38843e-05	0	0	0	0.000713825	0.000376256	6.94943e-05	0	0	0	0	0	6.84327e-05	0.00254126	0	0.000155198	0.000138802	0	0	0	0.00153595	0	4.83347e-05	0	0	0.000783017	0	0	0	0	0	0	0	0	0	0	0.000143797	0.00088151	0	0	0.000155664	0	0	0	5.21843e-05	0.000341511	0.000579185
Desulfomicrobium	0.0374326	0.0527085	0.0303982	0.0350853	0.0812192	0.0342661	22.9124	0.599363	3.03195	0.134997	0.0944916	0.124915	0.138868	1.27502	0.388033	0.122571	0.0510211	0.565337	0.46793	0.159468	0.205945	0.0109796	0.823591	0.33558	0.0295219	0.265605	0.00937443	14.1265	0.00510266	0.305738	0.368915	0.093395	0.0302906	0.105189	0.0735637	0.234621	0.147672	0.129742	0.0650177	0.32394	0.00300598	0.124278	0.393106	0.111259	0.126478	0.387988	0.0707124	0.177604	0.298448
Desulfomonile	0.000146537	0.000144893	0.000537818	0.000501107	1.42505e-05	0.00020144	0.00445613	0.00414498	0.00162302	0.00201394	0.000527811	0.00203085	0.000936134	0.0026523	0.00069357	0.00174194	0.000548625	0.00170972	0.000948041	0.000844075	0.00080523	4.80189e-05	0.00464109	0.00078953	0.000468577	0.000663497	0	0.00195523	5.9304e-05	0.000575715	0.00284774	0.000430808	5.03051e-05	0.000400532	3.71164e-05	0.00239811	0.000108103	0.000299726	0.0023445	0.0107654	1.19163e-05	0.000161931	0.00034297	0.000111538	0.000150789	0.000218225	0.0004829	0.0031101	0.000765663
Desulfonatronospira	0	6.55138e-05	0	0	2.25519e-05	0	0.000497788	8.74612e-05	0.000193848	0	0	0.000126035	0	0.000119925	0.000238609	0	0	0.000162342	0	3.03586e-05	0	0	0.000153014	4.99784e-05	3.37064e-05	0	0	0.000728053	0	0	0	0	0	0	0	0	0.000102647	4.31206e-05	0	0.000263453	5.65738e-05	3.66088e-05	0	0	0	0.000125581	0	0.000238154	0.000201948
Desulfonatronovibrio	0	0	4.57383e-05	0	0	0	0	0	0.00020693	0	4.76355e-05	0	0	0	0	0	0	0	4.13305e-05	0	0	0	0.000130672	3.49153e-05	0	0	0	0	0	0	0	0	0	0	0	0	0	0	0	0.000245401	0	0	0	0	0	8.77322e-05	0	0.000221835	0.000151542
Desulfonatronum	0.000411404	0.00122498	0.00128685	0.000224507	0.000270886	0.000644498	0.00436432	0.00875602	0.0061371	0.00202671	0.000556003	0.00207238	0.000887136	0.00499146	0.00366966	0.014054	0.00095057	0.00406101	0.00131431	0.000785049	0.00158421	0.000110641	0.0168831	0.00240565	0.00184193	0.00144267	5.84261e-05	0.030248	5.12412e-05	0.000966768	0.00455029	0.00116594	0.000354866	0.000669141	0.000238435	0.00714947	0.00103857	0.000894643	0.00128173	0.00878477	4.11846e-05	0.000312275	0.00329668	0.000337308	0.000533742	0.00227062	0.0014726	0.00682431	0.0123162
Desulforegula	0.00741705	0.00340199	0.000691983	0.00018896	0.00143016	0.000109871	0.270233	0.00200959	0.0101552	0.000665731	0.000877357	0.00573388	0.0029867	0.238626	0.000482459	0.0745605	0.000471522	0.00263595	0.00209059	0.00117188	0.0022773	4.65615e-05	0.108427	0.0148367	0.00133209	0.0012721	0.000174902	0.000501852	0	0.00267956	0.0124259	0.00759751	0.00131701	0.00239879	0.00134962	0.000536614	0.00487424	0.0012682	0.00399371	0.00209849	0.000173319	0.00356651	0.00389096	0.000689474	0.00253435	0.000403966	0.00257534	0.000948487	0.191979
Desulfosarcina	0	3.79411e-05	0	0	0	0	0.00168166	0.000405212	0.000419292	0.000335594	4.9361e-05	0.000182477	2.76763e-05	0.0017363	0.000247899	0.000684208	0	0	2.80283e-05	0	0	0	0.000443077	0.000115339	1.95204e-05	0	0	0.00147573	2.7176e-05	0	0	0.000123386	0	2.15933e-05	0	0	0	0	3.87158e-05	0.00595038	0	0	0	0	0	0.000200002	0.000105375	0.00156312	0.00290973
Desulfospira	1.55651e-05	0	2.19719e-05	0	0	2.67462e-05	0.000723917	0.000117408	0.000130111	0	0	0	3.20762e-05	0.000160987	3.20309e-05	0.000264327	0	0	3.24842e-05	0	0	0	0	3.35456e-05	0	6.40697e-05	0	0.000122167	0	0	0	5.72006e-05	1.78114e-05	2.50262e-05	3.9425e-05	0	0	0	0	0.000589433	0	2.45719e-05	7.28606e-05	0	0	4.21451e-05	0	0.000479547	0.000135548
Desulfosporosinus	0.0008681	0.000557614	0.0010933	0.000651424	0.00073475	0.000913609	0.0252089	0.00322383	0.00353521	0.00499637	0.00255521	0.00146098	0.00066569	0.00803815	0.00399229	0.0134535	0.00125432	0.00383787	0.00295534	0.0018864	0.00261123	0.000133727	0.00470961	0.00201933	0.00125357	0.00490974	7.52102e-05	0.0144118	0.000157913	0.0015994	0.0134119	0.00788577	0.000367325	0.000632909	0.000211621	0.00154256	0.00100754	0.00119425	0.00370399	0.0152301	0.000222291	0.000511659	0.0055272	0.000529847	0.00139018	0.00727191	0.00160502	0.00502374	0.0318657
Desulfotalea	0.00110838	0.000305491	0.000381612	0.000445113	0.000420639	9.29063e-05	0.00164418	0.00407833	0.00717483	0.00303988	0.00147053	0.00462816	0.00116992	0.00125822	0.000778844	0.0020659	0.000966124	0.00132475	0.00507771	0.00120328	0.00173311	0	0.00124864	0.00157309	0.00070728	0.00333832	0.000133107	0.00127309	8.20552e-05	0.00116832	0.00315219	0.000447061	0.000989923	0.000695455	0.000718977	0.000680638	0.000319095	0.000904824	0.000350695	0.00706379	4.39674e-05	0.000554799	0.00493528	0.00056587	0.000741822	0.00153717	0.00182418	0.00111051	0.00235422
Desulfotignum	0.000279121	0.000289133	0.00091936	7.07039e-05	0.000108577	6.395e-05	0.00918701	0.024072	0.00439422	0.00244117	0.00129946	0.000657366	0.000421818	0.00221329	0.00111049	0.00221202	0.000316672	0.00191057	0.00174757	0.000438487	0.000284036	2.03258e-05	0.00171895	0.00140363	0.00100073	0.00103404	3.05404e-05	0.0062802	0	0.0004752	0.00506273	0.000444491	0.000127761	0.000837727	0.00018853	0.00972142	0.000219642	0.000692018	0.000885109	0.0104995	1.5132e-05	0.00020563	0.000958154	0.000371799	0.000319136	0.00783479	0.000554815	0.00305759	0.00604977
Desulfotomaculum	0.00120135	0.00359489	0.00883116	0.00145417	0.00134112	0.00102195	0.0189686	0.00526441	0.00356037	0.00461435	0.0258199	0.00571293	0.00513782	0.00530455	0.0126414	0.013731	0.0121924	0.00717509	0.00299839	0.00219103	0.00282177	0.000201617	0.0159516	0.00748502	0.00211382	0.00656199	0.000110884	0.0798704	0.000227224	0.00432847	0.13477	0.00569181	0.000739545	0.00212732	0.000441521	0.00436492	0.000857999	0.00274782	0.00348879	0.00891031	0.000165821	0.00143266	0.0108101	0.00101761	0.00274074	0.00524043	0.00167941	0.00833158	0.239474
Desulfovermiculus	0.000675723	0.000663993	0.00107828	0.000558152	0.000257138	0.00106015	0.00441452	0.0141829	0.0128932	0.00293655	0.00107981	0.00231526	0.00163469	0.00577342	0.00368796	0.00374189	0.000849957	0.0101464	0.00208468	0.000769224	0.000896896	9.62736e-05	0.0106619	0.00449554	0.00465457	0.0028419	0	0.0184473	0.000148624	0.00207766	0.00456757	0.00102568	0.000235333	0.00264528	0.000186037	0.00795168	0.00203733	0.00087407	0.00220204	0.0105693	4.77821e-05	0.000927591	0.00343812	0.000978354	0.00117568	0.00934703	0.000968172	0.0075429	0.0215765
Desulfovibrio	0.392935	0.583	8.2698	0.874223	0.607751	1.35833	25.2967	22.3156	5.0855	2.08125	3.73878	1.56275	1.15686	3.63021	7.73558	120.308	0.688987	4.62915	1.47273	1.26095	1.73527	0.075855	15.4933	10.8731	3.03356	2.52128	0.0503276	4.79178	0.18266	1.17777	2.22619	19.6828	0.537656	1.10172	0.205895	9.49796	0.406531	0.901827	4.01349	49.4279	0.960648	0.717884	2.65344	0.486073	0.755241	5.10004	3.11342	4.43219	2.1288
Desulfovirgula	0	0	0	0	0	0	0.000222692	0.000234761	0	0	0	0	0	0	0	0	0	0	0	0	0	0	0	0	0	0	0	0.000244278	0	0	0	0	0	0	0	0	0	0	0	0.000117859	0	0	0	0	0	0	0	0	0.000361377
Desulfurella	0	0	0	6.64132e-05	0	0	0.000187598	0	0	0	0	0	0	0.000542341	0	0	0	0	0	6.86462e-05	0	0	0	0	0	0	0	0	0	0	0	0	6.00038e-05	0	0	0	0	9.75033e-05	7.55814e-05	0	0	0	0.000245457	0	0	0	0	0	0.00106549
Desulfurispirillum	0.000943273	0.000367563	0.000459151	0.000453161	0.000885688	0.0013973	0.00488744	0.0192599	0.00496208	0.00121918	0.000645565	0.000972285	0.00113951	0.00403701	0.00736289	0.00331421	0.000885659	0.00531308	0.000882474	0.00080905	0.000893682	0.000852699	0.0276861	0.00199787	0.00241114	0.000870268	0.000293613	0.0541225	0.000394911	0.00102233	0.0050569	0.00083673	0.000930517	0.00162123	0.000329548	0.00777988	0.000959825	0.000725781	0.00253171	0.00714413	0.000105802	0.00056483	0.00167484	0.00114506	0.000632223	0.00347882	0.000459382	0.0142523	0.0122744
Desulfurispora	0	0	0	0	0	0	0	0	0	0	0	0	0	0	0	0	0	0	0	0	0.000103056	0	0	0	0	0	0	0	0	0	0	0	0	0	0	0	0	0	0	0	0	0	0	0	0	0	0	0.000115561	0.000293978
Desulfurivibrio	0.000276733	0.000260599	0.000260426	0.000116831	0.000179413	0.000158507	0.00264011	0.00684204	0.00340562	0	0.000271229	0.00116979	0.000633648	0.00302121	0.00272084	0.00130541	0.000418615	0.00251128	0.00179678	0.000563545	0.000750947	3.35864e-05	0.00791253	0.000927745	0.000402229	0.000316416	0.00010093	0.0238922	0.000124439	0.000724821	0.00239019	0.000225993	0.000211113	4.9438e-05	0.000233646	0.00329016	0.000453671	0.000343048	0.000842079	0.00291099	5.00083e-05	0.000533945	0.00187112	0.000204787	0.000457029	0.000666044	0.000289509	0.00442083	0.0022314
Desulfurobacterium	0	0	0	0	0	0	0	0	0	0	0	0	0	0	0.000127118	0	0	0	0	0	0	0	0	0	0	0.000118549	0	0	0	0	0	0	0	0	0	0	0	0	0	0	0	0	0	0	0	0	0	0	0.000179312
Desulfuromonas	0.00409194	0.0045843	0.0194521	0.00150541	0.000824855	0.00817494	0.0541547	0.116018	0.0295727	0.0113659	0.00658046	0.00447473	0.00324493	0.0213841	0.0283189	0.0209619	0.00267803	0.0187122	0.00407962	0.00265577	0.00461684	0.000713951	0.0503188	0.013862	0.0115239	0.00453816	0.000277119	0.107086	0.000515027	0.00361236	0.0196907	0.00463946	0.00216575	0.00826727	0.000728891	0.0464251	0.00257065	0.00248013	0.012607	0.0441524	0.000335343	0.00294715	0.00894529	0.0024919	0.00401232	0.0271898	0.00364879	0.0326545	0.0661644
Dethiobacter	0	0	0	0	0	0	0.000437339	0	0	0	0	0	0	0	0	0	0	0	0	0	0	0	0	0	0	0	0	0	0	0	0	0	0	0	0	0	0	0	0	0.00011573	0	0	0	0	0	0	0	0	8.87123e-05
Dethiosulfatarculus	0	0	0	0	0	0	0.000344501	0.000181586	0.000436005	0	0	0	0	0.000248987	0.000231185	0	2.7312e-05	7.49006e-05	0	0	0	0	0	0	9.33079e-05	0	0	0.00453473	0	0	0	0	1.8365e-05	0	0	0	0	2.98422e-05	0	0.000243102	0	0	0	0	0	4.34551e-05	0	0.000274696	0.000232935
Dethiosulfovibrio	3.69709e-05	0.000208892	0.000104377	9.36505e-05	7.19074e-05	6.35285e-05	0.00211628	0.00278872	0.00208605	0.00300248	0.000462004	0.000401866	0.000304754	0.00152953	0.00144554	0.00251136	6.29169e-05	0.000776447	0.00115737	0.000193599	0.000112865	4.03836e-05	0.0048789	0.00127486	0.000161211	0.000304362	0	0.00667407	7.48115e-05	0.000653633	0.00431088	6.79325e-05	4.23063e-05	0.000772762	0	0.00162895	0.000272743	0.000206237	0.000852631	0.00798025	3.00645e-05	0.000116728	0.00121143	0.000105528	0.000126813	0.0250763	0.000812232	0.00544208	0.00311227
Devosia	0.0199774	0.0285573	0.0481898	0.0523281	0.012794	0.0124861	0.0552859	0.0675189	0.118529	0.237576	0.036103	0.410469	0.148596	0.246234	0.0274271	0.0488383	0.0990745	0.146066	0.103555	0.0453982	0.0901296	0.0080067	0.0984974	0.108763	0.0131001	0.140269	0.000508215	0.0506247	0.00216167	0.0521729	0.129954	0.0154037	0.0604219	0.0353088	0.0101339	0.0734695	0.0633001	0.0114707	0.0186746	0.174869	0.00125287	0.153841	0.0556905	0.014793	0.0224761	0.00915436	0.0327854	0.0674279	0.418376
Devriesea	0.000708209	0.000318302	0.00118148	0.000856207	0.000250445	0.000221262	0.000921345	0.00084987	0.00148001	0.00140771	0.00014198	0.00411148	0.00066339	0.000832373	0.00099368	0.000820011	0.000876529	0.00172773	0.000268731	0.000337141	0.000589646	3.51629e-05	0.00148686	0.00149163	0.000280739	0.00092755	0	0.00454794	0	0.000695605	0.00125119	0.000354902	0.000405207	0.000258792	0.000203844	0.000405246	0.000237483	0.000119717	0.000696003	0.00121905	2.61778e-05	0.000457369	0.00195895	0.000275657	0.000368062	8.71634e-05	0.00040413	0.000771389	0.000186891
Dialister	8.27465	2.60684	6.16196	17.038	4.24415	2.56101	2.15771	8.01702	17.2838	23.4187	15.4593	6.83881	16.6834	0.832345	2.02557	73.5807	8.32429	32.1118	6.29082	8.2276	5.49073	0.295947	17.5303	8.83574	5.80722	15.4415	0.516023	0.411446	0.230075	6.60892	15.4942	10.6469	8.72103	6.87594	0.651123	22.9174	1.06653	4.12632	5.21343	1.4289	0.618912	5.23583	16.8512	7.62103	14.3219	4.78268	6.60672	15.5395	1.97119
Dichelobacter	0.00774699	0.0853165	0.134423	0.00538352	0.00406694	0.0151968	0.124843	0.259858	0.0414051	0.0436849	0.02167	0.0175123	0.00791176	0.0343902	0.0860599	0.0721832	0.0127171	0.0531131	0.00829854	0.00628253	0.00816245	0.00119817	0.0968057	0.054521	0.0337805	0.0173552	0.00123771	0.251828	0.00194219	0.00983125	0.0559576	0.0231788	0.00502088	0.0212743	0.00277839	0.10486	0.00606916	0.009306	0.12372	0.149541	0.00301053	0.0102817	0.0247107	0.00476173	0.00815211	0.0697971	0.0190423	0.128609	0.146471
Dickeya	0.0108487	0.00832892	0.0292881	0.00679768	0.00900804	0.00671489	0.0144873	0.0210799	0.0257609	0.0120858	0.0233145	0.0439234	0.00785368	0.0171336	0.0101209	0.0112356	0.00589761	0.0132467	0.0263896	0.0129418	0.0133427	0.00840396	0.0090724	0.0159513	0.0087836	0.0199676	0.0017641	0.0113146	0.00037377	0.00211939	0.00648699	0.034583	0.0192079	0.00938039	0.00434364	0.0116932	0.00640065	0.00901259	0.0123133	0.00406077	0.0496178	0.0182958	0.00985595	0.00415985	0.00557918	0.0187104	0.0150353	0.0119211	0.0209876
Dictyoglomus	0	0	0	6.15508e-05	0	0	0	0	0.000316105	0	0	0.000139493	0	0	0	0	0.0066173	0	0.000101422	0	0.000148359	0	0	0	0	0	0	0	0	0	0	8.92958e-05	0	0	0	0	0	0.000722917	0	0	0	0	0.000227485	4.62381e-05	0	0	0	0	0
Dielma	0.00266119	0.00368461	0.00580222	0.010779	0.0050222	0.00398424	0.00763541	0.0150054	0.00313856	0.00576101	0.00501638	0.0107401	0.00456103	0.00517781	0.00455459	0.0127523	0.00300425	0.00639435	0.0109427	0.0146942	0.0164896	0	0.0038248	0.00809191	0.00275739	0.00601931	0	0.000620409	2.66583e-05	0.00657338	0.00409637	0.020576	0.013387	0.00948952	0.00243594	0.0144286	0.00163277	0.00264565	0.00653226	0.00698448	0.000814201	0.0088597	0.00616687	0.00100277	0.0150327	0.00103447	0.035724	0.00342747	0.00175914
Dietzia	0.00917965	0.00210718	0.019383	0.00597327	0.00599607	0.00121271	0.0876868	0.0242583	0.0311124	0.0241004	0.00830424	0.0159249	0.00930063	0.0190564	0.105682	0.0388371	0.0243177	0.0159384	0.0125787	0.0205913	0.0654446	0.00309435	0.0477299	0.0098046	0.0231164	0.0194634	0.000258814	0.31426	0.0150048	0.00691178	0.031971	0.00448517	0.00690255	0.00906744	0.00342166	0.053474	0.00827261	0.00612665	0.0715751	0.0359197	0.000464268	0.0131825	0.0104454	0.00407564	0.00504627	0.0149588	0.00476051	0.0708787	0.0234974
Dinoroseobacter	0.00128187	0.00106512	0.000993456	0.00184639	0.000513308	0.000820611	0.00116899	0.00331786	0.00283642	0.00423951	0.00168133	0.00362003	0.00549049	0.00571921	0.00165516	0.000426839	0.00192484	0.00287396	0.00136385	0.0014149	0.00145791	0.000219639	0.00414617	0.00319602	0.000986395	0.00248305	0.000185635	0.00591833	2.54304e-05	0.00167875	0.00293077	0.00110842	0.00181201	0.00157609	0.00095496	0.00189848	0.00155757	0.000794528	0.000760808	0.00123737	8.17578e-05	0.00214266	0.00141188	0.000597863	0.00129321	0.000612509	0.00398372	0.00180688	0.00408585
Diplorickettsia	0	0	0	0	0	0	0.000788828	0	0.000115194	0	0	0	0.000113595	0	0.000226869	0	0	0	0	0	0	0	0	0	0	0	0	0	5.57709e-05	0	0	0	0.000126155	0	0	0	0	0	0	0.000626228	0	0	0	0	6.30248e-05	0	0	0	0
Diplosphaera	0.000688577	0.000521908	0	2.12711e-05	0.000212322	5.77175e-05	0.0129782	0.00152018	0.000912523	0	0.000185181	0.00260139	0.000726805	0.00416887	0.00038017	0.0459181	0.000114324	3.91902e-05	0.0014721	8.79449e-05	0.000256354	0	0.0127438	0.00193644	4.88215e-05	0.000138261	0	0.00593177	1.69921e-05	0.00112171	0.00195828	0.00194414	3.84365e-05	5.40059e-05	0	0	0.00505501	0.00024983	0.000459942	0.000890387	0	0	0.00110062	4.79377e-05	0.00134415	0	5.27097e-05	0.00229967	0.034321
Dokdonella	0.0121028	0.0439042	0.0357412	0.033913	0.0284975	0.0113369	0.0477439	0.0311037	0.427058	0.109195	0.0251623	0.0672326	0.106916	0.136144	0.0178969	0.00291015	0.0597843	0.185997	0.137199	0.0451767	0.0502226	0.00400108	0.0224733	0.0336548	0.0087178	0.0615008	0.000808606	0.0501021	0.000368437	0.0249109	0.0890851	0.0304252	0.0296352	0.0149475	0.011611	0.0349209	0.0488301	0.008723	0.00849083	0.0161425	0.00188128	0.0416613	0.0651764	0.0134106	0.0144746	0.00603205	0.0420856	0.0413573	0.206875
Dokdonia	8.58557e-05	0.000161843	0	0.000219526	0.000276262	0	0	0	0.000481364	0.000361291	2.12563e-05	0.000697511	0.000294423	0.000584942	0	0	0.000195191	0.000134955	0.00204139	7.57116e-05	0.000441088	0.00071783	0	0.000155802	8.39511e-05	0.000237902	6.98445e-05	0.000441063	0	5.51949e-05	0.00112392	0.000104761	0.000555852	0.000322699	0.000144412	0	0.000125467	0.000161125	4.15385e-05	0	0	9.12989e-05	0.000266532	2.7513e-05	0.000130375	0.000193391	8.8184e-05	0	0.0011645
Dolichospermum	0	0	0	0	0	0	0	0	0	0	0	0	0	0	0	0	0	0	0	0	0	0	0	0	0	0	0	0	0	0	0	0	0	0	0	0	0	0	0	0	0	0	0	0	0	0	0	0	0
Dolosigranulum	0.00122763	0.00043352	0.00303264	0.000453496	0.000497438	0.000263685	0.00182999	0.00250792	0.00149653	0.00351499	0.00315843	0.000834004	0.00200281	0.00238071	0.00115788	0.00130297	0.00182802	0.00286468	0.00160127	0.00287943	0.0014054	5.58728e-05	0.00270009	0.00198431	0.00252782	0.0021055	4.19757e-05	0.00562064	5.17527e-05	0.00140674	0.0159049	0.00178577	0.000585329	0.000657942	0.000518244	0.00128785	0.000830177	0.000856018	0.00287542	0.00154963	0	0.000645997	0.00454935	0.00131403	0.00204694	0.00117725	0.000561883	0.00262653	0.00118786
Domibacillus	0	0	0	0	0	0	0	0	0	0	0	0	0	0.000128511	0	0	0	0	0	0	0	0	0	0	0	0	0	0	0	0	0	0	0	0	0	0	0	0	0	0	0	0	0	0	0	0	0	0.000288378	0
Dongia	0.000156991	0.00374768	0.000132966	7.95342e-05	0.000167938	0.000134881	0.0133673	0.00461831	0.000721768	0.000588439	0.000138481	0.000469275	0.000355874	0.0136393	6.4613e-05	0.000133301	0.000187016	0.000256437	0.000491455	0.000267177	0.000191706	0	0.00165739	0.00135337	6.84553e-05	6.4621e-05	2.57659e-05	0.0013554	3.17674e-05	0.000215875	0	0.000750006	5.38939e-05	5.04831e-05	0	0.00256919	0.000833871	0.000145958	9.05137e-05	0.00107011	3.82991e-05	0.000545232	0.000514413	8.96214e-05	0.000197446	0.000127523	0.00135497	0.000322449	0.00410143
Dorea	0.76047	0.224438	1.19513	1.24239	0.163751	0.875424	0.708868	1.24654	0.572036	0.864401	0.854778	0.965395	0.83767	0.332569	0.926127	2.93116	0.533686	0.976074	0.697432	1.05141	1.16866	0.0493565	4.5129	0.765468	1.05846	0.764305	0.0239194	0.076326	0.131659	0.384791	1.51609	1.02194	1.03125	0.404129	0.218257	2.10586	0.10049	0.188971	1.35663	0.412393	0.0389133	0.56051	1.14362	0.387088	0.768787	0.231442	1.69398	4.65633	0.24308
Draconibacterium	0.00467707	0.00938553	0.00516126	0.010202	0.0262254	0.00465624	0.115668	0.0261794	0.0186949	0.00973934	0.0104778	0.00701051	0.0135014	0.0458786	0.0102741	0.0130801	0.0429556	0.00874851	0.0257581	0.00933011	0.0100288	0.0427964	0.0826627	0.0144799	0.00304834	0.00947317	0.000868142	0.161987	0.000206559	0.0242817	0.0165915	0.0208028	0.00707233	0.0790194	0.0144086	0.00992983	0.0413772	0.0757173	0.00580516	0.0101912	0.000452782	0.00635797	0.0132056	0.0176058	0.026759	0.0460575	0.0154362	0.0069888	0.0493501
Duganella	0.00652924	0.00120112	0.00113602	0.00228856	0.00367686	0.00240044	0.00575829	0.00200437	0.00685409	0.0211532	0.0710443	0.0285949	0.00334818	0.102788	0.0016561	0.00219181	0.00439289	0.00361413	0.0325133	0.00349856	0.00296671	0.168297	0.00220419	0.00211075	0.00189804	0.00378138	0.248326	0.00297946	0.0152246	0.00390748	0.0112133	0.00125552	0.00842716	0.00136718	0.00376912	0.00105132	0.00181469	0.0732685	0.00264826	0.000977519	0.00286468	0.022077	0.00312743	0.0053021	0.00211805	0.00111008	0.00269256	0.00395043	0.0167052
Dyadobacter	0.00190317	0.00584229	0.001218	0.00355995	0.00629905	0.000880224	0.00460043	0.000627937	0.00219481	0.00666874	0.00343035	0.00383935	0.0107738	0.00804563	0.00159369	0.000268286	0.00384057	0.00223193	0.0120684	0.00329086	0.00270857	0.0110413	0.00207888	0.00211287	0.000415737	0.00609025	0.00314581	0.00590176	0.000102619	0.00319885	0.00262157	0.00197984	0.0124548	0.00651584	0.0070594	0.000258132	0.00418813	0.00352742	0.00158989	0.000391192	7.7815e-05	0.0169742	0.00403025	0.00134984	0.00333991	0.00392586	0.00129827	0.000479444	0.0100407
Dyella	0.00711694	0.0220362	0.0217472	0.0161979	0.0123444	0.0126437	0.227945	0.046072	0.0995498	0.0326773	0.0137542	0.820006	0.0535537	0.177504	0.0323309	0.00948019	0.0211331	0.0975078	0.0841332	0.0208099	0.0239037	0.00443818	0.0393599	0.030845	0.0103701	0.0376408	0.00116723	0.0605251	0.00113501	0.02002	0.0453613	0.0423693	0.012582	0.00887396	0.00648814	0.0286247	0.022358	0.00757837	0.0175962	0.116101	0.00999772	0.0200596	0.0397846	0.00791162	0.0124395	0.00882107	0.047095	0.07355	0.0769553
Dysgonomonas	0.0320394	1.06249	0.889623	0.232341	0.197343	0.231044	0.318632	0.126463	1.17671	0.52308	0.67108	0.309334	0.186332	0.22285	0.237104	0.0911878	0.479053	0.479123	0.247545	0.121245	0.219639	0.067125	0.391845	0.429093	0.087733	1.75866	0.00492456	0.238269	0.00166103	0.0816895	0.241719	0.365958	0.0621136	0.312532	0.102673	0.0759779	0.122016	0.23724	0.456681	0.0247293	0.022726	0.124915	1.1954	0.144185	0.155116	1.24316	0.174705	0.324821	0.524477
Echinicola	3.39692e-05	0.000143949	4.79514e-05	0.000281619	0.000165676	0.000116741	0.000243057	0.000384346	0.000393681	0.000212208	0.000337098	0.000184619	0.000350014	0	0.00017476	0	2.89043e-05	3.96337e-05	0.000508134	0.000158355	0.000414807	0.00212978	0	5.49072e-05	2.4687e-05	6.99126e-05	0.00016768	0.000270679	1.71844e-05	0.000133459	0	3.12085e-05	0.000332184	0.000245776	0.000108206	0.000106907	0.000307591	6.41265e-05	9.79256e-05	6.43187e-05	0	0.000134064	0.00015901	6.46402e-05	9.70973e-05	0.000114972	5.33062e-05	0.000116284	0.00345422
Ectothiorhodospira	0.00100874	0.00154757	0.00134145	0.000470845	0.000812861	0.000791988	0.00636458	0.00789462	0.00528002	0.00101086	0.0018027	0.00342306	0.00350839	0.00884908	0.00895918	0.000455636	0.00129489	0.00258036	0.00282499	0.001924	0.00237102	0.000383672	0.00647892	0.0133568	0.00120803	0.00261058	0.000172932	0.046897	2.7146e-05	0.00160005	0	0.0021507	0.000586199	0.00183129	0.00139147	0.000919022	0.0028694	0.00248776	0.00227199	0.00656958	0.000163013	0.0011264	0.0034103	0.000862879	0.0009954	0.00202495	0.00309994	0.0137797	0.00785152
Edaphobacter	1.16484e-05	0	1.6443e-05	0	0	0	0.00037506	0	9.73704e-05	0	0	0	0	0.000903577	0	9.89065e-05	0	0	0	0	3.55604e-05	1.27236e-05	7.68595e-05	2.51043e-05	0	2.39737e-05	0	0	0	0	0	0.000149824	0	0	0	0	0	0	0	4.4111e-05	0	0	0	0	0	0	0	0	0.000980578
Edwardsiella	0.0071183	0.00578727	0.0243595	0.00673856	0.0115081	0.00488059	0.0129361	0.0310235	0.00940084	0.00516747	0.022488	0.00427469	0.00337302	0.0231536	0.00563544	0.0182113	0.00409885	0.00726403	0.012744	0.00482948	0.00831608	0.00311368	0.0193192	0.0143674	0.00425963	0.0107979	0.00518261	0.00194256	0.000279856	0.00444004	0.0105288	0.0343752	0.0100951	0.00989825	0.00672654	0.018709	0.00518253	0.00714203	0.00736503	0.00509704	0.010615	0.00424701	0.0103898	0.00320732	0.00457087	0.0385709	0.0169928	0.00920424	0.0314652
Effusibacillus	0	0	0	0	0	0	0	0	0	0	0	0	0	0	0	0	0	0	0	0	0	0	0	0	0	0	0	0	0	0	0	0	0	0	0	0	0	0	0	0.000214478	0	0	0	0	0	0	0	0	0
Eggerthella	0.0661612	0.0511657	0.427916	0.136566	0.0221311	0.066397	0.184023	0.285165	0.240643	0.201126	0.148427	0.207225	0.157694	0.0978361	0.113742	1.14873	0.078664	0.245226	0.13389	0.217245	0.171552	0.00888235	0.515404	0.158286	0.114265	0.251547	0.00385084	0.0257487	0.0151527	0.120403	0.431061	0.371581	0.207153	0.042095	0.0690557	0.293382	0.0227976	0.0296745	0.22462	1.14598	0.0101559	0.0506355	0.10589	0.036518	0.17055	0.0855799	0.394992	0.441002	0.041626
Eggerthia	0.00190975	0.000622525	0.00400918	0.0068222	0.000476206	0.00849849	0.00315339	0.0129278	0.0069586	0.00275316	0.0119145	0.00266136	0.00111003	0.000759699	0.00735615	0.0112263	0.00233333	0.00971269	0.00316805	0.00500021	0.00478369	0.000213952	0.0113087	0.00522395	0.00790036	0.00584534	8.03681e-05	0.000384339	0.00064407	0.00144289	0.00570976	0.00386899	0.00325001	0.0031493	0.000310078	0.0123288	0.00101149	0.00245845	0.0096697	0.00203979	7.96408e-05	0.00332403	0.0119194	0.00209658	0.00341526	0.00152477	0.0112191	0.0149189	0.0012793
Ehrlichia	0	0	0	0	0	0	0.000521332	0	0	0	0	0	0	0	0.000129554	0	0.000107137	0	0	0	0	0	0	6.78401e-05	0	0	0	0	0	0.00024734	0	0	0	0	0	0	0	0	0	0.000240481	0	0	0	0	0	0	0	0	0
Eikenella	0.0608463	0.104538	0.401405	0.0487834	0.0329777	0.366506	0.0150668	0.255624	0.732039	0.153744	0.140695	0.110509	0.050355	0.02677	0.415	0.00409741	0.0665931	0.503551	0.0830394	0.104063	0.142361	0.0208445	0.0208412	0.253854	0.243958	0.0756609	0.00165599	0.0175602	0.00159786	0.0797132	0.11083	0.0126554	0.062047	0.108199	0.0104449	0.230841	0.0346285	0.0542456	0.331147	0.0049838	0.00346038	0.0783952	0.173727	0.0518402	0.0495059	0.302064	0.0371744	0.187717	0.0174461
Elioraea	0.000597494	0.00125035	0.00234286	0.00123323	0.00118363	0.00110275	0.0120339	0.0133538	0.00453208	0.00193542	0.00206591	0.00890007	0.00674935	0.0226592	0.00473609	0.00281852	0.00210895	0.00888194	0.00189353	0.00118778	0.00182404	0.000120861	0.0134335	0.00918086	0.000739793	0.00309706	0	0.0507173	0.000134338	0.00173885	0.00602079	0.00239905	0.000734367	0.00113858	0.0015134	0.00431799	0.00169784	0.00242777	0.0010526	0.00754214	0.000593852	0.00104804	0.00611171	0.00101064	0.000834961	0.000748988	0.00635497	0.00719664	0.0105992
Elizabethkingia	0.0834721	0.847957	0.335041	0.160053	0.344439	0.571444	2.83558	0.538636	0.162857	0.157048	0.463006	0.136194	0.166002	0.55859	0.39221	0.0773638	0.385956	0.129762	0.0977207	0.112297	0.129831	0.301218	0.389573	0.116412	0.435567	0.3451	0.0502413	0.0524578	0.00339006	0.339851	0.119699	0.422874	0.228802	1.11122	0.240558	0.199061	0.122977	0.792044	0.562817	0.031889	0.0279856	0.0974086	0.336196	0.146504	0.171487	0.103642	0.921663	0.152351	0.0650123
Elstera	0.00047227	0.000912878	3.50875e-05	0.00018889	0.00659907	0.000427116	0.00871477	0.000562475	0.00145444	0	0.000237529	0.00195883	0	0.0141396	0.000818414	0	8.46007e-05	0	0.00487622	0.00354687	0.00652584	0	0.00295217	0.000455342	0	0.00291596	6.11928e-05	0.000195092	0	0.00092773	0.0019322	0.0208723	0.000711085	0.000359684	0.00147953	0.000312908	0.0092052	0.00480679	0.000250793	0	0.000161704	0.00616058	0.00954094	0.000354744	0.00628074	0.0026248	0.00210631	0	0.00165952
Elusimicrobium	0.00121703	0.000163724	8.1808e-05	0.000220202	0.000169077	0	0.0114034	0	0.000121111	0	0	0	0.000119429	0.000899105	0.000238521	0.00787335	9.86251e-05	0	0	0	0.000176922	0	0.0133838	0	0.00016847	0.00023855	0	0	0	0	0	0.00649573	0	0.00018636	0	0.000364779	0.000598551	0.000107762	0.000334134	0	0.000471275	9.14884e-05	0	5.51401e-05	0.000132523	0.000156919	9.09437e-05	0.000991943	0.00100937
Empedobacter	0.231164	4.9099	1.25424	0.969028	1.11691	0.0788912	0.101984	0.103154	0.155936	2.17776	0.445452	0.737991	0.73506	0.082086	0.146474	0.0460635	2.11306	0.0661092	0.316225	0.244624	0.311524	1.36874	0.0929691	0.285284	0.146423	1.5241	0.0651082	0.065249	0.00561583	0.127931	0.159117	0.0506253	0.88804	6.87363	0.145107	0.717868	0.643044	2.09502	0.595439	0.0214948	0.0131325	0.342485	0.290625	0.934656	0.569727	0.809731	0.0411862	0.0678354	0.0734891
Emticicia	0.000357326	0.000869273	0.00011209	0.000226284	0.0022008	0.000204669	0.00767023	0.000748699	0.000124456	0.000992107	0.000262664	0.000107891	0.00315002	0.0132431	0.000653624	0.000168559	0.00229725	0.000324264	0.0011186	0.000285869	0.000303014	0.000216839	0.00353662	0.000941232	0.000981031	0.000326853	0.00915526	0.0369269	2.00849e-05	0.00062394	0	0.0194418	0.00179458	0.000989454	0.0109363	0.000124952	0.00357334	0.000332215	0.000543659	0.00142833	8.07153e-05	0.00150425	0.00055755	0.000188877	0.000340459	0.000134378	0.00049843	0.000611604	0.0277752
Endomicrobium	0.000539499	0.000423371	0.000253855	7.59222e-05	5.82951e-05	0.000412019	0.00364578	0.00339121	0	0.00337029	0.000176256	0.000162896	0.000864722	0.00309997	0.0008635	0.00305393	0	0	0.000125103	0	0	0.000130955	0.00474637	0.000129191	0.000261386	0.000123372	0	0.00188196	0	0.00365041	0	0.000991308	6.85951e-05	9.63808e-05	0	0	0.000265334	0.000111464	0.000518418	0.000227002	0	0.000567786	0.0011224	5.70342e-05	0.000342689	0	9.40677e-05	0.00102602	0.0153126
Endozoicomonas	0	0	0	0	1.70581e-05	5.93348e-05	6.07823e-05	0	6.689e-05	0	0	0	0	0	3.60963e-05	0.000288519	0	0	0.000176622	0	0	1.91598e-05	0.000115739	0	7.56847e-05	0	2.87885e-05	0	1.71895e-05	0	0	0	2.0072e-05	0	0	0	2.50673e-05	3.15914e-05	0.000197498	0	5.66078e-05	2.76906e-05	0	0	0	0	0.000108373	0	0.000299106
Enhydrobacter	0.861072	35.4832	43.1545	0.595465	10.0247	77.3243	0.556174	3.78973	0.308158	1.42097	3.32545	1.61885	1.03729	1.36403	19.2041	0.452771	6.15854	0.477246	1.15574	1.81513	0.945845	2.65917	0.911588	1.42239	7.32981	1.63553	3.33857	0.625161	0.209099	2.24487	1.0534	0.984591	1.88929	6.33481	2.64785	2.07238	9.71662	10.7339	39.0643	0.744726	1.80993	0.352073	1.55209	2.54979	3.30508	0.256272	2.14742	3.97025	0.437254
Enhygromyxa	0.000109532	0.000412585	0	1.15606e-05	2.66297e-05	1.56845e-05	0.000326553	6.88504e-05	7.62997e-05	0	3.35481e-05	0	0.000169291	0.0133112	0	0.000155007	3.10669e-05	2.12995e-05	0	0	8.35956e-05	0	0.000481818	0.000127866	2.6534e-05	1.87859e-05	0	0.000859696	0	0.000125513	0	1.67718e-05	0.000240234	1.46758e-05	0	5.74527e-05	0.00199318	6.78901e-05	3.94696e-05	0.000449351	7.42258e-06	0	0	8.68457e-06	0	3.70721e-05	5.72945e-05	0.00153106	0.0313977
Enorma	0.00451086	0.00589981	0.0367905	0.0244927	0.00519911	0.00581339	0.00478166	0.0348132	0.0105614	0.00861046	0.00957915	0.00839903	0.0216043	0.00971979	0.00807941	0.0244706	0.0103065	0.0293367	0.0139468	0.0223636	0.0175961	0.000729963	0.0234254	0.0224139	0.00546375	0.0107452	0.00020565	0.00196693	0.000507102	0.0122251	0.0860392	0.0132002	0.0204084	0.00396214	0.00407301	0.0347024	0.00338939	0.00349489	0.00794677	0.0134442	0.000645333	0.010286	0.0058654	0.00302021	0.00711547	0.00797296	0.0713766	0.0193022	0.00327355
Ensifer	0.0125843	0.0158083	0.0238013	0.0157338	0.00421923	0.0260621	0.0206581	0.103213	0.0247524	0.0255295	0.0190887	0.0373156	0.0170157	0.018131	0.0117705	0.0195262	0.013908	0.022277	0.00662024	0.00702691	0.00977787	0.00402734	0.16362	0.0265728	0.0138225	0.0222229	0.000460006	0.00605306	0.000466996	0.0137247	0.0375775	0.00606437	0.0244561	0.0138349	0.00369364	0.0602228	0.00628543	0.00528524	0.00740062	0.0105087	0.000536245	0.0429286	0.0122636	0.00381676	0.00897803	0.00412083	0.0380494	0.023321	0.00897154
Enterobacter	0.407293	1.20893	20.0879	1.38714	0.817127	4.73248	3.6272	22.5196	2.35983	1.56687	4.90999	1.34774	0.721457	7.51398	4.11979	5.23147	1.12863	2.4548	1.67452	0.902259	1.01008	0.261497	5.77014	3.13968	3.2492	1.70825	0.698411	0.944538	0.102102	0.665172	1.35322	11.9707	1.81701	2.41395	0.654707	9.57832	0.425034	0.934119	3.75243	2.88132	2.1929	0.997069	2.25437	0.60344	0.816183	4.06466	10.4271	3.31535	0.641281
Enterococcus	1.19581	0.257695	3.30833	1.96174	0.367471	0.876129	0.300526	1.97158	6.14912	4.06408	6.18203	4.37654	1.96713	0.260487	1.04529	2.48663	1.89805	3.1423	3.11848	2.91765	3.5487	0.0486693	3.12787	1.91469	0.951459	4.68024	0.104186	0.25329	0.0997887	2.18783	2.42568	0.833967	0.826301	0.248623	0.53532	2.21297	0.23472	1.27299	1.08326	0.348505	0.621355	1.85223	2.89165	2.91829	1.53289	0.210566	0.704603	0.910331	0.481075
Enterorhabdus	0.00328626	0.00203208	0.0267016	0.00878587	0.00127591	0.00532562	0.00456609	0.00782368	0.0106147	0.00816718	0.00681955	0.00954011	0.0102789	0.00182123	0.00788649	0.032447	0.00740534	0.0120099	0.0149837	0.0237444	0.0266173	0.000314912	0.0183198	0.011464	0.016432	0.0149163	7.83847e-05	0.00603414	0.00128778	0.00702987	0.027376	0.0115555	0.0080662	0.00180514	0.0042575	0.0150928	0.00122856	0.00101223	0.00906302	0.0131615	0.000335963	0.00417952	0.00687677	0.00567748	0.0102998	0.00385081	0.0116402	0.0221524	0.00334751
Enterovibrio	0	0	0	0	0	0	0	0	0	0	0	0	0	0	0	0	0	0	0	0	0	0	0	0	0	0	0	0	0	0	0	0.0001564	0	0	0	0	0	0	0	0	0	0	0	0	0	0	0	0	0
Entomoplasma	0.00011015	0	0	0	0	0	0	0	0	0	0	0	0.000226995	0	0	0	0	0	0	0	0	0	0	0	0	0.000226702	0	0	0	0	0	0	0	0	0	0	0	0	0	0	0	0	0	0	0	0	0.00051856	0	0.000319745
Epilithonimonas	0.377796	0.378128	0.0855352	2.49263	0.66315	0.0977848	0.120095	0.0444342	0.207915	0.693583	0.147739	0.380095	1.18671	0.222314	0.143155	0.0273002	0.584427	0.162593	0.725671	1.34862	1.0383	2.60653	0.0786283	0.207806	0.0551966	0.77815	3.80577	0.054706	0.00432217	0.365883	0.306734	0.105886	5.81393	0.35778	0.410663	0.0348141	0.37871	0.456414	0.148428	0.0176247	0.0110982	0.609221	0.472139	0.240343	0.827124	0.0736328	0.319662	0.106831	0.0973122
Epulopiscium	0	0	0	4.49131e-05	0	0	0	0.000133742	7.41062e-05	0	0	0	0	0	0	0	0	0	0	0.00013927	0	0	0	0	0	7.29832e-05	0	0	0	0	0	6.51584e-05	0	0	0	0	0	0	0	0	0	5.59807e-05	0	0	4.05448e-05	0	0	0	0
Eremococcus	0.000483301	0.000379269	0.000909645	0.000812674	0.000208891	0.0003691	0.000192118	0.000607592	0.00411191	0	0.00337857	0.00217394	0.00088531	0.000277705	0.00342573	0.00455968	0.000360859	0.00162903	0.00145693	0.00160609	0.00622119	0	0.00281646	0.00109946	0.000780526	0.00165782	0	0.00210741	0.000160208	0.000632933	0	9.86718e-05	0.000482142	0.00112243	6.80087e-05	0.00135203	0	0.000499264	0.00393166	0.000192925	0.000131006	0.000678189	0.00201097	0.000613117	0.000736781	0.000581608	0.000589883	0.00349273	0.000311763
Erwinia	0.104494	0.00708416	0.0327993	0.101311	0.0124143	0.00678515	0.00525464	0.0240733	0.0212377	0.0189508	0.0390631	0.00692589	0.00766104	0.0546149	0.00502256	0.0246601	0.0125249	0.0143593	0.0194964	0.0103456	0.00959379	0.057499	0.0285244	0.0206662	0.0320001	0.018431	0.0148727	0.00355416	0.000615802	0.00452468	0.00500254	0.0246209	0.0274794	0.00722549	0.00659998	0.0535164	0.00368144	0.00692952	0.0110934	0.00647271	0.38592	0.0076471	0.0339982	0.00724083	0.00407327	0.0901721	0.0167619	0.00416541	0.00450688
Erysipelatoclostridium	0.029264	0.0577871	0.177151	0.290322	0.0175705	0.075305	0.0565991	0.140564	0.250284	0.174835	0.156998	0.365532	0.240263	0.0221978	0.0339641	0.181003	0.0692558	0.205469	0.103204	0.208615	0.214873	0.00463019	0.323381	0.0981982	0.0707752	0.223054	0.00190703	0.00769315	0.00696153	0.0982838	0.496531	0.0800369	0.114396	0.0332083	0.0382273	0.13164	0.0169201	0.0162753	0.0748364	0.0296545	0.00338963	0.0948955	0.108966	0.0200488	0.0952012	0.0241209	0.132031	0.279928	0.0356604
Erysipelothrix	0.0188874	0.0262049	0.127304	0.0461916	0.0209037	0.0194666	0.275618	0.0723669	0.296528	0.170239	0.13953	0.131664	0.0427921	0.0490267	0.120605	0.148426	0.347042	0.154327	0.0725158	0.0676641	0.0881937	0.00290297	0.0674575	0.0997833	0.056626	0.143529	0.00198324	0.236125	0.00635767	0.0768284	0.120738	0.0597365	0.0161426	0.0492312	0.0222156	0.0432557	0.012959	0.0369822	0.122578	0.296964	0.00403555	0.0261212	0.121499	0.0316811	0.0790658	0.0652932	0.024274	0.168499	0.0666533
Erythrobacter	0.0203672	0.0204795	0.0206556	0.0449709	0.0252514	0.0196591	0.243939	0.0678516	0.109182	0.0537409	0.0380806	0.0444428	0.110193	0.329977	0.141545	0.0296188	0.0316634	0.180322	0.0250833	0.017086	0.0400123	0.00714452	0.172948	0.14648	0.0159052	0.0361852	0.00201668	0.11105	0.0112569	0.0214029	0.0853525	0.0524645	0.0121184	0.0409601	0.0250499	0.0441724	0.0405471	0.0146311	0.0428198	0.226996	0.00361674	0.0493729	0.0906547	0.0329659	0.0258879	0.0446732	0.0716188	0.155844	0.105077
Escherichia	3.75768	2.34328	12.1657	7.02076	3.68765	3.65901	10.6281	11.84	6.48371	5.33481	9.97063	2.38033	2.98388	4.27408	6.71228	58.0535	2.45931	10.7937	3.36129	4.34168	3.8621	0.716832	27.1597	5.10217	2.70609	5.40429	0.679046	2.91084	0.426315	2.00426	6.01181	29.4738	4.25717	5.66261	0.725781	16.3205	1.01123	3.08549	4.63721	8.83163	3.15533	3.39837	8.53959	3.72894	3.96319	16.3854	10.9132	18.5669	0.969807
Ethanoligenens	0.00357753	0.00165466	0.0151056	0.00489199	0.00206283	0.00413455	0.0141582	0.0238809	0.00701315	0.00810898	0.018199	0.00275307	0.00443654	0.0212842	0.0187635	0.0836037	0.00501067	0.00982576	0.00693767	0.00688011	0.00715218	0.000103746	0.0131607	0.0305338	0.00828305	0.0109467	0.000233825	0.0288248	0.00169769	0.00454004	0.02338	0.0770795	0.0015216	0.00315602	0.00096229	0.0326813	0.00406394	0.00476843	0.0193487	0.0336894	0.0016992	0.00239901	0.0112631	0.0126214	0.00463337	0.00741509	0.019525	0.0605834	0.0101092
Eubacterium	1.0919	0.440572	1.95577	2.57633	0.484043	1.80814	1.60269	1.40346	1.44738	1.38889	1.38518	1.53473	2.29211	1.31329	1.68348	2.39026	1.39235	2.06502	1.30279	1.83826	2.46153	0.1055	3.06893	1.79503	2.1147	2.36723	0.0353866	0.317671	0.12442	0.802292	2.82061	3.04168	1.30751	1.36775	0.453204	2.10138	0.346139	0.659535	2.79198	0.567005	0.0908682	1.39891	2.82614	0.730884	1.82306	1.28445	3.18498	5.16953	0.796059
Eudoraea	7.3148e-05	0	0	0.00018529	0.000331966	0	0.000348927	0	0.000815273	0.000456961	1.79233e-05	0	0.000100494	0.000252186	0	0	0.000331954	0	0.00101773	0.000383041	0.000446616	0.00881566	0	2.62745e-05	0	5.01824e-05	0.000400179	0	0	9.57949e-05	0	0	0.00549658	0	0.0013587	0	3.59753e-05	0.000544061	0	0	0	0.000153967	0	0	0.000111512	3.30101e-05	0	0	0.000283113
Euryhalocaulis	0.000143316	0.000161952	0.000202306	0.000181516	0	9.85059e-05	0.000512728	0.00064862	0.000359399	0.000358121	0.000168558	0.000545234	0.000295341	0.00251989	0.00011797	0	0.00039023	0.000535085	0.000239278	0.000112571	8.75034e-05	0	0.000189128	0.00083395	0.000208308	0.000117984	0	0.000449942	0	0.00174549	0	0.000263337	0.000393595	0.000138257	0.000108902	0.000360831	0.000592072	5.32977e-05	4.13147e-05	0.000651264	0	0.000361992	0.000134173	8.18148e-05	0.000131089	3.88051e-05	0.000269878	0.000196241	0.000748833
Exiguobacterium	0.0063407	0.00295341	0.0156691	0.00624607	0.00280922	0.00585114	0.0409695	0.00667589	0.0173711	0.0201126	0.0143513	0.188936	0.00765813	0.0118105	0.0304615	0.0104714	0.00519124	0.0154194	0.0445058	0.053133	0.0483878	0.00533045	0.248462	0.0106037	0.00179527	0.016035	0.0656122	0.100021	0.000869425	0.00976981	0.0216875	0.0122727	0.00553521	0.00242432	0.0132781	0.0130017	0.00297571	0.00784178	0.0104305	0.0197276	0.00042185	0.0147972	0.0217224	0.324387	0.00903596	0.00480296	0.00944124	0.00988567	0.00633157
Facklamia	0.00791487	0.00355872	0.507302	0.00974638	0.00123587	0.00671495	0.0110868	0.0243418	0.0106939	0.00971908	0.0364916	0.00759578	0.0112312	0.00223511	0.144663	0.024565	0.0141072	0.0175709	0.0182575	0.0120339	0.0195312	0.000705994	0.0221554	0.0113826	0.042696	0.0185145	0.000299691	0.00720593	0.00127606	0.0110867	0.0246912	0.0851337	0.00311789	0.00437039	0.00174696	0.0199611	0.00120363	0.00893778	0.0713729	0.0237486	0.00120987	0.00871058	0.0205205	0.0050908	0.00682144	0.00812179	0.0164493	0.0464645	0.00553447
Faecalibacterium	6.48647	1.84966	18.2919	116.748	4.86794	10.6599	6.90649	10.4174	23.161	24.7804	32.1441	12.7137	18.9671	11.4034	2.78667	6.58147	18.4721	25.5523	11.0613	20.8323	27.6736	0.53958	8.60041	17.6563	11.803	27.1031	0.37162	1.02818	0.33218	5.47093	30.9134	14.4994	15.8101	27.0155	2.96434	88.4011	3.25851	7.2558	10.0332	1.24408	0.609779	25.0534	42.1652	8.74595	36.5412	9.39774	20.4916	10.1635	4.49014
Faecalibaculum	0.00303454	0.00121713	0.00682202	0.0187899	0.00109298	0.00296125	0.00442298	0.00706469	0.00508889	0.00421267	0.00732531	0.00549747	0.00440061	0.00135617	0.00254412	0.0143146	0.00401657	0.00804276	0.00492569	0.00544394	0.00766273	0.000122765	0.0163149	0.0050059	0.00762339	0.00585992	0	0.00117617	0.000303233	0.00235499	0.0116488	0.00667724	0.00600179	0.00764987	0.00104381	0.0290043	0.00138188	0.00174154	0.00664192	0.00198618	0.00012186	0.00573674	0.00876836	0.00228126	0.00651078	0.00228237	0.00805417	0.0184674	0.00141374
Faecalicoccus	0.00788719	0.00310598	0.0221998	0.031482	0.00395131	0.0102673	0.00786664	0.0146029	0.0135856	0.0137364	0.0156363	0.0158475	0.0153671	0.00543838	0.00472167	0.0385586	0.0104939	0.0302285	0.0153631	0.0264078	0.02437	0.000522136	0.0684432	0.0173073	0.013062	0.020955	7.84532e-05	0.000375181	0.0014509	0.0107047	0.0501634	0.00746578	0.0107211	0.0102219	0.00550895	0.0336982	0.0030327	0.0049775	0.0126776	0.0072407	0.000272101	0.0123002	0.0134255	0.00509382	0.0100016	0.00828349	0.0533335	0.0271633	0.00541155
Faecalitalea	0.169893	0.064237	0.343192	0.464153	0.0499237	0.138311	0.0833404	0.263389	0.197459	0.217834	0.192348	0.219784	0.436143	0.0543483	0.0750461	0.412045	0.184947	0.373732	0.294123	0.404692	0.478587	0.00592489	0.44802	0.230827	0.14508	0.419035	0.00512684	0.0171054	0.011123	0.127864	0.470589	0.280492	0.283858	0.149117	0.086298	0.584371	0.045732	0.0488993	0.216192	0.0735434	0.00807356	0.22707	0.384262	0.0945083	0.341652	0.104054	0.388888	0.453928	0.0991118
Falsirhodobacter	0.00224926	0.000874876	0.000506173	0.00202305	6.34021e-05	0.000224057	0.0010496	0.00135238	0.00197556	0.00224006	0.00134188	0.00451775	0.0034932	0.00269724	0	0	0.0004438	0.00205382	0.0023811	0.00162165	0.00109467	0.000534105	0.000645273	0.00126458	0	0.000939265	0	0.00204684	0	0.00134475	0	0.000119795	0.00253655	0.000576534	0.000288986	0.000615547	0.000240482	0.000666758	0	0	0	0.00319056	0.000305183	0.000434216	0.000596337	0	0.000920778	0.000223181	9.46257e-05
Fangia	0	0	0	0	0	0	0	0	0	0	0	0	0	0	0	0	0	0	0	0	0	0	0	0	0	0	0	0	0	0	0	0	0	0	0	0	0	0	0	0	0	0	0	0	0	0	0	0	0
Fenollaria	0.0266306	0.0130636	0.0132909	0.0309768	0.0108901	0.00555251	0.00259113	0.0189108	0.0548372	0.0494217	0.0298959	0.0504148	0.034558	0.00230489	0.0261399	0.0274372	0.012041	0.0830735	0.0247657	0.0552116	0.0328255	0.000791117	0.0121311	0.0195114	0.00890753	0.0576754	0.00141728	0.00262365	0.00112735	0.0306437	0.0454733	0.00798481	0.0282424	0.00591206	0.00352786	0.0298072	0.00419223	0.00714803	0.0160607	0.00527441	0.00108732	0.0102022	0.0633722	0.00800417	0.0386654	0.00897561	0.0158243	0.0307054	0.00857131
Fermentimonas	0.00874874	0.0120227	0.0085683	0.0103935	0.0137184	0.0050111	0.068665	0.0163701	0.0348653	0.0330466	1.0022	0.00967558	0.0174701	0.100132	0.0472423	0.0195792	0.00946405	0.040514	0.02208	0.00918922	0.0113873	0.0114083	0.0548182	0.0252497	0.00616096	0.034965	0.00161397	1.93332	0.000548939	0.0143884	0.18979	0.0287863	0.00496685	0.0172833	0.00429453	0.0102451	0.0214638	0.0341121	0.0195509	0.00667746	0.00187512	0.00851155	0.0571438	0.010034	0.0150044	0.773509	0.0146336	0.0797479	0.323946
Ferrimicrobium	0	0	0	0	0	0	0	0.000122653	0	0	0	0	0	0	0	0	0	0	0	0	0	0	0	0	0	0	0	0	0	0	0	0	0	0	0	0	0	0	0	0	0	0	0	0	0	0	0	0	0
Ferrimonas	4.15759e-05	6.28841e-05	3.14213e-05	0	0.000189097	3.82487e-05	0.00014843	0.000419752	4.65168e-05	0	1.63623e-05	6.0488e-05	9.1742e-05	0.00123042	0.000451467	0.000189002	0	5.19418e-05	0.000334588	0	6.79531e-05	0.000194511	0.00058749	0	3.23534e-05	0	3.65326e-05	0	0	4.37259e-05	0	0.00433879	7.64142e-05	3.57891e-05	0	0	0.000253796	0.000242543	0.000222603	8.39617e-05	0.000155731	7.02787e-05	0.000104195	0	5.09002e-05	0.000997291	0	7.61981e-05	0.000458587
Ferriphaselus	0.00390114	0.00275527	0.00121152	0.000543507	0.0012899	0.0030836	0.020656	0.00573815	0.00375018	0	0.000630887	0.00487654	0.00273339	0.0175517	0.00361261	0.00298122	0.00225724	0.000546201	0.00423365	0.00214498	0.00309647	4.26125e-05	0.00566301	0.00449809	0.00391249	0.00248899	0.000384163	0.00887959	0	0.00298874	0.00909763	0.00996379	0.000624978	0.00232079	0.00123515	0.000736653	0.00368379	0.00232128	0.00416107	0.00162505	0.000348963	0.000492683	0.00219136	0.000482528	0.00182876	0.00052815	0.00483628	0.00333863	0.0424661
Ferrovum	0.0441542	0.0252203	0.0497187	0.00797205	0.0182925	0.0610365	0.404243	0.10186	0.0579698	0.02333	0.0220185	0.122237	0.0302076	0.0957997	0.0804582	0.0236793	0.201623	0.036323	0.0614629	0.0355494	0.0277738	0.00915623	0.0638416	0.0573329	0.0527506	0.0524451	0.0068179	0.0495229	0.00183495	0.0457953	0.0661259	0.0687286	0.00922521	0.0331108	0.0163167	0.0505845	0.0451681	0.0516901	0.0487661	0.0710127	0.00439404	0.0212145	0.0328662	0.0184966	0.0230427	0.0362418	0.0989961	0.0516537	0.206358
Fervidicella	6.5861e-05	0	0.000325396	0.000166832	3.20245e-05	5.65857e-05	0.00153156	0.000620989	0.000963447	0	0.000411513	0.000178974	0.000135725	0.00119208	0.000609898	0.000279613	0.000112082	0.000922123	0.000824705	0.000172441	0.000301593	0	0	0.000319369	0	0.000474424	0	0	0	0.000388133	0	0.0021783	3.76828e-05	0	0.000125115	0	0.000194348	0.000551094	0.000854381	0.000872928	0	0.000103971	0.00092489	0.000156659	0.000150605	0.000178329	0.00041341	0.00090183	0.00229419
Fervidobacterium	0.00308334	0.00284441	0.00360654	0.00258072	0.000598652	0.000454543	0.000309606	0.00114498	0.03114	0.00141791	0.00593083	0.00289472	0.00650666	0.000927648	0.000820614	0.00108445	0.0390431	0.0105152	0.00605687	0.00603613	0.00411934	0.000420043	0.000861127	0.00286258	0.00830526	0.00348258	3.49357e-05	0.000679233	4.44846e-05	0.00255632	0.0122546	0.000655822	0.000599785	0.00360717	0.000620691	0.00193016	0.00148906	0.00944405	0.0039112	0.00271547	7.43627e-05	0.000537654	0.00502294	0.00275269	0.00345817	0.00155478	0.000357484	0.000463549	0.092732
Fibrella	1.40582e-05	0	1.98447e-05	0	5.46855e-05	2.41567e-05	0.000402357	0.000106041	0	8.78224e-05	0	0.000152809	5.79414e-05	0.000654304	2.89298e-05	0	2.39241e-05	0	0.000616122	3.68079e-05	0	1.53558e-05	0.00352488	1.51489e-05	0	8.68e-05	0	0.000331019	1.42235e-05	0	0.000546404	5.16626e-05	4.82608e-05	2.26033e-05	0.0258692	8.84868e-05	0.000145194	0	0	0	0	0	6.58065e-05	0	0	0	2.20608e-05	0	0.000612123
Fibrisoma	0	1.80542e-05	0	0	0	0	0.000320085	0	0	0	0	3.47325e-05	0	0.000462681	0	0	6.52534e-05	0	0.000346766	6.69294e-05	0	1.39611e-05	0	0	0	2.63054e-05	0	0.000100318	0	0	0	4.69702e-05	0	0	1.61869e-05	0	0	2.37662e-05	0	0	0	0	0	2.43216e-05	0	0	0	4.37533e-05	0.000148407
Fibrobacter	0.00133841	0.000175052	0.00769722	6.27835e-05	7.23103e-05	0	0.00115274	0.00102826	0.000310777	0	0.000200412	0.000269412	0.000459693	0.00346073	0.000306029	0.000631359	0.000337437	0.000578369	5.17267e-05	0.000129789	0.000226996	2.70733e-05	0.00539687	0.0022168	0.000180127	0.000255056	0	0.00136175	0.000100308	0.000925082	0.00578005	0.00478192	8.50867e-05	0.000239105	3.13895e-05	0.00109205	0.000841097	4.60872e-05	0.0022507	0.000281578	0	3.91274e-05	0.000696125	9.43285e-05	0.000878495	0.000201331	0.0007001	0.00144238	0.0120152
Fictibacillus	9.20024e-05	0	0.000105126	5.70306e-05	0.000180893	0.000154749	0.00163552	0	0.00108401	0	0.000243986	0.000250012	0.000187592	0	0.000378656	0.000199428	0.00140291	0.000395421	0.000285981	0.000308906	0.000433547	0	0.000148556	0.000209023	3.70536e-05	0.000298414	0.000794454	0.00109843	0	4.61378e-05	0.00087507	8.63125e-05	8.29245e-05	0	2.85133e-05	0	3.32185e-05	4.36728e-05	6.77075e-05	0.000437344	0	0.00039557	0.000219886	0.00157127	0.000236194	6.22779e-05	0.000147523	0.00109898	6.53547e-05
Filifactor	0.00656044	0.00327478	0.0192875	0.0114953	0.00191878	0.00661127	0.0061765	0.0171153	0.0106175	0.0101689	0.0122556	0.00442341	0.0145361	0.00357123	0.0245648	0.02513	0.007471	0.0234812	0.00710313	0.00723239	0.00632458	0.000377159	0.0279906	0.00611268	0.0126902	0.0119794	0.000323828	0.00154862	0.00129758	0.00639524	0.00766878	0.019396	0.00547517	0.00491717	0.000999518	0.0211125	0.00131002	0.00440259	0.0142198	0.0112076	0.00120336	0.00693038	0.0140848	0.00746218	0.00975684	0.00594342	0.0204351	0.0332647	0.00644337
Filomicrobium	2.39929e-05	6.77821e-05	0.000135475	0	4.66655e-05	4.12279e-05	0.000515023	0.000633426	0.0002507	0.000299771	7.0547e-05	0.000130399	0.000197775	0.00285377	0.000148122	0	0.000163324	0.000167963	0.000100145	6.28195e-05	0.000439476	0	0.000316625	7.75632e-05	0	9.87603e-05	0	0.00150652	2.42751e-05	4.71317e-05	0.00279762	4.40859e-05	2.74554e-05	0	3.03859e-05	0.000151019	7.08003e-05	0	0	0.000272575	0	0.000113629	0.000112311	4.56562e-05	0	0.00652895	0.000112952	0.000328533	0.001184
Fimbriimonas	1.82062e-05	0.000128585	2.57001e-05	6.91767e-05	3.54105e-05	0	0.000455942	0.000274659	0	0.00125109	6.69152e-05	0	0.000450225	0.0029187	0	0	0.000309831	4.24842e-05	0	2.38342e-05	0.00016674	5.96602e-05	0.00024026	0.000137331	2.64625e-05	0.000262293	0	0	0	0	0.000707625	0.000301078	0	2.92726e-05	0.000161401	0.000572978	0.000134311	6.7707e-05	0	0.000137889	1.48051e-05	0.000172447	8.52234e-05	0	0	0	8.57101e-05	0.000124648	0.000739887
Finegoldia	0.0103243	0.00729164	0.0143907	0.0131545	0.0042481	0.00414624	0.00699551	0.0251898	0.0258282	0.0223424	0.0309878	0.0263949	0.0158017	0.00877353	0.0400871	0.0414472	0.00703066	0.0214644	0.0105273	0.0187631	0.012942	0.000277653	0.0589889	0.00853127	0.0105143	0.0169765	0.000636084	0.00441313	0.00156983	0.0113497	0.0368509	0.00987008	0.00712962	0.00418039	0.00258203	0.0190385	0.00186566	0.00309509	0.0187186	0.0520807	0.00121669	0.00939247	0.0185094	0.00399352	0.0126633	0.00244223	0.0146057	0.0349544	0.00839336
Fischerella	0	0	0	0	0	0	0.0020966	6.17077e-05	0	0	0	0	0	0.00020655	0	0	0	0	0	0	0	0	0.000742999	0	0	0	0	0	6.88927e-05	0	0	0	0	0	0	0	0	0	0	0	0	0	0	0	0	0	0	5.60093e-05	0
Flagellimonas	0	0	0	5.83885e-05	0.000112081	0	0.000247395	0	0.000144511	0	3.38878e-05	0.000125276	0.000522516	0.000357608	0	0	0	0	0.000288634	3.01758e-05	0	0.00025178	0	0	3.35034e-05	4.74402e-05	5.67467e-05	0.000361834	0	4.52802e-05	0	0	0	0	8.75764e-05	0	6.80189e-05	4.2861e-05	3.32244e-05	0	0	0.000181942	0	0	0	0	3.61717e-05	0	0.000535286
Flammeovirga	2.49572e-05	0	0	0	1.27858e-05	0	0.000188148	4.95862e-05	5.49513e-05	0	0	3.57279e-05	2.70942e-05	0.000203974	0	0	0	0	0	1.72119e-05	0	4.30836e-05	0	0	0	0	3.23675e-05	0.000206385	0	0	0.000511012	9.66326e-05	2.85588e-05	1.89879e-05	0	7.43336e-05	6.25916e-05	0	0	0	0	0	0	0	3.00648e-05	3.55992e-05	0	0	0.000233314
Flaviflexus	0.00144676	0.000357633	0.00326763	0.0023821	0.000246217	0.00385334	0.00232918	0.0114586	0.00408162	0.000903803	0.000505158	0.00147431	0.00171433	0.000748179	0.0246366	0.000921335	0.00233899	0.00548605	0.00173614	0.001894	0.00265002	0.000158031	0.00859155	0.00685965	0.0093577	0.00126548	0	0.0156136	7.31889e-05	0.00326833	0.00562318	0.000531673	0.000869163	0.00325662	9.16128e-05	0.00478086	0.0012274	0.00174862	0.0158486	0.00315026	0.000323537	0.00159875	0.00169308	0.00127329	0.00161281	0.00318284	0.00158923	0.011391	0.000209984
Flavihumibacter	0.0025781	0.00295297	0.000788688	0.00360054	0.0017693	0.00178075	0.028948	0.000361022	0.00711502	0.00148909	0.00284538	0.00421936	0.0104038	0.100843	0.00870565	0	0.00522644	0.00936703	0.00386073	0.00238701	0.00298938	0.00105133	0.00209645	0.00153395	0.000494371	0.00426423	0.000373667	0.01051	4.60703e-05	0.00178913	0.00846192	0.00365037	0.00116615	0.000896328	0.00260776	0.000105302	0.00932592	0.00145129	0.00274915	0.000707363	0.000142079	0.00276994	0.00618407	0.000872438	0.00108583	0	0.00921309	0.00174476	0.0323676
Flaviramulus	0.000746923	0.00299502	0.000306106	0.00341785	0.00412392	0.00327077	0.001724	0.000272616	0.0112788	0.00662283	0.00515399	0.00353565	0.00630591	0.00323964	0.000247914	0.000613755	0.00270623	0.00157428	0.048273	0.00466829	0.00698778	0.0140803	0.00826704	0.00220692	0.000280167	0.00238027	0.00278789	0.000189111	7.31331e-05	0.00407046	0.00374593	0.000132817	0.00286743	0.0110021	0.00408892	0.000909945	0.00280843	0.00215051	0.00194484	0.000273727	1.95933e-05	0.00247237	0.00360915	0.000664813	0.00319561	0.00225076	0.00052934	0.000412402	0.00363694
Flavisolibacter	1.60331e-05	0.000452949	0.000113163	0.000142146	6.23678e-05	8.26508e-05	0.00120456	0	6.70114e-05	0.00010016	4.71426e-05	8.71382e-05	0.000759932	0.00845718	9.89815e-05	0	0.000518415	0.00011224	0.000200765	0.000125936	0.00088103	3.50261e-05	0.000105791	0.000103662	9.32157e-05	0.000131992	1.31571e-05	0.00012584	0	3.14955e-05	0.00186949	0.000294601	3.66937e-05	7.73358e-05	8.12206e-05	0	0.000875269	0.000119251	4.62198e-05	0	1.3038e-05	7.59318e-05	0.000375256	9.15283e-05	1.83315e-05	0	0.0001258	5.48849e-05	0.00721386
Flavobacterium	7.05574	17.1179	1.08156	22.0109	28.5518	1.85207	2.42075	4.32887	12.9804	16.4322	8.16399	9.40474	18.0995	16.6404	1.81674	1.74425	23.3077	5.89098	16.1302	10.7077	11.6468	154.135	11.8476	5.22861	2.01493	11.1984	42.1302	2.26676	0.166853	22.2287	11.0039	1.23291	17.4624	20.6768	38.0478	2.58231	62.8603	32.0264	2.07963	0.746633	0.145577	12.3761	14.7839	5.93646	38.2441	2.33568	3.43411	1.8929	16.4641
Flavonifractor	0.0349471	0.0147141	0.048543	0.143999	0.0350801	0.0271745	0.0845054	0.0678171	0.0359245	0.0423738	0.0447187	0.0558582	0.0981535	0.121095	0.0263494	0.105678	0.0477295	0.0611244	0.112667	0.139996	0.203272	0.00219714	0.100679	0.0572404	0.0234061	0.116505	0.00159117	0.0217748	0.00203759	0.0293271	0.102729	0.150812	0.0638308	0.0425301	0.0439884	0.0995652	0.03319	0.0253609	0.0462772	0.0377016	0.00350232	0.108605	0.0915828	0.0281101	0.12647	0.0390995	0.179147	0.0611427	0.0376014
Flectobacillus	0.00211292	2.16275e-05	0	0.00118292	0.0011614	0	0	0.000866185	3.19967e-05	0	0.00048396	0.00291248	0	7.91795e-05	0	0	0.00255351	0	3.19539e-05	0.00152335	0	5.01731e-05	0	0	0.000445088	0	0.00546557	0.00432623	0	0.000842157	0	0	0.000998674	0	0.00442108	0	4.51811e-05	0	4.41382e-05	0	0	0.00154693	0	0	0	0	0.000480536	0	0.00102224
Flexibacter	0.00587027	0.0100678	0.000248787	0.00108945	0.00604981	0.00161351	0.0116517	0.000481757	0.00341548	0.00154388	0.00154072	0.00310892	0.00667863	0.0164002	0.00120759	0.000894524	0.00333165	0.00231674	0.0165124	0.00357325	0.00440625	0.00157806	0.0074452	0.00336131	0.000502805	0.00236213	0.000400733	0.0424919	3.91803e-05	0.00745138	0.0108558	0.00458659	0.0050416	0.00304076	0.00458978	0.00123121	0.00507999	0.00653247	0.00355926	0.000618916	0.000139848	0.123485	0.00929123	0.000869041	0.00216099	0.00144854	0.00331396	0.00230211	0.345593
Flexilinea	0.00393413	0.012494	0.0256992	0.00158074	0.0020053	0.00503517	0.420885	0.0534155	0.026082	0.787984	0.00759876	1.22391	0.0152642	0.200363	0.581844	0.020734	0.00503286	0.0157649	0.136011	0.00216667	0.00447277	0.000948367	0.057288	0.0104376	0.0178645	0.0223921	0.000757012	4.54527	0.0456237	0.0101267	0.125491	0.0926784	0.000776187	0.00353353	0.00288636	0.0227134	0.00708561	0.00872796	0.0884225	0.750659	0.00503049	0.00261274	0.0351805	0.00606647	0.00335032	0.00260798	0.0197557	0.379968	0.834058
Flexistipes	0	0	0	0	0	0	0.000134873	0	0	0	0	0	0	0	0	0	0	0	7.86775e-05	0	0	0	0	0	5.47954e-05	0	0	0.000295893	0	0.000296226	0	0	0	0	0	0	0.000111246	0.000350499	0	0	0	0	0	0	0	0	0	0	0.000109434
Flexithrix	9.98764e-06	0	0	0	9.71284e-06	0	3.57319e-05	0	0	0	7.34175e-06	0	2.05822e-05	0.000206601	0	8.48052e-05	0	0	6.25321e-05	1.30751e-05	0	0.000120005	0	2.15251e-05	0	0	0	7.83909e-05	0	0	0	0	1.1429e-05	1.60585e-05	0	0	7.3681e-05	3.71431e-05	1.43961e-05	0	0	7.88349e-05	4.67523e-05	0	0	2.70432e-05	1.56731e-05	3.419e-05	0.000173953
Fluoribacter	2.62011e-05	0.000109399	0.000327981	0.000327947	0.000100423	8.87215e-05	0.000835371	0.00126866	0.00059506	0.00145869	0.000190053	0.00105963	0.0013332	0.000536013	0.00021488	0.00153443	0.00035278	0.000848778	0.000161633	0.000305177	0	2.81991e-05	0.0017085	0.000587519	0.000226819	0.00010785	0	0.000613918	7.87487e-05	0.000305792	0.0010034	0.000190451	0.000118607	0.000374192	6.53897e-05	0.000489908	0.000152361	9.67234e-05	0.000223821	0.00108122	0	0.000205596	0.000120846	7.36883e-05	0.000148906	0.000104852	0.000610095	0.00212758	0.000225935
Fluviicola	0.0134851	0.0302566	0.00342411	0.024734	0.0329851	0.00342634	0.0071337	0.00651245	0.0138327	0.0348013	0.0133881	0.0749659	0.114505	0.34709	0.00228434	0.00331637	0.0292108	0.00599611	0.0335916	0.0152586	0.0223409	0.238866	0.00827394	0.046363	0.0014043	0.0213654	0.0860156	0.00984198	0.000415966	0.0193427	0.0463407	0.00298397	0.0555851	0.0149724	0.0501153	0.00336413	0.079313	0.0334077	0.002963	0.00140121	0.000167165	0.0356318	0.0253073	0.00381392	0.0257833	0.0127462	0.00438714	0.00253331	0.375455
Fodinicurvata	0	0	0	6.53771e-05	2.50992e-05	4.4349e-05	0.000554013	0.00116808	0.000269679	0.000161232	0	7.01354e-05	0.000425496	0.000667351	0.000318671	0	0	6.02261e-05	5.38635e-05	0	7.8791e-05	5.63833e-05	0.000170297	5.56234e-05	0	0	0	0.001418	0	0.0001014	0	0	0	0.000165988	0	0.000487356	0	4.79911e-05	0	0.00029321	0	0	0	2.45563e-05	0	0.00048918	8.10024e-05	0.000265053	0.000524436
Formosa	0.000919216	0.00170496	0.000190793	0.00207381	0.00448597	0.000347797	0.000638712	0	0.00607625	0.00210457	0.00315212	0.00292277	0.00212779	0.00220991	0.000184734	0.000382547	0.00187043	0.000731998	0.019113	0.00424657	0.00518541	0.0148781	0.000445912	0.00104017	0	0.00138256	0.00512164	0.000174166	0	0.00233409	0.000875549	8.27834e-05	0.00292516	0.00122225	0.00246412	0	0.00458714	0.00253635	0.000323726	8.53056e-05	1.83185e-05	0.00127119	0.00314767	0.000681374	0.00309262	0.00136919	0.000597252	0.000384417	0.00273077
Fortiea	0	0	0	0	0	0	0.00029672	0	0	0	0	4.50759e-05	0	0.000171562	3.4135e-05	0	0	0	0	0	0	0	0.0004378	0	0	0	0	0	0	0	0	0	0	0	0	0	0	0	0	0	0	2.6186e-05	0	0	0	0	0	0	0
Francisella	0.000531729	0.000705158	0.000138019	0.000369579	0.00150268	8.80039e-05	0.00721322	0.000563335	0.000203733	0.00096201	0.000330294	0.000793976	0.000798218	0.00566828	0.00125727	0.00130226	0.000740125	0.000119564	0.00390932	0.00280353	0.00101412	0	0.00194044	0.00257373	0.000731757	0.000201089	0	0.00234261	0	0.00156538	0.00364898	0.000911124	0.000327707	0.00118514	0.000178949	0.000966262	0.00228086	0.00185505	0.000830233	0.000568096	0	0.000776752	0.00131089	0.000802322	0.00136049	0.00189113	0.000714621	0.00267352	0.0299681
Franconibacter	0.00105139	0.000314163	0.00428122	0.000537774	0.000766846	0.000938064	0.00332745	0.00785439	0.000929575	0.00113679	0.00260097	0.000219777	0.000166667	0.00470523	0.00699013	0.00309024	0.000412903	0.000660537	0.00223643	0.000397039	0.000802425	0.000441708	0.00200117	0.00135084	0.000852256	0.00166452	0.000132737	0.00222173	0.000225025	0.000119155	0	0.0173127	0.00203605	0.000747705	0.000230458	0.00483608	8.94961e-05	0.000601541	0.0015446	0.00497686	0.00506413	0.000414944	0.000662519	0.000307799	0.000346763	0.0029563	0.00742452	0.0103822	0.000469536
Frankia	0.00045851	0.000529332	0.000338836	0.000429374	0.000205568	0.000322243	0.0033738	0.0114542	0.000677871	0.00118551	0.000215979	0.00527613	0.000946537	0.00685172	0.00128241	0.00109347	0.00136601	0.000791116	0.000647276	0.000611409	0.00122722	9.74798e-05	0.0024266	0.0133051	0.000459068	0.000295243	1.8258e-05	0.00506417	0.000135123	0.000487699	0.00172348	0.00057241	0.00015536	0.000283291	0.000135843	0.00298381	0.000553637	0.000180071	0.000256136	0.00150321	0.000101921	0.00051894	0.000427443	8.26684e-05	0.000153966	5.27167e-05	0.000807748	0.00302101	0.00604078
Frateuria	0.00336038	0.0164811	0.00985505	0.00768342	0.00653723	0.00727802	0.0345388	0.020514	0.0586332	0.0152169	0.00779489	0.688531	0.0375282	0.0789275	0.0209753	0.00361175	0.0138353	0.0620338	0.040188	0.0141131	0.0171269	0.0018083	0.024479	0.0186693	0.00466322	0.027837	0.000529931	0.0333488	0.00072804	0.00943101	0.0370956	0.0224201	0.00599589	0.00503974	0.0565423	0.0133829	0.0122747	0.00357433	0.00866146	0.0211866	0.00180656	0.0114109	0.025498	0.00419779	0.00613966	0.00542504	0.0214903	0.0454837	0.0489953
Fretibacterium	0.000628408	0.00152874	0.00280905	0.00172446	0.000271608	0.00131978	0.0103667	0.0628062	0.00218873	0.00370762	0.00200171	0.00104357	0.00158278	0.00270813	0.00811827	0.0100788	0.000594123	0.00350305	0.000728598	0.00141681	0.00170526	0.000152537	0.0142821	0.00116623	0.001979	0.0016526	0.000114597	0.0153448	0.000353222	0.000342902	0.00678459	0.00538848	0.000759045	0.00145943	0.000221069	0.0243917	0.000772651	0.000649164	0.00407601	0.0207563	0.000965255	0.00121249	0.00424896	0.000631117	0.00151682	0.00340304	0.0100256	0.040753	0.00385098
Frigoribacterium	0.00372004	0.00125393	0.00383534	0.00472074	0.000976339	0.000981711	0.00318695	0.00452958	0.00665213	0.0106548	0.0021287	0.032233	0.00668645	0.00383713	0.00200389	0.00585105	0.0039926	0.00574654	0.00395713	0.00342171	0.00351716	0.000960029	0.00507264	0.00752003	0.00141881	0.00580866	0.000209245	0.0067996	5.74593e-05	0.00445791	0.00546519	0.00217163	0.00424201	0.00143207	0.00084085	0.00557757	0.00173302	0.000633605	0.00189587	0.00229046	2.2622e-05	0.00675546	0.00441523	0.000845362	0.000982671	0.00267653	0.0023907	0.00441924	0.00615109
Frischella	3.53781e-05	0	4.99402e-05	0	3.44047e-05	6.07916e-05	0	0	0.000147865	0	2.60059e-05	0	0	0	7.28033e-05	0	0	0.000247665	7.38336e-05	4.63145e-05	0	3.86438e-05	0.000233436	0	0	0	0	0	0	0	0	0.000130012	0	0	0	0	0	0	0.000101987	0.000133973	0.000834309	0	0.000165606	6.73212e-05	0	0	0.000111034	0.000242215	0.000410784
Frondihabitans	0.00162131	0.00109465	0.00163587	0.00158689	0.000357545	0.00039607	0.0010017	0.00118136	0.00355806	0.00631647	0.000941813	0.0169335	0.00406683	0.00102009	0.00115237	0.00275579	0.00192522	0.00359198	0.0022089	0.00135236	0.0015088	0.00047501	0.00279468	0.00348733	0.000343252	0.00257717	8.99289e-05	0.00293013	9.44282e-05	0.00207233	0.00192377	0.000948402	0.00198153	0.000849258	0.000291912	0.00121054	0.000875268	0.000654774	0.000807153	0.0017056	8.04996e-05	0.00275151	0.00190312	0.000287945	0.000502018	0.000171355	0.000939799	0.00278102	0.004454
Fructobacillus	0	0	0	0	0	0	0.000832566	0	0.000243163	0	0.000425362	0	0.000396582	0	0.0182877	0.00278536	0	0	0	8.83193e-05	0	0	0.0310957	0	0.00262487	0.000138849	0	0.000456634	0	0	0	0.00301376	0	0	0	0	0	0.000250893	0.00191685	0.000916429	9.94754e-05	0.000319507	0.000272337	0.000128378	7.71357e-05	0	0.00166729	0.00263511	0
Fulvimarina	5.00496e-05	7.06973e-05	0	6.339e-05	0	0	0.000268587	9.43813e-05	5.22964e-05	0.000156332	5.51859e-05	0.000408022	0.000309422	0.000129413	5.14976e-05	0	0.000170348	0.000350373	5.22263e-05	0.000131043	0.000152792	2.73348e-05	0.000330242	8.08992e-05	0	5.15039e-05	0	0.000392829	0	0	0	4.5982e-05	2.86362e-05	0	3.16927e-05	0	7.38454e-05	4.65324e-05	3.60704e-05	0	0	7.90107e-05	0	4.76198e-05	0	0	0.000235621	8.56656e-05	0.000363211
Fulvivirga	0	0	0	0	0	0	0	0	0	0	0	0	0	0	0	0	0	0	0	0	0	0	0	0	0	0	0	0	0	0	0	0	0	2.27293e-05	0	0	0	0	0	0	0	0	0	0	0	0	0	0	0.000451394
Fusobacterium	0.0807144	0.0377606	0.0972481	0.262069	0.0868675	0.0918265	0.0550256	0.565458	0.262615	0.113628	0.39324	0.200388	0.121399	0.793912	0.176994	0.257675	0.259669	0.226978	0.107493	0.158361	0.11098	0.024403	0.866372	0.146444	0.195511	0.0988543	0.0037698	0.0697027	0.00531643	0.13499	0.438782	0.188245	0.061459	0.0993915	0.0140824	0.19684	0.0412058	0.0858822	0.134475	0.194657	0.0262007	0.0756349	0.277989	0.0602356	0.261992	2.58352	0.564691	0.491808	0.124586
Gaetbulibacter	9.25015e-05	0.000522651	0	0.000546734	0.00110946	0	0.000220623	0	0.0016109	0.00192621	0.000362647	0.00142442	0.00139791	0.000956726	0	0	0.000262364	0.000287804	0.0166022	0.00125133	0.00122369	0.00340169	0	0.000498392	0.000179267	0.000571137	0.00101212	0	0	0.00102969	0	0	0.000882089	0.00059491	0.000741943	0	0.000682404	0.000745343	0.000133331	0	0	0.000730137	0.000144334	0.000205359	0.000599319	0.000626158	0	0	0.0018796
Galbibacter	0.0110649	0.00342724	0.0020324	0.0271842	0.0158685	0.000320706	0.00372013	0.00110614	0.00512614	0.00816156	0.00174432	0.00572386	0.0165385	0.00399859	0.0017009	0.000905566	0.00762284	0.0029242	0.0153021	0.0139618	0.0112326	0.0438602	0.00475003	0.00393617	0.000387537	0.0241448	0.00251618	0.0133932	8.09282e-05	0.00419007	0.0031089	0.00186167	0.00277643	0.0302226	0.00371435	0.0015104	0.0123131	0.010213	0.00245958	0.00100968	0.000195136	0.00749214	0.00798769	0.0106039	0.0147851	0.0130308	0.000669442	0.00118653	0.00549513
Gallaecimonas	9.37899e-05	0.000132483	0.000132395	0.000118789	0.000798083	0.000161163	0.00083886	0.000530595	0.000245001	0.000292956	0.000137887	0.000318587	0.00014496	0.00157633	0.00028951	0.000398186	3.99028e-05	0.000437719	0.000636149	0.000245566	0.000858971	0.000358566	0.000928282	0.000732735	6.81614e-05	4.82577e-05	1.92415e-05	0.000368069	9.48931e-05	0.000552725	0	0.00413604	0.000268313	0.000188499	0.000148476	0.000295173	0.000103786	0.000392396	0.000168985	0	0.000381347	0.000185077	0.00175613	6.69275e-05	0.000187662	0.00126976	0.000110385	0.000160532	0.00210997
Gallibacterium	0.00141777	0.00430572	0.0148099	0.00184055	0.000585972	0.0224131	0.00101444	0.0423759	0.0203694	0.00619982	0.00450741	0.000963177	0.00204519	0.000916481	0.0261122	0.000300957	0.00126669	0.0114139	0.00118354	0.00176324	0.00735791	0.000309727	0.000233871	0.00565274	0.00340017	0.00175076	8.72586e-05	0	3.5861e-05	0.00306357	0.00137762	0.0014328	0.00292026	0.00814935	0.000224442	0.0140551	0.000679846	0.00131813	0.00531323	0.00375824	0.000115292	0.0014548	0.00365012	0.00141638	0.00149944	0.00767767	0.00172424	0.00897868	0.00205775
Gallionella	0.00689724	0.00476497	0.00348634	0.00141144	0.00474502	0.00657283	0.00905133	0.00522532	0.0064201	0.00188155	0.00179333	0.0049108	0.00521374	0.0116818	0.00204536	0.000767221	0.0120965	0.00288159	0.00974295	0.00575672	0.0061605	0.00180945	0.00139114	0.00561485	0.00529709	0.00712866	0.0059319	0.00803751	0.000182839	0.00940737	0.00234129	0.00403999	0.00182667	0.00271188	0.011634	0.00170621	0.00715465	0.00593651	0.00460179	0.000570285	0.000293911	0.00404152	0.00493456	0.000859703	0.00303043	0.000733968	0.0081767	0.00206208	0.0480863
Gardnerella	0.119125	0.034618	0.0819528	0.192983	0.0250932	0.074586	0.0511034	0.624408	0.291819	0.305699	0.183875	0.179795	0.192618	0.0251009	0.278149	0.400414	0.10534	0.308569	0.0723233	0.141342	0.119543	0.00359997	0.796135	0.104484	0.0978559	0.11592	0.00359894	0.059643	0.00909184	0.0521388	0.127873	0.0217681	0.10133	0.0327674	0.015884	0.452252	0.0201174	0.0519803	0.155875	0.0395425	0.00295475	0.053932	0.219338	0.0523058	0.0911902	0.00996893	0.15634	0.566797	0.0689157
Gayadomonas	0	0	0	0	0	0	0	0	0	0	6.68758e-05	0	0	0	0	0	0	0	0	3.97003e-05	0	3.31251e-05	0	0	0	0	0	0	0	0	0	5.57223e-05	0	0	0	0	0	0	0	0	0	0	0	0	0	0	4.75887e-05	0	0
Geitlerinema	0	2.87422e-05	0	0	0	0	0.000291186	0	0	0	0	0	0	0	0	0	0	4.74817e-05	0	0	0	0	0	2.19265e-05	2.95753e-05	0	0	0.000159706	2.05871e-05	0	0	0	0	0	0	0	0	0	0	0	0	0	0	0	0	0	0	6.96552e-05	5.90659e-05
Gelidibacter	0.00210667	0.00230774	0.000212414	0.00667047	0.00528901	0.000147754	7.69065e-05	0.000243224	0.00566034	0.00389444	0.00129575	0.0521071	0.00314528	0.00778174	4.42371e-05	0	0.00168281	0.00220715	0.0154329	0.00408057	0.00721878	0.036912	0.000283682	0.00224695	0.000999844	0.00362789	0.00114664	0.00067489	2.17495e-05	0.00308265	0.00250655	0	0.00826522	0.00345631	0.00171514	0	0.00431352	0.00335764	0.00312948	0.000244216	5.24428e-05	0.00688893	0.00372317	0.00175896	0.00309687	0.000611159	3.37336e-05	0.000956643	0.00268323
Gemella	0.010403	0.00243183	0.00982596	0.0221831	0.0010853	0.010755	0.00629964	0.0132313	0.012754	0.0118856	0.0296304	0.0158804	0.0116322	0.00644626	0.0327741	0.0329674	0.00500309	0.0184941	0.00399549	0.00709676	0.00677377	0.000276844	0.125415	0.0109328	0.0075337	0.00604172	0.000157713	0.00154074	0.000868315	0.00528599	0.0194219	0.00228161	0.00313796	0.00869135	0.000704195	0.0377818	0.00251042	0.00423679	0.0129047	0.0360911	0.000578272	0.0111792	0.0201169	0.00598688	0.0143281	0.00159136	0.0167188	0.162056	0.00780725
Geminicoccus	0.000284161	0.000283335	0.000519104	0.000359903	8.12773e-05	0.000287227	0.00322926	0.00434991	0.00282945	0.000417688	0.000221169	0.00186235	0.000964504	0.00466786	0.00127272	0.0014193	0.000369799	0.00109215	0.000872117	0.000306356	0.000459261	9.12916e-05	0.00352938	0.00189129	0.000364434	0.000206413	5.48679e-05	0.00459184	0.000270591	0.000591043	0.000649682	0.000675703	0.000248659	0.000430009	0.000190523	0.00199903	0.000493252	0.00108785	0.000385493	0.00284846	0	0.000606917	0.000547714	0.000174943	9.55581e-05	0.000203668	0.000970532	0.00463486	0.00194086
Geminocystis	0	9.46744e-05	0.00010387	0	2.17266e-05	0	0.00198085	9.25057e-05	4.66885e-05	0	1.64227e-05	6.07114e-05	9.20807e-05	0	0.00178755	0.00318371	4.17408e-05	0	0	2.92476e-05	0.000136408	2.67916e-05	0	0	3.24729e-05	4.5981e-05	0	0.00264744	0	0	0.000868347	0.000123154	0	0	2.82942e-05	0.000140624	3.29634e-05	0	3.22025e-05	0.00104008	0	3.52691e-05	0	0	5.10882e-05	6.04928e-05	0	0.000572775	0.00181587
Gemmata	0.00057207	0.000926315	0.000397755	0.00089573	0.000364624	0.000215294	0.00512482	0.00500089	0.00063174	0.00123483	0.000581203	0.00119057	0.000904247	0.0288913	0.000473155	0.00132982	0.00124372	0.000340578	0.000630334	0.000314262	0.000350756	0.000590517	0.0111018	0.000417541	0.000227055	0.000451541	0.00067399	0.000901793	0.000305448	0.000306605	0.000818563	0.000250306	0.000750567	3.34315e-05	9.26744e-05	0.00407993	0.00114163	0.000173985	0.000240729	0.00102767	0.000304355	0.000313312	0.000683201	0.00024742	0.000154682	0.000549287	0.000541321	0.00167911	0.00184557
Gemmatimonas	0.00133173	0.0162627	0.00205828	0.00478576	0.0162401	0.00328265	0.00636879	0.00209045	0.0133053	0.0111642	0.00244514	0.00334358	0.198562	0.0147478	0.00219812	0.000523255	0.00338556	0.00416701	0.00578309	0.00327985	0.00481806	0.000942382	0.00914577	0.00543744	0.00211984	0.00735047	0.000134854	0.0016041	2.07831e-05	0.00197452	0.00318011	0.00116943	0.00597011	0.000758517	0.00260061	0.00155154	0.0132181	0.00129866	0.00139009	0.00100862	0.000150338	0.00657902	0.00576283	0.00134856	0.00201903	0.000194668	0.00170681	0.00231576	0.0574215
Gemmatirosa	5.35869e-05	0.000252313	5.04293e-05	0.00020361	8.68542e-05	0.000122774	0.00901051	0.00094315	0.00022397	0.000111587	9.19119e-05	0.00019416	0.000515342	0.0174585	0.000257307	0.000910014	0.000303979	0.000250091	0.000149113	0.000163688	0.000436243	5.85334e-05	0.000589304	0.000173234	5.19253e-05	0.000257339	2.93163e-05	0.00182257	7.22895e-05	7.01776e-05	0.00069426	0.00026257	0.00012264	0	4.52435e-05	0.000112431	0.00100148	3.32141e-05	0.000128732	0.00128521	4.35765e-05	0.000366578	0.000250841	8.49756e-05	4.0846e-05	0	0.000140152	0.000733761	0.0194959
Gemmobacter	0.10041	0.0672423	0.10843	0.164616	0.0337392	0.0587835	0.202864	0.276961	0.251287	0.232382	0.124462	0.414431	0.431179	0.323068	0.182318	0.0276478	0.115219	0.26303	0.118041	0.141466	0.102622	0.0281742	0.311219	0.313542	0.0440306	0.134139	0.0167072	0.598269	0.0031969	0.151858	0.21507	0.0655092	0.129594	0.142636	0.145578	0.213047	0.126348	0.0691718	0.0547299	0.0750182	0.00423657	0.203073	0.203371	0.0847507	0.0658664	0.048974	0.243332	0.121829	0.230135
Geoalkalibacter	0.00441237	0.011846	0.0376422	0.00343638	0.00293172	0.0128093	0.0892195	0.374274	0.0722673	0.048623	0.0170174	0.0183207	0.0110131	0.0526555	0.0901748	0.0702107	0.00550345	0.0513415	0.00972331	0.00559697	0.00786457	0.000898075	0.155836	0.0283778	0.034011	0.0125219	0.000404819	0.332101	0.00155279	0.00860364	0.0447384	0.0169705	0.00159942	0.0336653	0.00187426	0.144557	0.00499106	0.00942764	0.0252385	0.167038	0.00102095	0.00545133	0.0229514	0.00537156	0.00761438	0.0719555	0.0131601	0.136205	0.182006
Geobacillus	0.00079166	0.000153327	0.0496086	0.00582818	0.000747048	0.000651181	0.00145631	0.00102731	0.0032381	0.0172874	0.00434054	0.00376963	0.00376612	0.00381896	0.00150976	0.00571494	0.00208659	0.00232082	0.00174137	0.000988052	0.00219021	5.76501e-05	0.000698532	0.0029759	0.0013727	0.000562506	0.000111435	0.00487017	8.12797e-05	0.00134379	0.00520532	0.000436382	0.00132705	0.000295446	0.00184987	0.00612865	0.000401775	0.00433558	0.0101791	0.00429208	0.000127312	0.00587577	0.000632549	0.000358093	0.000152892	0.000609458	0.00407323	0.00430423	0.00531136
Geobacter	0.0202345	0.0448792	0.108691	0.0134522	0.0175347	0.0511669	9.46967	0.759783	0.202336	0.145885	0.04359	0.0667082	0.0446049	0.464346	0.244911	0.155375	0.0243865	0.139981	0.038656	0.0242996	0.0341125	0.00446042	0.879202	0.0928171	0.109748	0.0465374	0.00300406	0.693268	0.0044802	0.0360435	0.152598	0.411787	0.012077	0.0848047	0.00937306	0.330614	0.0247686	0.072718	0.105424	0.50489	0.00274573	0.0189447	0.0815979	0.0240209	0.0262735	0.14583	0.0587872	0.337921	0.501112
Geodermatophilus	0.00105459	0.000446291	0.000566792	0.00106576	0.0057743	0.00168741	0.0165719	0.00581446	0.00207191	0.00125416	0.00021335	0.00546991	0.00218131	0.0712763	0.00489539	0.00128197	0.00292152	0.00253911	0.00257648	0.00136739	0.00169168	0.000423303	0.0073061	0.0106561	0.000979455	0.00794957	0.0001028	0.017785	0.00256089	0.00100735	0.00347781	0.000843604	0.00082403	0.00040283	0.000723651	0.00783178	0.000970259	0.000340028	0.00202234	0.00833322	0.000242374	0.00226943	0.00446752	0.000293176	0.000848993	7.26837e-05	0.00115397	0.00528529	0.00406146
Geofilum	0.000348378	0.000300727	2.73208e-05	0.000196105	0.000263505	3.32573e-05	0.00270045	7.2995e-05	0.00145607	0.000483631	0.000825168	0.000420755	0.00115666	0.00480427	0.000716913	0	0.00138336	0.000496798	0.00250431	0.000430734	0.000354511	0.000126845	0.00280952	0.000855094	0.000168788	0.000398334	0.000158825	0.0223305	1.95819e-05	0.000494256	0.003009	0.000746818	0.000265769	0.000342305	0.000220602	0	0.00154204	0.000395873	0.000278971	7.32925e-05	0	0.000274983	0.00154016	0.000184147	0.000508964	0.00222721	6.07435e-05	0.000728797	0.01236
Geopsychrobacter	0.000112278	0	3.16985e-05	5.68818e-05	4.36754e-05	0	0.000482023	0.00237136	0.000985472	0	3.30134e-05	0.000122044	0.000138827	0.00069676	0.000554525	0.000953351	3.82147e-05	0.000524002	0.000140593	5.87943e-05	0.000137105	0	0.00311154	0.000145187	6.52778e-05	0.000138648	0	0.0125137	0	0.000176447	0	0	2.56962e-05	0	0	0.000424028	0.000265055	8.351e-05	0.00022657	0.00221095	0	0.000141798	0.00021023	2.13654e-05	7.70241e-05	0.000334411	0.000105715	0.00199863	0.000651842
Georgenia	0.000688482	8.33583e-05	0	0.000946736	0	0.000135205	0.00175937	0.000667702	0.00164432	0.000491543	0.000159058	0.0016571	0.00044591	0.00162762	0.00380512	0.00100216	0.000435186	0.00587549	0.00221686	0.00365675	0.00528456	0	0.00194692	0.00059352	0.000972111	0.000526306	0	0.0500233	0.000199023	0.00023185	0	0.000180723	0.000382665	3.16277e-05	9.96493e-05	0	0.000406327	0.000146309	0.00215486	0.00193678	0	0.00149057	0.00073664	7.48638e-05	0.000112454	0	0.000370423	0.00188547	0.000228404
Geothrix	0.00399553	0.00519399	0.000572188	0.00183352	0.000534974	0.000597015	0.305466	0.0163795	0.0020572	0	0.000744903	0.0441387	0.0971955	0.387946	0.00268117	0.0855527	0.0017738	0.00229712	0.00151062	0.000985486	0.00132583	6.32514e-05	0.182253	0.242701	0.00138874	0.0016089	0.000380152	0.0179525	5.85873e-05	0.00164939	0.0551412	0.187903	0.000496971	0.00107069	0.0012467	0.00255137	0.00563887	0.00139976	0.00509139	0.0165559	0	0.00109696	0.00962263	0.000743783	0.00139036	0.000352779	0.00413456	0.0182368	0.0725312
Geovibrio	0	4.52762e-05	0	0	0	0	0.000688037	0	0	0	0	8.71022e-05	0	0	0	0	0	0	0	0	0	0	0	0	0	6.59686e-05	0	0	0	0	0	0.000176688	0	0	0	0	0	0	0	0.000121381	0	0	0.00015004	0	0	0	5.02991e-05	0.000219449	0.000186087
Gilliamella	0.000222326	0	8.56572e-05	3.84272e-05	0	0	0	0.000352661	0	0	7.05628e-05	0	0.000135295	0	0.000129988	0	0	0	0	0	9.26231e-05	3.31408e-05	0.000200194	0.000100762	4.40992e-05	0	0	0	0	0	0	5.57488e-05	3.47187e-05	0	0	0.00020662	0	0	0.000178511	0	0.00133351	0.000143689	0	0	3.46897e-05	4.10755e-05	5.15128e-05	0.000112372	0
Gillisia	4.81147e-05	0.0014383	0.000101879	0.000757386	0.00249554	0	0.000340279	0.000350823	0.00292932	0.000150288	0.000582689	0.00457797	0.000783274	0.00226889	0.00029704	0	0.00129735	0.0006147	0.0151564	0.00362278	0.00419191	0.0168039	0.000158738	0.000537285	0.000559474	0.00153471	0.00021178	0.00430331	0	0.00196356	0	4.42044e-05	0.00277811	0.000806977	0.00136668	0	0.00143989	0.00264811	0.000449245	0	0	0.000694571	0.0124655	0.000160182	0.00108301	0.000423095	0.000264192	8.23538e-05	0.00544931
Gilvimarinus	0.00204878	0.000160523	6.41669e-05	0.000115145	0.00114119	0.000160856	0.000325251	0.00177116	0.000333903	0	0.00480091	0.000123526	4.68377e-05	0.00131405	0.000422346	0.000192986	0.000850932	0.000106073	0.00400125	0.000267787	0.000277541	0.000124131	0.000899806	0.000742062	0	0.00314223	3.9517e-05	0.000178389	0	0.000401827	0.000883385	0.00058467	0.000650205	0.000365433	8.63527e-05	0.000858353	0.00239108	0.000174066	0.000198525	8.60691e-05	3.69649e-05	0.00043271	0.000744738	0.000108124	0.000159004	0.0107369	0.000142665	0.000622431	0.00204267
Gimesia	0	0	0	0	0	0	0	0	0	0	0	9.98347e-05	0	0	0	0	0	0	0	0	0	0	0	0	0	0	0	0	0	0	0	0	0	0	0	0	0	0	0	0	9.95847e-06	0	0	0	0	0	0	0	0
Glaciecola	3.77056e-05	0	0	0	1.83341e-05	0	0.000160529	0	0	0	1.69359e-05	5.12316e-05	0	9.74956e-05	0	0	6.41673e-05	4.39932e-05	0.000195661	0.000201345	6.66466e-05	0	0.000124397	8.89831e-05	2.74024e-05	0	4.64131e-05	0	0	7.40692e-05	0	0.000773576	4.31471e-05	3.03123e-05	2.38762e-05	0	0	7.01119e-05	0	0	0	0	0	1.79376e-05	2.15555e-05	0.000102094	2.95848e-05	0	0.000218905
Glaciibacter	0.000476	5.6031e-05	0.000111988	0.000200958	1.92877e-05	0	0.000212868	0	0.000911843	0.001239	0.000116633	0.00291039	0.000367848	0	0.000163257	0.00033681	0.000168761	0.000277688	0.000827837	0.000597181	0.000544929	0.000303298	0	0.00059842	8.64827e-05	0.00061229	8.13783e-05	0	0	0.000818175	0	0.000218658	0.000703562	0	0.00012559	0.000374513	8.7789e-05	0.000221275	0	0.000375533	0	0.000657508	0.000185681	1.88705e-05	0.000113383	8.05531e-05	0	0.000407365	0.00126659
Gloeobacter	0	2.84765e-05	0	0	0	0	0.000218407	0	0	0	1.50283e-05	0	0.000547703	0.000629939	0	0.000342352	0.000139168	0	0.000339553	0	6.24127e-05	0	0	8.75086e-05	0	0	0	0	0	0	0	3.70426e-05	0	0	0	0	9.04932e-05	0	0	0.000307525	0	0	9.43679e-05	0	0	0	0	6.99855e-05	0.00154134
Gloeocapsa	1.75368e-05	0	0	0	0	0	0.00426631	6.61403e-05	0	0	0	0	0	0.00018138	0.000108265	0	0	0	0	0	0	0	0.000231426	0	0	0	0	0	0	0	0	0	0	0	0	0.000110383	0	0	0	0	0	0	0	0	0	0	0	0	0
Gluconacetobacter	0.000509608	0.000754952	0.0020297	0.000953091	0.00094386	0.000711504	0.00679951	0.00349161	0.00243863	0.00136438	0.0012872	0.00204683	0.00370452	0.0120566	0.00400689	0.00577144	0.00107334	0.00204433	0.00146821	0.000509528	0.00119142	0.000319239	0.00481758	0.00343676	0.00109684	0.002303	3.96355e-05	0.00590355	9.84473e-05	0.000430416	0.0028159	0.00894791	0.000499844	0.00050817	0.000554979	0.00275827	0.000646042	0.000722411	0.00122441	0.00276223	0.000338147	0.00149628	0.00193825	0.000715645	0.000389382	0.00059184	0.0028226	0.00442007	0.00416361
Gluconobacter	0.00127741	0.00107952	0.00331735	0.00205011	0.0016365	0.00199441	0.00530346	0.00195219	0.00168007	0.00143074	0.00133256	0.00220838	0.00156599	0.00332495	0.0199876	0.00095386	0.00630716	0.00202989	0.00642666	0.00172107	0.000739498	0.000216597	0.00322654	0.00237074	0.00880003	0.00230713	7.23219e-05	0.0109785	0.000516926	0.0007096	0.00137006	0.0149817	0.000589684	0.000771943	0.00124654	0.00158042	0.000607787	0.000532483	0.00280275	0.00149296	0.00102992	0.00122386	0.00181428	0.000716588	0.000833501	0.000518712	0.0019974	0.00336957	0.00198793
Glutamicibacter	0.0328307	0.00145582	0.00166811	0.00305588	0.0380305	0.000337574	0.00264185	0.000836511	0.00572238	0.032424	0.013842	0.114145	0.00318927	0.00178175	0.00258347	0.00502397	0.00390167	0.00598506	0.00277733	0.0031634	0.0026341	0.00115599	0.00488121	0.0425929	0.00153967	0.00471588	0.000222519	0.00677486	0.000223065	0.00285532	0	0.00126676	0.00611427	0.00198042	0.00115484	0.00186212	0.00101523	0.00626456	0.00337484	0.00298457	0.000120153	0.0199179	0.00264793	0.00180502	0.00152232	0.00103224	0.00115984	0.00794081	0.00171561
Glycomyces	3.32155e-05	2.66502e-05	7.352e-05	0	0	0	0.000206011	0	3.94275e-05	0	0	0.00014856	0	0.000171771	0.000541213	0	5.65259e-05	4.40257e-05	3.93746e-05	2.17417e-05	5.85973e-05	0	0.0165072	0.000516611	2.7899e-05	0.000118513	0	0	3.36062e-05	0	0	3.46669e-05	0	0	0	0.000118754	0	0	2.71943e-05	0	1.35053e-05	0	0	0	0	7.40126e-05	8.57893e-05	6.57072e-05	0.000374057
Gordonia	0.0219542	0.072645	0.145149	0.0378055	0.00989863	0.0231346	0.217043	0.305987	0.0994494	0.120888	0.0239255	1.09384	0.0465045	0.105904	0.207727	0.054234	0.771819	0.121783	0.0320335	0.0556851	0.0707787	0.00269491	0.511512	0.0764901	0.0639868	0.126923	0.00103701	0.505395	0.0622028	0.0278042	0.091878	0.0633674	0.0193193	0.0147293	0.0299046	0.629551	0.025721	0.012016	0.0935959	0.135113	0.00551444	0.107643	0.0468819	0.0128788	0.0136242	0.00740957	0.0519479	0.829493	0.0295894
Gordonibacter	0.0434801	0.0241643	0.159163	0.0706508	0.0126569	0.039693	0.0751802	0.171553	0.101622	0.0880674	0.0699583	0.0898897	0.113703	0.0200689	0.128537	0.408418	0.0579554	0.138916	0.0846267	0.150545	0.116457	0.00377758	0.259198	0.0899521	0.115268	0.143875	0.00199309	0.0188556	0.0186971	0.059431	0.201112	0.121998	0.0771548	0.0305613	0.0275495	0.182785	0.0132823	0.0266552	0.128616	0.349703	0.00540993	0.0232967	0.0643836	0.0354917	0.0845458	0.0387786	0.109493	0.262621	0.0260552
Gorillibacterium	0	0	0	0	0	0	0.000258954	0	0	0.000339131	0	0	0	0.000280737	0	0	0	0.000124526	0	0	5.52421e-05	0	0	0	0	0	0	0.000142027	0	0	0	0.000132998	4.14137e-05	0	0	0	0	0	0	6.85253e-05	0	0	0.00016941	0	0	0	0	0	0.000365017
Gottschalkia	0.00251998	0.000761271	0.00371183	0.00315737	0.00143506	0.000777013	0.013771	0.00911099	0.00517308	0.00356886	0.00564526	0.0004096	0.00180396	0.00260117	0.00580958	0.00961204	0.00735111	0.00536763	0.00546621	0.00458174	0.00521381	3.35045e-05	0.00228954	0.00289213	0.00303234	0.00821807	2.5171e-05	0.00326701	0.000405136	0.00449412	0.00902517	0.00317204	0.000485362	0.00206824	0.000704691	0.00364563	0.00222746	0.00225823	0.00808695	0.00498378	9.76291e-05	0.00176362	0.0136828	0.00151734	0.00514929	0.00466196	0.000900626	0.00446336	0.0059419
Gracilibacillus	0	0	0	0	0	0	0	0	0	0.000162953	1.91744e-05	0	0	0	0	0	0	0	0	0	0	0	0	0	0	0	0	0	0	0	0	0	0	0	0	0	0	0	0	0	0	0	0	0	0	0	0	0	6.27076e-05
Gracilimonas	0	0	0	0	0	0	0	0	0	0	0	0	0	0	0	0	0	0	0	0	0	0	0	0	0	0	0	0	0	0	0	0	0	0	0	0	0	0	0	0	0	0	0	0	0	0	0	0	0
Gramella	7.92859e-05	0	0	0	7.71045e-05	4.30891e-05	0	0	0.000540995	0	4.28317e-05	0.000362768	0.00025838	0.000581668	0.000103206	0	4.26742e-05	0	0.000592603	0.000245731	0	0.000519628	0	2.70216e-05	0	5.16093e-05	6.17337e-05	0.000196816	0	0	0	4.60761e-05	0	4.03181e-05	9.52728e-05	0	7.39965e-05	4.66276e-05	4.19933e-05	0	0	0	0.000234762	7.15759e-05	0.000143354	0	0	0	0.000678677
Granulibacter	0.000350131	0.000445	0.00153329	0.000754478	0.000409323	0.000602205	0.0042628	0.00158368	0.00197639	0.00196827	0.000566481	0.00161725	0.00216369	0.00343918	0.00100792	0.000593854	0.000475965	0.00171867	0.000511509	0.000230204	0.000533501	0.000153265	0.00323826	0.00218534	0.000458875	0.000795905	8.65814e-05	0.00137106	0	0.000136747	0.00136693	0.00154422	0.000279947	0.000507107	0.000666055	0.00220373	0.000362053	0.000196051	0.000758215	0.00159089	0.00017071	0.000330769	0.00065664	0.000265622	0.000159599	0.000332211	0.00153997	0.00144197	0.00162332
Granulicatella	0.0226443	0.00733247	0.0324583	0.0489984	0.00510375	0.0196049	0.013671	0.0362252	0.148134	0.090828	0.10162	0.0894556	0.0365906	0.0147907	0.0578525	0.0400201	0.0255646	0.061992	0.0480964	0.046846	0.0523938	0.00114708	0.0799511	0.0281534	0.0247755	0.0472075	0.00230221	0.00153577	0.00143529	0.0362636	0.0648661	0.00576307	0.0161693	0.00703674	0.00956149	0.0469252	0.00503913	0.0251084	0.0450214	0.0112999	0.00168003	0.025228	0.0637735	0.020729	0.027697	0.00305414	0.0257786	0.139834	0.0123446
Granulicella	0	6.47104e-05	8.3961e-05	1.93406e-05	1.48503e-05	0	0.000242975	0	0.000124298	0	2.74734e-05	0.000101564	0	0.00104537	0	0	0	3.56336e-05	0	0	0.000114098	0	0	4.76384e-05	0	9.0986e-05	0	0.000173491	0	0	0	0.000208968	0	0	0	0	6.5227e-05	0	2.20106e-05	0.000141533	0	3.48947e-05	0	0	0	2.99254e-05	2.39631e-05	0.000104548	0.000507435
Granulicoccus	0.00127225	0.00398632	0.00450613	0.00143557	0.000877319	0.00254389	0.00943425	0.00366416	0.00328715	0.00332364	0.0107804	0.00446302	0.00681672	0.00514383	0.0114245	0.00176771	0.00677087	0.00491202	0.00313792	0.0029374	0.00346024	0.000227403	0.0137368	0.00697943	0.00205093	0.00399907	3.79649e-05	0.0343142	0.000678712	0.00336258	0.00269721	0.00208268	0.00047646	0.00368203	0.00043943	0.00189279	0.000204778	0.00189255	0.00990254	0.00210234	0.000319781	0.00208147	0.00357325	0.000858343	0.000846333	0.000438432	0.00348476	0.00910633	0.00194727
Grimontia	9.52914e-05	0	0	0	2.31674e-05	8.18715e-05	0.000255687	0.000269545	0	0	0	0	0	0.000123198	4.90242e-05	0.00040456	0	5.55908e-05	0	0	0.000145454	5.20438e-05	0.000270318	2.56712e-05	3.46263e-05	9.80605e-05	0	0.000373961	2.41031e-05	0	0	0.00136029	0	0	3.01705e-05	0.000149949	0	0	0.00017169	9.02144e-05	5.26874e-05	0	0.000111515	0	0.000163428	2.32114e-05	0	0.000489307	6.91533e-05
Gryllotalpicola	0	0	0	0	0	0	0	0	0	0	0	0	0	0	0	0	0	0	0	0	0	0	0	0	0	0	0	0	0	0	0	0	0	0	0	0	0	0	0	0	0	0	0	0	0	0	0	0	0
Gulbenkiania	0.0111371	0.037274	0.439203	0.029143	0.043908	0.0605725	0.12372	0.12929	0.0389998	0.0202663	0.051603	0.27138	0.0459708	0.0899369	0.111564	0.0159028	0.0376783	0.0569716	0.0599568	0.0308672	0.0446179	0.00591815	0.0710582	0.0930539	0.0435072	0.0697966	0.00455593	0.1785	0.00223331	0.0321267	0.0844937	0.127085	0.0128208	0.0490952	0.0372733	0.0844151	0.0377988	0.0749995	0.0749614	0.0364754	0.00592894	0.0578658	0.12133	0.0204609	0.0268056	0.0801428	0.0686477	0.118152	0.0460175
Gulosibacter	0.0140939	0.00740589	0.0146826	0.0192072	0.0026864	0.00256712	0.00816845	0.0110563	0.0375824	0.017257	0.00752151	0.0446572	0.0116177	0.0094751	0.0111953	0.0179507	0.00733939	0.0253897	0.0253547	0.011218	0.0148871	0.00160107	0.023807	0.0611749	0.0104066	0.0163019	0.000601419	0.0367259	0.00045631	0.0127356	0.0262941	0.00450608	0.0122894	0.00702483	0.00335567	0.00656467	0.00341035	0.00801933	0.0147892	0.0115284	0.000137533	0.0110357	0.0138545	0.00413019	0.00505991	0.00137382	0.00743127	0.0165004	0.00670957
Gynuella	0.000102958	8.31046e-05	6.22873e-05	3.72574e-05	1.43036e-05	2.52738e-05	0.000157862	0.000776615	0.00021516	0	5.40591e-05	3.9969e-05	3.03104e-05	0.00030425	3.02676e-05	0.000374665	7.50915e-05	3.43219e-05	9.20879e-05	5.77651e-05	4.49018e-05	0.000176726	0.000485249	4.75484e-05	0.00012827	0	3.62098e-05	0.000115442	0	5.77861e-05	0	0.00132427	0	7.09457e-05	3.72547e-05	0.000462894	2.17013e-05	8.20481e-05	8.48014e-05	5.56986e-05	9.56856e-05	0	6.88498e-05	0	1.68168e-05	0.000298688	0.000115405	5.03499e-05	0.000512345
Haematobacter	0.022932	0.0107866	0.0121799	0.0371382	0.00825632	0.00721498	0.0231103	0.105891	0.0328325	0.0514517	0.0264725	0.0573638	0.0696503	0.0336444	0.0779551	0.019785	0.0297992	0.0525429	0.0151183	0.0163091	0.0190865	0.0033264	0.0572368	0.0994166	0.011267	0.0215566	0.00340777	0.0479848	0.00287103	0.0227051	0.0269006	0.0127597	0.0247102	0.0169517	0.0127681	0.0697021	0.0149091	0.00866546	0.0460892	0.00978487	0.00078795	0.0315762	0.0228945	0.0110191	0.0118172	0.0110254	0.028854	0.0285101	0.0603391
Haematospirillum	4.46861e-05	0.000315606	0.000378477	0.000169791	0.000347653	0.000691073	0.0198238	0.000842671	0.00112061	0.000558315	0.000722656	0.000242864	0.00046044	0.00392853	0.00377027	0	0.000608372	0.00135558	0.000186518	0.000877498	0.000818512	0	0.00117941	0.000963063	0.000454656	0.000459846	0	0.00982049	4.52117e-05	0.000263345	0.00173683	0.027178	5.11349e-05	7.1848e-05	0.000226371	0.00168762	0.000263727	0.000332367	0.00115938	0.0064304	0.000109015	0.000211631	0.000209177	4.25167e-05	0.000255461	0.000362985	0.00273482	0.00718963	0.00116744
Haemophilus	0.147684	0.39509	0.614805	0.409916	0.256086	1.62331	0.636613	2.4643	0.448304	0.539558	2.18171	0.596335	0.428792	0.82141	3.09852	0.0627808	0.374768	0.315641	0.363195	0.462552	0.512534	0.0548366	0.204812	0.286909	0.0922814	1.20244	0.0398952	0.0451163	0.044937	0.142189	0.472647	1.79508	0.489952	0.617334	0.102338	0.959757	0.107534	0.326401	2.19298	0.0384165	0.358828	0.528456	2.21183	0.755174	0.63372	0.103801	1.38641	1.68908	0.143831
Hafnia	0.0218452	0.0269513	0.0857603	0.0291262	0.0374469	0.0195222	0.0139939	0.0449996	0.0461343	0.0355171	0.267434	0.0427153	0.0214547	0.0260752	0.00971528	0.1401	0.0245474	0.0762927	0.0640613	0.0303794	0.0404395	0.0130878	0.0241884	0.217706	0.0227353	0.0611355	0.00836077	0.00927823	0.000821255	0.013411	0.0299679	0.0200429	0.0453771	0.0100534	0.0238529	0.10549	0.00898039	0.0164248	0.00755765	0.00547078	0.704558	0.0402229	0.0715101	0.0188122	0.011373	0.158315	0.0196927	0.0160248	0.0130154
Hahella	1.32012e-05	3.72947e-05	0	3.34398e-05	0.000102704	2.26842e-05	0.000250179	4.97885e-05	5.51754e-05	0	1.9408e-05	0	2.72047e-05	0.000429901	5.70235e-05	0	0	0.000126272	5.78305e-05	5.18463e-05	8.06019e-05	4.32594e-05	0.000783951	0.000258877	0.000205183	0	1.08332e-05	0.000207227	0	5.18651e-05	0	0.000696007	3.02126e-05	6.57788e-05	8.35936e-05	0.000174417	0.000264786	0.000198808	0.000119823	0.000214822	0	0	0.000185385	6.28017e-05	6.03748e-05	0.000232339	4.1432e-05	0.000234907	0.000812326
Halalkalibacillus	0	0	0	0	0	0	0	0	0	0	0	0	0	0	0	0	0	0	0	0	0	0	0	0	0	0	0	0	0	0	0	0	0	0	0	0	0	0	0	0	0	0	0	0	0	0	0	0	0
Halanaerobium	0.000164988	0.000109752	0.0002329	4.61666e-05	3.54479e-05	0	0.000147566	0	0	0	0	0	7.51169e-05	0	0	0.000350229	0	0	7.60723e-05	0.000192825	0.000111278	0	0	3.9279e-05	0	7.50201e-05	0	0	0	0	0.00141675	0.000285533	8.34223e-05	5.8607e-05	0	0.000259623	0	7.6697e-05	0.00491103	0.000294233	0	0	0.000341254	0	8.33526e-05	0.000223367	6.4727e-05	0	0.00161499
Haliangium	2.01667e-05	0.000526997	8.54026e-05	7.66259e-05	0.000274565	3.46532e-05	0.00104615	0.000874676	0.000168576	0	2.22363e-05	0.000137005	0.00253509	0.0242474	0.000332002	0.000513706	0.00138994	0.000188236	0.00290404	0.000158404	0.000892695	2.20282e-05	0.00133066	0.000923582	2.9312e-05	0.000186774	4.13729e-05	0.00371967	1.02019e-05	0.000138654	0.00274339	0.000148222	3.46155e-05	3.24247e-05	7.66204e-05	0.000317339	0.00850987	3.7499e-05	0.000174408	0.00061095	0	0.000127344	0.000377602	5.75629e-05	5.76442e-05	4.09534e-05	4.74698e-05	0.000621316	0.023738
Haliea	0.0150746	0.00837212	0.000378865	0.00934806	0.00467637	0.000691781	0.0024005	0.00202448	0.00313158	0.00349304	0.00154544	0.00395059	0.00875731	0.00358556	0.0010586	0	0.0118374	0.00548006	0.00644147	0.00752493	0.0111978	0.00205216	0.00250881	0.0126291	0.000910243	0.00248571	0.000385433	0.000175546	4.5258e-05	0.00474506	0.00260791	0.000369868	0.0244419	0.00420741	0.00260594	0.00267479	0.0182488	0.00278642	0.00080595	0.000508183	3.63757e-05	0.0105571	0.00314086	0.0062138	0.00560032	0.017865	0.000210587	0.000918765	0.00694688
Haliscomenobacter	0.00161563	0.00793931	0.000883348	0.00772393	0.0068822	0.00279575	0.0118858	0.0011586	0.00855968	0.0109459	0.00431559	0.00973925	0.0150997	0.0234178	0.00590025	0.00096608	0.00503424	0.00403558	0.00579379	0.00510893	0.0165334	0.0174861	0.0125372	0.0151662	0.000644956	0.00337199	0.00620894	0.0195569	4.6046e-05	0.00458182	0.0088444	0.00248781	0.00798103	0.00437214	0.00482711	0.000859378	0.0475076	0.00556409	0.00277154	0.000301601	0.000185045	0.00431072	0.00868123	0.00143977	0.00568482	0.00217189	0.00451717	0.00218111	0.125173
Halobacillus	0	0	0	2.90651e-05	0	0	8.21004e-05	0	0	0	0	0	0	0	0	0	0	0	0	0	0	0	0	0	0	0	0	0	0	0	0	0	0	0	0	0	0	0	0	0	0	0	0	0	0	0	0	0	6.66149e-05
Halobacteriovorax	0.000415827	0.00023495	7.8265e-05	0.000175555	0.000647018	4.76355e-05	0.00466136	0.000209106	0.000811057	0.000346361	0.000122267	0.000376663	0.000914054	0.00129025	0.000114095	0.000470773	0	6.46891e-05	0.00208278	0.000399206	0.000677038	0.000121123	0.000182917	0.00044809	4.02934e-05	0.000171164	0	0.000217583	0	0.000653483	0	0.000916879	0.000190335	0.000445722	0.000386192	0	0.00188149	0.000309285	0.000119874	0	0	0.00148794	0.000129766	5.2752e-05	0.000348655	3.75307e-05	0.00034802	0.000284695	0.00305791
Halobacteroides	0	0	5.07526e-05	0	0	0	0	0	0	0.000673815	5.28578e-05	9.77022e-05	0	0	7.39876e-05	0	0	0	0	0	0	0	0	0	0	0	0	0	0	0	0	0	0	0	0	0	0	0	0.000259116	0	2.92373e-05	0	0	0	0	0	0	0.000123078	0
Halocynthiibacter	0.000354705	9.32282e-05	0	5.5728e-05	2.13947e-05	3.78035e-05	0	0.000165947	0.000275852	0.000137436	9.70311e-05	0.000485622	9.06741e-05	0	0	0	0	0.000205349	4.59137e-05	9.2871e-05	0	0	0	0.00030819	0	9.05573e-05	1.80537e-05	0	0	0.000172868	0	0	0.00105479	0	0.00013931	0	3.24598e-05	0	0	0	0	0.000382034	0.000102983	4.1864e-05	2.51539e-05	2.97844e-05	0.000138094	0	0.000255448
Haloferula	0.000122192	0.000466025	0.000707201	0.000309523	0.000142596	0.000209967	0.00349725	0.0021199	0.00148106	0.00595408	0.000224553	0.00159384	0.00317281	0.0073301	0.00231338	0.00332011	0.000852578	0.00142568	0.00446273	0.00102378	0.00186515	0.000240249	0.00362817	0.00321281	0.000568336	0.00070416	0	0.0281964	0.000185444	0.00055208	0.00189971	0.000651117	0.000335582	0.000687628	1.54751e-05	0.000615294	0.00171273	0.000159047	0.000634054	0.00615427	5.96195e-05	0.000289348	0.00137276	0.000255772	0.000405157	8.27138e-05	0.00042185	0.00723645	0.00656196
Haloglycomyces	0	0	0	0	0	0	0	0	0	0	0	0	0	0	0	0	0	6.28687e-05	0	0	0	0	0.00017777	2.90321e-05	0	0	0	0	0	0	0	0	0	0	0	0	0	0	7.7667e-05	0	0	0	0	0	0	0	0	0	0
Halolactibacillus	0.000210047	0.0011868	0.00139781	0.000152019	8.75433e-05	0.00438274	0	0.00531901	0.000313538	0.000749816	0.000749952	0.000244625	0.000123674	0.000155177	0.000308748	0.00127394	0	0.000700208	0.000375741	0.00671732	0.000274815	0	0	0.000194009	0.00109036	0.00302611	2.46241e-05	0.000471032	0	0.000176836	0.00116628	0.000110272	0.000103011	0.000385967	0.000304017	0.00264421	8.85464e-05	5.5796e-05	0.00376286	0.00204537	0	9.474e-05	0.000983233	0.000428249	3.43084e-05	0.000162496	0.00249566	0.00020544	0.00069683
Halomonas	0.00495555	0.002763	0.00591065	0.00674871	0.00780081	0.00225339	0.0348232	0.0521087	0.00870063	0.00421511	0.00458961	0.00817902	0.00610621	0.027593	0.0409318	0.00814863	0.00463612	0.00747092	0.0107566	0.00639682	0.0336159	0.00318481	0.053473	0.0107016	0.0114042	0.00415729	0.00129605	0.0967156	0.000994194	0.00423504	0.00103936	0.0220746	0.00180164	0.00414443	0.00229675	0.0372629	0.00348102	0.00857843	0.0185342	0.0123903	0.00303995	0.00618069	0.0205128	0.00329132	0.0079708	0.0959404	0.0181566	0.0236177	0.0222675
Halonatronum	0	0	0	0	0	0	0	0	0	0	0	0	0	0	0	0	0	0	0	0	0	0	0	0	0	0	0	0	0	0	0	0	0	0	0	0	0	0	0	0	0	0	0	0	0	0	0	0.000113039	9.58543e-05
Haloplasma	0	0	0	0	0	0	0	0	0	0	0	0	0	0	0	0	0	0	0	0	0	0	0	3.01484e-05	0	0	0	0	0	0	0	0	0	0	0	0	0	0	0	0	0	0	0	0	0	0	0	0	0.000162428
Halorhodospira	0.000255785	0.000422889	0.000233153	3.48653e-05	0.000298956	0.000155712	0.00558105	0.00267352	0.00113623	0.000343938	0.000214164	0.0009195	0.00107079	0.00767572	0.00351708	0	0.000154212	0.00087257	0.000689404	0.000635219	0.00125011	9.02069e-05	0.000181638	0.00510368	0.00170384	0.000453245	0.00024849	0.0406945	0.000155515	0.00044839	0.00245213	0.00105591	0.000198197	0.000588303	0.00064788	0.00051981	0.000935908	0.000577994	0.000737371	0.00814899	0	0.000273424	0.000553041	0.000198628	0.000427536	0.000788869	0.000530986	0.00784936	0.00389253
Halotalea	0.00336502	0.0056119	0.00833568	0.00423445	0.00418028	0.00451389	0.0058252	0.0115449	0.0123403	0.00447556	0.00202673	0.00938026	0.00747142	0.00639941	0.0145643	0.00129037	0.00350984	0.010284	0.00738521	0.0061105	0.006959	0.0015414	0.00515693	0.0116971	0.00394438	0.00580858	0.00106893	0.00869019	0.000131791	0.00878526	0.0101256	0.00275247	0.005217	0.00893591	0.00219956	0.00519266	0.00675868	0.00258358	0.00428704	0.000986551	0.00105926	0.00664881	0.00772343	0.00237543	0.00479066	0.067571	0.00350902	0.0390911	0.00768839
Halothece	0	0	0	0	0	0	0.000326159	0	0	0	0	0	0	0	0	0	0	0	0	2.98372e-05	0	0	0	0	0	0	0	0.000178887	0	0	0	4.18788e-05	0	0	0	0	0	0	0	0	0	0	0	0	0	0	0	7.80212e-05	0
Halothermothrix	0	0	0	0	0	0	0	0.000278679	0	0.0004616	2.71579e-05	0	0	0	0	0	0.000125747	0	0	0	0	0	0	0	0	0	0	0	0	0	0	6.78854e-05	0	0	0	0	0	0	5.32525e-05	0	0	0	0	0	0	0	0	0	0.000107245
Halothiobacillus	0.00557284	0.0105344	0.0108238	0.00499241	0.0166168	0.0184991	0.0368257	0.0449577	0.0279195	0.0107244	0.0104349	0.0133424	0.0121672	0.0435683	0.024113	0.0129849	0.00826293	0.0201215	0.0342446	0.0188454	0.019378	0.00334337	0.0276031	0.033858	0.0157906	0.0125984	0.0037995	0.0349	0.000435187	0.0194863	0.0143333	0.0142545	0.00509666	0.0124449	0.0144052	0.0202964	0.0175059	0.00771986	0.0184632	0.0175644	0.00119661	0.0244896	0.0174553	0.00394518	0.00810932	0.0612118	0.014583	0.0259191	0.0324157
Hamadaea	0	0	0	1.27271e-05	0	0	0.000107851	3.78987e-05	4.19992e-05	0	0	0.000245761	6.21241e-05	0.00119521	4.13576e-05	8.53235e-05	0	0	2.09714e-05	2.631e-05	0.000184061	0	0.000198913	0.00193827	0	0	0	0.00023661	0	0	0	3.69281e-05	0	0	1.27262e-05	0	2.96525e-05	0	4.34521e-05	0	0	0	4.70381e-05	0	0	0	4.73067e-05	0.000206394	0.000408372
Helcobacillus	0.000256049	0.000301401	0	0.00113504	0	0.000586639	0.000610696	0.00144854	0.000624269	0	0.000188218	0.000115967	0.000175886	0.000220689	0.00122947	0	0.000217872	0.000298746	0	0.00139667	0.000911951	0	0.00253424	9.19718e-05	0.000186083	0.00026349	0	0.00535914	0.00012953	0.000502985	0.00497598	0.000313653	0.000390667	0.000137229	5.40457e-05	0	0.000188893	0	0.000430577	0.000323209	0	0.000673686	0.000199762	0.000324825	4.87926e-05	5.77746e-05	0.00120542	0.00219129	0
Helcococcus	0.00154442	0.00124068	0.00410464	0.00111224	0.000486021	0.0018737	0.00113781	0.00428385	0.00272158	0.00454125	0.00402906	0.000740339	0.00181004	0.000234957	0.00875323	0.00192889	0.00211329	0.00314501	0.00161159	0.00154623	0.00110961	0	0.00149893	0.00197444	0.00147428	0.00292947	0	0.00427792	9.19363e-05	0.00142801	0.00176589	0.00116876	0.000467727	0.00160684	0.000345031	0.00676637	0.000335175	0.00194309	0.00316445	0.00859704	0.000295572	0.000310718	0.00474952	0.000994246	0.00135025	0.00387511	0.00144962	0.000880965	0.000659429
Helicobacter	0.00230145	0.000343473	0.00190774	0.00306386	0.000678631	0.000676542	0.0408827	0.00524721	0.00124112	0.00103201	0.000716867	0.00371522	0.0011489	0.00657834	0.0008017	0.00186427	0.000685579	0.00134762	0.00125218	0.00103277	0.00192412	0.000238183	0.0127851	0.00129992	0.00149974	0.0011603	0.000486554	0.000454154	0.00138346	0.00191706	0.0019154	0.00705929	0.000553531	0.000897736	0.000560544	0.00611018	0.00164714	0.00111166	0.0029787	0.00131311	0.000307061	0.001974	0.0118779	0.00126061	0.00148427	0.00383958	0.00291182	0.0093841	0.00626455
Heliobacterium	0.00018583	0.00074373	0.00703891	0.000117681	6.02389e-05	0.000159659	0.0119669	0.00163534	0.00097086	0.00116089	0.000887902	0.00126246	0.000765905	0.000800834	0.00452521	0.00815239	0.000527073	0.00101181	0.000581735	0.000283821	0.000378203	3.38305e-05	0.00143052	0.000800991	0.000900339	0.000764918	0	0.0306293	9.40076e-05	0.000851771	0.0288908	0.00392673	0.000177206	0.000497973	0.000156896	0.00194946	0.000228484	0.000230361	0.00178568	0.0125496	0.000100744	0.000195573	0.00188472	0.000117872	0.000354116	0.000712816	0.000631829	0.00296864	0.0427947
Hellea	0	0	0	0	0	0	0	0	0	0	0	0	0	0	0	0	0	0	0	0	0	0	0	0	0	0	0	0	0	0	0	0	0	0	0	0	0	0	0	0	0	0	0	0	0	0	0	0	0
Henriciella	0	4.10479e-05	0	3.68052e-05	2.826e-05	0	0.000207927	0	0.000425097	0	0	0	0.000299425	0.000601115	0	0	0.000197813	6.78106e-05	0.000121294	0	0	0	0	6.26283e-05	0	0	0	0.000912329	2.94013e-05	5.70847e-05	0	5.33957e-05	3.32532e-05	0	0	0	0.000214379	0	0	0	0	0	0.000272056	0	0	3.93417e-05	4.56017e-05	0.000298432	0.000674835
Herbaspirillum	0.00930216	0.0160063	0.0184331	0.00540589	0.015063	0.0145592	0.155631	0.0193642	0.0459195	0.00755152	0.0282762	0.0420482	0.0258666	0.0990582	0.0293996	0.0112586	0.0159649	0.0137123	0.0284533	0.0104226	0.0137075	0.0419888	0.0314844	0.0199548	0.0173777	0.0169605	0.0381948	0.0439736	0.00329951	0.0131193	0.0518408	0.0324124	0.0113567	0.0184819	0.0154418	0.00946895	0.0203359	0.0212916	0.0223404	0.00709126	0.00494979	0.0409888	0.0285803	0.00377273	0.00728136	0.00967229	0.0285834	0.0645316	0.12606
Herbiconiux	0.000343574	0.000111996	0	0.000133893	0.000411226	0	0.000189104	0	0.0012703	0.000165103	0.00036912	0.00502732	0.000762492	0	0.000108773	0.000448814	0.000179905	0.000123343	0.00110313	0.000830367	0.000403411	0.000202079	0.000174385	0.000313272	0	0.000707115	0.00021688	0.000829736	0	0.000519168	0.00205443	9.71236e-05	0.00130044	8.49864e-05	0.000267766	0.000332703	0.000116983	0.000589717	7.61882e-05	0.000100083	0	0.00141854	0.000123714	0.000201166	0.00024174	0	4.14734e-05	9.04718e-05	0.000153436
Herbidospora	4.43246e-05	6.26106e-05	3.12846e-05	4.21043e-05	1.07763e-05	5.71235e-05	0.000396441	0.000752269	0.000208415	0	2.44367e-05	0.0004818	0.000182686	0.0021776	0.000501677	0	0.000150863	0.000103432	0.00018501	0.00013056	0	2.42081e-05	0	0.00176726	3.22127e-05	0.000205257	0	0.000782763	2.2423e-05	2.17679e-05	0	4.07223e-05	1.26803e-05	0	0	0.000348742	0.000130797	0	3.19445e-05	0.000251778	9.01113e-06	6.9973e-05	0	0	2.53394e-05	0	6.95564e-05	0.000569001	0.00128666
Herminiimonas	0.00786089	0.0026416	0.00232573	0.00222357	0.00783987	0.00225384	0.00871912	0.00443309	0.0103359	0.0158442	0.00724174	0.0102928	0.00587706	0.0137727	0.0036833	0.00165937	0.00522227	0.00552808	0.0247561	0.00683947	0.00919613	0.0211494	0.00460967	0.0054296	0.00362373	0.00885303	0.0150957	0.0131638	0.000935229	0.0128612	0.0087046	0.00407122	0.00534098	0.00188413	0.00520153	0.00262624	0.00495443	0.0117451	0.00587735	0.00190416	0.000524031	0.010196	0.00718312	0.00236393	0.00653484	0.0033173	0.00249703	0.00622357	0.048208
Herpetosiphon	0.000195609	0.000298931	8.47426e-05	0.000731256	0.00155563	0.000104022	0.00267423	0.000115107	0.00126824	0.000756351	0.0830233	0.00172661	0.00252804	0.00282534	0.000216192	0	0.000257122	0.00117688	0.00256966	0.00584536	0.00423858	0	0.00189816	0.000689022	0.000178175	0.00701258	0	0.000357342	4.60637e-05	0.000235856	0.00116665	0.000581891	0.000243896	0.000145594	0.00177865	0.000475502	0.000532934	0.000792637	0.000592794	0.000113668	0	0.00336929	0.000990623	0.000717811	0.000294595	4.13192e-05	0.000289735	0.000774094	0.0146092
Hippea	5.46689e-05	0	0	0	0	0	0.000804444	0	0	0.00351172	0	0.000152758	0.000115844	0.000572276	0.000694081	0	0	0	0.000234635	0	0.000166219	0	0.000741831	0	0.0001586	0	0	0.00042735	0.00011375	0	0.00430972	0	0	8.75433e-05	0	0	8.0661e-05	0	0	0.000212875	0	0	0.000263138	0	0	0	0	0.000192433	0.00667172
Hirschia	0	0	0	0	0	0	0	0	0	0	0	0	0.000113606	0	0	0	0	0	0	0	0	0	0	0	0	5.67297e-05	0	0	0	0	0	0	0	0	0	0	4.0669e-05	5.12537e-05	3.97302e-05	0	0	0	0	0	0	0	0	0	8.00127e-05
Histophilus	0.00303022	0.0115044	0.0580384	0.00689909	0.00226608	0.0350491	0.00128103	0.125963	0.0399689	0.00884145	0.0154357	0.00581886	0.012694	0.00239792	0.0612594	0.00504713	0.00431587	0.0462638	0.00550014	0.00503457	0.00746622	0.00119491	0.00694623	0.0110317	0.014854	0.0112184	0.000457662	0.00235376	0.000345985	0.00761445	0.0051146	0.0120926	0.0102623	0.0127553	0.000979529	0.0444403	0.00225858	0.00336574	0.0166438	0.00817641	0.000586014	0.00443598	0.00751334	0.00198199	0.00446971	0.01855	0.00460196	0.0192722	0.00172546
Hoeflea	0.0443837	0.0603974	0.116219	0.0571671	0.0423657	0.0362434	0.0347503	0.0787122	0.249549	0.167903	0.0784293	0.162972	0.0712538	0.0447441	0.0305142	0.0583056	0.042447	0.161415	0.0354468	0.0327981	0.0369796	0.0229317	0.134994	0.12212	0.0223943	0.0703798	0.00383998	0.0124587	0.000567619	0.0446444	0.106713	0.012936	0.108401	0.0371439	0.0223195	0.0683908	0.0382008	0.0202896	0.0192432	0.0135471	0.000929468	0.0999058	0.0727269	0.0279846	0.0387461	0.0701326	0.039629	0.0397649	0.0660599
Holdemanella	0.755983	0.267086	1.34005	1.11838	0.171002	1.04024	1.2556	1.59475	0.599507	0.740911	1.05786	1.06187	0.745081	0.315569	1.51639	7.29987	0.752293	1.48937	1.01139	1.34646	1.35045	0.055704	6.85863	0.763354	2.85385	0.63527	0.019962	0.138073	0.284163	0.48729	1.72919	1.32194	0.946295	0.3885	0.190688	2.75342	0.0948348	0.283282	2.46288	1.2716	0.081156	0.401036	2.42364	0.39389	0.421301	0.196111	6.10908	6.80369	0.313309
Holdemania	0.0505666	0.0330303	0.225773	0.285524	0.033806	0.104325	0.131253	0.220352	0.111681	0.111328	0.157333	0.115671	0.184628	0.0653277	0.0968701	0.159324	0.0856175	0.176544	0.109916	0.176726	0.210604	0.00385947	0.15265	0.14599	0.0720291	0.205745	0.00238025	0.00770041	0.0034502	0.0492683	0.152872	0.148039	0.130412	0.0959763	0.0311848	0.337864	0.0228405	0.0358165	0.0930462	0.0285078	0.00456362	0.120355	0.174381	0.0456079	0.135866	0.0863222	0.180034	0.215271	0.0315139
Holophaga	0.00156934	0.00104318	0.000521246	0.000409219	0.000314209	0.000317253	0.123518	0.00870407	0.00226676	0.000576692	0.000542867	0.00163058	0.00156946	0.0844985	0.00175721	0.0570242	0.000471298	0.00204644	0.000626137	0.000392765	0.000704544	7.56264e-05	0.0925855	0.0027356	0.00077152	0.00123495	0.000246203	0.0124985	7.00497e-05	0.00126939	0.00538199	0.115725	0.000475362	0.00222639	0.000643012	0.00334106	0.00350725	0.00133031	0.00322671	0.0109244	0.000112604	0.000582925	0.00194455	0.000307413	0.00158322	0.000281199	0.00300592	0.0111394	0.0235814
Holospora	7.13572e-05	0.000514547	0.000307468	0	0.000277576	0	0.00416493	0.000807374	0	0.00133732	0.00106832	0.00038782	0.00253842	0.00335985	0.000146843	0	0.000121435	0.000333025	0.00140276	0	0.00136416	0	0.00329586	0.000469426	0	0.00163088	0	0	0	0.000575398	0.00277347	0.000407098	0	0.000344193	9.03706e-05	0.000449146	0.00272594	0	0.000313954	0	5.80273e-05	0.000225296	0.000334025	0	0.000343459	9.66058e-05	0.00150268	0	0.0153273
Hoyosella	8.04002e-05	2.83922e-05	5.6747e-05	5.09152e-05	3.90941e-05	3.45387e-05	0.00021573	0.000227423	0.000168019	0.000125567	5.91009e-05	0.000163863	8.28433e-05	0.000207891	0.000496357	0	0.000239443	4.69036e-05	0.000125845	0.000105254	0.000245447	0	0.000132626	0.00236089	2.92152e-05	0.000124105	0	0.000157761	6.10094e-05	3.94847e-05	0	0	0	0	5.09116e-05	0.000253033	8.89695e-05	0	0.000202804	0.000152233	0	6.34619e-05	0	3.82485e-05	2.29815e-05	0	9.4626e-05	0.00048165	5.83467e-05
Humibacter	0.00113483	0.000255023	0.00243932	0.00117598	0.000300984	0.000531824	0.00156863	0.00204274	0.00237155	0.00112785	0.000663564	0.0121952	0.00223233	0.00213406	0.000689982	0.00131398	0.00118508	0.0024074	0.00102271	0.00111423	0.00118106	0.000112689	0.00119127	0.000778195	0.000899708	0.00180479	2.11651e-05	0.00101216	0.000130475	0.00157062	0	0.000189564	0.0012986	0.000207344	0.000195983	0.000324682	0.000380541	0.000911207	0.000966568	0.00293009	2.09736e-05	0.00162864	0.000362193	0.000147237	0.000353868	6.9835e-05	0.00109278	0.00459111	0.000973286
Hungatella	0.0249129	0.00789022	0.018111	0.0453731	0.0162398	0.0651798	0.0448806	0.200834	0.0217227	0.0429761	0.0195759	0.0323458	0.0239895	0.0438757	0.0109729	0.0695344	0.0206199	0.0568729	0.0252408	0.0332243	0.0399847	0.00165757	0.180031	0.0264363	0.0265444	0.0276189	0.00147768	0.00248924	0.00302897	0.0194019	0.104641	0.0792263	0.0171274	0.0339706	0.00926533	0.158006	0.00706286	0.0127683	0.115741	0.0134803	0.00135122	0.0290713	0.0253122	0.0117641	0.056391	0.00624259	0.164003	0.0591962	0.0104045
Hyalangium	3.406e-05	3.60835e-05	6.00994e-05	3.23539e-05	1.65614e-05	0	0.0251018	0.000224801	1.77945e-05	0	0	0	0.000350949	0.0116691	0.00101632	7.23009e-05	0.000115926	3.97396e-05	7.10826e-05	5.57361e-05	0.000181963	9.301e-06	0.000449476	0.000174337	0.000173271	3.50497e-05	0	0.00193814	0.000275685	0	0.000661911	9.38757e-05	1.94876e-05	1.36907e-05	0	0.000107192	0.000690987	1.58332e-05	2.45468e-05	0.0426283	6.92434e-06	1.34422e-05	0	8.10162e-06	0	0	6.68108e-05	0.00349786	0.00484462
Hydrocarboniphaga	0.000825245	0.000958462	0.000595407	0.00123102	0.000963048	0.000504196	0.00459263	0.00373491	0.00421565	0.00148933	0.000674027	0.0024419	0.00355245	0.0125185	0.00211337	0.00171286	0.000998683	0.00436496	0.00202846	0.00127241	0.00123167	0.00050079	0.00278311	0.00134379	0.000746347	0.00117004	0.000300984	0.00575749	3.7109e-05	0.000828571	0.00213834	0.00192072	0.000440692	0.000707659	0.00132384	0.0026549	0.00135289	0.000682002	0.00100447	0.00145838	0.000134217	0.00107117	0.00351961	0.000558352	0.00075484	0.000695174	0.00192814	0.00621501	0.00793188
Hydrogenivirga	0	0	0	0	0	0	0	0	0	0	0	0	0	0	0	0	0	0	0	0	0	0	0	0	0	0	0	0	0	0	0	0	0	0	0	0	0	0	0	0	0	0	0	0	0	0	0	0	0
Hydrogenobacter	0	0	0	0	0	0	0	0	0	0	8.03438e-05	0	0	0	0	0	0	0	0.000456184	0.000429226	0.00266918	0	0	0	0	0	0	0	0	0	0	0	0	0	0	0	0	0.000304819	0	0	0	0	0	0	0	0	0	0	0.000158637
Hydrogenophaga	0.363977	0.308316	0.268613	0.351384	0.471292	0.27731	0.392031	0.650818	0.743551	0.84318	0.244829	0.746309	1.07331	1.14675	0.358229	0.175753	0.31247	0.997976	1.59878	0.540946	0.576106	0.115128	0.215922	0.681785	0.224062	0.658732	1.01518	1.03274	0.00569916	0.465714	0.76773	0.102701	0.367159	0.318303	0.820751	0.338042	0.5591	0.205158	0.236745	0.0795464	0.0123399	0.824729	0.56687	0.168332	0.295535	0.276894	0.291568	1.06306	1.63699
Hydrogenovibrio	0	0	0	0	0	0	0.000261195	0	7.62857e-05	0	0	0	0	0	0	0	0	0	7.61835e-05	0	0	0	0	0	0	0	0	0	0	0	0	6.70748e-05	0	0	0	0	0	0	0.000105233	0	0	0	0	0	0	0.000247102	0.000171852	0	0.000211929
Hylemonella	0.0212353	0.0299255	0.0232913	0.0336509	0.0373755	0.0195724	0.0493103	0.0770812	0.0662013	0.0421954	0.0196771	0.073487	0.0926587	0.11291	0.0467255	0.0103699	0.0312179	0.100909	0.0786485	0.0446036	0.0475555	0.00931088	0.0259842	0.063304	0.02362	0.0545284	0.0243189	0.151413	0.000706083	0.0433795	0.0678114	0.0149298	0.0248703	0.0262484	0.0535977	0.0309055	0.0396057	0.0179356	0.0257225	0.0103823	0.00192547	0.0669282	0.0616019	0.0143707	0.0258469	0.0208532	0.0418109	0.136087	0.138623
Hymenobacter	0.000670374	0.000229194	0.000149676	0.000588115	0.00919486	0.00212613	0.00409512	0.000397119	0.000602397	0.000916628	0.000211422	0.000614688	0.0014043	0.133751	0.000659124	0.000852138	0.00499446	0.00339622	0.00568801	0.00958591	0.0117035	0.00049567	0.00147009	0.000550017	0.000232872	0.00371798	0.00071868	0.00278429	6.49689e-05	0.000768019	0.0541078	0.000209306	0.00286183	0.000415053	0.0161256	0.000482909	0.0053012	0.000419354	0.000847472	0.000443901	0.000395362	0.0238153	0.0110135	0.000316778	0.000595207	2.62942e-05	0.000177184	0.000998754	0.0122062
Hyphomicrobium	0.00528323	0.0144144	0.14627	0.0214692	0.0023015	0.0137345	0.0848738	0.109326	0.083915	0.175366	0.0204306	0.028425	0.214225	0.122997	0.0203893	0.0239929	0.0661415	0.0695696	0.00699723	0.00932073	0.0182163	0.000915569	0.126328	0.0566355	0.00513013	0.038199	0.000538816	0.0616633	0.00541117	0.0100382	0.146353	0.0366818	0.00382725	0.0086268	0.00376836	0.0678073	0.0166392	0.00554345	0.0113241	0.113978	0.0019539	0.0180023	0.031635	0.00480624	0.00550908	0.00425201	0.0493224	0.350438	0.468999
Hyphomonas	0.00194249	0.00192061	0.000678142	0.00135916	0.000691121	0.000444437	0.00922974	0.00146027	0.0848242	0.0326924	0.0110543	0.00097633	0.0112399	0.0134456	0.0130208	0.00061759	0.0029952	0.0712299	0.104592	0.0110099	0.0336314	0.000133214	0.00360351	0.0333465	0.00463702	0.00204529	0.000154362	0.400704	2.60108e-05	0.0107683	0.0233592	0.00181107	0.00109132	0.010814	0.00037124	0.00134581	0.0109638	0.00125277	0.00271944	0.0037813	1.91207e-05	0.00471763	0.00509892	0.0141422	0.00257686	0.00719199	0.000827002	0.00284723	0.0107103
Ideonella	0.0257618	0.0750208	0.0396405	0.0541116	0.055761	0.0425733	0.206807	0.113538	0.0926308	0.0504931	0.0344436	0.133291	0.210535	2.03808	0.0972488	0.0192724	0.0575807	0.111651	0.0892834	0.0558996	0.0866142	0.0123293	0.103871	0.085869	0.0336465	0.0978885	0.0265333	0.401656	0.000868075	0.0559503	0.132612	0.156382	0.023862	0.0353964	0.216499	0.053598	0.136103	0.0268981	0.0605935	0.0261135	0.00493806	0.0866156	0.0955236	0.0214912	0.0455399	0.0290985	0.146725	0.263072	0.758149
Idiomarina	0.00589159	0.00208121	0.00157592	0.00346324	0.00181571	0.00939601	0.00255784	0.0169071	0.00218352	0.00146692	0.00237639	0.000866919	0.00177353	0.00203937	0.00526203	0.000394392	0.00451157	0.003818	0.0144228	0.00392938	0.00736651	0.00301161	0.00972315	0.00230166	0.00181725	0.00133596	0.000385384	0.00469166	8.35425e-05	0.00176483	0.00130388	0.00440716	0.00693158	0.00121967	0.00196494	0.00664737	0.00206237	0.00382813	0.00877406	0.00751921	0.000144989	0.00330694	0.00410648	0.00314833	0.00275667	0.00758686	0.000928783	0.00245594	0.00534446
Ignatzschineria	3.87227e-05	0	0	4.9044e-05	0	0	0.00124681	0.000146043	0	0	2.84644e-05	0	0	0.000200251	0.0231089	0	0	0	0	0.000101386	0	0	0.000255504	0	0	0	0	0.0215788	3.91781e-05	0.000228201	0	0.000284606	0.000177244	6.22598e-05	0	0	0	0.000144006	0.000948846	0.00161302	0	0	0	0	0	0.00372211	6.07656e-05	0	0
Ignavibacterium	7.80954e-05	0.000551567	0.000220481	0.000164852	5.06312e-05	0	0.00214203	0.00196358	0.000652811	0.000487868	0.000497524	0.000282961	0.00354061	0.0164238	0.00016071	0.000442073	0.00146193	0.000303727	0.000651936	0.000170395	0.00516558	0.00187669	0.000343532	0.00120622	0.000113511	0.000535765	6.40867e-05	0.00143023	2.6338e-05	0.000102274	0.00101179	0.000765318	0.000119154	4.18549e-05	0.000923106	0.000655411	0.00330313	0.000387239	0.000262654	0.000394318	2.11689e-05	0.00016438	0.000731132	0.00012384	8.92909e-05	3.52427e-05	0.000490205	0.000534677	0.0299239
Ilumatobacter	0.00114515	0.0011884	0.00114131	0.0022682	0.000177503	0.000207648	0.00698376	0.027318	0.0025105	0.00426732	0.000431505	0.00316421	0.0086064	0.0213223	0.0014109	0.000523749	0.0049758	0.00172136	0.00573165	0.00183206	0.013584	4.30802e-05	0.00213183	0.00640989	0.000753241	0.000984443	0	0.0022659	0.000104865	0.00106079	0.0206144	0.000951366	0.000505107	0.000285357	0.00017482	0.00852566	0.0126466	0.000110004	0.000433633	0.00159688	4.81081e-05	0.000918723	0.0018698	0.000328565	0.0002509	0.000570892	0.000340399	0.00201972	0.0788145
Ilyobacter	0.00125668	0.000920435	0.000131404	0.000589498	0.000362106	0.000239934	0.00133213	0.000175541	0.00330707	0.00174458	0.00266866	0.00417386	0.00076733	0.00457325	9.57808e-05	0.00316164	0.00506932	0.000977494	0.00252554	0.00262007	0.00312598	0	0.000921331	0.00160496	0.00175893	0.00114951	0	0	0	0.00246864	0.00904518	0.0240318	0.000106521	0.000972855	0.000294728	0.000585925	0.00123611	0.000519277	0.000805053	0	0	0.0012491	0.00217873	0.000487127	0.00308654	0.0145559	0.000365195	0.000477991	0.0226982
Imtechella	0.000370269	0.00126397	4.35564e-05	0.00105517	0.000840191	5.30207e-05	0.00077273	0	0.000773784	0	0.000317542	0.000670792	0.000635868	0.00159568	0.000444479	0	0.000945184	0.000288009	0.00257582	0.00100985	0.00113037	0.00438152	0.000610788	0.000365748	0.000134546	0.000889067	0.00055706	0.000242181	0	0.000303066	0	0.000170089	0.00116519	0.00138911	0.000703394	0	0.00145683	0.000803249	0.000444752	0	2.50917e-05	0.000194842	0.00216655	0.000205505	0.000352792	0.000167094	0.000193682	0.000422506	0.00134353
Indibacter	0	0	0	0	1.83933e-05	0	6.76659e-05	0	0	0	0	0	3.89768e-05	0.000684673	0.000155687	0	0	0	0.000118418	0	0	4.13192e-05	0	0	0	0	0	0.000296899	0	0	0	0	4.32864e-05	0	0	0	5.58122e-05	0	0	0	0	2.98581e-05	0	0	0	0	0	6.4746e-05	0.000219612
Inquilinus	0.000334044	0.000780372	0.000870538	0.000781074	0.000249887	0.000264924	0.00781398	0.00838286	0.0018526	0.000963138	0.000443879	0.00345643	0.00195926	0.0145507	0.00140127	0.0012	0.00207712	0.00227852	0.000938464	0.00063914	0.000980555	7.01691e-05	0.0065276	0.00351655	0.000205417	0.00111058	2.10864e-05	0.00695797	5.19959e-05	0.000504768	0.00449426	0.00141644	0.000264635	0.000289202	0.000162712	0.00331561	0.0015165	0.00057336	0.000277781	0.003649	7.31346e-05	0.000851854	0.0013231	0.000158914	0.000190966	0.000191332	0.0019355	0.00290276	0.00783193
Intestinibacter	0.0405067	0.015255	0.0450563	0.0378283	0.00420724	0.0157491	0.0246497	0.0630908	0.0332842	0.0240236	0.0693042	0.0316117	0.0315674	0.0248588	0.0670683	0.334147	0.02236	0.0628905	0.0316345	0.0452672	0.0537098	0.00112015	0.209972	0.0377444	0.0510508	0.0439263	0.00149899	0.00729426	0.00924066	0.0273842	0.0734881	0.0170764	0.0304371	0.02432	0.00726478	0.084517	0.00780166	0.0107856	0.0617579	0.0309458	0.00237146	0.0331365	0.0604541	0.0157027	0.0357245	0.0048158	0.0176514	0.26186	0.0200934
Intestinimonas	0.15702	0.0514209	0.203491	0.401221	0.108887	0.123464	0.531764	0.341758	0.166523	0.163407	0.205677	0.213289	0.315331	0.14787	0.243363	0.504007	0.191198	0.244757	0.355674	0.495993	0.621527	0.0143354	0.514458	0.226344	0.188146	0.434294	0.0095305	0.0542531	0.015872	0.104643	0.343327	0.360625	0.197632	0.235401	0.111432	0.512077	0.0986738	0.145335	0.2812	0.13543	0.0180105	0.273366	0.543457	0.183749	0.316914	0.118764	0.342972	0.447617	0.169317
Intrasporangium	0.00297592	0.00400672	0.0042603	0.0108524	0.00173905	0.00287343	0.0195057	0.00820608	0.00960377	0.00976857	0.00241734	0.0205619	0.0187636	0.0213115	0.0174853	0.00456225	0.057663	0.0124032	0.0138256	0.00824711	0.0318207	0.000792272	0.0175095	0.0591485	0.00480897	0.00673909	9.45492e-05	0.0567491	0.00125327	0.00567906	0.0471075	0.00391136	0.00243065	0.00162195	0.000602093	0.00898216	0.00463503	0.00227816	0.00962372	0.00722742	0.000530126	0.00711909	0.0125675	0.00216401	0.00327303	0.000741709	0.00520177	0.0210506	0.110111
Isoptericola	0.00592203	0.00295892	0.00301416	0.00701777	0.000889933	0.00150285	0.00745742	0.00533803	0.0105971	0.0126042	0.00264085	0.0117945	0.00809144	0.00731189	0.00873782	0.00210106	0.00938881	0.00986838	0.0103699	0.00893801	0.0122548	0.000509118	0.0111359	0.00942919	0.00374487	0.0118076	0.000327624	0.0444081	0.000267631	0.00550893	0.00641168	0.00204016	0.00390273	0.00108839	0.00152547	0.00327166	0.00170589	0.00381516	0.00447624	0.00382763	0.00026194	0.0043755	0.00585311	0.00271421	0.00332916	0.001225	0.00291954	0.00722082	0.00605796
Isosphaera	1.74038e-05	0	2.45674e-05	2.20427e-05	0	0	0.000249056	0.000196916	0.000218221	0.000108723	1.27932e-05	0	3.58653e-05	0.000720017	0.000179073	0.000147776	5.92353e-05	4.06119e-05	0.000108964	0	0	0	0.000344506	0.000206295	0	0	0	0.00163918	8.80424e-05	0	0	0	0	0	2.20411e-05	0	0	0	2.50856e-05	0.000197718	0	0	8.14675e-05	0	1.98987e-05	0.000164933	2.73109e-05	0.000595772	0.00040416
Janibacter	0.00782536	0.002955	0.00598658	0.0180743	0.00597901	0.0023341	0.120769	0.0385966	0.0152574	0.0230188	0.00534631	0.0149851	0.0660452	0.0241108	0.121391	0.0291554	0.0361303	0.0224158	0.0662717	0.0182211	0.0269515	0.0014701	0.0809509	0.0468209	0.0124247	0.0275222	0.000195788	0.0976157	0.00395808	0.0102191	0.0418577	0.0116594	0.00907563	0.00386676	0.00176398	0.033967	0.002293	0.00359234	0.0548231	0.0149359	0.000634782	0.0230289	0.0175129	0.00343624	0.00474092	0.0046526	0.0135475	0.0722906	0.0314121
Jannaschia	0.0041444	0.00151896	0.00335128	0.00354499	0.000559052	0.0013025	0.00580607	0.00628203	0.00646093	0.00340209	0.00309133	0.022201	0.00701299	0.00882672	0.00467027	0.00196845	0.00207469	0.00815069	0.00273483	0.00425704	0.00294525	0.000846018	0.00622808	0.00649499	0.00207141	0.00383392	0.000180861	0.00628213	2.51402e-05	0.00316431	0.00668076	0.00255765	0.00459597	0.00236389	0.00329669	0.00442801	0.00221667	0.00139182	0.00206111	0.0028161	5.83507e-05	0.00285025	0.00592112	0.00204931	0.00181925	0.00204474	0.00739933	0.00318113	0.0065323
Janthinobacterium	0.0399821	0.0592955	0.0779349	0.0365165	0.0637121	0.0501241	0.146695	0.118973	0.194936	0.256883	0.812746	0.300713	0.0651797	0.200627	0.0819733	0.0246795	0.104365	0.0979788	0.12762	0.0498678	0.0720995	1.02557	0.0507655	0.0801379	0.104983	0.108092	2.00459	0.164422	0.178177	0.0865441	0.0896948	0.0465159	0.0773343	0.042646	0.063573	0.05593	0.0646245	0.919969	0.0587171	0.0326357	0.0218365	0.0898687	0.0874961	0.0781332	0.0677395	0.0288383	0.054215	0.0796862	0.286764
Jejuia	0.000201939	7.13119e-05	0	0.000959116	0.000883722	0	0	0	0.0025848	0.000946144	0.000296883	0.000960327	0.00119643	0.00078323	0	0	0.000257743	0.000176709	0.00969318	0.00115659	0.00184945	0.00245394	0.000333113	0.000380811	0	0.000207807	0.00033143	0	0	0.00104131	0	0	0.000635473	0.000608784	0.00121479	0	0.000968335	0.000657117	0.000254688	0	0	0.000597732	0.000590799	0.000168118	0.000519498	0.00061513	0	0	0.000806011
Jeotgalibaca	0.0216863	0.00518103	0.0229109	0.0297894	0.00526125	0.00173323	0.0029525	0.0039771	0.173614	0.0819156	0.0766729	0.108394	0.0335415	0.00735011	0.00886886	0.0101218	0.0333945	0.0618388	0.0653527	0.0557598	0.0783814	0.00095153	0.00363026	0.0260367	0.045182	0.0672796	0.00282181	0.00971606	0.000603039	0.0474641	0.0498961	0.00101093	0.0192021	0.00206407	0.0136452	0.0167379	0.00466762	0.0288155	0.0248481	0.0015626	0.00141678	0.0244639	0.0882076	0.0206771	0.0244806	0.0038484	0.00201453	0.00486543	0.00918315
Jeotgalibacillus	0.000240048	7.65237e-05	0.000344129	0.000274457	2.63419e-05	0.00125671	0.000380945	0.000102159	0.000396244	0.000676862	0.000657073	0.000294432	0.000167461	0.000270495	0.00122632	0	9.21935e-05	0.000442456	0.000282652	0.00013695	0.000661538	0	0.000357458	0.000379454	0	0.000501737	8.89131e-05	0.001693	5.48115e-05	0.000425681	0	9.95431e-05	0.000123985	0.000304862	0.000137218	0	3.99656e-05	0.000302204	0.000312345	0	2.20271e-05	0.000128283	0.000126795	0.000231949	0.000123881	0	8.5013e-05	0.000278177	7.86289e-05
Jeotgalicoccus	0.00286683	0.000118765	0.00905261	0.00229922	0.000327062	0.000214252	0.00710667	0.000991867	0.000696839	0.000253673	0.00249803	0.00033104	0.000346535	0.000653456	0.00636516	0.0485041	0.000488606	0.00289617	0.000593218	0.000804892	0.00213365	0	0.0122385	0.000913238	0.00168212	0.00167736	3.56742e-05	0.00134611	0.000437912	0.000478608	0	0.000240521	0.000240807	0.000130578	0.000594436	0.01164	0.000133221	0.000307353	0.00522775	0.00506013	3.67126e-05	0.000918188	0.00158997	0.000673159	0.00065982	0.0172118	0.000883861	0.017708	0.000126192
Jiangella	0.000276382	0.000473804	0.000523438	0.000525405	7.14105e-05	0.000223457	0.00333257	0.00223042	0.00132897	0.00057324	0.00047088	0.00162615	0.000697689	0.00384025	0.00190536	0	0.00151516	0.00151442	0.000853159	0.000838598	0.00149624	6.1012e-05	0.00257988	0.0126616	0.000537786	0.000880756	0	0.00616448	0.000134033	0.000356976	0.000662777	0.000485666	0.000124517	0.000151357	7.63951e-05	0.00112408	0.000285149	0.000524166	0.000949411	0.000889586	4.179e-05	0.000421384	0.000975815	0.000242269	0.000268322	3.40792e-05	0.000841656	0.00294795	0.0040218
Johnsonella	0.000425371	0.00075107	0.00265203	0.00211011	0.00106864	0.0033501	0.00240954	0.00254013	0.000963012	0.00752909	0.0018761	0.000770616	0.0107383	0.00238308	0.00102125	0.00270887	0.00361947	0.0047976	0.0010357	0.00106732	0.0293263	0	0.00748461	0.00412537	0.00242157	0.011454	0.000232712	0.000556441	0.000968341	0.0016712	0.0261773	0.0155018	0.000770699	0.00598437	8.97854e-05	0.0100403	0.00292885	0.000527305	0.00194156	0.000805415	0.000115303	0.000615552	0.000995585	0.000438447	0.00271546	0.000815831	0.00678639	0.00752341	0.00113187
Jonesia	0.00199293	0.000533605	0.0017511	0.00194101	0.000394658	0.000595249	0.00182367	0.00156778	0.00301297	0.0021435	0.00087915	0.00563497	0.00315819	0.00159527	0.00685385	0.00382378	0.00840282	0.00369538	0.00264746	0.00214232	0.00219068	0.001355	0.00336346	0.0061445	0.00239291	0.00281119	0.000227417	0.0565216	0.000175242	0.00508428	0.00365567	0.00050921	0.00166112	0.00158877	0.000390674	0.00279313	0.00125608	0.000895668	0.00543078	0.00307361	2.81698e-05	0.00211198	0.00290339	0.00110809	0.00197283	0.00124843	0.000429721	0.00727338	0.000593789
Jonquetella	0.00340529	0.00333948	0.00245988	0.00377838	0.00118776	0.00231698	0.00215886	0.0127978	0.00812468	0.00563549	0.00467128	0.0018041	0.00213572	0.00143209	0.00561434	0.00847107	0.00279061	0.0109205	0.00125936	0.00159418	0.0027097	0.000302486	0.00859377	0.00306363	0.00261546	0.00475854	4.66393e-05	0.00434704	0	0.00502892	0	0.0019176	0.00404752	0.00569901	0.000494667	0.0126275	0.000822518	0.000712813	0.0013143	0.00630579	0.000531034	0.00361565	0.00639663	0.00168558	0.00520422	0.00335456	0.00353158	0.00507937	0.00318388
Joostella	0.000485945	0.00113408	5.96492e-05	0.00123094	0.00176702	0.000108915	0.000377939	7.96846e-05	0.00154536	0.000395965	0.000590173	0.00189467	0.00213346	0.00131114	0.000391307	0.000179398	0.00140227	0.00147907	0.00462986	0.00121701	0.0021285	0.00643885	0.000975864	0.000409811	0.000122838	0.00104362	0.00223662	0.00016583	2.13765e-05	0.00153565	0.00246357	0.000194109	0.0016924	0.001155	0.00115058	0.000132987	0.00252503	0.00125717	0.000365444	8.00094e-05	1.71812e-05	0.00100061	0.00138461	0.000502558	0.00152188	0.000800907	0.000265241	0.000216978	0.00275988
Kaistia	0.0236365	0.0109394	0.0345748	0.0455791	0.00806462	0.0121317	0.0516337	0.0722781	0.0669019	0.0671638	0.018458	0.0969502	0.0467613	0.040961	0.0143543	0.0355441	0.0293492	0.0622069	0.0219605	0.0107298	0.0155776	0.0130895	0.215707	0.0315825	0.0139594	0.0373784	0.000697027	0.0711001	0.00143629	0.0370449	0.0613313	0.0182285	0.051076	0.0251224	0.00787584	0.073315	0.014458	0.011165	0.0218137	0.0485385	0.000593455	0.0866934	0.0342972	0.0132895	0.0316088	0.00627035	0.0358317	0.0789874	0.0268088
Kallipyga	0.00072411	0.000552915	0.000849291	0.00211304	0.000266389	0.00111774	0.000612839	0.00062735	0.0015842	0.00137519	0.00216446	0.00196773	0.00182479	0.000556375	0.0007851	0	0.000657696	0.00164343	0.00255265	0.00256217	0.0024505	5.87589e-05	0.00461429	0.00107547	0.000959882	0.00228571	4.4144e-05	0.000461137	5.44261e-05	0.00119162	0.00646517	0.00192358	0.000643939	0.00080234	0.000148815	0.00351079	7.93691e-05	0.0003093	0.00162222	0.00124104	4.77772e-05	0.000710682	0.00261093	0.000428329	0.00183468	0.000596046	0.000522056	0.00257806	0.00562587
Kamptonema	0	0.000214678	0.000195033	0	0	0	4.94293e-05	0	0	0	0	0	2.84722e-05	0.000714496	5.6864e-05	0	0	0	0	0	0	0	0	1.48883e-05	4.01637e-05	0	0	0	0	0	0	0	3.16203e-05	0.00855252	0	0	0	0	0.000159317	0	0	0.000130866	0	0	0	0	0	0	0.000160424
Kandleria	0.00483707	0.000506117	0.00619584	0.00419769	0.000391998	0.00677251	0.00400582	0.00777019	0.00795571	0.00307771	0.00615654	0.00377295	0.00249202	0.000926461	0.00764984	0.0148314	0.00182926	0.00700233	0.00523438	0.00686003	0.00587933	0.000195688	0.0363493	0.00415058	0.0189436	0.00156703	0.000110261	0.000703058	0.00131412	0.00237549	0.00696311	0.011686	0.00287006	0.00187229	0.000453772	0.0107125	6.60817e-05	0.000999367	0.0116202	0.000678422	0.000910526	0.00212112	0.00754747	0.0019176	0.00148504	0.00660921	0.0352821	0.0351099	0.00104008
Kangiella	3.8159e-05	4.71746e-05	0	4.22986e-05	0	0.000188551	0.000256048	0	0.000149565	0	0.000168351	0.000181509	6.88234e-05	0.000518126	0	0	6.49622e-05	0	7.9666e-05	9.36759e-05	0	0.000145919	0	0	0	6.87347e-05	5.87315e-05	0	0	0	0	0.000368192	8.73632e-05	5.36968e-05	0	0	5.63218e-05	6.20999e-05	5.50218e-05	0	0	0.000218427	0.00049135	3.17755e-05	4.36451e-05	0.000103359	0.000291997	0	0.000803286
Ketogulonicigenium	0.00278672	0.00165279	0.00189431	0.00370437	0.000869928	0.00106411	0.00480212	0.00765644	0.00589684	0.00709099	0.00351534	0.00944226	0.00730258	0.00516244	0.00297393	0.00233632	0.00210755	0.00642355	0.00330341	0.00306297	0.00273107	0.000451229	0.0047699	0.00441261	0.00115023	0.00269187	0.000564667	0.00567083	0.00257623	0.00364994	0.00267772	0.00259277	0.00374029	0.00226735	0.0015254	0.00671547	0.00167485	0.00121574	0.001191	0.00208429	0.000699628	0.00374857	0.00402699	0.00150599	0.00173026	0.00135118	0.00626346	0.0025921	0.00339575
Kibdelosporangium	3.23987e-05	3.43235e-05	3.43008e-05	3.07758e-05	7.87682e-06	0	0.000318862	6.1096e-05	0.000101559	0.000101199	1.19079e-05	0.00085863	3.33832e-05	0.000502746	0.000116676	0.000137549	2.7568e-05	3.78013e-05	0.000118349	4.2414e-05	7.41805e-05	0	0.000587885	0.000899177	3.53258e-05	3.33402e-05	0	0.000190718	8.19494e-06	0	0	8.93063e-05	9.26856e-06	1.30312e-05	1.02579e-05	0	4.78025e-05	1.5061e-05	3.50317e-05	3.06725e-05	0	1.27865e-05	7.58534e-05	7.70646e-06	0	0	6.35521e-05	0.000249561	0.000305669
Kiloniella	0	0	0	0	0	0	0.000305824	0	0	0	0	0	0	0	0	0	0	0	0	0	0.000327535	0	0	0	0	0	1.76088e-05	0	0	0	0	0	0	0	0	0	0	0	0	0	0	3.38745e-05	0	0	0	2.90504e-05	0	0	0
Kineococcus	0.000640179	0.000310847	0.000564803	0.000430745	0.000175097	6.87528e-05	0.00114516	0.00143358	0.000334459	0.000249953	0.000176469	0.00141347	0.00169031	0.00382791	0.0013174	0.000169868	0.00214486	0.000933664	0.00116904	0.000707127	0.00109932	8.74091e-05	0.00171604	0.00610085	0.000407091	0.000864651	1.6417e-05	0.00565271	0.000141686	0.000353692	0.00155513	0.000257316	0.000206034	0.000160829	0.000101345	0.00100738	0.000118069	0.000148798	0.000663224	0.000606071	4.88053e-05	0.000473727	0.000749173	0.000152275	0.000297356	0.00018959	0.000533694	0.00143816	0.00505231
Kineosphaera	0.0160937	0.0192357	0.0737298	0.0755106	0.01932	0.0223532	0.0291049	0.0124508	0.20356	0.0635885	0.0114547	0.105997	0.0458404	0.0436968	0.0823719	0.0185206	0.0463492	0.10088	0.0640989	0.0652642	0.0491312	0.00377772	0.0750729	0.0514977	0.0607222	0.040362	0.000548269	0.179218	0.00423477	0.0218484	0.0740847	0.00917114	0.0297943	0.013333	0.00694329	0.027211	0.00797311	0.0180503	0.0738971	0.0212824	0.00119847	0.0930634	0.0955714	0.0228845	0.0183334	0.0023145	0.0288629	0.180816	0.0308024
Kineosporia	3.16736e-05	0	0.000104325	0.00013372	2.05348e-05	1.8142e-05	0.000377719	0.000238914	0.000441273	0	7.76091e-05	0.00123369	0.000783265	0.00436792	0.000564892	8.96469e-05	0.000287477	4.92737e-05	4.40682e-05	0.000276432	0.000290081	1.15324e-05	0.00146294	0.00535857	3.06915e-05	0.000108647	0	0.00198879	3.20461e-05	0.0001037	0	9.69982e-05	7.2489e-05	0	0	0	1.55775e-05	1.96318e-05	0.000167398	0.00027987	0	8.33358e-05	0.000148265	7.03171e-05	1.20714e-05	0	0.000182247	0.00036142	0.00128719
Kinetoplastibacterium	0.00507546	0.0022812	0	0.000291578	0.000670116	0.0025755	0.0012439	0.00565262	0.000965489	0	0.000679432	0.00283904	0.000713209	0.0023731	0.00165976	0.00098374	0.00628202	0.00108165	0.00169055	0.000906247	0.0003546	0.000126601	0.000764761	0.00075142	0.00386057	0.00214475	0.000568076	0.00270438	0	0.00204027	0	0.000212966	0.000396086	0.000556475	0.00116456	0	0.000846122	0.00708824	0.00133406	0	0.00018721	0.00091316	0.00161289	0.000879181	0.000395755	0.00093504	0.00343828	0.000396762	0.00269016
Kingella	0.0514139	0.133111	0.444673	0.0307522	0.0283628	1.23293	0.0374813	1.55477	0.354825	0.108765	0.168875	0.0601632	0.0628819	0.0724314	0.978876	0.00954364	0.136401	0.391582	0.121171	0.139871	0.175267	0.0351342	0.0529903	0.141614	0.291875	0.110094	0.0042574	0.01418	0.00138866	0.0643703	0.0947826	0.0388216	0.0656728	0.209023	0.0108123	0.545338	0.0526954	0.106399	0.453877	0.00745442	0.00778532	0.100671	0.1192	0.0469847	0.0505008	0.294331	0.187318	0.137622	0.0323035
Kitasatospora	0.0015666	0.0017886	0.00770855	0.00121875	0.0011591	0.000681982	0.0044046	0.00232441	0.00227663	0.00307059	0.00171582	0.00616952	0.00128227	0.0407112	0.00228329	0.00727137	0.00339739	0.00168483	0.00150607	0.00131137	0.00314631	0.000603791	0.00305615	0.0135265	0.00692065	0.00332418	0.00010395	0.00447548	0.000117804	0.000466416	0.000447533	0.000453948	0.0026083	0.000197751	0.000174611	0.00987141	0.000576262	0.000492246	0.00126882	0.00148477	0.000117329	0.00136936	0.00379189	0.000294215	0.000159798	0.000298574	0.00145977	0.00333075	0.00401718
Klebsiella	1.02796	2.48094	10.5139	3.26124	1.48646	3.15217	6.47553	24.2698	5.78499	4.0971	9.35383	2.27628	1.63319	6.14687	7.54352	12.9368	1.38169	5.74836	4.90941	1.89509	1.97568	0.236485	11.7508	3.12206	2.16434	8.3573	0.194639	1.52873	0.183674	1.18531	2.44018	29.2809	2.08745	1.94876	0.948801	12.6552	0.57529	3.09032	3.18799	5.89853	2.91999	2.67191	4.15629	0.807738	1.0277	9.54062	20.8487	12.5849	1.14762
Kluyvera	0.0474939	0.322033	5.94859	0.10777	0.21202	0.334755	0.38331	0.506571	0.357033	0.0964792	1.17008	0.158091	0.0668111	2.9407	0.2743	1.17099	0.271143	0.256319	1.09366	0.204345	0.181493	0.135011	0.229355	0.890786	0.258061	0.590359	0.0146971	0.103053	0.00496867	0.0408456	0.11053	0.626369	0.374731	0.058606	0.0666776	0.72654	0.0445253	0.19998	0.567829	0.104719	0.0935719	0.113777	0.392406	0.061292	0.0461177	3.19694	0.641089	0.189298	0.288024
Knoellia	0.00747473	0.00502713	0.00402877	0.0258342	0.00300515	0.00311323	0.038829	0.0034923	0.0164914	0.0219938	0.00303766	0.046853	0.0200577	0.0549781	0.0467657	0.00928659	0.144216	0.0265812	0.0500977	0.0203786	0.0410943	0.00486289	0.0141484	0.108086	0.00840621	0.0197333	0.000241716	0.0972132	0.00256014	0.0134068	0.0629235	0.00319566	0.00624043	0.0034474	0.00102205	0.0102931	0.00654128	0.00405528	0.020478	0.00785253	0.000660505	0.0207989	0.0197738	0.00396583	0.00880517	0.000555722	0.00563278	0.0290513	0.081847
Kocuria	0.0827533	0.0104373	0.0685028	0.0535016	0.0174695	0.0168701	0.0616358	0.118844	0.079655	0.0853439	0.0244041	0.0664915	0.0298542	0.149338	0.495951	0.577215	0.0392975	0.0820833	0.0475643	0.0688317	0.0688271	0.00726243	0.27119	0.0687337	0.151781	0.0604325	0.00452161	0.856754	0.117664	0.0243345	0.0869846	0.066825	0.0709738	0.0248946	0.00869534	0.14564	0.00693282	0.0245659	0.215875	0.300511	0.00563902	0.0512799	0.0712646	0.0206986	0.0168831	0.0137921	0.0659996	0.502447	0.0208222
Komagataeibacter	5.5254e-05	0.000150015	0.00100126	0.000204491	0.00023901	0.00027497	0.00115525	0.000307173	0.00033141	0.000172588	0.000214949	0.000671251	0.000443633	0.00224832	0.00442691	0.000234581	0.000366353	0.00031899	0.000938235	0.000352278	0.000404175	3.01772e-05	0.000355112	0.000463955	0.00162078	0.000661637	0	0.00316246	5.59039e-05	5.14511e-05	0	0.00328902	3.16139e-05	0.000268671	0	0.000338753	0.000278982	0.000254187	0.000197037	0.00020924	0.000542978	0.000374393	0.000503853	4.98403e-05	0.000239572	0.000319133	0.000296719	0.000836423	0.000324671
Kordia	0.000416474	0.000761269	0.000100052	0.000756726	0.00148855	0.000227633	0.00187678	7.13746e-05	0.00159314	0.000236448	0.000507539	0.000617122	0.000816388	0.00179251	0.000564324	0.00016069	0.00219508	0.00105902	0.00615933	0.000538907	0.00176584	0.00536352	0.000749224	0.00114468	9.61869e-05	0.00166366	0.00126307	0.0021164	1.91473e-05	0.00221293	0.00367776	0.000510642	0.00113572	0.00130824	0.000671097	0.000267828	0.00211166	0.000971872	0.00076839	8.94686e-05	1.53894e-05	0.000787827	0.00212558	0.000144047	0.00149232	0.000802011	0.00041937	0.000436982	0.00848697
Kordiimonas	0	0	0	0	0	0	0	0	0	0	0	0	0	0	0	0	7.94153e-05	0	0	0	0	0	0	0	0	0	0	0	0	0	0	0	0	0	0	0	0	0	0	0	0	0	0	0	0	0	0	0	0
Kosakonia	0.00327066	0.00362935	0.0328371	0.00429794	0.00292011	0.00801252	0.00797661	0.0317351	0.00787976	0.0034283	0.0207975	0.00322177	0.00280491	0.0290274	0.0127457	0.0156041	0.00311796	0.00508464	0.00871398	0.00262939	0.00240608	0.00186395	0.0117315	0.00798507	0.00452701	0.00706105	0.00159341	0.0069255	0.000201376	0.00132501	0.00215136	0.0222384	0.00616733	0.00346931	0.00508192	0.0152978	0.000774526	0.00244984	0.015825	0.00687451	0.0211876	0.00178939	0.00507581	0.00125214	0.000950614	0.0146582	0.025582	0.0108525	0.00354246
Kosmotoga	0	0	0	0	0	0	0	0	0	0	0	0	0	0	0	0	0	0	0	0	0	0	0	0	0	0	0	0	0	0	0	0	0	0	0	0	0	0	0	0	0	0	0.000193677	0	0	0	0	0	0.00138003
Kozakia	0.000150118	0	0.000550961	0.000190131	8.75924e-05	0	0.000107413	0	0.000313714	0	8.82792e-05	0.000244762	0	0.000310528	0.0023478	0.00025493	0	0	0.00131583	7.86093e-05	9.16565e-05	0	0.000198104	0.000129412	0.000698223	6.1792e-05	0	0.00117824	0	0	0	0.00154468	0	0	3.80234e-05	0	0	5.58274e-05	0.000173102	0	0.00019532	0.00014219	0	0	0	0	4.71145e-05	0.00154166	0
Kribbella	0.000426472	0.000524985	0.00128895	0.000775506	0.00033179	0.000603258	0.00498858	0.00204207	0.00186182	0.000942073	0.000893111	0.00305606	0.00174119	0.00549361	0.00248375	0.000426821	0.00158031	0.00204026	0.00162495	0.00140364	0.00172722	0.000194222	0.00356027	0.0122434	0.000634252	0.00151003	4.12505e-05	0.00919612	0.000216149	0.000409165	0.00195376	0.00120762	0.00034207	5.63177e-05	9.5492e-05	0.0013447	0.000458415	0.00055933	0.000991246	0.000788767	0.000112412	0.00100629	0.00104635	0.00037066	0.000346982	5.10402e-05	0.00201192	0.00387907	0.00384587
Ktedonobacter	0	9.84845e-06	0	0	0	1.19805e-05	0.000124718	0.000262954	0	0	0	0	0	3.60557e-05	1.43477e-05	0	5.93256e-05	4.88085e-05	0	0	4.25693e-05	0	4.60042e-05	3.75654e-05	0	2.86989e-05	0	5.47228e-05	0	0	0	5.1244e-05	0	0	0	4.38849e-05	0.000113157	0	0	0	0	0	0	0	0	0	0	0	0.000384537
Kurthia	0.000996416	0.000537148	0.0578687	0.000813882	0.000338561	0.0224929	0.00990815	0.00315065	0.00281405	0.0032115	0.00419627	0.00253204	0.00165532	0.00371616	0.0341335	0.00682041	0.00196868	0.00328602	0.00356575	0.00306362	0.00454711	7.01918e-05	0.0138494	0.0029332	0.0041003	0.00284348	0.00272376	0.00174449	0.000319484	0.00158906	0.00749285	0.0214959	0.000220601	0.000740871	0.00121403	0.00134906	0.00055326	0.00143386	0.0230311	0.0115203	0.00340622	0.00187755	0.00626732	0.0240847	0.00152644	0.000434987	0.00391737	0.0134163	0.000559605
Kushneria	0	0	3.58485e-05	0	0	8.72758e-05	0	0	0	0	0	0	0.000104668	0.00026266	0	0	0	0	0.000211999	0	0	0	0	0.000164195	0	5.22667e-05	0	0.000199323	2.56941e-05	0	0	0	0	0	0	0.000319694	0	0	0	0	0.000227165	0	0	0	0	0.000206287	0.000119555	0	0.000737181
Kutzneria	0.000112189	0.000324044	0.000252797	0.000253109	5.20012e-05	0.000108458	0.00167147	0.0012749	0.000243649	0.000385137	0.000131641	0.00478728	0.000315465	0.00192487	0.000808684	0.000359675	0.000361499	0.000367487	0.000550552	0.00018091	0.000455799	1.94694e-05	0.00173921	0.006948	8.96089e-05	0.000348723	2.80497e-05	0.00165084	3.60675e-05	0.000140055	0.00196428	0.000345235	2.97551e-05	5.73166e-05	5.55045e-05	0.0009213	0.000210388	3.31431e-05	0.000268703	0.000264435	7.8438e-06	0.000199283	0.000674349	1.83548e-05	0.00010957	2.21445e-05	0.000577191	0.0013883	0.00161735
Kyrpidia	0	7.95006e-05	0	0	0	0	0.000201354	0.000212267	0.000176425	0.000351596	0	0.000305886	5.7992e-05	0.000145528	5.791e-05	0	0	6.5667e-05	0.000352377	3.684e-05	0.000171818	0	0.000185682	0.000363891	0	0.000115834	0	0.000220872	2.84719e-05	5.52801e-05	0.00437505	0	6.4404e-05	0	0	0.000177128	0	0	0	0.000319699	0	0	0	2.67747e-05	3.21751e-05	0.000114294	0	0.000481664	0.00179713
Kytococcus	0.00725059	0.00367159	0.00970396	0.00974631	0.00143018	0.00505411	0.0111345	0.00541754	0.0120789	0.013033	0.00419846	0.0100374	0.0100082	0.00760527	0.0320936	0.00842161	0.0107093	0.0164405	0.00899347	0.0117754	0.0126335	0.000373579	0.0343015	0.0129728	0.00646239	0.00992491	0.000224528	0.0373126	0.00211079	0.00597941	0.013293	0.00465036	0.00485293	0.00170467	0.00112616	0.00516652	0.00191754	0.00362491	0.0152327	0.00751186	0.000584051	0.00880057	0.0120071	0.00348184	0.00351934	0.00111125	0.00901652	0.022713	0.0106228
Labilithrix	9.37544e-05	0.000408333	2.20575e-05	0.000554139	9.11749e-05	0.000161102	0.00145347	0.000294663	0.000130618	0	6.89173e-05	0.000339697	0.00198037	0.161574	0.000176856	0.000199017	0.000372285	0.000109388	0.000342412	0.00010228	0.000238513	2.56022e-05	0.00113414	0.000210476	6.81356e-05	0.000514553	6.4114e-05	0.00128775	4.74285e-05	0.000153476	0.000910996	0.000301472	5.36422e-05	1.25618e-05	0.000653046	9.83536e-05	0.00254757	5.81106e-05	6.75682e-05	0.000532555	1.90601e-05	0.000209674	0.000256005	2.23007e-05	8.9329e-05	0.000211546	0.000122603	0.000454669	0.0138344
Labrenzia	3.19519e-05	6.57106e-05	4.71993e-05	0.000239307	7.49177e-05	0.000157321	0.000676152	0.000696193	0.000822885	0.000490531	0.000214679	0.000576485	0.000617138	0.000676822	0.00021217	0.000431951	8.41327e-05	0.00115112	0.000439638	0.000260594	0.000416827	1.74783e-05	0.000825059	0.00031636	9.0873e-05	0.00058895	1.3131e-05	0.000376375	0	0.000128549	0	0.000178952	0.000231125	0.000121477	8.09953e-05	0.000100717	0.000293541	0.000137727	0.000177947	0.00012119	0	0.000396976	0.000428566	0.000156193	0.00011141	8.26326e-05	0.000540454	0.000343382	0.00155661
Lachnoanaerobaculum	0.0110434	0.00247788	0.0173774	0.0305458	0.00502302	0.00965149	0.0112733	0.0387037	0.011809	0.0135968	0.0178798	0.0161503	0.0241539	0.00890367	0.0140352	0.0419264	0.0134837	0.0183335	0.0227083	0.0295886	0.0350026	0.00106451	0.0713775	0.0167241	0.0153858	0.025005	0	0	0	0.0073386	0.0214644	0.0202888	0.015756	0.0172808	0.0047312	0.0462007	0.00474507	0.0109332	0.0272171	0.000234039	0.000686834	0.020398	0.0416654	0.0117142	0.0201627	0.00562722	0.026119	0.0807966	0.0103682
Lachnobacterium	0.00036835	0	0.00160718	0.00144201	0.00019539	0.000172623	0.00107821	0.00088406	0.000559835	0	0.000393845	0.000818979	0.000345039	0	0.00220513	0.00142167	0.000113974	0.00257865	0.000419314	0.000789084	0.00112451	0	0.00154667	0.00126296	0.00131415	0.000964865	2.74796e-05	0.000525656	0.000474324	0.000592028	0.00130153	0.00486086	0.000268233	0.000269204	8.4818e-05	0.00105387	0.000345851	0.000186799	0.00352348	0	0.000108924	0.000264316	0.00188101	0.000127443	0.00111032	0.000408015	0.000683131	0.00160484	0.000388819
Lachnoclostridium	0.195016	0.101221	0.590799	0.792972	0.1237	0.322566	0.508674	1.75891	0.371453	0.399701	0.401441	0.355061	0.395339	0.363589	0.239168	0.830169	0.308135	0.513873	0.33797	0.457349	0.624425	0.0183925	0.934923	0.461501	0.284145	0.500281	0.00967674	0.0714083	0.0250798	0.236203	0.910716	0.812777	0.3041	0.368058	0.12032	1.34195	0.110164	0.132148	0.56453	0.282622	0.017811	0.425342	0.550472	0.153502	0.597302	0.166612	1.04781	1.02357	0.195197
Lachnospira	0.000995003	0.000327947	0.00290276	0.0029405	0.000967627	0.00216569	0.00427168	0.00275195	0.00159416	0.00124317	0.00117026	0.00270387	0.00177708	0.00463101	0.00812206	0.00788534	0.00146752	0.00348277	0.0011075	0.00151968	0.0025313	0	0.00700302	0.00318087	0.00337453	0.00184305	5.44347e-05	0.00182223	0.000872478	0.000977295	0.0012891	0.0224878	0.00117655	0.00255969	0.000294029	0.00375773	0.000636164	0.000986753	0.00831828	0.0114295	0.000593362	0.00167548	0.00155254	0.00104137	0.00303372	0.00184099	0.00801523	0.0193014	0.00539151
Lacimicrobium	4.35049e-05	0	0	0	0	0	7.78217e-05	0	0.000272747	0	1.59898e-05	5.91111e-05	8.96536e-05	0.000112491	0	0	3.70182e-05	5.07595e-05	0.000272382	0.00017086	0.000132813	0	0.000430587	9.37606e-05	9.48509e-05	4.4769e-05	1.78505e-05	0	0	0	0	0.000239815	2.48916e-05	6.99488e-05	0	0	0.000192567	4.04476e-05	3.13537e-05	0	0	0.000377734	0.000203647	2.06964e-05	2.48708e-05	5.88983e-05	0	0	0.000820862
Lacinutrix	0.00179333	0.00216089	0.000157576	0.00376191	0.00439355	0.000148966	0.000103383	0.000217973	0.00998091	0.00319311	0.000988413	0.0107305	0.0036601	0.00387495	0.000311774	0	0.00212595	0.00144874	0.0490936	0.00604513	0.00841185	0.0256333	0.000519746	0.00116619	0.000234739	0.00174152	0.00717484	0.000226809	2.92372e-05	0.00304258	0.000969203	5.30976e-05	0.00634067	0.00162592	0.00396018	0.000821591	0.00598097	0.00369753	0.000337623	0	2.34991e-05	0.00247146	0.00440562	0.000600393	0.00356874	0.0021991	0.000559384	0.000426812	0.0100762
Lacticigenium	0.00182958	0.00182797	0.007685	0.00316502	0.00138868	0.00138022	0.0121332	0.0043758	0.0716195	0.0150535	0.0106936	0.015643	0.0027588	0.00392307	0.0110196	0.00909367	0.00531586	0.010413	0.00717098	0.00660129	0.0128055	9.74863e-05	0.00294443	0.00870361	0.00337275	0.0212154	0.000109858	0.0756528	0.000451488	0.00613617	0.0121409	0.000737953	0.00306383	0.00337216	0.000791199	0.0025279	0.0013168	0.00647215	0.0102913	0.00980118	0.000108864	0.00309961	0.00835543	0.00309941	0.0026531	0.00471225	0.00126047	0.0065686	0.00867885
Lactobacillus	1.59145	0.514334	8.09745	1.64366	0.445233	3.87551	1.16166	6.76589	1.1343	2.07064	3.24802	1.48523	2.05279	0.845936	4.51651	6.97721	1.4064	1.85522	2.91937	1.60579	1.68405	0.0886746	11.6421	1.92879	6.06243	3.37753	0.0525473	1.84586	0.248107	0.779894	1.9488	29.9707	0.798137	1.0745	0.478931	12.5659	0.255969	1.2675	3.20885	5.76986	15.802	0.726487	8.32658	6.45547	1.16756	0.411538	4.38726	8.04553	0.404831
Lactococcus	0.831126	0.585777	10.6453	3.01739	2.25753	0.556327	0.44007	0.493733	0.946026	3.70633	16.3956	5.64948	1.67583	2.07661	0.722179	1.24127	5.1253	0.865561	7.23881	8.6327	3.98191	0.0541906	1.80918	4.34185	1.16201	16.1402	0.0911851	0.277985	0.198346	0.883731	0.820083	19.374	0.976373	0.325579	1.08005	2.16432	0.401976	4.28387	1.63934	0.222695	3.78789	0.809239	4.27048	1.29488	1.04781	0.150651	0.66948	0.745095	0.540908
Lamprocystis	0.000854789	0.00288225	0.00258842	0.000942934	0.000710602	0.00078179	0.0157344	0.00868358	0.00348622	0.00206707	0.00163166	0.00280989	0.00355146	0.0278061	0.00473805	0.00678976	0.00234625	0.00164077	0.0029924	0.0022922	0.00698677	0.000165655	0.00509434	0.120977	0.000921801	0.00164576	0.000203649	0.0339781	8.36944e-05	0.00254581	0.000535861	0.00271062	0.000552179	0.00113052	0.00144922	0.00477287	0.00256307	0.000487086	0.00103336	0.0155062	0.00031392	0.00156706	0.00516295	0.000891997	0.000599008	0.00167987	0.00294238	0.00594667	0.0428623
Lampropedia	0	0	0	0	0	0	0	0	0	0	0	0	0	0	0	0	0	0	0	0	0	0	0	0	0	0	0	0	0	0	0	0	0	0	0	0	0	0	0	0	0	0	0	0	0	0	0	0	0
Laribacter	0.0371765	0.0776878	0.257261	0.0201361	0.0850502	0.0964683	2.80866	2.24395	0.483983	0.0781033	0.105534	0.0585571	0.0699854	0.906877	0.361802	0.275347	0.0629088	0.545968	0.119736	0.0704262	0.090923	0.00758327	0.614346	0.495143	0.0915593	0.0390918	0.00527783	0.0271269	0.00203729	0.177054	0.23479	0.79515	0.0248303	0.370192	0.0167852	0.84634	0.175198	0.132724	0.167515	0.295679	0.00755182	0.0754365	0.124926	0.0682843	0.184628	5.08007	0.318013	0.0987658	0.692951
Lautropia	0.000241758	8.53735e-05	0.000127976	0.000153098	0	5.19277e-05	0.000540572	0.00056987	6.31527e-05	0	2.2214e-05	0.000574844	0.000560484	0.000781392	6.2188e-05	0	0	0.000775698	0	0.000118684	9.22554e-05	6.60185e-05	0.000398798	0	4.39241e-05	0	0	0.000237188	0	0.000118728	0	0.000610803	0.000172904	4.85884e-05	3.82719e-05	0.000380426	0	0	0	0.000457754	0	0.00133578	0.000141459	0	0	0	4.74223e-05	0.00113794	0.001579
Lawsonella	0.00317418	0.000361574	0.00356596	0.00332548	0.000783803	0.00303881	0.00178977	0.00988609	0.00980937	0.00695391	0.00351392	0.00727414	0.00437989	0.0018155	0.00237503	0.0119608	0.00128697	0.011793	0.00146533	0.00330325	0.0015406	5.4326e-05	0.0240325	0.00277261	0.00147549	0.00601802	0.00016565	0.00199763	0.000153914	0.004155	0.0118253	0.00138688	0.00334268	0.00154751	0.000383468	0.00924379	0.000664739	0.000467828	0.0013051	0.0024816	0.000290232	0.00238308	0.00330035	0.00143628	0.0034051	0.000538664	0.00292667	0.0100496	0.00235655
Lawsonia	0.0107824	0.000646138	0.00138367	0.00844209	0.00158874	0.000449158	0.00233787	0.0049292	0.00177533	0.0012247	0.00134501	0.000887892	0.00215467	0.00642088	0.00524457	0.04217	0.00300264	0.0120466	0.00150017	0.0421754	0.00498735	0.000428281	0.00474297	0.00281672	0.00284947	0.00121044	0	0.000512891	0.00013223	0.00821564	0.00507978	0.00276169	0.000972115	0.00199631	0.000662081	0.00822638	0.00106059	0.0012151	0.00602823	0.0220243	0.00255074	0.00330114	0.00305897	0.000435227	0.00590255	0.0260986	0.00123056	0.0102902	0.00265568
Leadbetterella	0.0068511	0.0236905	0.00768389	0.0143234	0.0122984	0.0095954	0.0321491	0.00353959	0.0157211	0.0149505	0.010102	0.00950004	0.0265359	0.0543244	0.0126018	0.00537899	0.0113397	0.0154244	0.0152013	0.0115963	0.0153932	0.0489433	0.0280213	0.0139698	0.00293284	0.0266904	0.0283575	0.107692	0.000213648	0.0197266	0.0337415	0.0179696	0.0222545	0.0202579	0.0244951	0.00620264	0.0241408	0.0204178	0.00773511	0.00177701	0.000591471	0.0188592	0.0219658	0.00448291	0.01065	0.00602643	0.0165651	0.0101052	0.152301
Lebetimonas	0	0	0	0	0	0	0.00124595	0	0	0	0	0	0	0	0	0	0	0	0	0	0	0	0	0	0	0	0	0	0	0	0	0.000106654	0	0	0	0	0	0	8.3664e-05	0	0	0	0	0	0	0	0	0	0.000336982
Lechevalieria	2.68343e-05	0	2.52531e-05	0	0	0	0.000320009	3.37353e-05	0.000168234	0	1.31503e-05	0.000559059	0	0.00046257	9.20354e-05	7.59501e-05	3.04443e-05	2.08727e-05	0	0.000105389	0.000245761	0	0.000177061	0.000819294	2.60022e-05	0	0	0	0	1.75711e-05	0	0	0	0	0	0	0.000118777	1.66324e-05	5.15715e-05	0.000169364	0	8.47238e-05	0	8.51051e-06	2.04541e-05	0	4.21097e-05	0.00012248	0.00020772
Leclercia	0.0201052	0.0599079	0.266511	0.0760409	0.0474725	0.118089	0.143574	0.822955	0.0879261	0.0948804	0.0879745	0.0308736	0.0263549	0.162521	0.153499	0.326275	0.0543593	0.120759	0.0900428	0.0428549	0.0442476	0.018041	0.197944	0.10886	0.121156	0.07933	0.0691516	0.0726759	0.00615868	0.0310817	0.0616518	0.273462	0.0500066	0.0528883	0.0216204	0.390505	0.0278796	0.0404817	0.0892532	0.113904	0.0877453	0.0358708	0.182193	0.0835533	0.0239849	0.342359	0.151746	0.0727615	0.0314831
Leeia	0.000553571	0.000177715	0.000532792	6.37384e-05	0.00058728	0.00116741	0.00504117	0.0010439	0.00068359	0	0.000277446	0.000136755	0.000155561	0.00377361	0.00191588	0	0.000299748	0.000645881	0.00199551	0.00121881	0.000614528	0.00016491	0.00132823	0.00065075	0.00091433	0.000828592	0.000722705	0.000394988	0	0.000543719	0	0.00129457	0.000201555	0.000242742	0.000701072	0	0.000891014	0.000888975	0.00279269	0.000476434	0.000102309	0.000834172	0.000353356	0.000143645	0.000690468	0.000170328	0.00205327	0.00103364	0.00335991
Leeuwenhoekiella	0.00212573	0.00741774	0.00139201	0.00575565	0.00408572	0.00203078	0.00750789	0.00202169	0.00638135	0.00618639	0.00522875	0.00311024	0.00562522	0.0153425	0.0130534	0.000379452	0.0048753	0.00345738	0.00735734	0.00456085	0.00660632	0.0179888	0.00440907	0.00308791	0.000650083	0.00581121	0.00578887	0.00989367	4.65473e-05	0.00493888	0.0183221	0.0215557	0.00680227	0.0177001	0.00423283	0.00197478	0.00914887	0.0140963	0.00427928	0.000338461	0.00023581	0.00383592	0.00986589	0.00196509	0.00658773	0.00414266	0.00856534	0.00299489	0.0100647
Legionella	0.00165746	0.00455195	0.0218303	0.00831315	0.0021139	0.00330843	0.0150455	0.0377538	0.0162801	0.0336887	0.0123475	0.0405602	0.0210072	0.0180694	0.00436401	0.0651992	0.00415464	0.0206877	0.010427	0.0079111	0.00932712	0.000495743	0.045893	0.0395079	0.0052764	0.00653529	0.000208244	0.0167425	0.00163411	0.00942339	0.00698844	0.00867364	0.00178201	0.00985638	0.00178392	0.0305431	0.00494773	0.00469606	0.00448612	0.0279699	0.00149127	0.00886539	0.0111204	0.00299649	0.00419076	0.00290888	0.00905375	0.0207293	0.011301
Leifsonia	0.0274305	0.00457717	0.0100637	0.00951389	0.00354261	0.00189778	0.0240098	0.0121691	0.0213784	0.0341909	0.00546408	0.0817157	0.0184497	0.0132842	0.00735816	0.0148267	0.0124149	0.0172968	0.0184959	0.009521	0.0122175	0.00926343	0.0153882	0.0158302	0.00470551	0.0152236	0.00176141	0.0202029	0.000560008	0.0265295	0.0286957	0.00551133	0.0149571	0.00263392	0.00250695	0.0155839	0.00481562	0.00390673	0.00587028	0.0194493	0.000266255	0.0186187	0.00853026	0.00300839	0.00542108	0.00176435	0.00606251	0.0167069	0.0160563
Leisingera	0.00452611	0.00187888	0.00179054	0.00530066	0.00136715	0.00135753	0.00360329	0.00670906	0.00797158	0.00784086	0.00410967	0.0160034	0.0125574	0.0109047	0.00354692	0.000694004	0.00421278	0.00811758	0.00458734	0.00350293	0.00549053	0.000752621	0.00887312	0.00913735	0.00111992	0.00451758	0.000384123	0.0111824	0.000108438	0.00341931	0.00613622	0.00309287	0.00585375	0.00277962	0.00303996	0.00438802	0.00335007	0.00159575	0.00109372	0.00103516	0.00012638	0.00566525	0.00416401	0.0015723	0.00218827	0.00191204	0.00589402	0.00302971	0.0119944
Lelliottia	0.00980075	0.00661598	0.0484657	0.00846703	0.0110962	0.00833187	0.00841518	0.0252131	0.0179374	0.0155965	0.0313807	0.00577517	0.0031465	0.0415073	0.00539244	0.0532597	0.0115874	0.00678882	0.0527498	0.00939998	0.00554306	0.00800091	0.00966621	0.0430673	0.0075575	0.0160095	0.00389436	0.00291502	0.000208758	0.00320202	0.00962347	0.0138002	0.105894	0.00401415	0.0395361	0.0248055	0.00164393	0.00583169	0.00678081	0.00390677	0.0169465	0.00254066	0.0146808	0.00469192	0.0039633	0.125982	0.0207871	0.00473235	0.00521079
Leminorella	0	0	0.000573513	2.85874e-05	4.39004e-05	0	8.0751e-05	0.00161742	0.000283014	0.000141004	0.000165917	0	0	0.000116725	0.000789623	0.000574957	3.84115e-05	0	0.000141317	2.95486e-05	0	2.46547e-05	0.000446795	0.000121612	0	4.64542e-05	0	0.00301166	0	0	0	0.00111979	2.58285e-05	3.62908e-05	0	0	0	0	9.76016e-05	0.000256424	0.000330386	0	0	0	0	0.00183346	3.54199e-05	0.000231799	6.552e-05
Lentibacillus	2.46872e-05	0	0	3.12675e-05	0	0	0	0	0.000412728	0	0.000181472	0.000268345	5.08747e-05	0.000127668	0	0	4.20126e-05	0.000115216	0.000154566	0.000161594	0.000226097	0	0	0	0	0.000101618	0	0	0	0.000145487	0	0	2.82499e-05	0	6.25304e-05	0.00015539	0	4.59047e-05	0	0	0	7.79449e-05	0.000231123	7.04662e-05	5.64526e-05	3.34224e-05	0	0	7.16624e-05
Lentimicrobium	0.00103386	0.00810657	0.00363363	0.00253869	0.00383699	0.00670728	0.181843	0.00660479	0.0048502	0.13853	0.00581612	0.00624962	0.00882657	0.317736	0.00963906	0.018632	0.00412924	0.00344646	0.013122	0.00229259	0.00657003	0.0028578	0.082696	0.00945826	0.00343476	0.0056452	0.00188727	3.1039	0.000448294	0.0124757	0.109889	0.0177174	0.00321116	0.014757	0.00470292	0.00305452	0.00980616	0.00392329	0.0124994	0.00838951	0.000291681	0.00106586	0.00809879	0.00281048	0.00361859	0.00534161	0.00718485	0.0223183	0.185395
Lentisphaera	0	2.23379e-05	0	0	0	0	0.000226305	0	3.30478e-05	0	3.48737e-05	8.59473e-05	0	0	0	0	0	0	0	4.1405e-05	0	0	0	0	0	0	0	0	0	3.1065e-05	0	0.000145287	0	0	0	0	0	0	0	0	0	0	0	0	0	0	0	5.41348e-05	0.00027543
Lentzea	2.85812e-05	5.38296e-05	5.37941e-05	0.000120664	6.48545e-05	5.42469e-05	0.000781923	0.000442447	0.000298643	0	7.11301e-05	0.00111424	0.000395741	0.000572858	0.000400174	0.000348951	0.000366859	0.0003217	7.95313e-05	0.000112249	0.000309089	1.04065e-05	0.00099223	0.00186723	5.539e-05	0.000218761	0	0.000672983	4.97072e-05	1.8715e-05	0	9.30187e-05	3.27058e-05	7.65898e-05	2.41312e-05	0.000119933	7.02832e-05	3.54302e-05	9.61253e-05	0.000336017	0	3.00798e-05	0.000274572	4.53227e-05	2.17857e-05	0	9.20467e-05	0.000780795	0.000704393
Leptolinea	5.18147e-05	0.000292763	0.00314512	9.84384e-05	0	4.45176e-05	0.00463432	0.00146565	0.000270704	0.000971071	0.000380881	0.000211206	0	0.00281353	0.00111959	0.000439959	0	0.00048364	5.40682e-05	0	0	0	0.000341889	5.58348e-05	0.000564841	0.000373242	2.12601e-05	0.00427017	0.000524241	0.00127231	0	0.0128054	0	0.000124964	3.28105e-05	0	3.82249e-05	0.000240867	0.000821536	0.0160897	0.000252812	0.000122696	0.000242546	0.000468343	2.96213e-05	0.000175371	0.000365896	0.00177374	0.00233133
Leptolyngbya	7.38064e-05	8.41485e-05	9.2399e-05	0	2.7809e-05	0	0.00671066	0.00167597	7.17298e-05	0.000103002	3.63601e-05	0.000179221	0.000156743	0.00379471	0.000355096	0.000212471	4.59869e-05	0.000139012	0.000169473	6.47546e-05	3.69631e-05	0	0.00445433	0.00638745	6.60465e-05	0.000102299	0	0.00263547	1.54321e-05	5.95705e-05	0.000675538	4.88696e-05	3.27226e-05	5.302e-05	0.000272587	0.00169735	0.000244878	8.38312e-05	9.15013e-05	0.000719378	0	0.000167498	0.000577574	6.12533e-05	4.19665e-05	8.18593e-05	0.000191686	0.000549691	0.000869419
Leptonema	0.000421204	0.000267737	0.00109997	0.0011203	0.000245769	0.000470452	0.0362411	0.0120732	0.000528136	0.000131565	0.000325101	0.000572301	0.00160581	0.0079505	0.00286037	0.000894113	0.000394242	0.00260464	0.00167019	0.00319818	0.013823	6.90127e-05	0.0572522	0.00846494	0.00036733	0.000346755	5.18473e-05	0.00264476	0.00010654	0.000910158	0.00818555	0.0456628	0.000216895	0.00240416	0.00176034	0.00689312	0.000838976	0.00422933	0.000728543	0.000797526	0.000102756	0.00518648	0.008281	0.00182344	0.000770539	8.5536e-05	0.0197301	0.029126	0.00464617
Leptospira	0.0209522	0.0235853	0.0124358	0.0298469	0.0408208	0.0132439	0.0341084	0.0049997	0.0303244	0.044193	0.015153	0.0775012	0.068013	0.0305498	0.00729593	0.00249627	0.0163124	0.031499	0.0474418	0.0473671	0.0396148	0.0116215	0.00448732	0.313264	0.0183674	0.0377362	0.0132162	0.00460946	9.93007e-05	0.0531739	0.0267165	0.0156295	0.0535159	0.0146813	0.0229629	0.00707432	0.0298936	0.0156635	0.00954049	0.00111567	0.000139743	0.0803666	0.0306211	0.00992632	0.0376367	0.00451573	0.0103347	0.00417604	0.104643
Leptospirillum	0.00213765	0.00189493	0.0125172	0.000952613	0.000808435	0.00646432	0.000125776	0.00491017	0.0133097	0.00123649	0.00212249	0.00107573	0.00154998	0.00122829	0.00691785	0	0.000606306	0.00887393	0.00223062	0.00202279	0.00121241	0.000389162	0.000783603	0.0087118	0.00564245	0.00155062	3.24852e-05	0	0	0.00162432	0.00153861	0.00065464	0.0026288	0.00330257	0.000144792	0.00495548	0.00122001	0.000588868	0.00479026	0.000133133	9.29714e-05	0.00162886	0.00368533	0.000944049	0.000861427	0.00979898	0.00103721	0.00283059	0.000578281
Leptothrix	0.0405688	0.0799971	0.0210336	0.0349428	0.117603	0.0280377	0.0921089	0.0648316	0.0655616	0.0384214	0.0212216	0.0643747	0.133701	0.576918	0.0670754	0.0136734	0.0350316	0.0917247	0.132608	0.0445756	0.055972	0.00945187	0.050823	0.0579122	0.0210654	0.0666445	0.0548491	0.14497	0.000902971	0.123675	0.0754089	0.0232436	0.0377204	0.0238327	0.893877	0.0313849	0.103826	0.0198059	0.0365506	0.0114616	0.00164084	0.107199	0.0544008	0.0125341	0.0281502	0.0112683	0.120931	0.125593	0.435855
Leptotrichia	0.351896	0.213357	0.376145	0.170868	0.0785754	4.44204	0.154026	0.461212	1.07601	0.874082	1.61119	1.13893	0.310975	0.0978041	1.86174	0.0823868	3.47796	0.748628	0.672286	0.785829	0.315976	0.0870135	0.103849	0.620662	0.95542	0.689199	0.0102457	0.0364688	0.00488595	0.762338	0.288218	0.0377322	0.0628812	0.873373	0.0559522	0.245069	0.125878	0.456522	0.299276	0.0610206	0.00923329	0.0767858	0.74186	0.307285	0.578572	0.330767	1.54977	0.631841	0.242107
Leucobacter	0.147736	0.0845152	0.19514	0.140712	0.0341353	0.0352187	0.093516	0.0724109	0.17859	0.16475	0.0880107	0.414899	0.158564	0.0926488	0.148614	0.131125	0.102179	0.252297	0.101544	0.0975996	0.103819	0.0263757	0.292986	0.194884	0.0823127	0.236664	0.00494894	0.445066	0.00670772	0.153358	0.300889	0.0514415	0.119575	0.135401	0.0422707	0.0988374	0.0447642	0.0779411	0.0987741	0.140187	0.00343503	0.120666	0.153099	0.0654413	0.0595037	0.0199928	0.135457	0.182499	0.0502508
Leuconostoc	0.0790893	0.0329795	0.286421	0.302924	0.0876706	0.124031	0.177351	0.162203	0.110863	0.180249	0.632306	0.200168	0.215356	0.257093	0.238399	1.06189	0.148269	0.111318	0.391797	0.186373	0.1118	0.00883402	0.498086	0.174279	0.330491	0.627976	0.00601095	0.110742	0.055431	0.0776119	0.227831	0.611647	0.122607	0.0239716	0.0591547	0.809773	0.0163968	0.140953	0.697208	0.18057	0.12395	0.07865	0.52516	0.0547873	0.0484275	0.0245254	0.211422	0.339472	0.0565566
Leucothrix	5.51039e-05	0.000129728	0.000103714	2.32638e-05	7.14504e-05	3.15624e-05	0.000657134	6.9275e-05	3.83851e-05	0	2.7004e-05	4.9914e-05	0.000189261	0.000759906	0.000113396	0	0	0	0.000498338	0.0157982	0.00689712	4.0127e-05	0	0.00591813	2.66977e-05	0.000189017	1.50731e-05	0	1.8584e-05	0.000252575	0	0.000202502	0.00798711	0.000118131	0.00074439	0.000115614	0.000162606	0.000136618	2.64754e-05	0.000208672	0	2.89966e-05	0.000171962	8.73813e-05	2.10011e-05	0.0149452	0.000691775	6.28778e-05	0.000586507
Levilinea	0.00128349	0.00951025	0.00985361	0.0167978	0.00232117	0.00394664	0.153706	0.030403	0.00776432	0.0583771	0.00981543	0.0217224	0.0299301	0.194582	0.0721477	0.00592706	0.00708919	0.0423509	0.0192673	0.00751693	0.0270154	7.37878e-05	0.011589	0.00448892	0.00356744	0.0632588	0.000388043	1.96034	0.00330342	0.00575033	0.0446347	0.0599107	0.000541106	0.00271532	0.035675	0.0233858	0.0118274	0.0128541	0.014086	0.204223	0.000970483	0.0066473	0.0261403	0.00297797	0.00316669	0.000213393	0.0145582	0.0302933	0.0815086
Levyella	0.010726	0.00628019	0.0127874	0.0370243	0.00637743	0.00974068	0.0260462	0.0140433	0.0202084	0.0232612	0.0379927	0.0342821	0.0321823	0.00775984	0.0141814	0.0547391	0.0168348	0.028401	0.0183255	0.0284472	0.0227346	0.000546346	0.0271359	0.049826	0.010905	0.0250492	0.000547273	0.00916015	0.00146195	0.0117906	0.0518414	0.0371706	0.00763144	0.0100972	0.00302648	0.0335816	0.00598585	0.00837049	0.0155404	0.0157842	0.00171735	0.010879	0.0463064	0.0113686	0.022621	0.00857729	0.0252913	0.0220686	0.0540436
Lewinella	1.30501e-05	0	1.84217e-05	0	1.30782e-05	0	0	0	0	0	0	0	5.37866e-05	0.00114934	0	0	8.95118e-05	0	2.80661e-05	0	0	1.42547e-05	0	0	0	0	0	0.000512138	0	0	0	0	0	0	1.65273e-05	0	0.000350109	0	0	0	0	0	6.10878e-05	0	0	0	0	0	0.00284693
Limnobacter	0.00185428	0.000357172	0.000674212	0.000604925	0.00114753	0.000724156	0.00211079	0.00148346	0.000528416	0.000526538	0.000619569	0.000458084	0.000289489	0.0181615	0.000925056	0	0.00133874	0.000590043	0.000234537	0.00261139	0.000171539	9.20658e-05	0	0.000333025	0.000163344	0.000982994	0.000991386	0	0	0.00298028	0.00109199	0.00149709	0.000900191	0.000993795	0.000355813	0.000353681	0.000165812	0.00193294	0.000404961	0.00106393	0.000205622	0.00115316	0.000263028	0.000721744	0.000835194	0.000114109	0.00136674	0.000577058	0.00122333
Limnochorda	2.4954e-05	7.04973e-05	0	3.16053e-05	0	0	0.000357103	0.000188229	5.21485e-05	0	0	0.000135622	0	0.000903331	0.000359463	0.000211885	4.24666e-05	0.000116461	0	6.5336e-05	0.00015236	0	0.000164654	2.68901e-05	0	0.000102716	0	0.000783435	0	4.90198e-05	0.00193979	9.17039e-05	2.85552e-05	4.0122e-05	3.16031e-05	0	0	0	0	0.000661485	0	0	0	0	0	0	3.91591e-05	0.000170847	0.00130386
Limnohabitans	0.119323	0.108072	0.0669431	0.101146	0.207429	0.0865636	0.0945067	0.0928194	0.143773	0.130614	0.0781595	0.244877	0.244083	0.298026	0.14036	0.0496566	0.122614	0.172142	0.485	0.20316	0.2106	0.0390258	0.0465202	0.199105	0.127423	0.164558	0.121617	0.123602	0.00103959	0.218521	0.16458	0.0399044	0.131023	0.145848	0.349653	0.0674508	0.32789	0.0949737	0.154311	0.0292148	0.0033886	0.305681	0.142164	0.0505479	0.115069	0.132356	0.0746833	0.134096	0.65672
Limnoraphis	0	0	0	0	0	0	9.3181e-05	0	0	0	0	0	0	0	0	0	0	0	0	0	0	0	0	0	0	0	0	0	0	0	0	0	0	0	0	0	0	0	0	0	0	0	0	0	0	0	0	0	0
Listeria	0.0441123	0.0370382	0.260121	0.0916287	0.0281038	0.0766675	0.0896314	0.0589697	0.398436	0.203994	0.351433	0.23962	0.0829479	0.0217079	0.0917707	0.0757245	0.18129	0.149508	0.198141	0.204731	0.19822	0.00491954	0.0407143	0.108401	0.0606883	0.282336	0.0049424	0.105478	0.00590579	0.123789	0.120451	0.0605744	0.0346675	0.0385104	0.0207659	0.0853696	0.0241399	0.0945028	0.0899562	0.0239164	0.00732636	0.0673843	0.173223	0.060563	0.0916426	0.0301443	0.0230304	0.0550002	0.0362278
Litoreibacter	0.000672459	0.000182669	0.000146039	0.000229304	2.51522e-05	0	0.000277592	0.00068282	0.001081	0.000323147	0.000228145	0.000913688	0.000852792	0.000267505	0.000106448	0	0.00017606	0.000784595	0.000647729	0.000338591	0.00031583	2.82513e-05	0.000511972	0.000585281	0.000187964	0.000266154	0	0.000608999	0	0.000254035	0	0.000190095	0.000799101	4.15848e-05	0.000131021	0	0.000305285	0.00019237	3.72798e-05	0	0	0.000449129	0.000242138	0.000196866	2.95716e-05	0.000280122	0.000446455	0.000531227	0.000750779
Loktanella	0.00560897	0.00167281	0.00148746	0.00716209	0.00170563	0.00202277	0.0032926	0.00874914	0.0128092	0.00819478	0.00495971	0.0167916	0.0149727	0.0119421	0.00460631	0.00121802	0.00516763	0.0109388	0.00553142	0.00712422	0.0111838	0.000640824	0.0112022	0.0120334	0.0021183	0.00708726	0.000391175	0.0171747	5.61575e-05	0.00456897	0.00706904	0.00247689	0.00660689	0.00388861	0.00303285	0.0041041	0.00461059	0.00197946	0.00184016	0.00306223	7.15156e-05	0.00674216	0.00450544	0.00158412	0.00165344	0.0018231	0.0102034	0.00480499	0.012133
Longispora	2.79276e-05	1.97245e-05	0	3.53715e-05	0	0	9.99139e-05	0.000263323	5.83626e-05	0	0	0.000151783	8.63285e-05	0.00101097	5.7471e-05	0	0.000118817	0	8.74266e-05	1.82804e-05	8.52578e-05	0	9.21373e-05	0.00269345	0	2.87391e-05	1.1459e-05	0.000109599	0	0	0	0	0	0	0	0	2.06028e-05	0	2.01272e-05	0.000105758	0	2.20439e-05	0	0	0	0	0	9.56025e-05	0.000729616
Lonsdalea	0.000420578	0.000209677	0.000908001	0.000219339	0.000168414	0.000127534	0.000265529	0.000373227	0.000775515	0	0.00107297	0	5.09832e-05	0.00051176	0.000101822	0.0006302	0.000126307	0	0.000413054	0.000129551	0.000302105	0.000486424	0.000326482	0.000266594	3.59592e-05	0.000865598	0.00010151	0	0	0	0	0.00140921	0.000311412	0.000238666	6.26638e-05	0	0	0	0.000106979	0	0.00402366	3.90556e-05	0	0	0	0.000770354	0.000465877	0	0.00014363
Luminiphilus	0	0	0	3.69883e-05	0	0	0.000313442	0	0	0	0	0	6.0183e-05	0.000151026	0	0	9.93987e-05	6.81479e-05	0.000426639	0.000191159	8.91548e-05	0	0	3.14699e-05	0	0	0	0	0	5.73687e-05	0	0	0	0	0	0	0	0	0	0	0	0	0.00027341	5.55726e-05	3.33907e-05	3.95374e-05	0	0	0.000678192
Lunatimonas	0.000229645	0.000698672	0.000124681	0.000357975	0.000137432	9.10632e-05	0.00442389	0.000133247	0.0020673	0.000110354	0.000818069	0.000192015	0.000436842	0.00867851	0.000472577	0	6.01243e-05	0.000412213	0.00084793	0.000254383	0.000323568	0.00121562	0.00233118	0.000285533	7.70276e-05	0.000581705	7.24812e-05	0.00360487	0	0.000208207	0.0075525	0.000421963	0.000283	0.000511243	0.012573	0.000111189	0.00153776	0.000262778	0.000331007	6.68952e-05	1.43651e-05	0.000278868	0.000826901	0.000100844	0.000363553	0.000358731	0.000887065	0.000241885	0.0124606
Luteibacter	0.000907425	0.00211297	0.00115962	0.00149728	0.0014756	0.00101395	0.00610012	0.00253556	0.00985581	0.00224317	0.00144116	0.0279775	0.00504174	0.022628	0.00307995	0.00107722	0.00200843	0.00963245	0.0158065	0.00290122	0.00225345	0.000991747	0.00180515	0.0032277	0.000857666	0.00299362	0.000555328	0.00776281	2.14102e-05	0.00166083	0.00490037	0.00321314	0.00210246	0.00125804	0.000801614	0.00212275	0.00397922	0.00121837	0.00133619	0.00199083	0.000205527	0.00270121	0.0029577	0.000420911	0.00142553	0.000686231	0.00300887	0.00577532	0.0152966
Luteimonas	0.173317	0.313797	0.440252	0.432387	0.272955	0.184634	1.12024	1.40113	2.15952	0.583818	0.270604	0.76962	1.2377	0.926152	1.19629	0.291088	0.35751	3.57435	1.11073	0.617058	0.605112	0.0673633	1.39646	0.658218	0.350244	0.612339	0.0153952	1.70659	0.0429101	0.483966	1.65001	0.36554	0.182057	0.271188	0.0799988	0.917875	0.23265	0.212104	0.457966	0.759285	0.0424877	0.409579	1.14097	0.20769	0.281267	1.05878	0.676403	1.87668	0.474037
Luteipulveratus	0.00145713	0.00113639	0.00153249	0.00309494	0.000831182	0.000694433	0.00606167	0.00226261	0.00382406	0.00351253	0.00102959	0.00818537	0.00436584	0.00697722	0.00636389	0.00358067	0.0108523	0.00395667	0.00328198	0.00247442	0.00649819	8.49968e-05	0.00777613	0.014935	0.00115656	0.00251074	3.50176e-05	0.0117322	0.000477454	0.00192798	0.0123904	0.00170884	0.000782721	0.00159619	0.000373528	0.00252003	0.00156475	0.000905487	0.00427113	0.00242867	0.000239843	0.00274609	0.00388336	0.00090993	0.00103462	0.000254872	0.00192815	0.00865719	0.0213164
Lutibacter	0.000321035	0.000408129	9.06354e-05	0.00085387	0.000999046	0.000330988	0.00091883	0.000363236	0.0218711	0.00360995	0.000448376	0.00130859	0.00132316	0.00132816	0	0.000272591	0.00174827	0.00119862	0.190881	0.0247542	0.0521393	0.00378722	0.000423657	0.000899452	9.33242e-05	0.00251076	0.00113283	0	0	0.00100903	0.00124778	0.000176966	0.00213071	0.000103234	0.000853809	0.00040414	0.00123154	0.000776034	0.000277641	0	0	0.000557481	0.0202874	0.00116071	0.000880938	0.0472005	0.000403027	0.000549488	0.00615057
Lutibaculum	0.000110736	9.3852e-05	0.000406423	8.41514e-05	4.30758e-05	0.000304452	0.00182239	0.00133646	0.00148106	0.000138355	0.000260481	0.00132405	0.000638966	0.00767367	0.000820367	0.000188052	0.000640731	0.00103361	0.000369767	0.000231949	0.000608504	0	0.00292268	0.00100235	0.000257526	0.000410234	0	0.00243361	0	0.000130518	0	0.000447641	0.00022809	0.000142437	5.60969e-05	0.000975815	0.000718894	0.000205909	9.57683e-05	0.00184512	1.801e-05	0.000664292	0.000725702	0.000147504	7.59666e-05	0.000149918	0.000660337	0.00144049	0.00456454
Lyngbya	0	0	0	0	0	0	4.96196e-05	0	0	0	0	0	0	0	0	0	0	0	0	0	0	0	0	0	0	0	0	0	0	0	0	0	0	0	0	0	0	0	0	0	0	0	0	0	0	0	0	0	0
Lysinibacillus	0.000571097	0.000439763	0.00398842	0.00153336	0.000385218	0.00257582	0.00116626	0.000302415	0.0017401	0.00119113	0.00302896	0.000714723	0.00204964	0.00112325	0.00587154	0.000667883	0.00125721	0.00122576	0.00138947	0.00200984	0.00269873	6.86666e-05	0.00353684	0.0010875	0.00266816	0.00203051	9.2273e-05	0.00120401	4.05514e-05	0.000568326	0.00245416	0.00131697	0.000387235	0.000883634	0.000500183	0.000504705	0.000146195	0.00111937	0.00591201	0.00130928	8.79436e-05	0.000760211	0.00133976	0.00114611	0.0006739	0.00168211	0.0015986	0.00263234	0.00100404
Lysinimicrobium	0.00468531	0.00346878	0.00549989	0.00718398	0.00139899	0.000843412	0.0136279	0.00961301	0.0294071	0.0141832	0.00451551	0.0259311	0.0221902	0.0100964	0.00716439	0.00162693	0.00757796	0.0251973	0.0272838	0.0226463	0.0290052	0.00183533	0.00794105	0.0111197	0.00460399	0.0170563	0.00268796	0.0341796	0.000226527	0.0387838	0.00618665	0.00162975	0.00408149	0.00241749	0.00925406	0.00449061	0.0116773	0.00761845	0.0151988	0.00625856	7.76939e-05	0.0123581	0.00938153	0.00602017	0.00925659	0.000544605	0.0029305	0.00446284	0.00406254
Lysobacter	0.135902	0.328876	0.272799	0.381118	0.298173	0.20165	1.07234	0.790695	1.95598	0.718048	0.343043	0.735523	1.68568	1.48303	0.764083	0.155325	0.440042	2.36005	1.97623	0.447885	0.524025	0.0935274	0.741459	0.679661	0.206029	0.562277	0.0233335	0.997484	0.0197908	0.418081	1.8838	0.289297	0.282948	0.19002	0.0871555	0.601519	0.290313	0.174358	0.314351	0.713945	0.0304554	0.409855	0.888952	0.176465	0.246285	0.209715	0.801305	1.25831	0.760026
Macrococcus	0	0	0	0	0	0	0	0	0	0	0	0	0	0	0	0	0	0	0	0	0	0	0	0	0	0	0	0	0	0	0	0	0	0	0	0	0	0	0	0	0	0	0	0	0	0	0	0	0
Mageeibacillus	0.00663161	0.002156	0.00505212	0.0103991	0.00143315	0.00379845	0.0261732	0.0138951	0.00868915	0.012823	0.0116066	0.00772332	0.00553158	0.00789324	0.00866473	0.0286015	0.00555325	0.00982535	0.00692004	0.00847493	0.00915851	0.000459922	0.0416737	0.00788344	0.0126225	0.00888245	0.000431908	0.00743574	0.000798763	0.00268815	0.0306849	0.0167306	0.00493864	0.00397731	0.00106649	0.0178893	0.00186373	0.00371893	0.0104691	0.00837105	0.0001712	0.00589919	0.0155214	0.00295453	0.00553629	0.00399026	0.0145363	0.0502677	0.0220004
Magnetococcus	2.01819e-05	2.85079e-05	0.000170935	5.11226e-05	3.92533e-05	0.000138718	0.00209389	0.00228349	8.43518e-05	0.000126078	0.000237367	0.00032906	0.000124771	0.000939321	0.000622975	0.000514095	0.000343455	0.000329663	8.42388e-05	5.28415e-05	0.000123224	0	0.0003995	0.000217478	8.80028e-05	0.000166147	3.31234e-05	0.000950423	0	0.000237873	0	7.4167e-05	6.92834e-05	6.48986e-05	0	0.000635159	8.9332e-05	0	8.727e-05	0.00091712	0	0.000159301	0	3.84043e-05	0.000161526	0.000218584	9.50116e-05	0.000759962	0.000644428
Magnetospira	2.36864e-05	6.69163e-05	0.00016718	0	2.30347e-05	4.07013e-05	0.00135585	0.000893335	0.000197998	0	6.96459e-05	0.000128733	9.76246e-05	0.000367476	0.00014623	0.000201122	4.03094e-05	0.00022109	9.88663e-05	9.30256e-05	0	0	0.00015629	0.00061258	0	0.000146248	0	0	0	0.000186119	0	0.000130568	5.42093e-05	0	5.99955e-05	0.00014909	0	0	6.82826e-05	8.96976e-05	0	3.73925e-05	0	0	0	6.41348e-05	3.71699e-05	8.1084e-05	0.000618815
Magnetospirillum	0.0017178	0.00159227	0.00134245	0.000972163	0.000791737	0.000988297	0.0681153	0.0195193	0.00425092	0.00113822	0.000925923	0.00665743	0.00293053	0.0323014	0.00490534	0.00575239	0.00115545	0.00312362	0.00240742	0.00121753	0.00486104	0.000173751	0.0181173	0.00743689	0.00175725	0.00293757	0.00027974	0.0181829	8.3522e-05	0.00203929	0.00464089	0.0330691	0.0012484	0.0010019	0.000765597	0.00800513	0.00278045	0.00124987	0.00227303	0.00522682	0.000218983	0.00408122	0.00346444	0.000488374	0.00122738	0.00155573	0.00411706	0.0089258	0.0324854
Mahella	0.00157942	0.000858078	0.00282979	0.000884794	0.000413529	0.000208768	0.000869315	0.00274929	0.00126948	0.00284618	0.0150707	0.00181584	0.00187778	0.000785367	0.00118758	0.00283692	0.0287393	0.00673329	0.00361317	0.00457272	0.00305991	0.00046448	0.000200413	0.000850981	0.00653383	0.00243797	2.49251e-05	0.00572148	0.000215115	0.00280429	0.11097	0.00050229	0.000278054	0.00244178	0.000461599	0.00229417	0.000806658	0.00112956	0.00148852	0.00506091	2.46995e-05	0.000431541	0.00255922	0.00150274	0.00215312	0.000575688	0.000333645	0.0012477	0.0372071
Mameliella	0.00096272	0.000530126	0.000230337	0.00115733	0.00028563	0.000252348	0.000992408	0.00209239	0.00173908	0.00163097	0.000827626	0.00314824	0.00279098	0.00371287	0.00120883	0	0.000694217	0.00167537	0.000783241	0.000854457	0.00114572	7.12941e-05	0.001938	0.001899	0.000450624	0.00124257	2.67806e-05	0.00384213	0	0.000865452	0.00190263	0.000869489	0.00149377	0.00128554	0.000516628	0.00030812	0.000818559	0.000637166	0.000352793	0.000556125	0	0.00149404	0.000305526	0.000558905	0.000410443	0.000463909	0.00245817	0.00078201	0.00227357
Mangrovibacter	0.00127911	0.000276038	0.00381183	0.000562515	0.000172766	0.00048843	0.00050846	0.00147405	0.000371258	0.000221963	0.00103166	0.000144829	0.000109831	0.0113002	0.000329028	0.00135761	0	8.29112e-05	0.00055614	0.0001628	5.42344e-05	7.7621e-05	0.000234442	0.000287156	0.000180752	0.000950643	0	0.00041831	0	6.97967e-05	0	0.00858514	0.000386254	0.000228511	6.7497e-05	0.000670926	2.62118e-05	9.91016e-05	0.000153641	0.000874579	0.000924588	0.000224362	0.00016632	0	2.03121e-05	0.00113041	0.0029551	0.000668964	0.000154709
Mangrovimonas	2.29561e-05	0.000401938	0	0.000184881	0.000197664	0	0.000510508	0	0.00367747	0.000445714	0.000634204	0.000919702	0.000147031	0.00494243	0.000345079	0	6.07095e-05	0.000165211	0.00888451	0.000305392	0.000587464	0.00209891	0	0.000374835	3.61737e-05	0	0.000166797	0.00105019	0	0	0	6.55492e-05	0.000102115	0.00130053	0.000351971	0	0.00062247	0	8.72923e-05	0	0	0.00057363	0	0.00016971	0.000258762	0.00163004	0.000168109	8.51955e-05	0.00157477
Mannheimia	0.00885937	0.026402	0.12546	0.0146286	0.00652251	0.101672	0.00698816	0.373869	0.0935577	0.0202202	0.0356466	0.0131286	0.0278671	0.00356132	0.272316	0.00369081	0.00915089	0.104751	0.0138499	0.016826	0.019585	0.00419029	0.00689802	0.0289794	0.0413448	0.0258569	0.00111048	0.00384866	0.000871373	0.0199601	0.0176393	0.00713201	0.0266531	0.0449657	0.00325141	0.117437	0.00440662	0.0071719	0.0409932	0.020971	0.00151984	0.00706313	0.0249115	0.0069306	0.0107797	0.0564277	0.0183918	0.0492105	0.00779589
Maribacter	0.000255901	0.00120244	6.13524e-05	0.000594034	0.000521381	0.00045561	0.000395112	0.00016392	0.00305384	0.00127562	0.00105847	0.00110866	0.0008679	0.00217325	0.00040355	0.00133708	0.000585454	0.000716589	0.00738442	0.0013056	0.00183706	0.0023537	0.000820859	0.000728605	0.000216511	0.00139593	0.000477188	0.00814609	0	0.000646103	0.00337855	0.000315004	0.000854041	0.00709202	0.000563151	0.000406375	0.00115397	0.00264949	0.000265572	0.000240127	0	0.000527943	0.000494357	0.000433305	0.00069011	0.000964363	0.000473459	0.000450291	0.0051428
Maribius	0.00235047	0.00209694	0.00265437	0.00407376	0.00089026	0.000977841	0.0037177	0.00541221	0.00522221	0.00540974	0.00320096	0.0152623	0.00673032	0.0079329	0.00427688	0.000420166	0.00320002	0.00889122	0.00247852	0.00320663	0.00415428	0.00037836	0.00799945	0.0059455	0.0010429	0.00356451	0.000182733	0.0029129	0.000125164	0.00296478	0.00576989	0.0016821	0.00331255	0.00274488	0.00106537	0.00451626	0.00116817	0.00124217	0.00124819	0.00252975	4.02398e-05	0.00390586	0.00451686	0.00141244	0.00161246	0.00147384	0.0096677	0.00474303	0.00359104
Maricaulis	2.82744e-05	0	0	3.58108e-05	0	4.8585e-05	0.000101155	0.000213275	0.000118175	0	2.07841e-05	0	0.000116534	0.000146219	0	0	0	0.000329893	5.90083e-05	0	8.63167e-05	0	0.000373126	0.000213277	0	0.000116384	0	0.00022192	0	0	0	5.19531e-05	3.23548e-05	0	0	0	8.34347e-05	5.2575e-05	4.07544e-05	0.000107072	0	4.46354e-05	0.000132353	2.69018e-05	3.23278e-05	3.82788e-05	4.43697e-05	0	0.000492452
Marichromatium	0.000277249	0.00124608	0.000355789	0.00025538	9.80438e-05	0.000129929	0.0145176	0.00788987	0.00126412	0.000157454	0.000203801	0.000479442	0.00124657	0.0129039	0.0096473	0.00684835	0.000557605	0.000588147	0.000315607	0.000461941	0.00169278	0	0.00282721	0.0378067	0.000439613	0.000103747	8.27331e-05	0.0884274	0.000102003	0.000693164	0.00195926	0.00129674	0.000144209	0.000202623	0.000191521	0.00190374	0.000706567	0.000374931	0.00058127	0.0282521	0.000204961	3.97889e-05	0.00212368	0.000263789	0.000259359	0.000170613	0.000711937	0.0112165	0.0136816
Marinagarivorans	0	0	0	0	0	0	0	0	0.00024527	0	5.17643e-05	0	0.000145119	0.00012139	4.83047e-05	0	0.000279626	5.4775e-05	0.00127369	0	0.000286638	0	0	0.000177061	0	0	0	0	0	4.61109e-05	0	8.62622e-05	8.05822e-05	7.54823e-05	5.94555e-05	0	0.0001039	0	6.76681e-05	0	1.90883e-05	0.000333504	0	0	0	0.000476682	3.68354e-05	0	0.000885799
Marinifilum	4.03733e-05	0	2.84957e-05	0	1.96312e-05	0	0.00064998	0	0.000253115	0	4.45166e-05	0	8.32002e-05	0.000521967	0.000124624	0	6.8707e-05	9.42114e-05	8.42584e-05	2.64269e-05	0	0	0.000665988	0.000108764	0	0	0	0.000792204	0	0	0	0.000296737	0	3.24569e-05	2.55654e-05	0	0.000119137	7.50722e-05	8.72904e-05	0.000229333	0	3.18676e-05	0.000283482	1.92066e-05	6.92416e-05	0.00081988	3.16779e-05	0	0.000644579
Marinilabilia	3.8233e-05	0.000108012	0	0	9.29526e-05	0	0.00232531	0.000144196	0.000559291	0.000119422	0.00012647	5.19481e-05	0.000393947	0.00276806	0.000118017	0.000162318	9.7597e-05	8.92169e-05	0.000678229	7.50778e-05	0.000233437	0	0.00327955	0.000350194	0	0	0	0.00735202	0	0.00015021	0.000743007	0.000210755	0	9.22086e-05	2.42101e-05	0	0.000282053	0.000177731	2.75543e-05	7.23919e-05	0	0	0.000536908	3.63769e-05	0	7.76415e-05	0.000149993	0.00013088	0.00482777
Marinimicrobium	4.61226e-05	0	3.52432e-05	0	0	0	0.000178642	0.000413322	0	0	0	5.74903e-05	0.000205802	0.000765843	9.49139e-05	0	0	4.93676e-05	0.000437133	8.30876e-05	0.000129171	4.62177e-05	0.000164737	0.000236187	3.62887e-05	0	0	0	0	0	0	9.17503e-05	0.000191266	4.01423e-05	0	0	0.000124858	0.000171526	6.09879e-05	0	9.53159e-05	6.67957e-05	9.90315e-05	0	0	0.000135202	0	0.000157888	0.00134496
Mariniradius	0.000235456	0.000110864	0.000193884	4.97026e-05	3.8163e-05	0	0.0146713	0.00185005	0.000123013	0	0.000923092	0	0	0.00456615	0.000323024	0	0.000400698	0.000228933	0	5.13737e-05	0.000179701	0.000235758	0.00906273	0.000105719	2.85194e-05	0	0	0.0486652	0	0.000578164	0	0.00137003	0	0.000315479	0.00375228	0.000617516	0.000636904	0.00313771	5.65639e-05	0.000891645	4.78679e-05	0.000154876	0.0141446	0.00610469	0.00215368	7.9692e-05	0.000892933	0.00335842	0.0023922
Marinithermus	0	0	0	0	0	0	0.000150173	0	0	0	3.08558e-05	0	0	0	0	0	0	0	0	0	0	0	0	0	0	0	0	0.00032946	0	0	0	0	0	0	0	0	0	0	0	0	0	0	0	0	0	0	0	0	0
Marinitoga	0	0	0	0	4.15118e-05	0	0	0	0	0	0	0	0	0	0	0	0	9.96086e-05	0	0	0	0	0	4.59981e-05	0	0	0	0	0	0	0	7.84342e-05	0	6.86325e-05	0	0	0	7.9373e-05	0	0.000161648	0	0	0.000199815	4.06139e-05	0	0	0	0	0.00421059
Marinobacter	0.0134476	0.0140525	0.0401475	0.0140313	0.0143829	0.0219043	0.0168245	0.0324727	0.0787365	0.0462475	0.0378955	0.0521255	0.0193231	0.027085	0.0267053	0.00710293	0.0224154	0.0612946	0.0406041	0.0269467	0.0273465	0.00747286	0.0200323	0.0334185	0.0188987	0.0315474	0.00724121	0.0181227	0.00829866	0.0240812	0.0267272	0.0229202	0.0198308	0.0198965	0.0101459	0.031753	0.0105014	0.0181172	0.0237994	0.00857969	0.00497999	0.0235117	0.0206381	0.0138213	0.0158885	0.0910837	0.0119804	0.0122391	0.0384029
Marinobacterium	0.000295669	0.000369259	0.000605353	0.000243257	0.000581715	0.000131944	0.00277805	0.00223635	0.000553732	0.000135841	0.000171299	0.000412845	0.000113427	0.00139103	0.00116573	0	0.000200477	0.000398241	0.00208245	0.000600359	0.000908562	0.000397586	0.00124456	0.00133652	0.000144897	8.08178e-05	0.000305409	0.000773343	0.000140252	0.000504008	0.000713098	0.00236237	4.49347e-05	0.000463806	9.62021e-05	0.00182542	0.000377126	0.000550365	0.000516674	0.000533719	0.000725171	0.000648579	0.000750679	9.62877e-05	0.000200449	0.00348119	0.000151105	0.00230042	0.00175505
Marinococcus	9.10128e-05	0	0	0	0	0	0.000759753	0	0	0	0	0	0	0	0.000124861	0	0	0	0	0	0	0	0.00180159	0	0	0	0	0	6.13888e-05	0	0	0	0	0	0	0	0	0	0	0	0	0	0	0	0	0	0	0.000830821	0
Marinomonas	0.00191909	0.00178206	0.00142119	0.000582888	0.000888638	0.00488881	0.00452675	0.00540715	0.00377157	0.00244103	0.00160579	0.00508015	0.000409309	0.00595409	0.00568521	0.00192699	0.00080342	0.00283632	0.0022451	0.000966382	0.000549337	0.00130659	0.0115293	0.00389168	0.00170289	0.00354471	7.26844e-05	0.00142536	0.00461004	0.000748113	0.000883721	0.0136486	0.00237285	0.00372539	0.00033529	0.00187576	0.000888501	0.00262617	0.00283201	0.000516217	0.000641943	0.00143941	0.00184823	0.00115705	0.00069521	0.010511	0.000902579	0.00270415	0.00751546
Marinospirillum	0.00350802	0.000329345	0.00103342	0.00324096	0.000969459	0.000171466	0.00107793	0.00240302	0.00299164	0.00125886	0.000414704	0.000998658	0.00123182	0.00653976	0.00386762	0.000553871	0.0115437	0.00760571	0.0113999	0.00503975	0.00424406	0.000802842	0.000215204	0.00353523	0.00536498	0.00926964	0	0.00182238	0.000201919	0.00563003	0.00894906	0.000678828	0.00110232	0.00111684	0.000382808	0.00104477	0.000445979	0.00204462	0.0134241	0.00012351	2.73114e-05	0.00326576	0.0052953	0.0010462	0.00134178	0.0299413	0.00041554	0.00487398	0.00464581
Marinovum	0	0	0	0	0	0	0	0	0	0	0	0	0	0	0	0	0	0	0	0	0	0	0	0	0	0	0	0	0	0	0	0	0	0	0	0	0	0	0	0	0	0	0	0	0	0	0	0	0
Mariprofundus	3.18272e-05	0	0	0	0	0	0.000113865	0	0	0.000596481	0	0.000432444	0	0	0	0	0	0	0	0	0	0	0	6.85932e-05	0	0	2.61181e-05	0	0	6.25216e-05	0	5.84812e-05	3.64203e-05	5.1173e-05	0	0	0	0	4.58754e-05	0.000120526	0.000284699	0	0	0	0	0	0	0.000108952	0.000923885
Maritalea	0	0	0	0	0	0	0	0	0	0	0	0	0	0	0	0	4.5796e-05	0	0	0	0	0	0	0	0	0	0	0	0	0	0	0	0	0	0	0	0	0	0	0	0	0	0	0	0	0	0	0	0
Maritimibacter	0.000461961	0.000385592	0.000355696	0.000984021	0.000285887	0.000216492	0.000826358	0.00134632	0.00118481	0.000655887	0.000802643	0.00273896	0.00298581	0.00260617	0.00155561	0.000534889	0.00117924	0.00220498	0.000701167	0.000604766	0.000448727	0.000183492	0.000969869	0.00192333	0.000335728	0.00121007	5.16947e-05	0.00131849	0	0.000494988	0.00326458	0.000617334	0.00189825	0.000506426	0.000558459	0.000925189	0.000557671	0.000429497	0.000211866	0.000636142	1.70756e-05	0.000530381	0.000884638	0.000319661	0.000480169	0.000397993	0.00131806	0.00107823	0.00225529
Marivirga	4.22249e-05	0.000447334	0	5.34797e-05	0.000123189	0.000108835	0.00105745	7.96258e-05	8.82409e-05	0.000131891	0.000341427	0.000114744	0.000174032	0.000545905	0.000217232	0.000179266	0.000323361	9.85321e-05	0.000176245	5.52778e-05	6.44525e-05	0.000230613	0	2.27505e-05	3.06867e-05	0.000130356	0	0.000828535	0	0.00024884	0.000820584	0.000155173	7.24777e-05	0.000305508	0.000106952	0	0.000342652	0.000235545	0.000334743	0	3.4337e-05	3.33291e-05	0.000395311	6.02624e-05	0.000168973	5.71654e-05	0.000629483	0.000144545	0.00208371
Marmoricola	0.00359545	0.00154363	0.00246603	0.00473923	0.00367276	0.00158304	0.0293783	0.00649865	0.00788154	0.00359883	0.00233293	0.00871874	0.00672433	0.0759022	0.0141567	0.00695941	0.00905431	0.00532853	0.00711435	0.0145106	0.00933834	0.00170818	0.0155038	0.0143459	0.0025013	0.0170119	1.61846e-05	0.0258527	0.00103949	0.00397552	0.0116792	0.00312798	0.00258519	0.00190412	0.000305623	0.014331	0.00449481	0.00166471	0.00496967	0.00601639	0.000309565	0.00823562	0.0106132	0.00145532	0.00263758	0.000242066	0.00626532	0.0133512	0.0160829
Martelella	0.00961001	0.00886346	0.0162403	0.0158623	0.00581502	0.00616731	0.0296014	0.0471865	0.0290315	0.0225973	0.0123237	0.0597174	0.032285	0.0227219	0.0155325	0.0117723	0.0160043	0.0428387	0.00790551	0.00912034	0.0104948	0.00303292	0.0439197	0.0497842	0.00542772	0.0362632	0.000665645	0.032397	0.000372687	0.0150678	0.0375988	0.0143616	0.0175342	0.0121167	0.00738244	0.0287626	0.0122137	0.00622888	0.0103474	0.0144215	0.000546716	0.01967	0.0207909	0.00752286	0.00902897	0.00663404	0.0236086	0.0255359	0.0237926
Marvinbryantia	0.00194732	0.000857738	0.00523171	0.00578137	0.000590522	0.0034541	0.0046445	0.00600182	0.00341311	0.00235453	0.00326307	0.00551934	0.00427188	0.00227396	0.00465365	0.0108454	0.00185295	0.00376231	0.00476321	0.00751081	0.00568912	0.000137231	0.0345403	0.00356503	0.00365214	0.00465423	5.15487e-05	0.00032869	0.000148296	0.0015219	0.00569688	0.00892606	0.00368994	0.00181799	0.00230708	0.00711701	0.00080325	0.000584024	0.00787727	0.00769144	0.000153247	0.0038344	0.0038226	0.00125511	0.00418962	0.00116226	0.00765601	0.00960495	0.00164111
Massilia	0.0210628	0.0111782	0.0109773	0.0144291	0.0205819	0.0332399	0.0711669	0.0324922	0.0356113	0.0390652	0.154418	0.0701454	0.0333938	0.293074	0.032927	0.0153314	0.0258261	0.0271052	0.0420599	0.0218891	0.0268835	0.645771	0.0273336	0.0234652	0.0181383	0.0241702	0.612992	0.0889852	0.0355166	0.0232764	0.0670957	0.0252553	0.0213826	0.0284116	0.0222239	0.0149593	0.0238378	0.155168	0.0179691	0.013532	0.00555608	0.0318327	0.0249178	0.0150366	0.0123993	0.00694941	0.0200981	0.0579488	0.134428
Mastigocladopsis	0	0	0	0	0	5.06282e-05	0.000895975	0	0	0	0	0	0	0.00060947	6.06317e-05	0	0	0	0	0	0	0	0.00106925	3.17495e-05	2.14124e-05	0	0	0	7.4525e-05	0	0	0	3.37154e-05	0	0	0	0	0	0	0	0	6.97687e-05	0	0	1.68436e-05	0	0	0	4.27635e-05
Mastigocladus	5.56357e-05	0.000110023	0.000235608	0.000112744	0.000497765	3.82404e-05	0.00597128	0.000335729	0.00111616	6.95121e-05	0.000114511	0.000846648	0.000252235	0.00546658	0.000778536	0.000188961	0.000189361	0.0012723	0.000348332	0.000174802	0.000543506	3.64628e-05	0.00278997	0.000587532	3.23464e-05	0.000687028	0	0.00165936	1.1258e-05	0	0.000432482	0.00106317	0.000178261	0.000161016	0.000267748	0	0.000328349	4.13808e-05	0.000272655	0.00265464	4.52426e-05	0.000439146	0.00057295	1.05869e-05	5.08892e-05	7.53214e-05	0.000471454	0.00144745	0.0009044
Mastigocoleus	0	0	0	0	0	0	0	0	0	0	0	0	0	0	0	0	0	0	0	0	0	0	0	0	0	0	0	0	0	0	0	0	0	0	0	0	0	0	0	0	0	0	0	0	0	0	0	0	0
Megamonas	0.542815	0.165415	0.646233	0.974816	0.452954	0.81083	0.994319	2.93167	0.635656	0.235788	0.690605	0.170517	0.28083	3.54337	0.49	2.1913	0.693529	1.06212	0.55833	0.639342	0.737553	0.0479057	1.12047	0.899237	0.346816	0.187793	0.0385562	0.133438	0.0177952	0.61129	1.81273	10.7834	0.681878	4.23208	0.110483	2.23973	0.11923	0.503539	0.765233	7.55758	0.12818	0.416333	0.760345	0.376827	0.95848	0.385482	28.9727	1.4425	0.194897
Meganema	0.00259777	0.00149936	0.000985767	0.0146467	0.00157554	0.00129596	0.00559628	0.00642634	0.00105073	0.003141	0.00457889	0.0133596	0.0324084	0.0156009	0.00155202	0.00047436	0.00741567	0.0226182	0.665739	0.112995	0.0612272	0.00155609	0.00202742	0.0257659	0.0121801	0.00310443	4.58449e-05	0.00504254	0.000113046	0.014541	0.0499415	0.00174508	0.00198178	0.00727572	0.000742894	0.0152963	0.00445108	0.00114268	0.0040665	0.000317338	4.543e-05	0.0106714	0.011768	0.00512936	0.00514193	0.0013614	0.00280537	0.00325113	0.00616242
Megasphaera	0.497769	0.125218	0.842375	1.10097	0.297065	0.766274	2.1078	2.36979	0.603727	0.456043	0.502959	0.133583	0.331951	0.505409	1.16093	1.59537	0.460589	0.987321	0.388729	0.481613	0.536187	0.0321089	2.23173	0.632767	3.77549	0.569584	0.0529586	0.157011	0.264467	0.222036	0.610908	4.98601	0.47981	0.715671	0.0613406	2.62367	0.106902	0.506701	1.08712	0.799669	0.416137	0.452512	0.861614	2.96426	0.349576	0.575048	7.1312	6.37578	0.209465
Meiothermus	0.00080289	0.00178453	0.00535302	0.014917	0.00672258	0.000621664	0.000467378	0.00191126	0.00391418	0.0048237	0.0074392	0.0186154	0.0124285	0.00459457	0.000650918	0.0017788	0.00763962	0.00551363	0.0175353	0.0136679	0.0267883	0.000227244	0.00286077	0.0104797	0.00188458	0.0318419	4.92901e-05	0.00243892	0.000210501	0.00478464	0	0.00302559	0.00789844	0.000240279	0.314306	0.00277666	0.00434469	0.0375814	0.00207204	0.00194043	0.000121525	0.00934567	0.0194482	0.000950033	0.000812118	0.0179682	0.00676801	0.000611872	0.00597767
Melioribacter	0	0	0	0	0	0	0.0002065	0.000108846	0.000180934	0.000540874	0	0	0.000356845	0.000895484	0	0.000245052	0.00024557	0	0	3.77816e-05	0.000176209	3.15241e-05	0	3.10993e-05	0.000713114	5.93975e-05	0	0	0	0	0	5.30293e-05	0	0	7.31e-05	0.000181655	4.25815e-05	0.00123427	0	0.00229509	0	0	0.000135095	0	0	3.90718e-05	9.05775e-05	0.000395179	0.00536163
Melissococcus	0.00354801	0.000644562	0.000934504	0.00481166	0.000795107	0.000350178	0.000184581	0	0.0321188	0.00699389	0.0111914	0.0106296	0.00471107	0.00104755	0.000103654	0.000854216	0.00493154	0.00994134	0.00815128	0.00650892	0.0102355	0.000111225	0.000340428	0.0033945	0.00111359	0.0101488	8.26693e-05	0	5.09624e-05	0.00699004	0.00200529	0.00065436	0.00237515	0.00016394	0.00187231	0.00222529	0.000599351	0.00245082	0.00124383	0.000190745	0.000204579	0.00296891	0.0147424	0.00260613	0.00470086	0.000343902	0.000315525	0.000874703	0.00206041
Mesoaciditoga	0	0	0	0	0	0	0	0	0	0	0	0	0	0	0	0	0	0	0	0	0	0	0	0	0	0	0	0	0	0	0	0	0	0	0	0	0	0	0	0	0	0	0	0	0	0	0	0	0
Mesoflavibacter	0.000610125	0.000725751	4.53295e-05	0.00105745	0.00224221	0.000110358	0	0	0.00158381	0.00080242	0.00065631	0.00157072	0.00125733	0.00129596	0	0	0.000699527	0.000374666	0.0065946	0.000874429	0.00325524	0.00584383	0	0.00031143	8.40448e-05	0.000978175	0.00213448	0.000252039	0	0.000984143	0	5.90042e-05	0.00105831	0.000567937	0.00120383	0	0.00266284	0.0011704	0.000138857	0	0	0.000506933	0	0.000244423	0.00191664	0.000956429	4.03469e-05	0.000109926	0.0030575
Mesonia	0.000237713	0.000125918	8.38897e-05	0.00026344	0.000549035	0.000255295	0.000212611	0.000112067	0.000993538	0.000185626	0.000109212	0.000726719	0.00030617	0.000307328	0.000183443	0	0.00151702	0	0.00316266	0.000350096	0.000181424	0.00337552	0.000392125	0.000128078	8.63784e-05	0.000183465	0.00126797	0.000932879	0	0.000817188	0	0	0.000578038	0.000573306	0.00101605	0	0.00157829	0.00132605	4.28296e-05	0	0	0.000234541	0.000278185	8.48147e-05	0.000611529	0.000442507	0.00041966	0	0.0018976
Mesoplasma	0.00048032	0.000162923	0	0.000152087	0.000112166	0.000198193	0.0012888	0.000452883	0	0	0.000169569	0	0	0	0.000474706	0	0	0	0.000250605	0.0001572	0.000352111	0	0	0	0	0.000484521	0	0	0	0	0	0	0	0	0	0	0	0	0.00016269	0	0	0.000189564	0	0	0.000131874	0.000312301	0	0	0.00033481
Mesorhizobium	0.0155207	0.0338662	0.0708127	0.0561449	0.0266215	0.0275611	0.0883475	0.136587	0.101331	0.112652	0.0375704	0.136645	0.190844	0.211497	0.0363414	0.0635112	0.0668302	0.125213	0.049805	0.0377966	0.0633313	0.00494138	0.357223	0.0776108	0.0211721	0.101512	0.00113891	0.0788431	0.0031512	0.0328541	0.143429	0.0413799	0.0320443	0.0236308	0.0133857	0.122527	0.051056	0.0142191	0.0266673	0.0857928	0.00176701	0.054893	0.0529036	0.0151609	0.0181517	0.0286845	0.0825863	0.122207	0.188002
Mesotoga	3.20252e-05	0.00262375	9.04144e-05	8.11227e-05	0.00115233	0.000385211	0.000343721	0.000241567	6.69258e-05	0.384723	0.000141247	0.000783242	0.00237588	0.00248423	0.0117967	0.000271926	0.000109001	0.000224193	0.0231253	4.19251e-05	0.000195534	3.49814e-05	0.000211312	0.00182903	0	0.000131823	5.25611e-05	0.000754078	0	0.0011953	0.0037342	5.8845e-05	7.32937e-05	0.000360439	4.05584e-05	0.000403155	0.000236257	0.000178648	0.000138482	0	7.81281e-05	0.000404452	0.00434741	0.000335175	0.000219697	0.0136574	0.000150767	0.000657778	0.255277
Methanobrevibacter	2.45599	0.209067	0.332978	0.616799	0.113399	1.13895	0.99785	0.941617	0.373545	0.379962	0.243491	0.936897	0.485198	0.0422642	0.318128	1.79244	0.529064	0.739671	1.62955	0.957525	0.68009	0.0708494	7.24576	0.852254	1.10958	0.221753	0.0405137	0.0715637	0.134382	0.37321	0.460268	0.2227	0.181373	0.704203	0.142369	3.08788	0.137973	0.305312	1.70694	0.29033	0.065957	0.100669	1.09046	0.42245	0.816297	0.114439	0.423079	1.30223	0.272903
Methanoculleus	0	0	0	0	0	0	0	0	0	0	0	0	0	0	0	0	0	0	0	0	0	0	0	0	0	0	0	0	0	0	0	0	0	0	0	0	0	0	0	0	0	0	0	0	0	0	0	0	0
Methylacidiphilum	0	0.00010865	0.000108578	0	3.74009e-05	0	0.00237326	0	8.70311e-05	0.00322288	0.000485126	0.00010451	0.000158511	0.000198887	0.000164845	0.000353616	0.000141746	0.000186926	0.000321053	0	0	0	0	8.28859e-05	0	0	0	0.00032687	0	0	0	0.000223712	0	0	0	0.000504207	0	7.15127e-05	0	0.0019778	3.12746e-05	0	0.000569918	0	0	0	6.03518e-05	0.00201845	0.002902
Methylibium	0.0300842	0.0453792	0.02428	0.0522999	0.0494506	0.0241345	0.0855055	0.0965677	0.108137	0.0510234	0.0346916	0.0873556	0.2058	0.887614	0.0556888	0.0140902	0.0539822	0.120106	0.105599	0.069251	0.0899251	0.0146834	0.0582302	0.0876185	0.0298076	0.0762299	0.0208223	0.228177	0.000922877	0.0542683	0.118507	0.0301374	0.0385618	0.0293493	0.150692	0.0473054	0.0845945	0.0263694	0.0321981	0.0174331	0.00160369	0.100251	0.081246	0.0224787	0.0477621	0.0222903	0.0665972	0.166248	0.402732
Methylobacillus	0.0107804	0.0165812	0.0234078	0.0260611	0.0198686	0.0213745	0.0394869	0.175566	0.0581144	0.0276461	0.0153901	0.0809993	0.0361653	0.0316107	0.0343091	0.00571567	0.017782	0.0895201	0.0347848	0.0250618	0.0275287	0.00474985	0.048388	0.0528551	0.0197522	0.0314782	0.00186762	0.0511952	0.000256682	0.0282872	0.0436055	0.015356	0.00966167	0.13007	0.0159703	0.0643446	0.01827	0.0216892	0.021655	0.0120661	0.000957781	0.0219646	0.0558396	0.0149616	0.0203325	0.0219474	0.0224779	0.0500153	0.0285452
Methylobacter	0.00108058	0.000979246	0.00634474	0.000291315	0.000654863	0.000398083	0.00621985	0.00332856	0.00200793	0.00155807	0.000368365	0.00172412	0.00154065	0.0148675	0.00208507	0.00376238	0.000688041	0.00180273	0.00312423	0.00139139	0.00182033	0.000315451	0.00253039	0.00746817	0.00130317	0.00178539	0.00034823	0.016479	7.68048e-05	0.00188577	0.00375344	0.00185972	0.00102398	0.000896338	0.000655949	0.00157296	0.00260567	0.000746529	0.00269149	0.00376649	0.000155165	0.000642229	0.00288977	0.000388181	0.000921646	0.0017405	0.00105064	0.0145724	0.0428775
Methylobacterium	0.120165	0.170497	0.667461	0.454739	0.0998727	0.174539	0.218674	0.297039	0.486656	0.482556	0.228305	1.05221	0.537082	0.431735	0.147311	0.169324	0.203465	0.723417	0.167509	0.223108	0.248831	0.0632309	0.982566	1.49135	0.193749	0.415826	0.00312768	0.0890445	0.00695362	0.221604	0.585416	0.0951592	0.24282	0.14613	0.0435781	0.279476	0.109949	0.0815414	0.187283	0.120648	0.00704633	0.386759	0.387094	0.132782	0.164877	0.0164462	0.749135	0.485775	0.108857
Methylocaldum	7.5862e-05	0.000348265	0.0013386	0.000216186	0.000405761	9.77674e-05	0.00223909	0.0035049	0.000475606	0.000592394	0.000585531	0.0186051	0.000234501	0.00970975	0.00148308	0.000644145	3.22754e-05	0.000442561	0.000712452	0.000248283	0.000347389	4.14323e-05	0.000750841	0.000633546	8.26985e-05	0.000468398	1.55635e-05	0.00416797	3.83771e-05	0.000447071	0	0.000871208	0.000130215	0.000365921	0.000336265	0.00191	0.000195878	0.000282124	0.000300703	0.00114912	3.08453e-05	0.000359278	0.000443889	0.000126313	0	0.0130178	0.000565471	0.00246708	0.0017617
Methylocapsa	0.000511444	0.00108202	0.00150837	0.00111914	0.000474048	0.00071796	0.00765117	0.0122009	0.00126769	0.00189477	0.000409512	0.00397604	0.00221635	0.0164414	0.000955356	0.00256225	0.0018237	0.0038458	0.000484438	0.000397066	0.00135819	0.000507101	0.00873024	0.00407884	0.000847965	0.0010542	1.90485e-05	0.00273283	0.000117427	0.00045902	0.00270661	0.00179421	0.000345308	0.000746434	0.000146987	0.00540593	0.00113134	0.000604272	0.000837564	0.00281873	7.55046e-05	0.00113841	0.00325972	0.00073029	0.00034502	0.000911343	0.00295778	0.00469615	0.0110482
Methyloceanibacter	0.000166864	0.000157135	0.000314062	7.04467e-05	0.000135227	4.7788e-05	0.00288537	0.0017831	0.000232473	0	0.000122659	0.000302296	0.000343868	0.00388314	0.000171691	0.00047228	0.000189312	0.000194689	0.000116081	0.000109223	0.000339603	3.03777e-05	0.000917514	0.000869082	4.04224e-05	0.000400662	0	0.000654839	5.62754e-05	0.000109263	0.00108092	0.000357706	6.36481e-05	0.000134145	0	0.000875246	0.000328264	5.17125e-05	0.000280601	0.00126379	2.26154e-05	0.00013171	0.000390546	0	3.17974e-05	0.000451811	0.000174567	0.00342728	0.00161458
Methylocella	0.000154863	0.000281252	0.00068705	0.000448322	0.000150602	0.000380153	0.00189956	0.00350441	0.000970892	0.00414618	0.000341512	0.00120238	0.00369288	0.00514839	0.000227633	0.00225419	0.00361433	0.00134225	0.000323197	0.000173773	0.00108062	0.000217489	0.00291952	0.0017403	0.000514496	0.000455323	1.81548e-05	0.000868206	2.23835e-05	0.000434591	0.000859874	0.000691061	0.000202528	0.000355707	5.60363e-05	0.00125326	0.000620192	8.22745e-05	0.000286994	0.00108912	3.59811e-05	0.000349249	0.000621358	0.000378887	0.000151769	0.00023961	0.00138868	0.00128746	0.00944031
Methylococcus	0.00368946	0.00586297	0.013956	0.0115361	0.00852138	0.00609209	0.0326892	0.0482671	0.0173479	0.00918332	0.00917439	0.0668917	0.0146717	0.102851	0.0218281	0.00587386	0.00897658	0.0584496	0.00884279	0.00705629	0.00932738	0.00182611	0.0114113	0.0230156	0.0110185	0.0210003	0.000378456	0.0581418	0.000262466	0.0114942	0.0212859	0.0208143	0.00237482	0.0110299	0.0070818	0.0203198	0.0059114	0.0157038	0.0117161	0.0154997	0.000632864	0.00586986	0.0276597	0.00378459	0.00491044	0.0111605	0.0158764	0.0341401	0.0217543
Methylocystis	0.00234041	0.00496981	0.01307	0.00474967	0.00220298	0.00637366	0.133992	0.0683538	0.00934918	0.0168206	0.00481131	0.00742423	0.0411983	0.106416	0.0163724	0.0599575	0.00893515	0.0124628	0.00435159	0.00512209	0.0109942	0.00164645	0.041512	0.0253391	0.00349352	0.00913228	0.000302708	0.0152476	0.0040191	0.00306059	0.00407973	0.0263551	0.00258319	0.00559472	0.00446344	0.0406511	0.00520653	0.00259164	0.0118949	0.0714956	0.000929495	0.00493272	0.00949927	0.00314719	0.00242479	0.00280413	0.015473	0.0877621	0.042344
Methyloferula	2.24888e-05	0.000190599	0.000476183	8.54493e-05	0	7.72869e-05	0.000804563	0.000424084	0.000140991	0.000983426	4.95935e-05	0.000488898	0.00101958	0.00151189	4.62789e-05	0.00133667	0.000688885	0	9.38677e-05	0	0.000617889	4.91295e-05	0.000445165	0.000315038	6.53746e-05	0.000231423	0	0.00017651	2.27533e-05	0	0	0.000413223	2.57343e-05	7.23168e-05	0	0.000849313	9.95431e-05	4.18169e-05	0.000162076	0.000425813	0	7.1004e-05	0.000105271	0	7.71383e-05	0	0.000352906	0.000307938	0.00352517
Methylogaea	0	3.64005e-05	0	0	0	0	0.00451745	0.00456791	0.000269263	0	0	0.000210081	0	0.00932849	0.000371209	0	0	0.000120266	0.000484023	0.00037109	0.000393347	0	0	0.000777526	0	0	2.11469e-05	0.00647228	0	0	0	0.000378802	0	4.1433e-05	0.000130543	0.000324403	0.000228128	0	0.000185719	0.00253723	6.28666e-05	0.000122043	0	0	2.94636e-05	3.48875e-05	0	0.000705717	0.00224411
Methyloglobulus	0	0	0	0	0	0	0.000164744	0	0	0	0	0	0	0.000714409	0	0	0	0	9.61028e-05	0	0	0	0	0	0	9.47735e-05	0	0	0	0	0	4.23062e-05	7.90411e-05	0	0	0	6.79422e-05	0	0	0	0	0	0	0	0	0	0	0	0.0045448
Methylohalobius	0.000189979	0.000115009	0.000114933	0.000137495	0.000105573	0.000326449	0.00126225	0.00112594	0.00158806	0.000678179	0.0001197	0.000516259	0	0.00168422	0.000670201	0.000691335	0	0.000633311	0.000679686	0.000106589	0	0.000207516	0.00519324	0.00125756	0.000355028	0.000167571	0	0.0027692	8.23773e-05	0.00042651	0.00210971	9.97368e-05	3.10565e-05	0.00013091	6.87428e-05	0.000512482	0.00024026	0.000151396	0.000273834	0.00226106	2.207e-05	0.000128533	0.00139747	0.000103289	6.20611e-05	0.000624628	0.000212946	0.00167231	0.00204833
Methylomarinum	2.19716e-05	0.000124143	9.30461e-05	0	2.13671e-05	7.55092e-05	0.00110048	0.000165732	0.000183663	0	6.46037e-05	0	0.000135835	0.0028406	0	0.000559683	0	0	0.000137563	5.75272e-05	0.000402451	0	0.0011598	0.000213087	0	0.00018088	3.60606e-05	0.0027592	2.223e-05	0.000129483	0	0.00044409	0	0	2.7826e-05	0	3.24178e-05	0.00016342	6.33391e-05	0.000249611	0	6.93708e-05	0	0	0	5.94916e-05	3.44789e-05	0.000150428	0.00822754
Methylomicrobium	0.00186375	0.00202167	0.00197935	0.000938573	0.00152847	0.00190514	0.0108382	0.00872444	0.00215558	0.00147211	0.000704022	0.0022347	0.00358579	0.0172349	0.00570603	0.00416627	0.00167552	0.00263007	0.00386164	0.00271921	0.003128	0.000860065	0.00785696	0.0117304	0.00287838	0.00277378	0.00104548	0.00966298	0.000149065	0.00291283	0.00731249	0.00371638	0.00109944	0.00198998	0.00139695	0.00332506	0.00329403	0.00308562	0.0019663	0.00221243	0.00011981	0.00312627	0.00245305	0.000787014	0.00183051	0.00308743	0.00280681	0.00853715	0.0170455
Methylomonas	0.00302932	0.00284004	0.00436908	0.00254209	0.00310937	0.00360311	0.032361	0.00824743	0.00535893	0.004861	0.00218867	0.00320239	0.0149687	0.0289428	0.00647869	0.00212428	0.00271259	0.00642707	0.0102305	0.00473005	0.00388697	0.000989628	0.00758585	0.0137852	0.00297037	0.00320966	0.000917593	0.0280237	0.000136275	0.00547942	0.0022291	0.0131354	0.00211675	0.00348127	0.00581834	0.00461299	0.004886	0.00338282	0.00802445	0.00297663	0.000537573	0.00662285	0.00435868	0.00108261	0.00395863	0.00318231	0.00843281	0.0113897	0.0227154
Methylophaga	0.0131606	0.0197058	0.0188654	0.0114772	0.0121935	0.021721	0.0749618	0.0432745	0.0369441	0.0172636	0.0265173	0.0373288	0.0175041	0.0432599	0.0356847	0.0113472	0.0139556	0.0334975	0.024924	0.0185236	0.0176262	0.00784726	0.0480755	0.037717	0.0102826	0.024573	0.00316024	0.134571	0.00166563	0.0236004	0.0283915	0.0329067	0.013254	0.0190829	0.0247158	0.0270697	0.0170933	0.0139407	0.0250793	0.00847424	0.00720684	0.035965	0.0261511	0.00863292	0.0165356	0.0720163	0.0309886	0.0270634	0.060888
Methylophilus	0.00306637	0.00103188	0.00166185	0.000527464	0.00147477	0.00432919	0.00526508	0.00180417	0.188816	0.0103161	0.00437393	0.00520053	0.00372964	0.0203507	0.00344007	0.00246103	0.00447945	0.00425259	0.00139328	0.00193724	0.00105039	0.00776555	0.00340073	0.00397232	0.00251254	0.00202764	0.00135968	0.00126256	6.45295e-05	0.00168845	0.0135778	0.00764908	0.000333287	0.00306146	0.000890847	0.0012099	0.00339461	0.0040333	0.00586495	0.00170471	0.000180417	0.00219032	0.00240834	0.000387605	0.000913794	0.00061014	0.00523234	0.00359527	0.00768064
Methylopila	0.00064681	0.00152031	0.00206908	0.00236894	0.000797423	0.000778897	0.00826636	0.00774511	0.00513428	0.0048445	0.00129934	0.00644387	0.00550162	0.0176326	0.000978231	0.00402752	0.00274744	0.00512128	0.00331531	0.00163435	0.00288764	0.000353447	0.00639836	0.00462991	0.000685919	0.00208166	0.000176079	0.0037229	0.000151824	0.00139732	0.00418326	0.00265334	0.00150162	0.000382153	0.000354312	0.00366955	0.00184402	0.000559983	0.00149268	0.00481257	0.000227224	0.00234387	0.00191352	0.000819232	0.0011872	0.000350736	0.00398099	0.00346829	0.00926668
Methylosarcina	0.00103791	0.00124399	0.00191635	0.000864524	0.000992701	0.000660246	0.021109	0.0145293	0.00218944	0.00110805	0.00041547	0.00309608	0.00225065	0.246905	0.00307547	0.00090023	0.000571141	0.00194998	0.00282328	0.00265102	0.00222434	0.000149119	0.00756789	0.0173621	0.000970392	0.00147293	0.000191833	0.0160803	0.000206676	0.00222565	0.00297451	0.00474332	0.000527259	0.00113658	0.00108454	0.0476245	0.00176017	0.000700021	0.00206998	0.00438637	1.55584e-05	0.00163349	0.00283696	0.000535298	0.000971394	0.000683974	0.0039433	0.0115522	0.016981
Methylosinus	0.000251727	0.0016214	0.00252378	0.000611948	0.000360002	0.000703016	0.0145682	0.0129295	0.000896243	0.00608125	0.000541012	0.00216841	0.00824128	0.0199635	0.000762922	0.0119118	0.00414388	0.000950858	0.000322765	0.000406365	0.00427267	0.000127598	0.00320253	0.00204951	0.000647271	0.00100118	9.54105e-05	0.00396012	0.000274109	0.000381375	0.00454027	0.00299794	0.000288683	0.000563457	0.000122242	0.00627913	0.00140553	0.000214153	0.00106638	0.00714427	0.000174377	0.000397389	0.00117834	0.000959592	0.000332335	0.000103947	0.00216101	0.00560212	0.0290392
Methylotenera	0.073977	0.0228799	0.00461903	0.00468786	0.0451657	0.00661897	0.0256289	0.0525065	0.0555421	0.708978	0.00692592	0.0328325	0.016397	0.0597254	0.0217413	0.0257563	0.0350918	0.01976	0.0371305	0.00630737	0.00589124	0.225529	0.0245456	0.0194772	0.0109963	0.0696822	0.00612117	0.0437938	0.0108196	0.0138235	0.120193	0.0318714	0.0131027	0.0348889	0.023042	0.039348	0.134801	0.0183436	0.00566783	0.024041	0.00322029	0.0270721	0.0408181	0.00471506	0.0126604	0.00249199	0.0100776	0.012741	0.0705023
Methyloversatilis	0.0340192	0.0673745	0.071365	0.066356	0.104825	0.0479468	0.263423	0.151512	0.329282	0.102932	0.0845971	0.104043	0.194213	0.430837	0.123643	0.0315037	0.0659762	0.248472	0.193718	0.0742042	0.0988986	0.0156432	0.171047	0.159883	0.0631823	0.0974076	0.014681	0.462828	0.00118337	0.0940638	0.529605	0.0933682	0.0585849	0.0722924	0.0665413	0.119783	0.0988431	0.0618052	0.0643426	0.0279646	0.00361839	0.10047	0.170397	0.0319039	0.0751796	0.0393136	0.18785	0.156871	0.744476
Methylovorus	0.0010545	0.00162636	0.00158249	0.000542281	0.000863678	0.00112582	0.0106378	0.00339695	0.0075954	0.0032799	0.00116543	0.0019693	0.0015559	0.00677638	0.00215783	0.000552546	0.00106087	0.00106641	0.00204948	0.00107746	0.00090074	0.00110256	0.00236646	0.00197301	0.000622323	0.000607251	0.00357241	0.00616386	3.21717e-05	0.00148605	0.00247178	0.00281128	0.000709958	0.00675925	0.000670544	0.00145686	0.00144456	0.00193329	0.00189939	0.000252028	7.87756e-05	0.000721439	0.00166499	0.000215999	0.000598606	0.000538607	0.00179518	0.00244028	0.00424806
Methylovulum	8.12864e-05	5.74104e-05	0.000172118	0	1.97625e-05	3.49194e-05	0.00101784	7.66432e-05	0.000127403	0.000126951	2.98762e-05	0.000331338	0.000251269	0.00210183	0.000167276	0.000517653	3.45832e-05	0.000142262	0.000381698	0.000159622	0.000372229	0	0.000268176	0.000788339	5.90745e-05	0	5.0029e-05	0	0	0.00011976	0.000789847	7.46803e-05	4.65086e-05	0	7.72091e-05	0.000127911	0.000299834	0	0.000205039	0.000230867	0	9.62421e-05	0.000190252	9.66753e-05	2.32349e-05	0	0.000287007	6.95656e-05	0.00701979
Micavibrio	0.00780645	0.00463403	0.000490132	0.0112213	0.00514453	0.00072852	0.0446471	0.0325408	0.0316791	0.0120578	0.00252866	0.00231414	0.00971762	0.00779849	0.00564619	0.00197063	0.0102559	0.0537353	0.0400277	0.0381963	0.0474324	0.000464698	0.0331835	0.0103376	0.00157404	0.00142846	0.00219156	0.00668104	0	0.0467044	0.0645642	0.0125657	0.00309701	0.0315953	0.00102712	0.0150775	0.0207825	0.0200552	0.00150457	0.00146433	0.00050229	0.0101894	0.0383881	0.0133906	0.0193994	0.129247	0.00533394	0.00158646	0.0264801
Microbacterium	1.5221	0.227262	0.622569	0.863531	0.25783	0.119219	0.713653	0.405101	1.21004	1.12167	0.423467	2.48646	0.712756	0.640549	0.460577	0.601913	0.552507	1.24013	0.446529	0.573602	0.475255	0.217938	0.934119	0.498141	0.189664	0.816132	0.03101	0.791109	0.0357394	1.16167	0.775625	0.46254	1.28822	0.185636	0.161454	0.584288	0.152274	0.273114	0.308038	0.582538	0.0273075	1.08535	0.543841	0.170882	0.348649	0.0776202	0.617692	1.02019	0.225768
Microbispora	1.09973e-05	1.55342e-05	6.5568e-05	7.27582e-05	0	0	0.000198984	0.000671975	0.000231142	6.87008e-05	5.18874e-05	9.59084e-05	0	0.00300448	0.000227611	0	7.59373e-05	7.80942e-05	0.000231162	4.38119e-05	0.000260701	0	7.36072e-05	0.00126075	3.24288e-05	9.15115e-05	0	0.000977468	2.22532e-05	0	0	0.000105846	0	0	0	0	3.29186e-05	4.1192e-05	6.43175e-05	0.000443202	0	8.75534e-05	0.000311092	0	1.27547e-05	0	1.75057e-05	0.000660618	0.00169035
[truncated: 640 more rows]
[truncated: 36 more columns]

## Sheet: Relative abundances
genus	sum_abundance	ALB.17	AUS.18	AUS.18a	AUT.70	BGR.66	BRA.53	BRA.53a	BWA.19	CAN.22	CAN.22a	CAN.22b	CAN.22c	CHE.67	CHN.64	CIV.13	COL.2	CZE.23	DEU.27	DNK.71_RA	DNK.71_RD	DNK.71_RL	ECU.14	ECU.14a	ESP.75	ETH.24	FIN.25	GEO.59	GHA.4	HRV.68	HUN.61	IND.11	IRL.69	IRN.12	ISL.28	ISR.29	ITA.30	KAZ.6	KEN.72	KHM.21	LKA.40	LUX.32	LVA.31	MDA.65	MKD.62	MLT.63	MYS.54	NGA.50	NLD.43
[truncated: 1,546 more rows]
[truncated: 32 more columns]

[truncated: 4 more sheets: High Other abundances, Relative abundances (long), Filtering - Top 10 genera, Filtering - 0.85 cumulative]
