# Supplementary material for: Global monitoring of antimicrobial resistance based on metagenomics analyses of urban sewage
Source: Nat Commun. 2019 Mar 8;10:1124. doi: 10.1038/s41467-019-08853-3 (PMC6408512; doi:10.1038/s41467-019-08853-3)
Supplement: Supplementary file 7 — Supplementary Data 4 [file 41467_2019_8853_MOESM7_ESM.xlsx]

## Sheet: ResFind.Gene.count
	ALB.17	AUS.18	AUS.18a	AUT.70	BGR.66	BRA.53	BRA.53a	BWA.19	CAN.22	CAN.22a	CAN.22b	CAN.22c	CHE.67	CHN.64	CIV.13	COL.2	CZE.23	DEU.27	DNK.71_RA	DNK.71_RD	DNK.71_RL	ECU.14	ECU.14a	ESP.75	ETH.24	FIN.25	GEO.59	GHA.4	HRV.68	HUN.61	IND.11	IRL.69	IRN.12	ISL.28	ISR.29	ITA.30	KAZ.6	KEN.72	KHM.21	LKA.40	LUX.32	LVA.31	MDA.65	MKD.62	MLT.63	MYS.54	NGA.50	NLD.43	NOR.34
ampH_ampS	4	1	0	4	7	0	1	0	1	1	0	1	0	0	0	0	1	0	5	3	3	1	0	5	0	2	8	0	2	0	1	9	3	8	0	2	1	0	0	0	3	0	4	4	17	0	1	5	3
ant(3'')-Ih-aac(6')-IId	242	166	104	205	382	230	128	197	36	21	118	31	192	111	240	11	116	138	178	262	138	134	267	540	683	117	43	37	255	13	135	162	492	145	115	208	163	238	78	25	615	95	216	516	307	245	271	24	137
ant(4')-IIb	0	0	0	0	0	0	0	0	0	0	0	0	0	0	0	0	0	0	0	0	0	0	0	0	0	0	0	0	0	0	3	0	0	0	0	0	0	0	0	0	0	0	0	0	0	0	0	0	0
ant(6)-Ia	1	1	23	5	3	5	1	3	3	0	37	4	2	4	8	3	1	4	6	9	9	0	4	19	11	47	0	5	2	0	29	4	3	1	0	6	84	30	8	2	3	7	15	12	14	44	9	2	3
ant(6)-Ib	2	1	2	6	4	0	2	0	8	2	23	11	0	8	14	0	3	14	4	12	4	0	0	10	7	6	0	2	0	2	27	2	2	0	0	10	1	12	6	1	5	3	2	10	26	4	2	7	0
aph(2'')-Ib	4	0	0	10	11	1	0	0	3	0	1	0	2	1	0	0	1	0	0	0	2	1	3	3	0	3	0	0	4	0	3	0	2	0	1	0	0	0	0	0	0	3	4	15	3	0	0	0	0
aph(2'')-Ic	6	1	0	0	0	0	0	0	0	0	0	0	0	0	0	0	0	1	0	0	1	0	0	32	0	0	0	0	0	0	0	2	0	0	0	0	0	0	0	0	0	0	1	0	1	0	0	0	0
aph(2'')-Id_aph(2'')-Ie	0	15	8	0	0	16	0	0	0	0	0	0	0	9	0	0	0	0	0	0	2	0	2	0	0	0	0	0	0	0	0	0	8	0	0	1	8	0	0	1	0	0	1	0	2	0	0	0	0
aph(3'')-Ic	0	0	0	0	0	0	0	0	0	0	0	0	0	0	0	0	0	0	0	0	0	0	0	0	0	0	0	0	0	0	0	0	0	0	0	0	0	0	0	0	0	0	0	0	0	0	0	0	0
aph(3')-Ia_aph(3')-Ic	21	12	7	10	8	32	1	6	3	1	8	0	17	4	12	0	2	14	3	2	2	14	6	25	12	21	16	0	1	0	10	9	24	5	5	12	10	63	480	2	5	3	4	9	82	23	12	2	4
aph(3')-Ib	3	3	3	0	0	0	1	0	0	0	0	0	0	1	113	0	0	0	2	2	0	0	1	0	1	1	12	1	0	0	3	0	2	1	0	2	0	5	26	3	0	0	2	3	1	2	36	0	1
aph(3')-Id	0	0	0	0	0	0	0	0	0	0	0	0	0	0	0	0	0	0	0	0	0	0	0	0	0	0	0	0	0	0	0	0	0	0	0	0	0	0	0	0	0	1	0	0	0	0	0	0	0
aph(3')-IIa	2	2	0	0	5	0	0	2	0	0	0	1	0	1	3	0	0	2	0	4	0	0	1	3	0	0	1	0	4	1	0	0	5	0	3	0	0	1	0	1	0	0	0	0	6	0	2	0	2
aph(3')-IIb	0	0	0	0	3	0	0	0	0	0	0	0	0	0	0	0	0	0	0	0	0	0	0	0	0	0	0	0	0	0	0	0	0	0	0	0	0	0	0	0	0	0	0	1	0	0	0	0	0
aph(3')-IIc_sph	0	0	2	3	1	0	0	0	1	0	2	2	0	0	0	0	0	0	0	0	0	0	0	0	0	0	0	0	0	2	1	0	0	0	0	0	0	0	0	0	2	0	0	0	0	0	0	0	0
aph(3')-III	10	2	39	35	13	32	19	5	9	3	40	6	11	18	1	17	4	14	6	19	16	1	15	71	4	49	0	0	6	0	11	8	14	4	5	6	164	49	53	2	49	9	12	14	12	85	3	4	8
aph(3')-VI	27	30	2	2	15	35	0	2	2	3	8	0	2	3	0	0	5	2	0	0	7	10	1	56	1	3	3	0	0	0	4	17	6	2	0	15	32	4	7	3	27	3	26	24	5	0	0	1	2
aph(3')-VIIa	0	0	0	0	0	0	0	0	0	0	0	0	1	0	0	0	0	0	0	0	0	0	0	0	0	0	0	0	0	0	0	0	0	0	0	0	0	0	0	0	0	0	0	0	0	0	0	0	0
aph(3')-XV	0	2	7	1	10	25	1	4	14	2	7	0	9	7	9	2	2	7	0	1	0	1	2	131	7	1	0	1	0	1	4	1	15	0	1	0	18	2	12	0	1	2	3	4	29	11	6	0	0
aph(4)-Ia	0	0	0	0	1	0	0	0	0	0	0	0	0	0	0	0	0	0	0	1	26	0	0	0	0	0	0	0	0	0	0	0	2	0	1	0	0	0	11	0	0	0	0	2	26	2	0	0	0
aph(6)-Ic	0	0	0	4	5	0	0	2	0	0	1	0	0	1	1	0	1	1	0	0	0	0	0	4	1	0	0	0	10	0	1	0	3	0	1	0	4	0	0	0	0	1	0	5	0	1	0	1	0
ARR-4	0	0	0	0	0	0	2	0	0	0	0	0	0	0	0	0	0	0	0	0	0	0	0	0	0	0	0	0	0	1	0	0	0	0	0	1	0	0	0	0	0	0	0	0	0	0	0	0	0
ARR-6	0	0	0	0	0	0	0	0	0	0	0	0	0	0	0	0	0	0	0	0	0	0	0	0	0	0	0	0	0	0	0	0	0	0	0	0	0	0	0	0	0	0	0	0	0	0	0	0	0
ARR-7	0	0	0	0	0	0	0	0	0	0	0	0	0	0	1	0	0	0	0	0	0	0	0	0	0	0	0	0	0	0	0	0	0	0	0	0	0	0	0	0	0	0	0	0	0	0	0	0	0
ARR_clust	5	1	7	1	5	0	5	16	2	1	0	0	3	3	31	0	0	2	0	0	0	3	4	18	14	0	7	1	0	0	77	1	8	0	2	49	8	73	16	8	4	1	23	4	3	0	14	2	0
blaA_clust	0	0	0	0	0	0	0	0	0	0	0	1	0	0	0	0	0	0	0	0	0	0	0	1	0	0	0	0	0	0	0	21	0	1	0	0	0	0	0	0	0	0	0	0	0	0	0	0	1
blaACC-3	0	0	0	1	0	0	0	0	0	0	7	0	0	0	0	0	0	0	0	0	0	0	0	1	0	0	0	0	0	0	0	4	0	0	0	0	0	0	0	11	0	2	0	0	3	0	0	0	0
blaACC_clust	2	1	0	1	0	0	0	0	0	0	6	0	0	0	0	0	0	0	0	0	0	0	0	0	0	0	0	0	0	0	0	0	0	0	0	0	0	0	0	2	0	0	1	0	0	0	0	0	0
blaACI-1	17	0	15	30	3	16	16	5	16	4	62	2	6	0	39	49	6	10	7	5	3	2	90	31	167	5	6	1	5	0	57	5	72	1	14	2	4	89	38	13	8	4	34	18	12	81	277	1	5
blaACT-12	0	0	1	0	0	0	0	0	0	0	0	0	0	1	0	0	0	0	0	0	0	0	0	0	2	1	1	0	0	0	0	1	0	0	0	0	0	0	0	2	0	0	0	0	0	0	0	0	1
blaACT-9	0	1	8	0	0	3	1	10	3	0	5	3	0	1	1	0	0	0	0	1	0	0	1	1	2	1	0	0	0	0	4	0	1	1	1	1	0	2	0	1	1	2	2	0	5	8	1	0	1
blaACT_clust	0	1	8	4	3	0	0	18	6	0	5	0	1	0	5	3	1	6	4	4	2	0	2	2	8	0	1	2	1	0	3	4	6	0	0	1	0	0	2	13	0	1	3	0	2	3	2	0	0
blaACT_CMG_MIR_clust	2	2	102	1	5	16	3	30	15	2	26	2	0	9	8	2	1	2	1	1	1	0	0	4	7	5	2	1	1	0	36	4	7	0	5	1	7	16	5	3	2	0	1	0	5	37	4	0	2
blaADC-25	1	1	2	1	0	1	0	0	0	0	16	0	0	0	9	0	0	1	0	1	0	0	0	0	1	2	1	0	0	0	6	1	0	0	0	1	1	2	3	1	1	0	4	0	3	1	1	1	0
blaAER-1	8	14	56	7	24	24	60	53	139	5	31	12	17	38	45	3	23	22	52	34	10	3	23	49	39	31	2	12	32	1	42	21	24	14	3	21	27	56	48	2	4	29	16	55	18	38	32	19	66
blaAST-1	0	0	0	0	0	0	0	0	0	0	0	0	0	0	0	0	0	0	0	0	0	0	0	0	0	0	0	0	0	0	0	0	0	0	0	0	0	0	2	0	0	0	0	0	0	0	0	0	0
blaB_clust1	0	2	0	0	0	0	5	0	0	0	0	0	0	0	0	0	0	0	0	0	0	0	0	0	0	0	0	0	0	0	0	2	0	0	0	0	0	0	0	0	0	0	0	0	0	0	0	0	0
blaB_clust2	0	1	0	0	0	0	0	0	0	0	0	0	0	0	0	0	0	0	0	0	0	0	0	0	0	1	0	0	0	0	0	0	0	0	0	0	0	0	0	0	0	0	0	1	0	0	0	0	0
blaBEL	14	1	4	2	18	0	0	0	4	1	0	2	1	0	0	0	6	10	5	4	0	1	0	18	4	1	0	0	27	1	0	1	121	5	2	36	2	0	0	0	12	5	82	31	15	0	0	0	0
blaBES	0	0	0	0	0	0	1	1	0	0	1	0	0	1	1	0	0	0	0	1	0	0	0	1	0	0	0	0	0	0	80	0	0	0	1	0	0	0	1	8	1	0	0	0	0	2	0	0	0
blaCARB-4	1	0	0	0	0	2	1	6	2	0	0	0	0	3	14	0	0	2	0	2	1	0	0	0	16	0	0	4	1	0	4	1	9	0	1	0	1	158	0	0	0	0	1	1	8	4	82	0	0
blaCARB_clust1	4	14	20	0	5	27	2	35	11	3	19	2	2	9	827	1	1	4	1	0	1	5	5	13	162	2	0	39	0	0	10	7	26	1	8	6	14	272	24	3	2	6	5	2	9	9	327	0	2
blaCARB_clust2	88	60	71	17	20	477	3	74	85	8	34	3	23	3	545	1	13	3	58	69	31	10	0	1731	89	30	1	6	86	2	1	225	69	2	18	4	42	194	55	24	22	22	34	17	69	4	44	6	9
blaCARB_clust3	1	2	1	0	0	1	0	0	0	1	0	0	0	0	0	0	0	0	2	0	0	0	0	115	0	0	0	0	1	0	0	0	2	0	0	0	0	0	0	0	0	0	0	0	0	0	1	0	0
blaCFE	0	0	1	0	0	0	0	0	0	0	1	0	0	0	0	0	0	0	1	0	0	0	0	0	1	0	0	0	0	0	0	0	0	0	0	0	0	0	0	1	0	0	0	0	0	0	0	0	0
blaCGB	0	0	0	0	0	0	0	0	0	0	0	0	0	0	0	0	0	0	0	0	0	0	0	0	0	0	1	0	0	0	0	0	0	0	0	0	0	0	0	0	0	0	0	0	0	0	0	0	0
blaCME	0	1	0	0	0	0	2	0	0	0	0	0	0	0	0	0	0	0	0	0	0	1	0	0	0	0	0	0	0	0	1	0	0	0	0	0	0	0	0	0	0	0	0	0	0	0	0	0	0
blaCMY-98	0	0	0	0	0	0	0	9	0	0	0	0	0	0	0	0	0	0	0	0	0	0	1	0	0	0	0	0	0	0	3	0	0	0	0	0	0	0	0	1	0	0	0	0	0	0	0	1	0
blaCMY_blaBIL_blaLAT	1	10	40	6	14	8	10	33	17	4	36	5	6	3	182	10	3	5	12	6	2	0	5	32	27	7	2	11	4	0	62	10	248	2	11	0	13	95	4	12	1	7	21	3	101	14	6	1	1
blaCMY_blaMOX	0	2	0	0	2	0	3	10	1	0	1	0	1	1	6	0	0	1	0	0	8	1	2	5	0	0	6	0	1	0	8	1	15	3	3	4	0	3	0	0	1	0	1	2	23	1	1	1	1
blaCTX-M_clust1	1	0	25	1	1	2	0	0	7	0	20	1	3	2	0	4	1	1	5	2	0	3	1	2	14	1	5	1	0	0	29	1	7	1	0	0	9	7	1	2	0	3	5	2	22	2	4	2	2
blaCTX-M_clust2	0	0	16	0	0	1	0	2	0	1	2	0	0	4	1	1	0	1	0	0	0	0	0	2	1	1	0	1	0	0	3	0	2	0	1	0	1	1	2	0	0	0	0	1	1	2	1	0	0
blaCTX-M_clust3	0	0	4	0	0	0	0	0	0	0	0	0	0	1	0	0	0	0	0	0	0	0	0	0	0	1	0	0	0	0	0	0	0	0	0	0	0	1	0	2	0	0	0	0	7	0	0	0	0
blaCTX-M_clust4	0	0	0	0	0	0	0	0	0	0	0	0	0	0	1	0	0	0	0	0	0	0	0	0	0	1	0	0	0	0	2	0	0	0	0	0	0	0	0	2	0	0	0	0	4	0	0	0	0
blaCTX-M_clust5	0	0	1	0	0	0	0	0	0	0	1	0	0	0	0	0	0	0	0	0	0	0	0	0	0	0	0	0	0	0	0	0	0	0	0	0	0	0	2	0	0	0	0	0	0	0	0	0	0
blaCTX-M_clust7	0	0	0	0	0	2	1	0	0	0	0	0	0	0	0	0	0	0	0	0	0	0	0	0	0	0	0	0	0	0	0	0	0	0	0	0	0	0	0	0	0	0	0	0	1	1	0	0	0
blaDES-1	0	0	2	1	0	0	5	6	1	0	3	0	0	0	2	4	1	0	4	0	0	0	0	12	1	1	0	0	0	0	7	1	0	0	1	0	0	0	14	0	0	1	0	0	4	1	0	0	0
blaDHA_MOR	0	0	6	1	0	0	0	1	0	0	1	0	1	1	7	0	0	0	0	0	0	0	1	0	0	0	0	0	2	0	15	0	27	0	0	0	1	2	3	10	0	0	0	0	4	2	0	0	0
blaEBR-1	0	88	20	20	29	2	0	0	0	1	12	6	5	1	0	1	19	2	2	2	1	34	0	1	0	13	0	0	2	0	1	14	89	2	1	5	22	4	0	0	1	0	10	8	6	1	1	0	4
blaERP-1	0	0	0	0	0	0	0	0	0	0	0	0	0	0	0	0	0	0	0	0	0	0	0	0	0	0	0	0	0	0	0	0	0	0	0	0	0	0	0	2	0	0	0	0	0	0	0	0	0
blaFONA_clust	0	0	0	0	0	0	0	0	3	3	6	4	0	0	0	0	0	0	0	1	0	1	0	3	3	0	0	0	0	0	0	4	0	1	0	0	0	0	0	0	0	0	0	0	0	2	0	0	0
blaFOX_clust	7	1	0	6	11	0	0	2	1	2	0	3	0	2	0	0	2	1	9	4	3	0	0	14	2	2	5	0	7	0	0	2	18	6	1	12	10	0	0	0	0	1	4	9	43	1	0	7	0
blaGES_clust	41	273	173	51	110	277	140	54	14	3	17	11	35	70	158	8	56	46	14	24	15	20	48	63	125	128	4	15	65	2	246	5	232	476	60	57	54	190	148	23	147	25	107	147	572	253	96	5	15
blaGOB-7	0	0	0	0	0	0	0	0	0	0	0	0	0	0	0	0	0	0	0	0	0	0	0	0	0	1	0	0	0	0	0	0	0	0	0	0	0	0	0	0	0	0	0	0	0	0	0	0	0
blaGOB_clust1	0	0	0	0	0	0	6	0	0	0	0	0	0	0	0	0	0	0	0	1	0	0	0	0	0	0	0	0	0	0	0	0	0	0	0	0	0	0	0	0	0	0	0	0	0	0	0	0	0
blaGOB_clust2	0	0	0	0	0	0	0	0	0	0	0	0	0	0	0	0	0	0	0	0	0	0	0	0	0	0	0	0	0	0	0	0	0	0	0	0	0	0	0	0	0	0	0	0	0	0	0	0	0
blaHERA_clust	0	0	0	0	0	1	0	0	0	0	0	0	0	0	0	0	0	0	0	0	0	0	0	0	0	0	0	0	0	0	0	0	0	0	0	0	0	0	0	0	0	0	0	0	0	1	0	0	0
blaIMP_clust1	0	1	1	1	0	0	0	1	0	0	0	0	0	0	0	0	0	0	0	0	0	0	0	6	0	0	0	0	0	0	0	0	0	0	0	0	0	0	0	1	0	0	0	0	0	0	0	4	0
blaIMP_clust4	0	0	0	1	0	1	0	0	0	0	0	0	0	0	0	0	0	0	0	0	1	0	0	0	0	0	0	0	0	0	0	0	0	0	0	0	0	0	0	0	1	0	0	0	0	0	0	1	0
blaIMP_clust5	0	0	0	0	0	0	0	0	0	0	0	0	0	0	0	0	0	0	0	0	0	0	0	0	0	0	0	0	0	0	0	0	0	0	0	0	0	0	0	0	0	0	0	0	0	0	0	0	0
blaIMP_clust6	0	0	0	2	0	0	0	0	0	0	0	0	0	0	0	0	0	0	0	0	0	0	0	0	0	0	0	0	1	0	0	0	0	0	0	1	0	0	0	0	0	0	0	3	0	0	0	9	0
blaIND-9	0	0	0	0	0	0	0	0	0	0	0	0	0	2	0	0	0	0	0	0	0	0	0	0	0	0	0	0	0	0	0	0	0	0	0	0	0	0	0	0	0	0	0	0	0	0	0	0	0
blaIND_clust1	0	0	0	0	2	0	0	0	0	0	0	0	0	0	0	0	0	0	0	0	0	0	0	0	0	0	0	0	0	0	0	0	0	0	0	0	0	0	0	0	0	0	0	0	0	0	0	0	0
blaJOHN-1	0	0	0	0	0	0	0	0	0	0	0	0	0	0	0	0	0	0	0	0	0	12	0	0	0	0	3	0	0	0	0	0	0	0	0	0	0	0	0	0	0	0	0	0	0	0	0	0	0
blaKPC_clust	0	0	14	0	1	54	1	0	0	0	2	1	0	0	0	0	0	0	0	0	0	0	6	6	0	0	0	0	1	0	0	0	0	0	0	1	3	0	0	0	0	0	1	1	0	1	0	0	0
blaL1	0	0	1	1	1	0	0	0	2	0	1	0	0	0	0	0	0	0	0	1	0	0	0	1	0	0	0	0	0	0	0	0	0	0	0	1	0	0	0	0	0	0	0	3	0	0	0	0	0
blaLEN_clust	1	0	4	1	0	1	1	3	1	0	4	1	0	2	2	1	0	2	0	4	0	0	1	3	0	4	0	2	0	1	3	1	0	0	1	0	0	4	0	1	0	0	0	2	3	7	2	0	0
blaMAL_blaCKO	0	0	0	0	0	0	0	0	0	0	2	0	0	0	0	0	0	0	0	0	0	0	0	0	0	0	0	0	0	0	0	0	0	0	0	0	0	0	0	0	0	0	1	0	0	0	0	0	0
blaMIR_clust	0	1	3	2	0	4	2	13	3	0	9	2	0	3	10	1	0	1	1	1	2	0	1	2	3	3	0	1	0	0	29	0	3	0	6	0	0	4	0	0	0	0	0	2	5	28	3	0	1
blaMOX_clust	1	2	2	0	2	1	3	4	1	0	2	1	1	4	2	0	0	0	0	1	0	0	3	4	0	0	0	0	0	0	7	0	13	4	5	1	5	2	1	1	1	0	0	0	46	3	1	0	0
blaNDM_clust	0	0	0	0	0	0	0	0	0	0	0	0	0	0	0	0	0	0	0	0	0	0	0	0	0	0	1	0	0	0	0	0	0	0	0	0	0	1	0	0	0	0	0	2	0	0	0	0	0
blaNPS_LCR_clust	6	3	12	3	6	2	8	18	48	0	6	3	31	6	90	0	10	8	50	26	11	4	5	52	38	5	2	88	11	0	11	11	45	1	18	23	9	36	6	1	37	10	3	19	65	5	218	6	3
blaOCH_clust	1	0	1	0	1	0	0	0	0	0	1	0	3	0	0	0	0	2	0	0	0	0	0	0	0	0	0	0	0	1	0	0	0	0	0	0	0	0	0	0	0	0	0	0	4	1	2	0	0
blaOKP_clust	0	0	0	4	2	4	0	4	1	0	6	4	1	2	1	0	0	4	1	0	0	1	2	0	1	11	0	1	1	0	18	2	2	0	0	0	1	0	2	1	1	2	0	0	6	38	4	0	2
blaOXA-12	1	0	0	0	2	0	0	0	0	0	0	0	0	0	1	0	0	0	4	2	1	0	0	0	0	0	1	0	1	0	1	1	1	0	0	3	1	0	0	0	0	0	0	0	8	0	0	2	0
blaOXA-18	0	0	0	0	0	0	0	0	0	0	0	3	0	0	0	0	0	0	0	0	0	0	0	1	0	1	0	0	0	0	0	0	0	0	0	0	0	0	0	0	0	0	0	0	0	2	0	0	3
blaOXA-198	3	0	0	0	1	0	0	0	0	0	0	0	0	0	0	0	0	0	6	2	0	0	0	2	17	0	0	0	3	1	0	1	1	0	0	0	1	0	0	0	6	0	0	0	0	2	0	12	0
blaOXA-209	14	14	3	7	20	2	2	26	16	1	62	10	6	8	14	5	32	10	16	24	7	411	8	16	12	12	5	32	16	0	13	12	12	30	1	36	12	8	0	1	23	6	1	16	5	9	5	6	18
blaOXA-22	0	0	0	0	0	1	0	0	0	0	12	1	0	0	0	0	0	0	0	0	0	0	0	0	0	0	0	0	0	0	0	0	0	0	0	0	1	0	0	0	1	0	0	0	0	0	0	1	0
blaOXA-29	0	0	0	0	0	0	0	0	0	0	0	0	1	0	0	0	0	0	0	0	0	0	0	0	0	0	0	0	0	0	0	0	0	0	0	0	0	0	0	0	0	0	0	0	0	0	0	0	0
blaOXA-347	12	9	1	10	14	2	13	7	20	1	17	8	2	82	228	6	6	4	7	10	13	15	34	37	9	7	4	906	4	3	136	7	31	9	1	65	32	38	6	8	15	12	6	19	13	28	105	16	3
blaOXA-372	1	2	5	0	0	0	4	4	2	0	8	0	2	3	5	0	0	4	1	5	1	1	6	107	5	5	1	12	5	0	3	1	1	0	0	2	0	8	2	2	1	0	1	5	7	6	3	5	0
blaOXA-45	0	0	0	0	0	0	0	2	0	0	0	0	0	1	0	0	0	0	0	0	0	0	0	0	0	0	0	0	1	0	2	0	0	0	0	0	0	0	0	0	0	0	0	0	0	2	0	0	0
blaOXA-50	0	0	0	0	0	0	0	0	0	0	0	0	0	0	0	0	0	0	0	0	0	0	0	0	0	0	0	0	0	0	0	0	0	0	0	0	0	0	0	0	1	0	0	0	0	0	0	0	0
blaOXA-53	0	0	0	0	0	0	1	0	1	0	1	0	0	0	2	0	0	0	0	0	0	0	2	0	0	0	0	0	0	0	1	0	0	0	0	0	0	0	3	1	0	0	0	1	0	1	1	0	0
blaOXA-54	0	0	0	0	0	0	1	0	0	0	0	0	0	0	0	0	0	0	0	0	0	0	0	0	0	0	0	0	0	0	0	0	0	0	0	0	0	0	0	0	0	0	0	0	0	0	0	0	0
blaOXA-60	0	0	0	0	0	0	0	0	0	0	7	0	0	0	0	0	0	0	0	0	0	0	0	0	0	0	0	0	0	0	0	0	0	0	0	0	0	0	0	0	0	0	0	0	0	0	0	0	0
blaOXA-61	0	0	0	0	0	0	0	0	0	0	0	0	0	0	0	0	0	0	0	0	0	0	0	0	0	0	0	0	0	0	0	0	0	0	0	0	0	0	0	0	0	0	0	0	0	0	0	0	0
blaOXA-85	1	0	0	1	0	0	0	0	19	1	54	50	1	0	1	1	0	1	1	0	0	21	0	2	0	0	0	0	0	0	0	1	3	0	0	0	0	0	2	0	1	0	0	0	3	14	0	0	0
blaOXA-9	3	3	2	2	1	27	12	3	0	1	4	3	2	3	4	1	1	0	0	1	1	0	4	10	3	1	0	1	4	0	3	0	11	0	0	5	3	2	7	3	0	0	1	2	5	1	0	10	1
blaOXA_clust1	86	9	31	12	58	104	2183	23	9	3	23	8	50	45	120	5	13	22	136	39	16	25	33	307	195	18	9	72	47	1	95	31	158	19	22	64	118	216	115	15	131	22	33	62	61	96	61	37	61
blaOXA_clust10	0	0	0	0	0	0	1	2	0	0	0	0	0	0	0	0	0	0	0	0	0	0	3	0	0	0	0	0	0	0	0	0	0	0	0	0	0	0	0	0	0	0	5	0	0	0	1	0	0
blaOXA_clust11	2	4	2	0	2	2	3	0	0	0	0	0	0	0	0	0	0	0	0	0	0	2	0	0	1	0	0	0	0	0	2	3	0	0	0	0	1	1	0	0	0	0	0	0	0	0	0	0	1
blaOXA_clust12	2	2	1	5	0	0	0	0	0	0	0	0	2	0	6	0	5	0	3	1	1	3	0	0	1	0	9	0	1	0	1	2	2	1	1	0	0	1	0	0	0	1	24	0	6	1	1	0	0
blaOXA_clust13	0	0	0	0	0	6	0	0	0	0	1	0	0	0	0	0	0	0	0	0	5	0	1	3	1	1	0	0	0	0	0	0	2	0	0	0	1	4	0	0	0	0	0	1	3	0	0	0	0
blaOXA_clust15	78	95	59	35	144	100	4947	195	41	12	41	8	54	28	489	4	40	134	117	106	46	8	68	320	133	56	14	89	151	3	43	89	236	1354	51	141	36	221	128	8	199	57	71	122	212	105	288	33	49
blaOXA_clust16	1	1	0	0	0	1	0	0	0	0	1	0	0	0	0	0	1	0	1	0	0	0	0	1	0	0	0	0	0	0	0	0	0	0	0	0	0	0	0	4	0	0	1	0	2	0	3	0	0
blaOXA_clust17	0	0	0	0	0	0	0	0	0	0	0	0	0	1	0	0	0	0	0	0	0	0	0	0	0	0	0	0	0	0	0	0	0	0	0	0	1	3	0	0	0	0	0	0	0	1	0	0	0
blaOXA_clust18	4	9	6	37	27	66	15	12	4	15	10	13	92	25	42	3	53	25	128	81	40	4	7	50	10	14	7	55	40	1	10	16	19	28	2	233	11	10	17	1	72	10	10	15	19	25	46	103	28
blaOXA_clust19	0	0	1	1	1	0	1	2	1	0	3	0	1	0	3	0	0	0	0	0	0	0	0	0	0	0	0	0	0	0	3	0	0	0	0	0	1	1	0	0	0	0	0	0	0	3	0	0	0
blaOXA_clust20	272	20	15	81	235	193	8	46	8	7	25	4	24	5	291	0	49	30	24	44	23	48	27	65	71	12	51	35	37	1	3	212	267	11	22	49	105	179	46	6	117	21	407	147	153	24	38	8	39
blaOXA_clust21	165	449	531	66	175	900	182	1567	152	30	468	59	167	89	1492	24	179	216	173	147	103	53	222	506	744	134	17	256	180	4	495	105	499	114	311	273	214	1183	180	88	235	137	190	279	395	1103	688	69	51
blaOXA_clust3	14	8	2	6	0	2	0	0	2	1	0	0	4	1	0	2	6	1	1	1	3	2	0	1	8	1	38	0	0	0	0	6	1	0	3	0	1	1	1	1	0	4	132	4	30	0	0	1	0
blaOXA_clust4	0	0	0	0	0	0	0	0	0	0	0	0	0	0	0	0	0	0	0	0	0	0	0	0	0	0	0	0	0	0	0	0	0	0	0	0	0	0	0	0	0	0	0	0	0	0	0	0	0
blaOXA_clust5	0	0	0	0	1	5	0	0	0	0	0	0	0	0	0	0	0	0	0	0	0	1	3	0	0	0	0	0	0	0	0	0	0	0	0	1	0	0	0	0	0	0	0	0	0	0	0	0	0
blaOXA_clust6	56	97	48	8	95	53	132	127	168	17	77	39	36	18	231	42	26	77	67	60	25	30	228	329	83	55	13	123	103	0	63	28	144	68	43	47	42	212	85	22	117	35	50	132	54	49	396	20	27
blaOXA_clust7	43	6	3	15	57	48	5	1	3	1	5	3	9	1	2	0	6	13	102	37	12	1	0	49	49	6	13	0	39	1	0	15	85	39	2	82	11	4	0	0	44	13	24	58	50	0	2	14	11
blaOXA_clust8	2653	1016	148	616	994	73	25	43	161	90	393	90	104	40	17	9	530	125	77	250	97	722	13	311	225	52	1872	8	235	5	0	1594	409	500	73	465	271	179	5	62	353	94	4113	776	1095	159	18	9	323
blaOXA_clust9	0	0	0	0	0	0	2	0	0	0	0	0	1	0	0	0	1	1	0	0	0	0	0	0	0	1	0	0	1	0	0	0	0	0	0	0	0	0	0	1	0	0	1	0	0	0	0	0	0
blaOXY-2	0	0	1	0	0	0	0	0	0	0	1	0	0	0	0	0	0	0	0	1	0	0	0	0	0	0	0	0	0	0	0	0	2	1	0	0	0	0	0	0	0	0	0	0	1	0	2	0	0
blaOXY-3	0	0	0	1	0	0	0	0	1	0	1	0	0	0	0	0	0	0	0	0	0	0	0	3	0	0	0	0	0	0	0	0	0	0	0	0	0	0	0	0	0	0	0	0	1	0	0	0	1
blaOXY_clust1	6	4	6	2	5	2	0	5	9	1	26	0	2	3	0	0	2	1	14	3	1	1	0	8	4	1	1	0	1	0	0	3	5	0	2	1	3	1	1	1	1	2	1	2	5	1	0	1	2
blaPAO	0	0	0	0	0	0	0	0	0	0	0	0	0	0	0	0	0	0	0	0	0	0	0	0	0	0	0	0	0	0	0	0	0	0	0	0	0	0	0	0	0	1	0	0	0	0	0	0	0
blaPER-2	0	0	0	0	0	0	1	0	0	0	0	0	0	0	0	0	0	0	0	0	0	0	0	0	0	0	1	0	0	0	0	0	0	0	0	0	0	0	0	0	1	0	0	0	0	0	0	0	0
blaPER-6	2	0	0	0	0	0	0	0	0	0	0	0	0	0	0	0	0	0	0	1	0	0	0	0	0	0	0	0	0	0	0	0	0	0	0	0	0	0	0	0	0	0	0	2	1	0	0	0	0
blaPER_clust1	13	0	0	1	1	0	0	0	0	0	0	0	0	5	0	0	5	0	0	0	0	0	0	2	1	0	0	0	0	0	0	5	3	1	0	5	2	3	0	0	15	0	18	7	2	0	0	0	1
blaPME-1	0	0	0	0	0	0	0	0	0	0	0	0	0	0	0	0	0	0	0	0	0	0	0	0	0	0	0	0	0	0	2	0	0	1	0	0	0	0	0	0	3	0	0	0	0	0	0	0	0
blaRAHN-1	0	0	0	0	0	0	0	0	0	0	8	0	0	0	0	0	0	0	0	0	0	8	0	0	0	0	0	0	0	0	0	0	0	0	0	0	0	0	0	12	0	0	0	0	1	0	0	0	0
blaRAHN-2	4	1	0	2	0	0	0	0	0	0	0	0	0	0	0	0	0	0	0	0	0	8	0	0	0	0	0	0	0	0	0	0	0	0	0	0	0	0	0	38	0	2	0	0	0	0	0	0	0
blaROB-1	0	0	0	0	0	34	0	0	0	0	0	0	0	0	36	0	0	0	0	0	0	0	0	0	0	1	0	0	0	0	0	0	1	0	0	0	0	2	1	0	0	0	0	0	0	0	10	0	0
blaSED1	0	0	0	0	0	0	0	1	1	0	0	0	0	0	0	0	0	0	0	0	0	0	0	0	0	0	0	0	0	0	0	0	0	0	0	0	0	0	0	0	0	0	0	0	0	0	0	0	0
blaSHV_clust	1	3	11	11	3	3	7	14	3	0	18	3	5	0	13	1	3	10	9	4	1	0	3	3	5	6	0	0	0	0	58	2	8	1	4	5	5	6	6	17	2	2	0	2	10	27	11	2	6
blaTEM_clust	21	17	42	23	12	634	20	54	13	5	48	6	7	12	155	35	14	11	6	12	14	31	39	53	37	12	7	4	5	4	76	13	37	6	45	4	34	54	48	55	10	19	19	29	215	64	50	3	6
blaTLA-1	0	0	0	0	0	194	102	0	2	0	0	0	0	4	1	2	0	1	0	0	1	0	28	6	0	0	1	1	2	0	16	0	0	0	1	1	0	1	2	0	0	1	0	2	1	0	0	0	0
blaVEB_clust	37	1	16	3	24	0	322	127	6	2	9	2	4	208	19	5	2	16	2	2	3	5	205	11	76	5	1	7	13	2	1015	3	67	2	14	25	83	107	222	21	4	6	11	29	19	57	17	17	1
blaVIM_clust	4	0	0	0	0	0	0	0	1	0	0	0	0	0	0	0	0	2	0	0	0	0	0	5	0	0	0	0	2	0	0	0	0	0	0	0	0	2	0	0	0	1	0	12	0	0	1	0	0
blaZ_clust	0	0	0	0	0	1	0	0	0	0	0	0	0	0	0	0	0	0	0	0	0	0	1	0	0	0	0	0	0	0	0	0	0	1	0	0	0	0	0	0	0	0	0	0	0	1	0	0	0
blaZEG-1	0	0	0	0	0	0	0	0	0	0	0	0	0	0	0	0	0	0	0	0	0	0	0	0	0	0	0	0	0	0	0	0	0	0	0	0	0	0	0	0	0	0	0	0	1	0	0	0	0
cat(pC194)	4	0	0	0	0	0	0	0	1	0	21	2	1	0	12	0	2	0	9	19	12	0	0	0	10	24	2	0	3	0	1	0	0	1	0	0	24	0	0	0	1	30	16	7	0	0	2	0	2
cat(pC221)	1	0	0	0	0	0	0	0	0	0	0	0	0	0	0	0	0	0	0	0	0	0	0	0	0	0	0	0	0	0	0	0	0	0	0	0	0	0	0	0	1	0	0	0	0	0	0	0	0
cat_1	0	0	0	0	0	0	0	0	0	0	0	0	0	0	0	0	0	0	0	0	0	0	0	0	0	0	0	0	0	0	0	0	0	0	0	0	0	0	0	0	0	0	0	0	0	0	0	0	0
cat_2	10	0	1	22	3	3	25	2	1	1	7	1	6	3	16	6	7	8	7	13	4	1	18	25	3	11	0	0	2	0	2	6	2	1	1	20	10	7	18	1	31	10	5	17	3	9	23	4	3
cat_3	0	0	0	0	0	0	0	0	0	0	1	1	0	0	1	0	0	0	0	1	0	0	1	0	2	0	0	0	0	0	0	1	1	0	0	0	0	0	31	0	0	0	0	0	0	0	1	0	0
cat_clust	2	1	1	0	0	1	0	0	0	0	0	0	0	1	1	0	0	0	0	1	0	0	0	0	4	3	0	0	0	0	0	0	0	0	0	2	1	1	2	0	0	0	1	1	0	2	2	0	0
catA1	4	0	0	3	4	30	12	4	1	0	2	2	1	1	11	3	1	1	0	2	1	0	2	4	10	3	5	8	2	0	1	2	5	0	0	2	2	5	1	4	1	2	3	4	10	3	29	1	0
catA2	0	0	0	0	0	0	0	0	1	0	0	1	0	0	1	0	0	0	0	0	0	1	0	0	0	0	2	0	0	0	0	0	0	0	0	0	0	1	1	0	0	1	0	1	0	3	2	1	0
catA3	0	0	0	0	0	0	0	0	0	0	0	0	0	0	0	0	0	0	0	0	0	0	0	0	0	0	2	0	0	0	0	0	0	0	0	0	0	0	0	0	0	0	0	0	0	0	0	0	0
catB1	1	0	2	0	0	0	0	0	0	1	0	0	0	0	0	0	0	0	0	0	0	0	0	0	1	1	0	0	0	0	0	0	0	0	0	0	0	0	0	0	2	0	0	0	1	0	0	0	0
catB2	2	0	0	0	2	0	1	6	0	0	2	1	0	3	8	0	2	3	3	0	0	0	0	2	15	0	0	4	2	1	0	0	1	0	1	3	0	29	7	0	0	0	6	5	8	1	24	0	1
catB3	9	7	23	3	21	31	22	29	1	1	4	1	3	47	224	3	6	9	4	4	2	5	15	76	83	5	6	19	3	0	69	3	39	1	14	5	47	85	224	9	10	5	7	23	49	21	164	8	2
catB7	0	0	0	0	0	0	0	0	0	0	0	0	0	0	0	0	0	0	0	0	0	0	0	0	0	0	0	0	0	0	0	0	0	0	0	0	0	0	0	0	0	0	0	0	0	0	0	0	0
catB8	0	1	6	0	1	1	8	30	0	0	2	0	0	13	20	0	1	2	2	1	0	0	1	3	7	3	3	13	0	2	22	0	2	0	1	1	8	7	38	3	0	0	2	0	7	15	18	0	0
catP	0	0	0	2	0	1	2	0	4	0	1	0	1	1	3	0	3	0	1	0	6	0	0	1	1	2	0	0	2	0	2	4	0	0	0	4	1	0	3	1	0	0	1	2	0	8	2	0	0
catQ	9	6	23	2	19	18	200	24	6	2	15	1	6	23	309	20	7	20	8	10	4	1	34	49	88	20	0	63	19	2	223	0	32	3	7	6	21	194	339	17	4	19	11	26	23	28	52	4	1
catS	5	0	0	2	2	0	1	0	1	0	7	1	1	0	0	1	1	5	2	3	2	0	1	3	1	1	0	0	4	0	0	3	2	0	0	0	1	0	0	0	1	0	0	14	1	5	0	0	0
cepA_clust	0	0	0	11	9	0	6	0	2	0	4	0	0	3	0	1	2	0	2	1	2	0	0	3	0	4	0	0	0	0	9	0	2	1	0	2	2	1	0	1	0	3	1	4	4	0	0	0	2
cfiA_clust	0	0	0	0	0	0	0	0	0	0	0	0	0	0	0	0	0	0	0	1	0	0	0	0	0	0	0	0	0	0	2	0	0	0	0	0	1	0	0	0	0	0	0	0	0	0	0	0	0
cfr_clust	0	0	0	0	0	0	0	0	0	0	0	0	0	0	0	0	0	0	0	0	0	1	0	0	0	0	0	0	0	0	0	0	0	0	0	0	0	0	0	0	0	0	0	0	0	1	0	0	0
cfxA_clust	83	14	10	76	92	9	45	21	19	3	67	9	17	47	113	9	11	7	33	58	49	2	84	55	130	12	3	20	25	6	292	19	59	34	23	53	17	667	11	18	88	10	9	90	194	32	146	24	39
cfxA6	197	7	4	92	58	30	286	17	13	6	99	19	8	53	113	54	18	23	82	76	66	5	373	39	28	13	9	2	12	1	385	39	70	20	34	11	43	174	20	18	126	28	87	64	12	170	235	12	47
cml_clust	44	9	30	0	74	22	96	1175	6	2	5	4	8	20	303	2	21	12	9	9	9	18	144	55	51	16	9	176	11	1	464	3	94	34	202	31	50	217	352	35	7	20	22	47	238	44	740	13	3
cmx	16	1	6	6	4	0	2	2	26	6	13	5	12	1	32	12	49	9	17	15	5	7	8	11	18	8	39	49	11	1	6	7	2	0	3	3	13	46	15	2	24	0	11	21	12	11	70	2	9
dfrA_clust	0	0	0	2	0	88	7	5	0	0	0	0	0	1	5	0	0	0	0	0	0	1	4	0	0	0	0	6	1	0	4	0	0	0	0	0	1	1	0	0	0	0	0	0	3	1	18	0	0
dfrA1_clust	3	2	1	1	5	1	3	8	5	0	2	1	1	2	26	3	1	3	6	1	0	3	4	7	6	0	4	10	1	0	34	2	5	0	1	2	1	38	10	10	0	1	1	2	33	1	46	2	0
dfrA10	0	0	0	0	0	0	1	0	1	0	0	0	0	0	1	0	0	0	0	0	0	0	0	0	0	0	0	0	0	0	0	0	0	0	0	0	0	0	0	0	0	0	0	0	0	0	0	0	0
dfrA12	0	1	0	0	1	1	0	2	0	0	2	0	0	0	3	2	4	0	0	0	0	1	4	2	0	0	1	0	0	0	6	0	0	0	2	0	6	2	0	2	4	0	1	0	5	0	5	0	0
dfrA14_clust	10	3	3	1	20	70	2	35	1	0	1	0	0	11	10	2	3	3	1	4	0	0	39	7	2	1	0	2	1	0	82	2	10	1	6	3	9	15	52	8	5	4	0	3	8	33	18	3	0
dfrA15_clust	1	3	0	0	0	0	20	323	2	0	0	0	0	0	43	2	0	0	0	0	0	3	3	0	2	0	0	25	0	0	19	0	3	1	40	0	0	9	2	2	0	0	0	0	1	0	247	0	0
dfrA16_clust	0	0	0	0	2	0	0	0	3	0	0	0	0	2	1	1	0	0	0	0	0	0	0	2	3	0	0	0	0	0	0	0	0	0	1	0	0	4	0	0	1	0	0	4	7	4	5	0	0
dfrA18	0	0	0	0	0	0	1	1	0	0	0	0	0	0	2	0	0	1	0	0	0	0	0	0	1	0	0	0	0	0	0	0	0	0	1	0	0	19	0	0	0	0	0	0	0	0	0	0	1
dfrA20	0	4	1	0	0	0	0	0	0	0	0	0	0	0	0	0	0	0	0	0	0	0	0	3	0	0	0	0	0	0	0	0	1	0	0	0	0	0	1	0	0	1	0	0	2	0	0	0	0
dfrA23	0	0	0	0	0	0	0	1	0	0	0	0	0	0	0	0	0	0	0	0	0	0	1	0	0	0	0	0	0	0	0	0	0	0	0	0	0	4	0	0	0	0	0	0	0	0	0	0	0
dfrA25	0	0	0	0	0	0	0	1	0	0	0	0	0	0	0	0	0	0	0	0	0	0	0	0	0	0	0	0	0	0	0	0	0	0	0	0	0	1	0	0	0	0	0	0	0	0	0	0	0
dfrA26	0	0	0	0	0	0	0	0	0	0	0	0	0	0	3	0	0	0	0	0	0	0	0	0	0	0	0	0	0	0	0	0	0	0	0	0	0	1	0	0	0	0	0	0	0	0	0	0	0
dfrA27_dfrA28	0	0	0	0	0	0	0	0	0	0	2	0	0	1	1	0	0	1	0	0	0	0	0	0	0	0	0	0	0	0	0	0	0	0	1	0	1	1	0	0	0	0	0	0	2	0	0	0	1
dfrA29	0	0	0	0	0	0	0	0	1	0	0	0	0	1	0	0	0	0	0	0	0	0	0	1	1	0	0	0	0	0	0	0	0	0	0	0	0	1	0	0	0	0	0	0	0	0	0	0	0
dfrA3	0	0	0	0	1	0	0	0	0	0	0	0	0	0	0	0	0	0	0	0	0	0	0	0	0	0	0	0	0	0	0	0	0	0	0	0	0	0	0	0	0	0	0	0	0	0	0	0	1
dfrA32	0	0	0	0	0	0	2	0	0	0	1	0	0	2	1	0	0	0	0	0	0	0	0	0	0	0	0	1	0	0	3	0	0	0	0	0	0	4	4	0	0	0	0	0	0	0	15	0	0
dfrA5_dfrA30	0	0	6	0	0	0	2	3	0	0	0	0	0	0	0	1	0	4	0	0	0	0	0	0	0	0	3	0	0	0	2	0	5	0	2	0	0	3	0	1	0	0	0	0	2	0	0	0	0
dfrA6_dfrA31	0	0	0	0	0	0	0	0	0	0	0	0	0	0	0	0	0	0	0	0	0	2	15	1	0	0	0	0	0	0	0	0	0	0	0	0	0	1	0	0	0	0	0	0	1	2	0	0	0
dfrA7_dfrA17	2	1	2	2	0	0	1	3	0	1	4	0	3	1	36	0	0	0	4	0	0	0	0	4	6	2	0	3	1	0	11	0	69	3	2	2	2	11	3	1	3	2	0	2	13	1	36	4	0
dfrA8	1	1	0	0	0	7	1	0	0	0	0	0	0	0	2	0	0	0	0	0	0	1	1	0	0	0	0	0	0	0	0	0	0	0	1	0	0	3	0	0	0	0	1	0	0	0	0	0	0
dfrB_clust	1	0	0	0	0	0	0	0	0	0	0	0	0	0	0	0	0	0	0	0	0	0	0	0	0	0	0	0	1	0	6	0	0	0	0	0	0	3	0	5	0	0	0	0	0	0	0	0	0
dfrB2	0	0	0	0	0	0	0	0	0	0	0	0	0	0	0	0	0	0	0	0	0	0	0	0	0	0	0	0	0	0	0	0	0	0	0	0	0	0	0	0	0	0	0	0	0	0	0	0	0
dfrB3	0	0	0	0	0	0	0	0	0	0	0	0	0	0	0	0	0	0	0	0	0	1	0	0	0	0	0	0	0	0	0	0	0	0	0	0	0	0	0	0	0	0	0	0	0	0	0	1	0
dfrB7	0	0	0	0	0	0	0	0	0	0	0	0	0	0	0	0	0	0	0	0	0	0	0	0	0	0	0	0	0	0	0	0	0	0	0	0	0	0	0	0	1	0	0	0	0	0	0	0	0
dfrD	5	0	0	0	0	0	0	0	0	0	0	0	0	0	0	0	0	0	0	1	0	0	0	0	2	0	0	0	0	0	0	0	0	0	0	0	0	0	0	0	0	0	0	1	0	0	0	0	0
dfrG	0	0	0	0	0	0	0	0	0	0	63	0	0	0	1	0	0	0	1	3	2	0	0	0	16	1	0	0	0	0	0	0	1	0	0	1	2	23	0	3	0	0	2	0	0	2	9	0	0
dfrK_clust	2	0	0	0	0	0	0	0	0	0	0	0	0	0	0	0	0	0	0	0	2	0	0	0	1	0	0	0	0	0	0	0	0	0	0	0	0	0	0	0	0	0	0	0	0	0	0	0	0
ere(A)_clust	54	28	97	16	73	137	40	153	50	0	111	13	17	84	61	57	44	142	59	53	29	13	30	256	119	102	4	4	27	9	67	13	125	16	42	41	83	86	187	7	13	33	67	73	209	65	96	6	16
ere(A)_clust2	12	11	34	2	18	17	3380	73	67	6	25	6	8	192	204	65	6	10	7	5	4	13	198	59	262	9	2	48	7	0	80	8	52	3	31	11	40	406	355	33	8	13	14	26	50	53	231	3	4
ere(B)	3	1	1	2	3	0	14	8	2	0	4	1	0	22	4	1	4	2	0	3	0	0	44	13	1	0	0	3	1	3	56	0	13	0	1	1	2	11	4	3	0	1	0	4	16	5	19	5	2
erm(33)	0	0	0	0	0	0	0	0	0	0	3	0	0	0	0	0	0	0	0	0	0	0	0	0	0	0	0	0	0	0	0	0	0	0	0	0	0	0	0	0	0	0	0	0	1	0	0	0	0
erm(35)	0	0	0	1	1	0	0	0	0	1	7	1	1	0	0	0	1	1	0	0	2	0	81	2	0	2	0	0	0	4	0	2	0	0	0	0	3	0	0	0	0	3	0	1	4	1	0	0	0
erm(36)	0	0	0	0	0	0	0	0	1	1	0	0	0	0	1	0	0	0	0	0	0	0	0	0	0	0	0	0	0	0	1	0	0	0	0	0	0	0	1	0	1	2	0	0	0	0	0	0	0
erm(38)	0	0	0	0	0	0	0	0	0	0	0	0	0	0	0	0	0	0	0	0	0	0	0	0	0	0	0	0	0	0	0	0	0	0	0	0	0	0	0	0	0	0	0	0	0	0	0	0	0
erm(39)	0	0	0	0	0	0	0	0	0	0	0	0	0	0	0	0	0	0	0	0	0	0	2	0	0	0	0	0	0	0	0	0	0	0	0	0	0	0	0	0	0	0	0	0	0	0	0	0	0
erm(40)	0	0	0	0	0	0	0	0	0	0	0	1	0	0	0	0	0	0	0	0	0	0	0	0	0	0	0	0	0	0	1	0	0	0	0	0	0	0	0	0	0	0	0	0	0	1	0	0	0
erm(42)_clust	2	0	1	0	0	0	0	0	0	0	1	4	1	2	0	0	1	2	0	0	0	0	6	1	3	1	0	0	1	1	0	0	6	0	0	0	0	0	3	0	1	0	0	0	1	0	2	1	0
erm(A)_1_X03216	1	1	0	0	0	0	0	0	0	0	20	0	0	0	0	0	0	0	0	0	0	0	0	0	0	1	0	0	0	0	0	1	0	0	0	0	0	0	0	0	0	0	0	0	1	0	0	0	0
erm(A)_2_AF002716	8	4	3	8	14	3	1	17	38	0	22	2	4	3	49	1	15	29	10	5	5	5	12	32	13	28	1	2	13	0	12	2	14	1	1	4	15	45	11	3	5	2	16	25	14	0	10	0	0
erm(A)_3_EU348758	0	0	0	4	0	0	0	0	0	0	1	0	0	0	0	0	2	0	0	0	0	0	0	2	0	1	0	0	0	0	0	0	0	0	0	1	4	0	3	0	0	1	4	0	0	0	0	0	0
erm(B)_clust	798	189	947	1469	787	183	36	60	2508	404	3883	892	616	76	396	36	1715	881	476	715	417	33	227	1655	324	1431	21	16	742	37	78	350	278	90	184	176	1077	640	47	26	891	534	1243	1246	91	287	90	56	211
erm(C)_clust	1	4	1	2	0	0	0	0	0	0	5	1	0	0	0	1	0	10	0	0	0	0	2	3	3	0	0	0	0	0	0	1	0	0	3	0	0	1	1	0	0	0	0	0	1	3	1	2	0
erm(F)_clust	252	89	33	185	219	35	435	25	109	36	289	71	88	278	103	23	62	98	122	109	89	455	244	274	78	57	15	80	36	23	615	78	302	90	26	109	149	218	13	44	239	79	103	139	229	116	166	572	91
erm(G)_clust	11	11	3	16	17	21	6	2	59	1	90	12	6	20	5	10	14	9	24	40	23	1	53	27	4	21	0	0	14	9	10	11	23	5	1	12	11	4	40	2	18	12	8	7	12	25	13	28	11
erm(Q)	0	0	0	1	0	0	0	0	2	0	9	1	0	1	3	0	0	0	0	2	2	0	2	0	3	1	0	0	1	0	0	0	4	1	0	1	0	1	4	0	0	0	0	1	0	1	0	1	0
erm(T)_4_AJ488494	1	1	0	1	1	0	0	0	1	0	1	0	0	1	1	0	0	1	0	0	0	0	0	1	0	0	0	0	0	0	0	0	0	0	0	0	0	1	0	0	0	0	0	0	0	0	0	0	0
erm(T)_clust	1	0	1	4	0	3	0	0	2	2	5	1	0	0	14	0	1	4	0	0	0	0	1	0	8	1	0	1	0	0	7	0	4	4	0	0	0	25	13	3	5	1	1	5	0	2	8	0	0
erm(X)_clust	5	1	7	4	5	0	0	7	5	1	7	5	0	6	5	2	2	6	4	2	0	1	31	9	6	0	0	1	1	1	173	5	12	0	2	0	5	52	28	7	2	2	3	5	2	26	15	0	1
erm(Y)	0	0	0	0	0	0	0	0	0	0	0	0	0	0	0	0	0	0	0	0	0	0	0	0	0	0	0	0	0	0	0	0	0	0	0	0	0	1	0	0	0	0	0	0	1	0	0	0	0
fexA	1	0	0	0	0	0	0	0	0	0	0	0	0	0	1	0	0	0	0	0	0	0	0	1	0	0	0	0	1	0	0	0	0	0	0	0	0	0	0	0	0	0	0	0	0	0	0	0	0
floR_clust	37	19	40	15	25	13	29	19	12	3	25	12	11	41	516	16	11	17	4	11	2	58	33	91	109	16	63	68	12	2	29	14	69	3	12	29	18	128	99	8	28	14	42	13	131	77	278	2	5
fosA_11_DQ396803	0	0	0	0	0	0	0	0	0	0	0	0	0	0	0	0	0	0	0	0	0	0	0	0	2	0	0	0	0	0	0	0	0	0	0	0	0	0	0	0	0	0	0	0	0	0	0	0	0
fosA_12_AY692231	0	0	0	0	0	0	0	0	0	0	0	0	0	0	0	0	0	0	0	0	0	0	0	0	1	0	0	0	0	0	0	0	0	0	0	0	0	0	0	0	0	0	0	0	0	0	0	0	0
fosA_14_AB522970	0	0	0	0	0	0	0	1	0	0	0	0	0	0	0	0	0	0	0	0	0	0	0	0	0	0	0	0	0	0	0	0	0	0	0	0	0	0	0	0	0	0	0	0	0	1	0	0	1
fosA_2_AGDM01000012	2	0	1	1	0	0	0	0	2	0	14	0	0	0	0	0	0	2	0	1	0	0	0	6	0	0	1	0	0	0	0	4	0	1	0	0	0	0	0	1	0	0	0	0	2	0	0	0	4
fosA_8_ACHE01000077	0	0	0	0	0	0	0	0	0	0	0	0	0	0	0	0	0	0	0	0	0	0	0	0	0	0	0	0	0	0	0	0	0	0	0	0	0	0	0	0	0	0	0	0	0	0	0	0	0
fosA_clust1	0	0	6	2	0	2	1	6	3	1	5	1	0	3	1	1	0	4	1	1	2	0	0	5	8	0	0	0	0	0	18	2	1	0	3	1	0	7	2	4	1	3	0	1	4	13	3	2	0
fosA_clust2	1	4	3	1	1	1	3	13	0	0	14	1	0	6	5	1	0	5	2	1	1	1	3	0	0	6	0	0	1	0	30	6	3	0	6	0	6	6	6	7	3	0	2	1	7	35	5	0	10
fosB_clust	0	0	0	0	0	0	0	0	0	0	0	0	0	0	0	0	0	0	0	0	0	0	0	0	0	0	0	0	0	0	0	0	0	0	0	0	0	0	0	0	0	0	0	0	0	0	0	0	0
fosC_1_AB522969	0	0	0	0	0	0	0	0	0	0	0	0	0	0	0	0	0	0	0	0	0	0	0	0	1	0	0	0	0	0	0	0	0	0	0	0	0	0	0	0	0	0	0	0	0	0	0	0	0
hugA	0	0	0	0	0	0	0	0	0	0	1	0	0	0	0	0	0	0	0	0	0	0	0	0	0	0	0	0	0	0	0	0	0	0	0	0	0	0	0	0	0	0	0	0	0	0	0	0	0
imiS_imiH_blaCEPH_clust	8	1	1	6	3	1	1	0	1	0	1	0	1	1	0	0	3	0	1	2	1	4	0	8	0	4	8	0	5	0	0	11	1	1	1	1	4	0	0	0	2	1	2	0	16	0	1	4	1
lnu(A)	1	0	0	0	6	0	0	0	2	0	3	0	0	0	5	0	0	1	0	0	0	0	0	0	3	1	1	0	1	0	0	0	0	0	0	0	0	0	0	0	0	0	0	2	0	0	0	0	0
lnu(B)	41	16	30	138	71	10	123	30	358	67	1001	144	85	32	178	88	2019	381	95	219	59	6	49	456	48	133	13	78	190	16	50	46	57	6	15	24	62	85	545	25	57	100	107	414	93	38	191	37	15
lnu(C)	11	3	10	27	10	16	12	7	17	2	118	14	6	25	20	17	11	15	8	9	5	0	43	45	2	3	1	3	4	2	20	7	35	2	5	2	8	7	93	2	7	12	18	42	16	148	56	16	5
lnu(D)	1	2	5	0	1	6	33	4	52	3	30	5	0	4	18	11	2	5	0	1	0	0	8	11	7	2	0	1	0	3	10	0	2	0	2	0	8	13	24	0	1	2	2	4	11	8	13	7	0
lnu(F)	9	14	15	3	2	4	315	56	41	2	11	2	10	18	56	76	6	22	3	2	1	0	152	30	44	9	0	126	7	2	2	0	5	2	10	4	4	26	262	1	4	5	13	13	22	11	101	10	0
lsa(A)	1	0	1	0	0	0	0	0	1	0	2	0	0	0	1	1	1	0	0	0	0	0	1	1	1	0	1	0	0	0	0	0	0	0	0	0	0	0	0	0	2	1	8	2	0	4	0	0	0
lsa(B)	0	0	0	0	0	0	0	0	0	0	0	0	0	0	0	0	0	0	0	0	0	0	0	0	0	0	0	0	0	0	0	0	0	0	0	0	0	0	0	0	0	0	0	0	0	0	0	0	0
lsa(C)	2	1	0	9	0	71	3	2	3	4	14	1	1	0	11	3	2	4	1	1	1	0	10	4	1	0	2	0	0	0	1	1	2	4	2	0	0	1	0	0	1	2	2	1	0	5	7	1	1
mcr-1	0	0	0	0	0	0	0	0	0	0	0	0	0	0	0	0	0	0	0	0	0	0	4	1	0	0	0	0	0	0	0	0	0	0	0	0	0	0	0	0	0	0	0	0	0	5	0	0	0
mecA_clust1	0	0	0	0	0	0	0	0	0	0	0	0	0	0	0	0	0	0	0	0	0	0	0	0	0	0	0	0	0	0	0	0	0	0	0	0	0	0	0	0	0	0	0	0	0	0	0	0	0
mef(A)_10_AF376746	99	154	1406	176	99	368	361	91	916	190	4976	650	128	55	464	76	205	406	399	493	227	15	79	1025	426	875	21	118	289	20	429	134	225	188	63	70	250	774	235	57	156	220	228	225	133	255	130	51	114
mef(A)_3_AF227521	51	66	564	48	70	131	217	49	252	35	1723	111	51	45	169	49	52	101	94	146	83	4	67	268	205	320	21	51	92	4	421	27	206	52	21	28	231	307	218	31	61	92	122	89	119	217	77	20	59
mef(B)	15	30	84	4	19	8	97	66	116	19	69	23	10	52	56	123	29	19	9	9	5	2	40	197	25	91	2	25	26	11	207	7	16	5	15	23	24	124	83	3	3	43	19	61	57	40	75	42	5
mph(A)	24	13	4	4	56	15	23	1071	10	8	16	40	2	17	7	5	12	45	6	9	2	15	126	71	20	2	4	3	8	0	444	0	138	7	206	35	35	68	26	48	7	13	12	28	130	16	35	14	4
mph(B)	5	0	0	0	1	1	0	0	0	0	3	1	0	0	0	0	1	2	3	3	0	0	0	6	1	0	0	0	0	0	0	0	0	0	1	2	0	1	1	1	0	2	4	1	33	3	0	7	0
mph(C)	0	0	0	0	0	0	0	0	0	0	0	0	0	0	0	0	0	0	0	0	0	0	1	0	0	1	0	0	0	0	0	0	0	0	0	0	0	0	0	0	0	0	0	0	0	0	0	0	0
mph(E)	6420	2305	1086	1614	2126	4560	340	231	691	299	1902	393	340	266	1536	31	1769	459	520	975	543	1784	393	3757	923	603	579	36	1587	35	659	2041	4483	1761	263	2012	1651	3776	272	93	2045	225	4328	1941	1269	529	649	133	696
msr(A)	3	0	2	0	0	0	0	0	0	0	0	0	0	0	0	0	0	0	0	1	0	0	1	0	2	0	0	0	0	0	0	0	0	0	0	0	0	1	0	0	0	0	0	3	0	0	0	0	0
msr(C)	0	0	0	1	0	4	0	0	0	0	4	0	0	0	3	2	0	2	1	1	2	0	3	1	3	0	0	0	1	0	3	0	0	0	0	0	0	2	0	0	0	1	3	1	0	7	0	0	0
msr(D)	286	375	2916	350	205	954	1058	275	1578	365	10749	1052	253	178	975	131	352	594	688	948	440	24	217	1389	961	2158	70	302	509	36	1085	191	683	249	149	140	673	1736	915	123	269	377	484	408	363	510	272	123	270
msr(E)	13277	4357	2772	3474	4655	9704	675	450	1196	615	3722	882	703	471	3114	67	3519	998	968	1847	1112	3421	656	7804	1630	1228	1266	85	3518	71	1511	4240	8279	3342	609	3768	3288	8001	510	201	4413	467	9547	4000	3112	963	1230	245	1294
nimA	0	0	0	0	0	0	0	0	0	0	0	0	1	0	17	0	0	0	1	0	0	0	0	0	1	0	0	0	0	0	0	0	0	0	0	0	0	0	0	0	2	0	0	0	0	0	23	0	0
nimB	0	0	0	0	0	0	0	0	0	0	0	0	0	0	0	0	0	0	0	1	0	0	0	0	0	0	0	0	0	0	0	0	0	0	0	0	0	0	0	0	0	0	0	0	0	0	0	0	0
nimC	0	0	0	0	0	0	0	0	0	0	0	0	0	0	0	0	0	0	0	0	0	0	0	0	0	0	0	0	0	1	0	0	0	0	0	0	0	0	0	0	0	0	0	0	0	0	0	0	0
nimD	0	0	0	0	0	0	0	0	0	0	0	0	0	1	0	0	0	0	2	0	1	0	0	1	0	0	0	0	0	0	0	0	0	0	0	0	0	0	0	0	0	0	0	0	0	3	0	0	0
nimE	0	0	0	1	0	0	0	1	0	0	1	0	0	0	2	0	0	1	0	0	0	0	0	0	0	0	0	0	0	0	11	0	0	0	0	0	0	11	2	0	0	0	0	0	0	0	8	0	1
nimF	0	0	0	0	0	0	0	0	0	0	0	0	0	0	1	0	0	0	0	0	0	0	0	0	0	0	0	0	0	0	0	0	0	0	0	0	0	0	0	0	0	0	0	0	0	0	1	0	0
nimH	0	0	0	0	0	0	0	0	0	0	0	0	0	0	0	0	0	0	0	0	0	0	0	0	0	0	0	0	0	0	0	0	0	0	0	0	0	1	0	0	0	0	0	0	0	0	0	0	0
nimJ	0	0	0	0	0	0	0	0	0	0	1	0	0	0	0	0	0	0	0	0	0	0	0	0	0	0	0	0	0	0	2	0	0	0	0	0	1	2	0	0	0	0	0	0	0	0	0	0	0
npmA	0	0	0	0	0	0	0	0	0	0	0	0	0	0	0	0	0	0	0	0	0	0	0	0	0	0	0	0	0	0	0	0	0	0	0	0	0	0	0	0	0	0	0	0	0	0	0	0	0
ole(C)	0	0	0	0	0	0	0	0	0	0	0	0	0	0	0	0	0	0	0	0	46	0	0	0	0	0	0	0	0	0	0	0	0	0	0	0	0	0	0	0	0	0	0	0	0	0	0	0	0
optrA	3	0	0	0	0	0	1	0	0	0	0	0	0	6	0	0	0	0	0	0	0	0	1	0	0	0	0	0	0	0	0	0	1	0	0	0	0	0	5	0	0	0	0	0	3	3	0	0	0
oqxA	5	12	97	23	19	21	26	85	20	3	128	8	1	21	36	23	7	25	13	19	5	1	17	40	23	44	6	4	8	0	166	18	27	3	32	3	22	20	8	46	15	11	12	5	82	143	45	2	14
oqxB	18	41	343	71	37	76	71	235	85	15	400	32	25	83	102	50	20	63	54	37	17	2	68	87	55	99	17	4	19	2	436	50	40	21	71	10	47	80	41	206	38	16	34	25	213	380	84	10	36
penA	0	0	0	0	0	0	0	0	0	2	2	0	0	0	1	0	0	0	0	2	0	0	0	1	0	1	0	0	0	0	0	0	2	0	0	0	0	0	0	0	0	0	0	0	0	0	1	0	0
qepA_clust	0	0	1	0	0	0	2	0	4	0	0	0	1	0	7	1	0	0	0	0	0	0	0	1	2	0	0	0	0	0	1	3	2	0	0	0	0	0	5	2	0	0	0	0	1	0	8	0	0
QnrA_clust	0	0	3	0	0	0	0	0	0	0	1	1	0	0	0	0	0	0	0	0	0	1	3	0	0	0	0	0	0	0	0	0	0	0	0	0	0	0	0	0	0	0	0	0	0	0	0	0	0
QnrB_clust1	4	4	15	4	6	16	23	6	4	3	183	4	7	1	7	19	2	4	1	0	1	0	35	16	13	1	1	0	0	0	8	0	2	1	7	6	3	6	0	0	3	4	3	0	17	10	8	0	0
QnrB_clust2	0	0	0	0	0	0	0	1	1	1	1	0	0	0	0	0	0	0	0	0	0	0	0	0	0	0	0	0	0	0	10	0	7	0	0	0	0	1	0	7	0	0	0	0	1	2	0	0	0
QnrB_clust3	0	1	3	1	1	0	0	2	1	0	3	0	0	0	0	0	0	0	0	2	2	0	0	0	0	0	0	0	0	0	9	1	0	0	0	0	1	0	0	0	0	0	0	0	2	1	1	0	0
QnrD	0	2	163	4	2	3	3	4	10	0	17	0	0	2	3	0	1	12	1	1	0	0	0	8	0	11	1	5	1	0	4	4	0	1	2	1	5	8	2	0	2	1	2	0	2	72	0	1	0
QnrS_clust1	0	1	6	2	3	1	2	5	0	3	13	0	0	2	17	2	0	2	0	1	0	0	3	0	10	1	0	0	0	0	20	7	5	0	2	0	1	3	13	3	0	2	1	0	16	33	7	0	0
QnrS_clust2	6	1	19	11	10	38	28	13	7	1	69	7	3	11	7	0	2	3	3	3	2	0	15	34	24	0	3	0	2	1	15	5	59	11	6	10	16	26	1	9	10	2	13	8	67	66	2	9	5
QnrVC_clust1	1	0	0	1	0	2	0	20	0	0	2	1	0	6	2	1	0	2	0	2	0	3	8	7	12	1	1	2	1	0	49	0	18	0	0	0	3	11	1	4	0	1	0	1	11	16	0	2	1
QnrVC_clust2	27	1	1	0	27	5	0	53	2	0	1	0	2	8	7	0	0	5	1	0	0	1	72	14	6	0	0	0	2	1	235	1	4	1	11	10	27	43	7	3	1	6	3	6	24	11	29	0	6
rmtB_clust	0	0	0	0	0	0	0	0	0	0	0	0	0	0	0	0	0	0	0	0	0	0	0	0	0	0	0	0	0	0	0	0	0	0	0	0	0	0	0	0	0	0	0	0	0	0	0	0	0
rmtC	0	0	0	0	0	0	0	0	0	0	0	0	0	0	0	0	0	0	0	0	0	0	0	0	0	0	0	0	0	0	0	0	0	0	0	0	0	0	0	1	0	0	0	0	0	0	0	0	0
rmtD	0	0	0	0	0	0	0	0	0	0	0	0	0	0	0	0	0	0	0	1	0	0	0	0	0	1	0	0	0	0	0	2	0	0	0	0	0	1	0	0	0	0	0	0	0	0	0	0	0
rmtF	3	0	0	1	0	0	0	0	0	1	0	0	0	1	2	0	3	0	0	1	0	0	0	1	4	0	0	0	1	0	0	1	2	0	3	0	0	6	0	1	2	0	0	1	0	0	0	2	0
rmtG	0	0	0	0	0	0	0	1	0	0	0	0	0	0	0	0	0	0	0	0	0	0	0	0	1	0	0	0	0	0	0	0	0	0	0	0	0	1	0	0	0	0	0	0	0	0	0	0	0
spc	4	0	0	2	1	1	0	0	0	0	19	0	0	0	0	0	1	0	0	0	0	0	0	0	1	0	0	0	0	0	0	0	0	0	0	0	4	0	0	1	1	1	1	0	3	0	0	0	0
str	10	1	0	2	10	8	0	0	5	1	21	8	2	0	2	0	5	1	12	31	14	0	0	4	29	22	2	0	2	0	0	2	0	4	0	3	48	24	0	0	1	4	20	2	5	0	1	1	2
strA	497	84	105	64	362	116	188	258	100	14	126	60	73	78	396	48	128	83	86	84	50	178	225	500	250	92	290	150	141	8	314	233	312	68	97	179	242	651	673	69	240	37	474	425	767	162	569	31	65
strB	687	96	127	82	438	147	214	297	99	31	179	59	132	74	508	49	155	100	104	89	51	214	298	619	346	106	193	181	179	15	360	278	344	64	109	168	271	760	760	68	259	62	563	449	876	226	743	35	73
sul1_sul3_clust	227	185	222	72	199	479	3752	1389	255	38	186	141	136	529	3337	101	95	130	170	102	65	167	358	647	926	128	116	1619	268	14	1325	134	572	77	292	223	354	1538	970	153	234	80	159	276	654	526	2854	136	94
sul2_clust	119	39	54	54	53	158	319	221	59	19	99	35	39	176	555	61	69	82	32	50	34	142	243	204	207	49	149	375	35	3	253	56	394	15	80	84	47	682	522	41	71	57	136	86	693	96	645	33	14
sul3_2_AJ459418	1	0	2	0	0	0	12	1	0	2	7	0	0	2	8	2	0	0	1	1	0	0	7	1	2	1	0	1	16	0	3	1	3	0	0	0	0	6	38	5	1	1	0	0	2	19	6	6	0
tet(30)	0	1	0	0	0	0	0	0	0	0	1	0	0	0	0	0	0	0	0	0	0	0	0	0	0	0	0	0	0	0	0	0	0	0	0	0	0	0	0	0	0	0	0	0	0	0	0	0	0
tet(31)	3	0	0	3	1	2	2	4	1	0	7	0	1	1	15	5	1	6	0	2	0	0	1	2	33	1	0	4	2	0	0	0	4	0	2	0	0	32	0	0	1	3	1	3	23	0	92	1	0
tet(32)	185	48	191	178	104	123	897	155	54	20	209	46	87	115	894	138	81	114	72	119	73	18	104	197	238	150	11	168	58	14	614	89	126	25	68	31	79	494	413	57	86	135	132	219	92	489	725	38	52
tet(33)	1	0	1	0	0	0	1	0	0	0	1	0	2	6	22	0	2	0	0	1	0	0	6	12	4	0	1	18	3	0	1	2	0	1	1	1	6	12	10	0	0	0	2	0	1	5	47	0	1
tet(36)	6	11	14	4	19	2	163	10	19	0	13	1	3	325	52	0	7	8	4	2	3	1	21	22	18	16	2	590	13	0	160	4	46	1	1	45	48	42	24	8	6	12	5	33	302	74	15	62	3
tet(39)	2715	349	131	213	625	483	16	99	217	48	335	108	73	102	437	9	238	62	103	203	104	626	89	284	262	80	223	39	169	2	45	631	675	124	54	310	395	736	908	42	319	61	845	534	252	232	87	29	303
tet(40)	66	4	76	91	23	44	34	59	24	11	113	22	25	29	165	81	17	35	44	66	44	10	60	41	221	46	6	4	9	0	196	45	45	11	32	4	18	230	31	7	40	17	17	64	50	224	235	5	26
tet(41)	0	0	0	0	0	0	0	0	0	0	0	0	0	0	0	0	0	0	0	0	0	0	0	0	0	0	0	0	0	0	0	0	0	0	0	0	0	0	0	0	0	0	0	0	1	0	0	0	0
tet(42)	7	0	0	0	0	0	0	0	4	2	2	4	0	0	0	0	0	0	0	0	0	3	0	1	0	1	0	0	1	0	0	4	0	0	0	0	0	0	0	0	1	0	0	0	0	0	0	0	6
tet(44)	37	9	21	65	25	9	70	22	53	7	112	46	16	50	237	26	42	63	55	108	38	5	42	73	32	58	2	25	28	8	133	15	26	8	12	25	18	54	27	9	18	38	9	74	161	43	115	28	20
tet(A)	61	15	52	28	56	12	100	1553	44	5	74	16	9	72	1299	99	19	24	46	43	23	88	89	82	359	26	29	1039	79	3	749	33	85	17	272	42	84	554	462	235	33	23	32	75	332	178	1946	14	14
tet(B)	17	7	30	8	13	13	10	27	4	0	22	0	0	1	53	20	8	10	6	11	3	15	21	24	148	4	0	4	3	1	20	1	27	1	13	6	10	55	3	4	3	5	10	5	45	14	32	0	2
tet(C)	63	88	219	23	113	1320	4164	237	253	25	124	50	22	274	1449	255	30	37	55	46	35	72	448	407	260	112	41	231	122	3	1816	110	223	51	74	67	103	864	952	90	127	30	165	138	127	345	802	41	50
tet(D)	1	7	6	0	0	0	6	17	0	0	2	0	2	0	5	1	1	0	0	0	0	1	1	2	17	2	0	3	2	0	0	1	3	0	8	0	1	49	2	4	1	3	2	1	8	2	14	0	1
tet(E)	13	3	3	1	25	7	8	3	1	0	4	0	3	54	3	1	6	3	3	9	4	12	6	15	2	0	12	0	4	0	15	1	4	6	0	1	20	2	1	4	2	0	9	14	42	7	0	9	7
tet(G)	25	51	80	22	51	25	63	64	33	6	53	38	15	100	1144	8	18	30	7	11	10	25	53	215	234	48	7	99	12	0	45	59	58	19	15	12	24	219	188	17	23	30	23	19	43	131	617	3	24
tet(H)	14	3	12	4	12	3	1	3	0	2	24	0	3	5	26	2	0	0	0	8	1	8	2	8	14	2	5	2	0	0	0	3	3	1	2	0	3	47	121	6	0	0	2	1	47	2	20	0	2
tet(J)	0	0	0	0	0	0	0	0	0	0	0	0	0	0	0	5	0	0	0	0	0	0	0	0	0	0	0	0	0	0	0	0	0	0	0	0	0	0	0	0	0	0	0	0	0	1	0	0	0
tet(K)	0	0	0	0	0	1	0	0	0	0	3	0	0	0	6	0	0	0	0	0	0	0	1	1	0	0	0	0	0	0	0	0	0	0	1	0	0	0	0	0	0	0	0	0	0	1	5	1	0
tet(L)_1_HM235948	0	0	0	0	0	1	0	0	0	0	2	0	0	0	6	0	0	0	0	0	0	1	0	0	0	0	0	1	0	0	0	0	0	0	0	0	0	0	0	0	0	0	2	0	0	0	0	0	0
tet(L)_clust1	3	1	17	3	0	2	0	3	3	0	8	0	0	8	37	7	1	2	2	2	0	1	7	2	4	1	0	2	4	0	20	4	13	2	5	0	2	16	34	3	1	5	3	5	3	79	27	0	3
tet(L)_clust2	0	0	0	0	0	0	0	0	0	0	0	0	0	0	0	0	0	0	0	2	0	0	0	0	0	0	0	0	0	0	0	0	0	0	0	0	0	0	0	0	0	0	0	0	0	0	1	0	0
tet(M)	277	64	451	101	128	99	371	143	222	54	882	113	73	155	1913	103	85	191	148	187	138	14	281	525	412	478	21	642	118	23	630	104	131	64	73	52	159	886	1140	164	59	156	118	342	607	513	998	150	74
tet(O)	380	58	512	577	142	372	215	376	216	79	721	166	237	110	734	353	169	301	192	323	221	29	409	353	698	266	24	100	104	20	922	343	398	96	169	52	88	1105	315	63	221	145	243	611	168	1323	1502	52	163
tet(Q)	681	72	79	554	819	106	1161	96	92	17	642	81	115	625	531	258	151	122	417	615	392	23	859	347	651	171	84	207	139	12	2320	185	372	209	68	266	341	748	240	144	772	360	351	580	882	381	760	129	549
tet(S)	25	9	513	2	17	6	3	2	42	23	423	48	14	19	73	5	10	19	32	48	19	1	23	84	68	277	0	3	10	0	44	3	3	4	14	3	266	139	54	20	4	7	11	63	8	172	23	4	23
tet(T)	1	4	6	15	10	3	2	14	8	0	37	1	0	4	43	2	0	14	1	3	0	3	57	9	24	23	0	5	2	1	0	0	13	0	3	1	2	36	31	1	6	0	3	6	118	5	43	5	0
tet(U)	0	0	0	1	0	0	0	0	0	0	0	0	0	0	0	0	0	0	0	0	0	0	0	0	0	0	0	0	0	0	0	0	0	0	0	0	0	0	0	3	0	0	0	0	0	0	0	0	0
tet(V)	0	0	0	0	0	0	0	1	0	0	0	0	0	0	0	0	0	0	0	0	0	0	0	0	0	0	0	0	0	0	1	0	1	0	0	0	0	0	0	0	0	0	0	0	0	0	0	0	0
tet(W)	978	138	742	1720	463	381	753	647	328	152	1205	265	536	135	994	762	462	602	354	829	475	49	619	927	1178	663	53	58	197	28	1279	649	893	216	494	154	315	1524	371	136	613	470	734	1740	736	1562	1998	346	382
tet(X)_3_AB097942	4	0	4	1	6	0	4	2	1	0	15	4	0	0	1	0	3	1	3	1	3	16	1	16	2	1	11	0	3	0	24	5	4	1	1	8	2	5	5	3	5	3	3	12	120	7	16	2	2
tet(X)_clust	109	363	84	143	295	43	225	81	46	27	177	31	128	182	635	20	87	49	57	82	44	826	189	242	144	67	22	35	162	6	291	70	128	33	22	151	199	399	50	27	146	45	49	201	323	326	137	23	79
tet(Y)	10	0	1	2	2	40	1	0	1	0	0	1	0	7	14	0	29	2	2	3	0	1	0	3	1	0	10	0	5	0	2	0	3	1	0	3	9	7	13	1	3	0	8	11	35	5	2	3	3
tet(Z)	0	0	0	0	0	0	0	0	2	0	1	0	0	0	2	2	0	1	1	1	0	0	0	2	0	0	0	0	0	0	1	0	0	0	2	0	0	0	3	0	1	0	0	1	1	2	1	0	0
tetA(P)	11	2	2	1	6	0	7	5	2	0	6	3	1	10	19	12	1	4	2	6	1	1	17	1	4	6	1	11	4	4	62	1	2	0	0	2	4	34	16	3	2	6	1	26	11	13	40	1	0
tetB(P)	9	0	11	0	0	2	6	10	3	0	6	1	0	6	22	6	1	5	3	2	1	0	13	6	7	1	1	6	0	0	11	3	0	2	2	1	3	18	10	1	2	1	3	4	1	11	53	3	0
VanA-B_1_AF192329	0	0	1	0	0	0	0	0	0	0	0	0	0	0	0	0	0	0	0	0	2	0	0	1	0	0	0	0	0	0	0	0	0	0	0	0	0	0	0	0	0	0	0	0	0	0	0	0	0
VanA_clust	0	0	0	1	0	0	0	9	0	0	8	0	2	0	0	0	1	2	1	1	32	0	0	0	0	1	0	0	2	5	2	1	0	0	0	0	0	1	0	0	1	1	4	1	1	1	1	0	0
VanH-A	0	0	0	0	0	0	0	0	0	0	1	0	0	0	0	0	0	0	0	0	42	0	0	0	0	0	0	0	0	0	0	0	0	0	0	0	0	0	0	0	3	0	0	0	0	0	0	2	0
VanH-B	0	0	3	0	0	0	0	0	1	0	0	0	0	0	0	0	0	0	1	0	3	0	0	1	0	1	0	0	0	1	0	0	0	0	0	0	0	0	0	0	0	0	0	0	1	0	0	2	0
VanH-D_clust1	0	0	0	1	0	0	0	0	0	0	0	0	0	0	0	0	0	0	0	0	0	0	0	0	0	0	0	0	0	0	0	0	0	0	0	0	0	0	0	0	0	0	0	0	0	0	0	0	0
VanH-D_clust2	0	0	0	0	0	0	0	0	0	0	0	0	1	0	0	0	0	0	0	0	0	0	0	0	0	0	0	0	0	0	0	0	0	0	0	0	0	0	0	0	0	0	0	0	0	0	0	0	0
VanR	0	0	0	0	0	0	0	0	0	0	0	0	0	0	0	0	0	0	0	0	14	0	0	0	0	0	0	0	1	0	0	0	0	0	0	0	0	0	0	0	0	2	0	0	0	0	0	0	0
VanR-B	0	0	2	1	0	0	0	0	0	0	0	0	0	0	0	0	0	0	0	1	0	0	0	0	0	0	0	0	0	0	0	0	0	1	0	0	0	0	0	0	0	0	0	0	0	0	0	0	0
VanR-C_1_AF162694	0	0	0	0	0	0	0	0	0	0	0	0	0	0	0	0	0	0	0	0	0	0	0	0	0	0	0	0	0	0	0	0	0	0	0	0	0	0	0	0	0	0	0	0	0	0	0	0	0
VanR-C_3_clust	0	0	0	0	0	0	0	0	0	0	1	0	0	0	0	0	0	0	1	1	0	0	0	0	0	1	0	0	1	0	0	0	0	0	0	0	0	0	0	0	0	0	0	0	0	2	0	0	0
VanR-D	0	0	0	0	0	0	0	0	0	0	0	0	0	0	0	0	0	0	0	0	0	0	0	0	0	0	0	0	0	0	0	0	0	0	0	0	0	0	0	0	0	0	0	0	0	0	0	0	0
VanR-G	0	0	0	0	0	0	0	0	0	0	0	0	0	0	0	0	0	0	0	0	0	0	0	0	0	0	0	0	0	0	0	0	0	0	0	0	0	0	0	0	0	0	0	1	0	0	0	0	0
VanS-A	0	0	0	0	0	0	0	0	0	0	1	0	0	0	0	0	0	1	0	0	18	0	0	0	1	2	0	0	0	0	0	0	0	0	0	0	0	0	0	0	1	0	0	0	0	0	0	0	0
VanS-B	0	0	5	2	0	0	0	0	0	0	0	0	0	0	0	0	0	0	0	1	2	0	0	0	0	0	0	0	1	1	0	0	1	0	0	0	0	0	0	0	0	0	0	0	2	0	0	0	0
VanS-C_clust1	0	0	0	0	0	0	0	0	0	0	0	0	0	0	0	0	0	0	0	0	0	0	0	0	0	0	0	0	0	0	1	0	0	0	0	0	0	0	0	0	0	0	0	0	0	1	0	0	0
VanS-C_clust2	0	0	0	0	0	0	0	3	0	0	3	0	0	0	0	0	0	0	2	0	0	0	0	0	0	1	0	0	1	0	0	0	0	0	0	0	0	0	0	0	0	0	0	0	0	0	0	0	0
VanS-D	0	0	2	0	0	0	0	0	0	0	0	0	0	0	0	0	0	1	0	1	1	1	2	1	0	0	0	0	0	0	1	0	0	0	0	0	0	1	0	0	0	0	0	0	0	1	0	0	0
VanT-C_clust1	0	0	0	0	0	0	0	0	0	0	0	0	0	0	0	0	0	0	0	0	0	0	0	0	0	0	0	0	0	0	0	0	0	0	0	0	0	0	0	2	0	0	0	1	0	0	0	0	0
VanT-C_clust2	0	0	3	0	0	1	0	13	0	0	3	0	1	0	1	0	0	4	7	1	0	0	0	0	0	2	1	0	2	0	0	0	0	0	0	0	0	0	0	0	0	0	0	0	2	0	0	0	0
VanT-G	5	0	0	5	0	20	5	6	0	0	5	1	5	2	0	0	3	3	1	3	1	0	0	6	12	5	0	0	0	11	1	0	6	0	2	1	1	10	0	1	3	0	2	4	1	4	1	0	0
VanT-N	0	0	0	0	0	0	0	0	0	0	0	0	0	0	0	0	0	0	0	0	0	0	0	0	0	0	0	0	0	0	0	0	0	0	0	0	0	0	0	0	0	0	0	0	0	0	0	0	0
VanW-B	0	0	1	0	0	0	0	0	0	0	0	0	0	0	0	0	0	0	0	0	3	0	0	0	0	0	0	0	0	0	0	0	0	0	0	1	0	0	0	0	0	0	0	0	0	2	0	0	0
VanW-G	1	0	0	4	2	5	1	0	0	0	1	0	2	0	0	0	0	2	1	2	1	0	1	6	1	0	0	0	4	4	0	0	2	0	1	1	0	4	0	0	0	1	2	3	0	0	1	4	1
VanX-A	0	0	0	0	0	0	0	0	0	0	0	0	0	0	0	0	0	0	0	0	14	0	0	0	0	0	0	0	0	0	0	3	0	0	0	0	0	0	0	0	0	0	0	0	0	0	0	0	0
VanX-B	0	0	3	0	0	0	0	0	1	0	0	0	0	0	0	0	0	0	0	0	1	0	0	0	0	0	0	0	0	0	0	0	0	0	0	0	0	0	0	0	0	0	0	0	0	0	0	0	0
VanX-D_1_AB242320	0	0	0	0	0	0	0	0	0	0	0	0	0	0	0	0	0	0	0	0	0	0	0	0	0	0	0	0	0	0	0	0	0	0	0	0	0	0	0	0	0	0	0	0	0	0	0	0	0
VanX-D_clust	0	0	0	0	0	0	0	0	0	0	0	0	0	0	0	0	0	0	0	0	0	0	0	0	0	0	0	0	0	0	1	0	0	0	0	0	0	0	0	0	0	0	0	0	0	0	0	0	0
VanXY-C_clust	0	0	0	0	0	0	0	1	0	0	2	0	1	0	0	0	0	1	0	1	1	0	0	0	0	1	0	0	1	0	0	0	0	0	1	0	0	0	0	0	0	0	0	0	0	0	0	0	0
VanXY-G	0	0	3	1	0	0	0	1	0	0	0	1	0	0	0	0	0	0	1	0	0	0	0	3	0	0	0	0	3	2	0	0	0	2	0	0	0	2	0	0	0	2	0	0	0	0	0	0	2
VanY-A	0	0	0	0	0	0	0	0	0	0	0	0	0	0	0	0	0	0	0	0	26	0	0	0	1	2	0	0	0	1	0	0	0	0	0	1	0	0	0	0	0	0	0	1	0	0	0	0	0
VanY-B	0	0	0	1	0	0	0	0	1	0	0	0	0	0	0	0	0	0	0	0	5	0	0	0	0	1	0	0	0	0	0	0	0	0	0	1	0	0	0	0	0	1	0	0	0	0	0	0	0
VanY-D_2_AF175294	0	0	0	0	0	0	0	0	0	0	0	0	0	0	0	0	1	0	0	0	0	0	0	0	0	0	0	0	0	0	0	0	0	0	0	0	0	0	0	0	0	0	0	0	0	0	0	0	0
VanY-D_clust	0	0	0	0	0	0	0	0	0	0	0	0	0	0	0	0	0	0	0	0	0	0	0	0	0	0	0	0	0	0	0	0	0	0	0	0	0	0	0	0	0	1	0	0	0	0	0	0	0
VanY-Pt	0	0	0	0	0	0	0	0	0	0	0	0	0	0	0	0	0	0	0	0	0	0	0	0	0	0	0	0	0	0	0	0	0	0	0	0	0	0	0	0	0	0	0	0	0	0	0	0	0
VanZ-A	0	0	0	0	0	0	0	0	0	0	0	0	0	0	0	0	0	0	0	1	21	0	0	0	0	0	0	0	0	0	0	0	0	0	0	0	0	0	0	0	0	0	0	1	0	0	0	0	0
vat(B)	0	0	0	0	0	0	0	0	1	0	1	0	0	0	0	0	0	1	0	0	0	0	0	0	0	0	0	0	0	0	0	2	0	0	0	0	0	0	0	0	0	0	0	0	0	0	0	1	0
vat(E)	0	0	0	0	0	0	0	0	0	1	0	0	0	0	0	0	0	0	0	0	0	0	1	0	0	0	0	0	0	0	0	0	0	0	3	0	0	0	2	0	0	0	0	0	0	0	0	0	0
vat(F)	0	0	1	0	0	0	0	0	0	0	0	0	0	0	0	0	0	0	0	0	0	0	0	0	0	0	0	0	0	0	0	1	0	0	0	0	0	0	0	0	0	0	0	0	0	0	0	0	0
vga(A)_clust	0	0	0	1	0	0	0	0	0	0	0	0	0	0	0	0	0	0	0	0	0	0	0	0	0	0	0	0	0	0	1	0	0	0	1	0	0	0	1	0	0	1	0	0	0	0	1	0	0
vga(B)	2	0	0	0	0	0	0	0	0	0	1	0	0	0	0	0	1	0	0	0	0	0	0	2	0	0	0	0	0	0	0	0	0	0	0	0	0	0	0	0	0	1	0	1	0	0	0	0	0
vga(C)_1_GQ205627	0	0	0	0	0	0	0	0	0	0	0	0	0	0	0	0	0	0	0	0	0	0	0	0	0	0	0	0	0	0	0	0	0	0	0	0	0	0	0	0	0	0	0	0	0	0	0	0	0
vga(C)_2_NC_013034	0	0	0	0	0	0	0	0	0	0	0	0	0	0	0	0	0	0	0	0	0	0	0	0	0	0	0	0	0	0	0	0	0	0	0	0	0	0	0	0	0	2	0	0	0	0	0	0	0
vga(E)	0	0	0	0	0	0	0	0	0	0	0	0	0	0	0	0	0	0	0	0	0	0	0	0	0	0	0	0	0	0	0	0	0	0	0	0	0	0	1	0	0	0	0	0	0	0	0	0	0
aac	0	0	0	0	0	0	0	0	0	0	0	0	0	0	0	0	0	0	0	0	0	0	0	0	1	0	0	0	0	0	0	0	0	0	0	0	0	0	0	0	0	0	0	0	0	2	0	0	0
aac(2')-Ib	0	0	0	0	0	0	0	0	0	0	0	0	0	0	0	0	0	0	0	0	0	0	0	0	0	0	0	0	0	0	0	0	0	0	0	0	0	0	0	0	0	0	0	0	0	1	0	0	0
aac(3)-I_aac(3)-Ia	229	30	7	8	44	1	0	0	11	1	24	7	6	0	4	0	12	10	4	7	6	36	2	17	6	6	58	0	10	0	1	119	22	5	7	20	7	5	0	0	23	6	67	41	43	4	8	2	16
aac(3)-Ib	5	1	4	1	0	0	0	0	2	0	0	0	0	0	0	0	0	1	1	0	3	0	0	0	0	0	0	0	0	0	2	0	1	3	0	2	0	3	1	0	0	1	0	1	0	2	2	0	0
aac(3)-Ib-aac(6')-Ib	7	1	0	4	3	20	10	6	0	0	3	1	1	5	3	1	0	6	2	3	4	1	6	4	2	1	1	2	0	0	4	2	8	4	0	8	5	13	14	0	6	0	6	7	4	7	1	2	1
aac(3)-Ic	0	0	0	1	0	0	0	0	0	0	0	0	0	0	0	0	0	0	0	0	0	0	0	0	0	0	0	0	0	0	0	0	0	0	0	0	0	0	0	0	0	0	0	0	0	0	0	1	0
aac(3)-Id	0	9	0	0	1	0	0	0	0	0	0	0	0	0	4	0	0	0	0	0	0	0	0	0	0	0	0	0	0	0	0	0	0	0	0	0	0	0	0	0	0	0	0	0	0	0	35	0	0
aac(3)-If	0	0	0	0	0	0	1	0	2	0	0	0	0	0	0	0	0	0	0	0	0	0	0	0	0	0	0	0	0	0	1	0	0	1	0	0	0	4	2	0	0	0	0	0	0	1	8	0	1
aac(3)-Ih	0	0	0	0	0	0	0	1	0	0	0	0	0	0	0	0	0	0	0	0	0	0	0	0	0	0	0	0	0	0	0	0	0	0	0	0	0	0	0	0	0	0	0	0	0	0	0	0	0
aac(3)-II_clust	55	8	5	6	20	1	0	2	2	1	3	0	8	5	11	6	3	4	1	0	1	36	7	25	11	3	13	0	2	0	16	30	8	5	1	14	14	19	354	11	17	2	12	36	204	7	7	1	7
aac(3)-IIIa	0	0	0	0	0	0	0	0	0	0	0	0	0	0	0	0	0	0	0	0	0	0	0	0	0	0	0	0	0	0	0	0	1	0	0	0	0	0	0	0	0	0	0	0	0	0	0	0	0
aac(3)-IIIb	0	0	0	0	0	0	0	0	0	0	1	0	0	0	0	0	0	0	0	0	0	0	0	0	0	0	0	0	0	0	0	0	0	0	0	0	0	0	0	0	0	0	0	0	0	0	0	0	0
aac(3)-IIIc	0	0	2	0	0	0	0	0	1	0	0	0	0	0	0	0	0	1	0	0	0	0	1	0	0	0	0	0	0	0	0	0	0	0	0	0	0	0	0	0	0	0	0	0	0	0	0	0	1
aac(3)-Iva	0	0	0	0	4	0	0	0	0	0	0	0	0	0	0	0	0	0	1	0	21	0	0	0	0	0	1	0	0	0	0	1	3	0	2	0	0	0	2	0	0	0	0	1	27	4	0	0	0
aac(3)-VIa	0	0	0	0	0	0	0	0	0	0	0	0	0	0	0	0	0	0	0	1	0	0	0	1	0	0	0	1	0	0	0	0	1	0	0	0	0	0	0	0	0	0	0	0	0	0	0	0	0
aac(6')-31	2	1	0	0	0	4	0	2	0	0	1	0	0	0	0	0	0	0	0	0	0	0	0	0	32	0	6	0	8	0	0	0	1	2	0	1	0	5	0	0	0	0	0	2	0	0	0	0	0
aac(6')-32	0	0	0	1	0	6	0	0	0	0	0	0	0	0	0	0	0	0	0	0	0	0	0	0	0	0	0	0	0	0	1	0	0	141	0	1	0	0	0	0	0	0	0	0	0	0	0	0	0
aac(6')-aph(2'')_1_M13771	43	9	27	19	39	64	7	8	6	2	58	13	11	38	117	1	8	11	3	7	15	4	5	24	106	8	5	0	13	1	22	5	20	7	3	5	523	72	111	9	7	7	79	49	4	82	38	2	5
aac(6')-I_clust	0	0	0	0	0	0	0	0	0	0	0	0	0	0	0	0	0	0	0	0	0	0	0	0	0	0	0	0	0	0	0	0	0	0	0	0	0	0	0	0	0	0	0	0	0	3	0	0	0
aac(6')-I33_aac(6')-I30	0	0	0	0	0	0	1	0	0	0	0	0	0	0	0	0	0	0	0	0	0	0	0	0	0	0	0	0	0	0	1	0	0	0	0	0	0	0	0	0	0	0	0	0	0	0	0	0	0
aac(6')-Ia	0	0	2	1	0	0	899	0	0	0	0	0	0	4	3	0	0	0	0	0	1	0	1	0	0	0	1	0	1	0	0	0	0	0	0	0	0	0	2	0	0	0	2	0	0	1	0	0	0
aac(6')-Ic	0	0	0	0	0	0	0	0	0	0	0	0	0	0	0	0	0	0	0	0	0	0	0	0	0	0	0	0	1	0	0	0	0	0	0	0	0	0	0	0	0	0	1	0	0	0	0	0	0
aac(6')-If	0	0	0	0	0	0	1	0	0	0	0	0	0	0	0	3	0	0	0	0	0	0	0	0	0	0	0	0	0	0	0	0	0	0	0	0	0	0	0	0	0	1	0	0	2	0	0	0	0
aac(6')-Ig	3	0	0	0	0	0	0	0	0	0	0	0	0	0	1	0	0	0	0	0	0	0	0	0	0	0	1	0	0	0	0	0	0	65	0	0	0	1	0	0	0	0	2	0	0	0	0	0	0
aac(6')-IIa	2	0	7	1	2	12	1	1	5	0	0	1	0	27	6	0	0	0	0	1	1	0	2	1	14	0	1	0	0	0	13	0	2	0	0	0	13	7	6	5	1	1	4	4	9	2	27	1	2
aac(6')-IIb	0	0	0	0	0	0	0	0	0	0	0	0	0	0	0	0	0	0	0	0	0	0	0	0	0	0	0	0	0	0	0	0	0	0	0	0	1	0	0	0	0	0	0	0	0	0	0	0	0
aac(6')-IIc	10	3	3	1	2	3	3	0	8	0	0	0	0	2	7	0	1	0	1	0	0	0	6	5	0	1	0	0	1	0	6	0	3	0	0	0	2	4	5	0	0	4	1	10	0	5	2	0	0
aac(6')-Il	0	0	0	0	0	0	0	0	0	0	0	0	0	1	0	0	0	0	0	0	0	0	0	0	0	0	0	0	0	0	1	0	0	0	0	0	0	0	0	0	0	0	0	0	0	0	0	0	0
aac(6')-Im	0	1	0	4	6	0	0	0	1	1	1	1	0	0	0	0	0	1	0	1	3	0	1	2	0	0	0	0	2	0	0	1	1	1	0	0	1	0	1	0	1	0	1	8	3	0	0	0	0
aac(6')-Is_aac(6')-Iu	0	0	0	0	1	0	0	0	0	0	0	0	0	0	0	0	0	0	0	0	0	1	0	0	0	0	0	0	0	0	0	0	0	0	0	0	0	0	0	0	0	0	0	0	0	0	0	0	0
aac(6')-Iz	0	0	0	0	0	0	0	0	0	0	0	0	0	0	0	0	0	0	0	0	0	0	0	0	0	0	0	0	0	0	1	0	0	0	0	0	0	0	0	0	0	0	0	0	0	0	0	0	0
aac(6')_1_AY553333	0	0	0	0	0	0	0	0	1	0	0	1	0	0	0	0	0	0	0	1	4	0	0	0	1	0	0	0	0	0	1	0	0	0	1	0	0	0	1	0	0	1	0	0	0	8	1	0	0
aac(6')_2_DQ302723	0	0	0	0	0	0	0	0	0	0	0	0	0	0	1	0	0	0	0	0	0	0	0	0	0	0	0	0	0	0	0	0	0	0	0	0	0	0	0	0	0	0	0	0	0	0	0	0	0
aacA29	0	0	0	0	0	0	0	0	1	0	0	0	0	0	1	0	0	0	0	0	0	0	0	0	0	0	1	0	0	0	0	0	0	0	0	0	0	1	4	0	0	5	0	1	0	3	4	0	0
aacA43	0	0	0	0	0	0	0	0	0	0	0	0	0	0	0	0	0	0	0	0	0	0	0	0	0	0	0	0	0	0	0	0	0	0	0	0	0	0	0	0	0	0	0	0	0	0	0	0	0
aadA_clust1	286	265	254	94	349	730	1327	1463	139	20	201	46	102	240	1913	73	107	134	209	113	41	106	198	593	1008	198	89	776	178	11	544	129	560	209	333	367	287	1395	516	73	100	104	172	283	791	710	1944	81	70
aadA10	13	15	19	29	27	27	24	41	10	10	55	10	22	8	37	2	11	48	17	32	12	17	23	100	27	30	3	22	22	0	21	5	40	18	9	18	6	53	9	3	21	24	13	21	36	34	53	3	9
aadA13	89	29	33	12	79	11	967	124	1	1	18	7	13	12	210	9	12	15	19	24	12	12	9	296	26	10	16	139	60	3	26	13	53	12	27	80	16	31	79	2	25	23	60	64	443	21	158	11	12
aadA14	1	0	0	0	0	0	59	0	0	0	0	0	0	0	0	0	0	0	0	0	0	0	0	0	0	0	0	0	0	0	0	0	0	0	0	0	0	0	0	0	0	0	0	0	0	0	0	0	0
aadA16	10	9	4	11	14	5	15	19	4	0	3	0	9	13	85	3	19	29	15	14	5	19	32	18	17	6	1	35	9	2	11	3	8	1	9	1	17	21	24	1	10	13	6	19	5	11	162	3	0
aadA2	17	69	81	6	23	43	943	66	25	1	35	7	13	78	450	10	9	18	11	11	4	10	27	58	169	18	1	62	6	4	83	7	70	19	17	10	35	173	173	14	10	17	20	31	125	267	251	4	7
aadA4_aadA5	63	88	83	85	189	97	40	145	19	1	44	8	95	74	229	5	68	55	124	176	65	87	60	322	429	25	94	145	109	5	125	36	202	22	35	106	64	494	24	9	285	36	78	183	150	131	260	20	43
aadA7	27	21	20	6	18	43	41	41	10	6	56	3	11	2	101	11	4	15	2	10	7	18	62	80	47	15	1	57	17	0	0	6	9	196	15	23	4	56	7	2	5	10	12	22	72	18	66	5	4
aadA9	0	0	0	0	0	0	0	0	0	0	0	0	0	0	0	0	0	0	0	0	0	0	2	1	5	0	0	0	1	0	0	0	0	0	0	0	0	0	0	0	0	0	0	0	0	0	0	0	0
aadB	93	15	9	8	33	68	6	52	6	0	11	3	13	16	227	0	1	14	2	7	14	9	2	71	64	4	14	9	5	1	139	56	79	21	18	7	68	123	433	8	7	12	35	72	6	9	345	1	6
aadD	1	0	0	0	1	0	0	0	0	0	0	0	0	0	2	0	0	0	0	1	45	0	0	0	0	0	0	0	0	0	0	0	0	0	0	0	0	1	0	0	0	0	0	0	8	0	0	0	0
aadE_1_KF421157	7	1	9	7	15	2	8	3	6	2	105	6	2	12	29	6	1	16	9	21	22	1	7	16	24	35	0	13	7	0	45	0	5	5	4	4	35	67	29	6	4	8	8	32	45	24	52	1	4
aadK	0	0	0	0	0	0	0	0	0	0	0	0	0	0	0	0	0	0	0	0	0	0	0	0	0	0	0	0	0	0	0	0	0	0	0	0	0	0	1	0	0	0	0	0	0	0	0	0	0
[truncated: 30 more columns]

## Sheet: GS.ResFind.Gene.FPKM
	ALB.17	AUS.18	AUS.18a	AUT.70	BGR.66	BRA.53	BRA.53a	BWA.19	CAN.22	CAN.22a	CAN.22b	CAN.22c	CHE.67	CHN.64	CIV.13	COL.2	CZE.23	DEU.27	DNK.71_RA	DNK.71_RD	DNK.71_RL	ECU.14	ECU.14a	ESP.75	ETH.24	FIN.25	GEO.59	GHA.4	HRV.68	HUN.61	IND.11	IRL.69	IRN.12	ISL.28	ISR.29	ITA.30	KAZ.6	KEN.72	KHM.21	LKA.40	LUX.32	LVA.31	MDA.65	MKD.62	MLT.63	MYS.54	NGA.50	NLD.43	NOR.34
ampH_ampS	0.184494	0.0749112	0	0.237984	0.356656	0	0.167685	0	0.106899	0.312598	0	0.140068	0	0	0	0	0.087099	0	0.51528	0.186941	0.423775	0.0607106	0	0.274295	0	0.207208	0.349889	0	0.21232	0	0.081636	0.500535	0.245756	0.564107	0	0.161071	0.098458	0	0	0	0.238568	0	0.172193	0.221919	1.07083	0	0.13843	0.783338	0.235608
ant(3'')-Ih-aac(6')-IId	10.1845	11.0356	7.31111	10.6514	17.3783	18.3259	17.1953	31.7875	3.37994	5.82315	4.1183	3.98143	17.4879	23.8925	23.0543	2.81649	9.0668	14.4747	16.5171	14.4707	17.1044	7.42019	63.7252	27.1734	45.0675	10.5936	1.81196	14.4837	24.4898	21.4591	10.7079	7.79743	38.4633	8.73457	28.4281	15.0226	14.2211	14.953	12.8781	0.866114	43.7671	18.0215	8.6213	25.5568	17.8648	15.3194	33.6114	3.72727	9.92533
ant(4')-IIb	0	0	0	0	0	0	0	0	0	0	0	0	0	0	0	0	0	0	0	0	0	0	0	0	0	0	0	0	0	0	0.257542	0	0	0	0	0	0	0	0	0	0	0	0	0	0	0	0	0	0
ant(6)-Ia	0.040339	0.0655164	1.45264	0.260172	0.133683	0.400905	0.146656	0.482218	0.280477	0	1.2073	0.490007	0.176697	0.92857	0.749534	0.822312	0.0761757	0.397	0.540789	0.49049	1.11189	0	0.925311	0.911602	0.69807	4.25871	0	1.92356	0.185693	0	2.07054	0.194561	0.214935	0.0616701	0	0.422612	7.23325	1.84536	1.41611	0.0832057	0.208648	1.29097	0.564742	0.582263	0.771265	2.88422	1.08963	0.274039	0.20606
ant(6)-Ib	0.0854736	0.0694107	0.133825	0.330764	0.188839	0	0.310746	0	0.792395	0.57929	0.795092	1.42762	0	1.96753	1.38965	0	0.242111	1.47209	0.381956	0.69286	0.523545	0	0	0.50831	0.470631	0.575981	0	0.815159	0	3.39812	2.04233	0.103063	0.151807	0	0	0.74622	0.0912285	0.782018	1.12521	0.0440758	0.368417	0.58616	0.0797747	0.514061	1.51749	0.277787	0.256532	1.01615	0
aph(2'')-Ib	0.16297	0	0	0.525548	0.495073	0.0809829	0	0	0.283281	0	0.032956	0	0.178464	0.234464	0	0	0.0769375	0	0	0	0.249557	0.0536277	0.700923	0.145377	0	0.274551	0	0	0.375099	0	0.216335	0	0.144723	0	0.241363	0	0	0	0	0	0	0.558806	0.152104	0.735107	0.166924	0	0	0	0
aph(2'')-Ic	0.238881	0.0646627	0	0	0	0	0	0	0	0	0	0	0	0	0	0	0	0.0979569	0	0	0.121933	0	0	1.51533	0	0	0	0	0	0	0	0.0960128	0	0	0	0	0	0	0	0	0	0	0.0371589	0	0.0543726	0	0	0	0
aph(2'')-Id_aph(2'')-Ie	0	0.986	0.50694	0	0	1.28715	0	0	0	0	0	0	0	2.0962	0	0	0	0	0	0	0.247904	0	0.464187	0	0	0	0	0	0	0	0	0	0.575058	0	0	0.0706685	0.691162	0	0	0.0417406	0	0	0.0377741	0	0.110546	0	0	0	0
aph(3'')-Ic	0	0	0	0	0	0	0	0	0	0	0	0	0	0	0	0	0	0	0	0	0	0	0	0	0	0	0	0	0	0	0	0	0	0	0	0	0	0	0	0	0	0	0	0	0	0	0	0	0
aph(3')-Ia_aph(3')-Ic	0.943666	0.8758	0.492496	0.579648	0.397117	2.85822	0.16337	1.07435	0.312443	0.304553	0.290788	0	1.6731	1.0344	1.25244	0	0.169715	1.54786	0.301211	0.12142	0.275246	0.828075	1.54615	1.33618	0.848323	2.1197	0.681768	0	0.103428	0	0.79535	0.487653	1.91545	0.343494	1.33105	0.941554	0.959241	4.31691	94.6502	0.0926887	0.38738	0.61633	0.167762	0.486468	5.03226	1.67949	1.61842	0.305271	0.306059
aph(3')-Ib	0.134809	0.21895	0.21107	0	0	0	0.16337	0	0	0	0	0	0	0.2586	11.7938	0	0	0	0.200808	0.12142	0	0	0.257692	0	0.0706936	0.100938	0.511326	0.428558	0	0	0.238605	0	0.159621	0.0686987	0	0.156926	0	0.342612	5.12689	0.139033	0	0	0.0838808	0.162156	0.061369	0.146042	4.85525	0	0.0765149
aph(3')-Id	0	0	0	0	0	0	0	0	0	0	0	0	0	0	0	0	0	0	0	0	0	0	0	0	0	0	0	0	0	0	0	0	0	0	0	0	0	0	0	0	0	0.205443	0	0	0	0	0	0	0
aph(3')-IIa	0.0922469	0.149822	0	0	0.254754	0	0	0.367578	0	0	0	0.140068	0	0.265431	0.32138	0	0	0.226964	0	0.249255	0	0	0.264499	0.164577	0	0	0.0437361	0	0.424641	1.8337	0	0	0.409593	0	0.819724	0	0	0.0703324	0	0.0475686	0	0	0	0	0.377941	0	0.276861	0	0.157072
aph(3')-IIb	0	0	0	0	0.15058	0	0	0	0	0	0	0	0	0	0	0	0	0	0	0	0	0	0	0	0	0	0	0	0	0	0	0	0	0	0	0	0	0	0	0	0	0	0	0.0546548	0	0	0	0	0
aph(3')-IIc_sph	0	0	0.141232	0.174536	0.0498228	0	0	0	0.104532	0	0.0729653	0.273934	0	0	0	0	0	0	0	0	0	0	0	0	0	0	0	0	0	3.58621	0.0798285	0	0	0	0	0	0	0	0	0	0.155524	0	0	0	0	0	0	0	0
aph(3')-III	0.461235	0.149822	2.81639	2.08236	0.662361	2.93372	3.18602	0.918944	0.962088	0.937794	1.49235	0.840409	1.11119	4.77776	0.107127	5.32796	0.348396	1.58875	0.618336	1.18396	2.26014	0.0607106	3.96749	3.895	0.290244	5.0766	0	0	0.636961	0	0.897996	0.44492	1.14686	0.282054	1.36621	0.483213	16.1471	3.44629	10.727	0.0951371	3.89661	1.89783	0.516579	0.776717	0.755881	6.37076	0.415291	0.62667	0.628288
aph(3')-VI	1.26928	2.29055	0.147208	0.12128	0.77896	3.27046	0	0.374646	0.217909	0.955828	0.304209	0	0.20592	0.811606	0	0	0.44387	0.231329	0	0	1.00782	0.618781	0.269586	3.13119	0.0739564	0.31679	0.133731	0	0	0	0.332824	0.963636	0.500964	0.143739	0	1.23126	3.21124	0.28674	1.44402	0.14545	2.1884	0.644776	1.14078	1.35712	0.321007	0	0	0.15968	0.160093
aph(3')-VIIa	0	0	0	0	0	0	0	0	0	0	0	0	0.106652	0	0	0	0	0	0	0	0	0	0	0	0	0	0	0	0	0	0	0	0	0	0	0	0	0	0	0	0	0	0	0	0	0	0	0	0
aph(3')-XV	0	0.149822	0.505505	0.059496	0.509509	2.29197	0.167685	0.735155	1.49658	0.625196	0.261161	0	0.909155	1.85802	0.964141	0.626819	0.174198	0.794375	0	0.0623138	0	0.0607106	0.528998	7.18654	0.507927	0.103604	0	0.439878	0	1.8337	0.326544	0.055615	1.22878	0	0.273241	0	1.77224	0.140665	2.42876	0	0.0795226	0.42174	0.129145	0.221919	1.82671	0.824451	0.830583	0	0
aph(4)-Ia	0	0	0	0	0.0394795	0	0	0	0	0	0	0	0	0	0	0	0	0	0	0.0482841	2.84582	0	0	0	0	0	0	0	0	0	0	0	0.12695	0	0.211722	0	0	0	1.72511	0	0	0	0	0.0859774	1.26901	0.116151	0	0	0
aph(6)-Ic	0	0	0	0.236201	0.252846	0	0	0.364824	0	0	0.0370292	0	0	0.263443	0.106324	0	0.0864466	0.112632	0	0	0	0	0	0.217793	0.0720174	0	0	0	1.05365	0	0.0810245	0	0.243915	0	0.271195	0	0.390882	0	0	0	0	0.209291	0	0.275321	0	0.0743887	0	0.155494	0
ARR-4	0	0	0	0	0	0	0.588565	0	0	0	0	0	0	0	0	0	0	0	0	0	0	0	0	0	0	0	0	0	0	3.21809	0	0	0	0	0	0.141337	0	0	0	0	0	0	0	0	0	0	0	0	0
ARR-6	0	0	0	0	0	0	0	0	0	0	0	0	0	0	0	0	0	0	0	0	0	0	0	0	0	0	0	0	0	0	0	0	0	0	0	0	0	0	0	0	0	0	0	0	0	0	0	0	0
ARR-7	0	0	0	0	0	0	0	0	0	0	0	0	0	0	0.188004	0	0	0	0	0	0	0	0	0	0	0	0	0	0	0	0	0	0	0	0	0	0	0	0	0	0	0	0	0	0	0	0	0	0
ARR_clust	0.377893	0.131467	0.782116	0.104413	0.447085	0	1.42264	4.51917	0.375207	0.548599	0	0	0.502462	1.32026	5.48535	0	0	0.332296	0	0	0	0.301976	1.70287	1.65318	1.76168	0	0.473678	0.771972	0	0	10.6042	0.0814252	1.0548	0	0.959059	6.45699	1.26777	8.56039	5.21221	0.62634	0.535106	0.37007	1.64996	0.373323	0.313314	0	3.32064	0.504322	0
blaA_clust	0	0	0	0	0	0	0	0	0	0	0	0.125824	0	0	0	0	0	0	0	0	0	0	0	0.0510093	0	0	0	0	0	0	0	1.05966	0	0.0633425	0	0	0	0	0	0	0	0	0	0	0	0	0	0	0.0705493
blaACC-3	0	0	0	0.0418208	0	0	0	0	0	0	0.183574	0	0	0	0	0	0	0	0	0	0	0	0	0.0385614	0	0	0	0	0	0	0	0.156371	0	0	0	0	0	0	0	0.367805	0	0.296449	0	0	0.132831	0	0	0	0
blaACC_clust	0.0631665	0.0512958	0	0.0407401	0	0	0	0	0	0	0.153284	0	0	0	0	0	0	0	0	0	0	0	0	0	0	0	0	0	0	0	0	0	0	0	0	0	0	0	0	0.0651456	0	0	0.0294775	0	0	0	0	0	0
blaACI-1	0.729074	0	1.00721	1.65962	0.142126	1.36392	2.49469	0.854456	1.59035	1.16265	2.15081	0.260478	0.56357	0	3.88476	14.2794	0.485921	1.05519	0.670768	0.289704	0.394037	0.1129	22.1344	1.58129	11.2673	0.481668	0.244001	0.40901	0.493552	0	4.32671	0.258561	5.48424	0.0655651	3.55693	0.149768	0.366195	5.82031	7.15135	0.574995	0.591536	0.784289	1.36093	0.928556	0.702837	5.64493	35.6544	0.145673	0.365124
blaACT-12	0	0	0.0500968	0	0	0	0	0	0	0	0	0	0	0.184134	0	0	0	0	0	0	0	0	0	0	0.100674	0.071872	0.0303405	0	0	0	0	0.0385811	0	0	0	0	0	0	0	0.0659983	0	0	0	0	0	0	0	0	0.0544818
blaACT-9	0	0.0521036	0.401827	0	0	0.191298	0.116632	1.27832	0.223056	0	0.129748	0.292268	0	0.184617	0.0745108	0	0	0	0	0.0433416	0	0	0.183969	0.0381566	0.100938	0.0720606	0	0	0	0	0.227124	0	0.0569775	0.0490448	0.19005	0.0560155	0	0.0978377	0	0.0330857	0.055311	0.293336	0.0598834	0	0.21906	0.417045	0.0962837	0	0.0546248
blaACT_clust	0	0.0522407	0.401302	0.165311	0.106037	0	0	2.30368	0.444945	0	0.129545	0	0.0704462	0	0.372361	0.652252	0.0604221	0.472762	0.285967	0.172913	0.195987	0	0.366975	0.0761134	0.402959	0	0.0303405	0.611908	0.0736451	0	0.170195	0.15473	0.341269	0	0	0.0561629	0	0	0.28229	0.430378	0	0.146284	0.0895899	0	0.0873946	0.156256	0.192569	0	0
blaACT_CMG_MIR_clust	0.0639933	0.103934	5.10988	0.0412734	0.176728	1.01759	0.348979	3.82492	1.11236	0.433709	0.672923	0.194335	0	1.65721	0.594526	0.434835	0.0604221	0.157449	0.0714917	0.0432282	0.0979934	0	0	0.152227	0.352358	0.35936	0.060681	0.305151	0.0736451	0	2.05854	0.154324	0.397799	0	0.947761	0.0558688	0.478114	0.78917	0.70203	0.0989974	0.110332	0	0.0298633	0	0.218487	1.92378	0.384126	0	0.108964
blaADC-25	0.03183	0.0516965	0.0996718	0.0410584	0	0.0632679	0	0	0	0	0.41195	0	0	0	0.665358	0	0	0.0783145	0	0.043003	0	0	0	0	0.0500746	0.142995	0.0301825	0	0	0	0.338024	0.0383801	0	0	0	0.0555778	0.0679462	0.0970734	0.419024	0.0328273	0.0548788	0	0.118831	0	0.130409	0.0517234	0.0955315	0.108117	0
blaAER-1	0.320596	0.911214	3.51368	0.361853	1.06245	1.91173	8.74164	8.46332	12.9102	1.35801	1.00489	1.46038	1.49207	8.76357	4.18848	0.81692	1.74055	2.16918	4.6561	1.84081	1.22733	0.158246	5.28565	2.33556	2.45875	2.79052	0.0760004	4.58627	2.9516	1.59322	2.97904	1.01475	1.70821	0.85772	0.712219	1.46944	2.30973	3.42207	8.44094	0.0826601	0.276373	5.31324	0.598441	2.65121	0.985124	2.47458	3.84882	2.5863	4.50359
blaAST-1	0	0	0	0	0	0	0	0	0	0	0	0	0	0	0	0	0	0	0	0	0	0	0	0	0	0	0	0	0	0	0	0	0	0	0	0	0	0	0.34492	0	0	0	0	0	0	0	0	0	0
blaB_clust1	0	0.159131	0	0	0	0	0.890875	0	0	0	0	0	0	0	0	0	0	0	0	0	0	0	0	0	0	0	0	0	0	0	0	0.118377	0	0	0	0	0	0	0	0	0	0	0	0	0	0	0	0	0
blaB_clust2	0	0.0797247	0	0	0	0	0	0	0	0	0	0	0	0	0	0	0	0	0	0	0	0	0	0	0	0.110261	0	0	0	0	0	0	0	0	0	0	0	0	0	0	0	0	0	0.0590447	0	0	0	0	0
blaBEL	0.602528	0.0698995	0.269535	0.111031	0.855759	0	0	0	0.398988	0.291685	0	0.261395	0.0942591	0	0	0	0.487632	1.0589	0.480807	0.23258	0	0.056649	0	0.921401	0.270826	0.0966729	0	0	2.67456	1.71103	0	0.0518943	9.24902	0.32898	0.509922	2.70531	0.183742	0	0	0	0.890429	0.983813	3.2938	1.60481	0.88164	0	0	0	0
blaBES	0	0	0	0	0	0	0.151661	0.166225	0	0	0.0337433	0	0	0.240065	0.0968894	0	0	0	0	0.0563589	0	0	0	0.0496166	0	0	0	0	0	0	5.90677	0	0	0	0.247129	0	0	0	0.183055	0.344182	0.0719231	0	0	0	0	0.135575	0	0	0
blaCARB-4	0.0422931	0	0	0	0	0.168131	0.15376	1.01116	0.196042	0	0	0	0	0.730164	1.37523	0	0	0.208116	0	0.114278	0.129528	0	0	0	1.06456	0	0	1.61339	0.0973441	0	0.299426	0.0509964	0.676041	0	0.25055	0	0.0902815	10.1897	0	0	0	0	0.0394733	0.0508725	0.462073	0.274904	10.4086	0	0
blaCARB_clust1	0.162517	0.929232	1.29657	0	0.226246	2.21243	0.30752	5.74812	1.04738	0.844878	0.637434	0.243397	0.175538	2.10112	79.0878	0.272307	0.0798659	0.416232	0.0944977	0	0.122733	0.269584	1.19995	0.635471	10.4785	0.185017	0	15.2863	0	0	0.721077	0.346274	1.88602	0.0612657	1.97811	0.427588	1.24026	17.1222	4.34703	0.128567	0.138187	1.09929	0.193225	0.0990762	0.510742	0.607717	40.3157	0	0.14025
blaCARB_clust2	3.59732	3.98357	4.54424	0.896419	0.903143	38.758	0.445853	12.0538	8.05315	2.21641	1.12425	0.372422	2.0592	0.705744	51.7451	0.277771	1.00353	0.301734	5.29756	3.81073	3.88106	0.538071	0	84.1628	5.72358	2.75469	0.0387628	2.33915	8.09161	3.25038	0.072353	11.0904	5.00964	0.12499	4.35907	0.28551	3.66501	12.0929	9.86599	1.01183	1.55056	4.11161	1.29721	0.835908	3.85209	0.265709	5.39833	0.833115	0.626449
blaCARB_clust3	0.0422931	0.13738	0.066218	0	0	0.0840653	0	0	0	0.286638	0	0	0	0	0	0	0	0	0.188995	0	0	0	0	5.78488	0	0	0	0	0.0973441	0	0	0	0.150231	0	0	0	0	0	0	0	0	0	0	0	0	0	0.126935	0	0
blaCFE	0	0	0.0500968	0	0	0	0	0	0	0	0.0258817	0	0	0	0	0	0	0	0.0714917	0	0	0	0	0	0.0503368	0	0	0	0	0	0	0	0	0	0	0	0	0	0	0.0329991	0	0	0	0	0	0	0	0	0
blaCGB	0	0	0	0	0	0	0	0	0	0	0	0	0	0	0	0	0	0	0	0	0	0	0	0	0	0	0.0476957	0	0	0	0	0	0	0	0	0	0	0	0	0	0	0	0	0	0	0	0	0	0
blaCME	0	0.0670657	0	0	0	0	0.300248	0	0	0	0	0	0	0	0	0	0	0	0	0	0	0.0543524	0	0	0	0	0	0	0	0	0.0730863	0	0	0	0	0	0	0	0	0	0	0	0	0	0	0	0	0	0
blaCMY-98	0	0	0	0	0	0	0	1.1627	0	0	0	0	0	0	0	0	0	0	0	0	0	0	0.185921	0	0	0	0	0	0	0	0.17215	0	0	0	0	0	0	0	0	0.0334368	0	0	0	0	0	0	0	0.110124	0
blaCMY_blaBIL_blaLAT	0.0320806	0.519672	2.00427	0.24764	0.49493	0.508793	1.16326	4.20878	1.26087	0.867418	0.932081	0.486093	0.420465	0.552402	13.5267	2.17705	0.181266	0.394456	0.857901	0.259369	0.195987	0	0.91792	1.21791	1.35844	0.503293	0.060681	3.35746	0.294581	0	3.5118	0.385811	14.0981	0.0978327	2.08557	0	0.887926	4.63591	0.561624	0.396076	0.0551662	1.02554	0.627208	0.115462	4.41366	0.727919	0.576442	0.108683	0.0546248
blaCMY_blaMOX	0	0.103663	0	0	0.0705064	0	0.348068	1.27165	0.0739638	0	0.0258141	0	0.0698944	0.183653	0.44473	0	0	0.078519	0	0	0.781901	0.0420061	0.366017	0.189787	0	0	0.181568	0	0.0734529	0	0.451875	0.0384803	0.8502	0.146366	0.567172	0.222892	0	0.14599	0	0	0.0550221	0	0.0297853	0.0767736	1.00241	0.0518584	0.0957809	0.108399	0.0543395
blaCTX-M_clust1	0.0418586	0	1.63844	0.0539946	0.0462397	0.166403	0	0	0.679099	0	0.677178	0.127117	0.27503	0.481775	0	1.13772	0.0790454	0.102989	0.467634	0.113104	0	0.165291	0.240042	0.099573	0.921922	0.0940243	0.19846	0.399205	0	0	2.14854	0.0504725	0.520408	0.0639933	0	0	0.804186	0.446803	0.183682	0.0863402	0	0.574116	0.195339	0.1007	1.25764	0.13604	0.502522	0.284362	0.142548
blaCTX-M_clust2	0	0	1.0486	0	0	0.0832016	0	0.333589	0	0.283693	0.0677178	0	0	0.96355	0.0972212	0.28443	0	0.102989	0	0	0	0	0	0.099573	0.0658516	0.0940243	0	0.399205	0	0	0.222262	0	0.148688	0	0.247976	0	0.089354	0.0638291	0.367364	0	0	0	0	0.0503498	0.0571657	0.13604	0.12563	0	0
blaCTX-M_clust3	0	0	0.262151	0	0	0	0	0	0	0	0	0	0	0.240888	0	0	0	0	0	0	0	0	0	0	0	0.0940243	0	0	0	0	0	0	0	0	0	0	0	0.0638291	0	0.0863402	0	0	0	0	0.40016	0	0	0	0
blaCTX-M_clust4	0	0	0	0	0	0	0	0	0	0	0	0	0	0	0.0972212	0	0	0	0	0	0	0	0	0	0	0.0940243	0	0	0	0	0.148175	0	0	0	0	0	0	0	0	0.0863402	0	0	0	0	0.228663	0	0	0	0
blaCTX-M_clust5	0	0	0.0655376	0	0	0	0	0	0	0	0.0338589	0	0	0	0	0	0	0	0	0	0	0	0	0	0	0	0	0	0	0	0	0	0	0	0	0	0	0	0.367364	0	0	0	0	0	0	0	0	0	0
blaCTX-M_clust7	0	0	0	0	0	0.166403	0.15218	0	0	0	0	0	0	0	0	0	0	0	0	0	0	0	0	0	0	0	0	0	0	0	0	0	0	0	0	0	0	0	0	0	0	0	0	0	0.0573621	0.0680198	0	0	0
blaDES-1	0	0	0.117766	0.0485121	0	0	0.683641	0.899151	0.0871635	0	0.0912627	0	0	0	0.174699	1.0222	0.0710192	0	0.336121	0	0	0	0	0.536775	0.0591651	0.0844772	0	0	0	0	0.465953	0.0453476	0	0	0.222797	0	0	0	2.31044	0	0	0.17194	0	0	0.205445	0.0611132	0	0	0
blaDHA_MOR	0	0	0.302163	0.0414906	0	0	0	0.128168	0	0	0.0260179	0	0.0704462	0.185103	0.522948	0	0	0	0	0	0	0	0.184453	0	0	0	0	0	0.148066	0	0.853955	0	1.54244	0	0	0	0.0686615	0.0980952	0.423435	0.331728	0	0	0	0	0.175709	0.104536	0	0	0
blaEBR-1	0	7.40224	1.62178	1.33614	1.65914	0.205889	0	0	0	0.35101	0.502718	0.943679	0.567152	0.298047	0	0.351922	1.85824	0.254854	0.231439	0.139942	0.158617	2.31781	0	0.0616002	0	1.51236	0	0	0.238411	0	0.0916675	0.874286	8.18666	0.158356	0.306818	0.452159	2.43225	0.3159	0	0	0.0892944	0	0.483381	0.498378	0.424382	0.0841601	0.155441	0	0.352746
blaERP-1	0	0	0	0	0	0	0	0	0	0	0	0	0	0	0	0	0	0	0	0	0	0	0	0	0	0	0	0	0	0	0	0	0	0	0	0	0	0	0	0.0857528	0	0	0	0	0	0	0	0	0
blaFONA_clust	0	0	0	0	0	0	0	0	0.287109	0.839579	0.200408	0.501595	0	0	0	0	0	0	0	0.0557877	0	0.0543524	0	0.147341	0.194885	0	0	0	0	0	0	0.199162	0	0.0631286	0	0	0	0	0	0	0	0	0	0	0	0.134201	0	0	0
blaFOX_clust	0.223392	0.0518315	0	0.246994	0.387785	0	0	0.254329	0.0739638	0.432577	0	0.290742	0	0.367306	0	0	0.120529	0.078519	0.641745	0.172461	0.293213	0	0	0.531403	0.100411	0.143369	0.151306	0	0.51417	0	0	0.0769607	1.02024	0.292732	0.189057	0.668675	0.681237	0	0	0	0	0.145902	0.119141	0.345481	1.87408	0.0518584	0	0.758795	0
blaGES_clust	1.74004	18.8175	11.4955	2.79197	5.15701	23.3669	21.6012	9.132	1.37706	0.862901	0.583596	1.4177	3.25325	17.0963	15.5743	2.30704	4.48802	4.80329	1.32756	1.3761	1.94966	1.11724	11.682	3.18011	8.34577	12.2023	0.160973	6.07124	6.34934	3.37452	18.4786	0.255868	17.4874	30.8839	15.0852	4.22392	4.89213	12.296	27.5625	1.0067	10.7563	4.85075	4.23831	7.50422	33.1529	17.448	12.228	0.72078	1.08396
blaGOB-7	0	0	0	0	0	0	0	0	0	0	0	0	0	0	0	0	0	0	0	0	0	0	0	0	0	0.108949	0	0	0	0	0	0	0	0	0	0	0	0	0	0	0	0	0	0	0	0	0	0	0
blaGOB_clust1	0	0	0	0	0	0	0.939852	0	0	0	0	0	0	0	0	0	0	0	0	0.0567462	0	0	0	0	0	0	0	0	0	0	0	0	0	0	0	0	0	0	0	0	0	0	0	0	0	0	0	0	0
blaGOB_clust2	0	0	0	0	0	0	0	0	0	0	0	0	0	0	0	0	0	0	0	0	0	0	0	0	0	0	0	0	0	0	0	0	0	0	0	0	0	0	0	0	0	0	0	0	0	0	0	0	0
blaHERA_clust	0	0	0	0	0	0.0834875	0	0	0	0	0	0	0	0	0	0	0	0	0	0	0	0	0	0	0	0	0	0	0	0	0	0	0	0	0	0	0	0	0	0	0	0	0	0	0	0.0682535	0	0	0
blaIMP_clust1	0	0.0803703	0.0774777	0.0638317	0	0	0	0.197182	0	0	0	0	0	0	0	0	0	0	0	0	0	0	0	0.353142	0	0	0	0	0	0	0	0	0	0	0	0	0	0	0	0.0510351	0	0	0	0	0	0	0	0.672339	0
blaIMP_clust4	0	0	0	0.0638317	0	0.0983598	0	0	0	0	0	0	0	0	0	0	0	0	0	0	0.151553	0	0	0	0	0	0	0	0	0	0	0	0	0	0	0	0	0	0	0	0.0853177	0	0	0	0	0	0	0.168085	0
blaIMP_clust5	0	0	0	0	0	0	0	0	0	0	0	0	0	0	0	0	0	0	0	0	0	0	0	0	0	0	0	0	0	0	0	0	0	0	0	0	0	0	0	0	0	0	0	0	0	0	0	0	0
blaIMP_clust6	0	0	0	0.127151	0	0	0	0	0	0	0	0	0	0	0	0	0	0	0	0	0	0	0	0	0	0	0	0	0.112982	0	0	0	0	0	0	0.0857104	0	0	0	0	0	0	0	0.177134	0	0	0	1.50061	0
blaIND-9	0	0	0	0	0	0	0	0	0	0	0	0	0	0.58616	0	0	0	0	0	0	0	0	0	0	0	0	0	0	0	0	0	0	0	0	0	0	0	0	0	0	0	0	0	0	0	0	0	0	0
blaIND_clust1	0	0	0	0	0.112517	0	0	0	0	0	0	0	0	0	0	0	0	0	0	0	0	0	0	0	0	0	0	0	0	0	0	0	0	0	0	0	0	0	0	0	0	0	0	0	0	0	0	0	0
blaJOHN-1	0	0	0	0	0	0	0	0	0	0	0	0	0	0	0	0	0	0	0	0	0	0.775341	0	0	0	0	0.139639	0	0	0	0	0	0	0	0	0	0	0	0	0	0	0	0	0	0	0	0	0	0
blaKPC_clust	0	0	0.914311	0	0.0459251	4.477	0.151145	0	0	0	0.0674874	0.126252	0	0	0	0	0	0	0	0	0	0	1.43827	0.296687	0	0	0	0	0.0956886	0	0	0	0	0	0	0.0725915	0.266846	0	0	0	0	0	0.038802	0.0500073	0	0.0675571	0	0	0
blaL1	0	0	0.0659896	0.054367	0.0465586	0	0	0	0.195366	0	0.0340924	0	0	0	0	0	0	0	0	0.0569419	0	0	0	0.0501299	0	0	0	0	0	0	0	0	0	0	0	0.0735927	0	0	0	0	0	0	0	0.152091	0	0	0	0	0
blaLEN_clust	0.0464742	0	0.266718	0.0599484	0	0.0923759	0.168961	0.524587	0.101172	0	0.137795	0.141133	0	0.496296	0.21155	0.289385	0	0.22869	0	0.243379	0	0	0.244224	0.153228	0	0.38265	0	0.812319	0	1.69314	0.226134	0.0537882	0	0	0.252296	0	0	0.271853	0	0.0439222	0	0	0	0.107129	0.174485	0.484434	0.255638	0	0
blaMAL_blaCKO	0	0	0	0	0	0	0	0	0	0	0.065693	0	0	0	0	0	0	0	0	0	0	0	0	0	0	0	0	0	0	0	0	0	0	0	0	0	0	0	0	0	0	0	0.0378996	0	0	0	0	0	0
blaMIR_clust	0	0.0519672	0.150291	0.0825468	0	0.254397	0.232653	1.65747	0.222472	0	0.232935	0.194335	0	0.552402	0.743157	0.217417	0	0.0787245	0.0714917	0.0432282	0.195987	0	0.183488	0.0761134	0.15101	0.215616	0	0.305151	0	0	1.64234	0	0.170485	0	1.13731	0	0	0.195163	0	0	0	0	0	0.0769746	0.218487	1.45584	0.288095	0	0.0544818
blaMOX_clust	0.03183	0.103393	0.0996718	0	0.0703228	0.0632679	0.347161	0.507334	0.0737712	0	0.0514937	0.0966616	0.0697124	0.7327	0.147857	0	0	0	0	0.043003	0	0	0.547596	0.151434	0	0	0	0	0	0	0.394361	0	0.734921	0.194646	0.942825	0.0555778	0.339731	0.0970734	0.139675	0.0328273	0.0548788	0	0	0	1.99961	0.15517	0.0955315	0	0
blaNDM_clust	0	0	0	0	0	0	0	0	0	0	0	0	0	0	0	0	0	0	0	0	0	0	0	0	0	0	0.0427678	0	0	0	0	0	0	0	0	0	0	0.0687752	0	0	0	0	0	0.108503	0	0	0	0	0
blaNPS_LCR_clust	0.280982	0.228178	0.879862	0.181223	0.31039	0.186168	1.36204	3.3589	5.20977	0	0.227283	0.426644	3.17953	1.61699	9.78917	0	0.884339	0.921771	5.23177	1.64499	1.57766	0.246564	1.34276	2.89639	2.79957	0.52596	0.0888127	39.3025	1.18566	0	0.911758	0.62114	3.74283	0.0715941	4.99372	1.8807	0.899702	2.57077	1.23299	0.0482976	2.98743	2.14102	0.131124	1.07027	4.1571	0.380494	30.6403	0.954412	0.239219
blaOCH_clust	0.0312602	0	0.0489437	0	0.0345319	0	0	0	0	0	0.0252859	0	0.205393	0	0	0	0	0.153825	0	0	0	0	0	0	0	0	0	0	0	1.24279	0	0	0	0	0	0	0	0	0	0	0	0	0	0	0.170766	0.0507974	0.187642	0	0
blaOKP_clust	0	0	0	0.219741	0.0983836	0.338604	0	0.678802	0.0987043	0	0.206693	0.517325	0.0932738	0.501797	0.103608	0	0	0.419133	0.0951562	0	0	0.0560569	0.488448	0	0.0669988	1.05229	0	0.406159	0.0980225	0	1.35681	0.102704	0.151278	0	0	0	0.0909107	0	0.373764	0.0460061	0.0734267	0.389412	0	0	0.34897	2.64292	0.511276	0	0.145032
blaOXA-12	0.0461235	0	0	0	0.101902	0	0	0	0	0	0	0	0	0	0.107127	0	0	0	0.412224	0.124628	0.141258	0	0	0	0	0	0.0437361	0	0.10616	0	0.081636	0.055615	0.0819186	0	0	0.241606	0.098458	0	0	0	0	0	0	0	0.503921	0	0	0.313335	0
blaOXA-18	0	0	0	0	0	0	0	0	0	0	0	0.403457	0	0	0	0	0	0	0	0	0	0	0	0.0526727	0	0.099475	0	0	0	0	0	0	0	0	0	0	0	0	0	0	0	0	0	0	0	0.143926	0	0	0.226218
blaOXA-198	0.139423	0	0	0	0.0513383	0	0	0	0	0	0	0	0	0	0	0	0	0	0.623038	0.125575	0	0	0	0.110553	1.24292	0	0	0	0.320902	1.84765	0	0.0560379	0.0825416	0	0	0	0.0992067	0	0	0	0.480764	0	0	0	0	0.15104	0	1.89431	0
blaOXA-209	0.622248	1.01062	0.208767	0.401327	0.981962	0.17669	0.323176	4.60474	1.64818	0.301231	2.22902	1.34975	0.584063	2.04623	1.44524	1.51006	2.68582	1.09356	1.58894	1.44115	0.952853	24.0447	2.03905	0.845827	0.839069	1.19804	0.210728	13.5642	1.6368	0	1.02268	0.643111	0.947277	2.03848	0.263305	2.79385	1.13853	0.542199	0	0.0458388	1.76251	1.21921	0.0414829	0.855397	0.303498	0.650022	0.666983	0.905823	1.36224
blaOXA-22	0	0	0	0	0	0.088345	0	0	0	0	0.431424	0.134975	0	0	0	0	0	0	0	0	0	0	0	0	0	0	0	0	0	0	0	0	0	0	0	0	0.0948777	0	0	0	0.0766308	0	0	0	0	0	0	0.150971	0
blaOXA-29	0	0	0	0	0	0	0	0	0	0	0	0	0.100261	0	0	0	0	0	0	0	0	0	0	0	0	0	0	0	0	0	0	0	0	0	0	0	0	0	0	0	0	0	0	0	0	0	0	0	0
blaOXA-347	0.533355	0.649684	0.0695891	0.573325	0.687374	0.17669	2.10064	1.23974	2.06023	0.301231	0.611184	1.0798	0.194688	20.9739	23.5367	1.81208	0.503591	0.437422	0.695159	0.600478	1.76958	0.877545	8.66595	1.95598	0.629302	0.698857	0.168583	384.038	0.409199	5.30107	10.6988	0.375148	2.44713	0.611544	0.263305	5.04445	3.03609	2.57544	1.17022	0.36671	1.14946	2.43843	0.248897	1.01578	0.789094	2.02229	14.0066	2.41553	0.22704
blaOXA-372	0.0473749	0.153887	0.370872	0	0	0	0.68894	0.755101	0.219598	0	0.306567	0	0.207516	0.817897	0.550167	0	0	0.466245	0.105852	0.320022	0.145091	0.0623578	1.63005	6.02918	0.372648	0.532076	0.0449227	5.42176	0.545202	0	0.251553	0.0571239	0.0841412	0	0	0.165441	0	0.577925	0.415776	0.0977184	0.0816801	0	0.0442162	0.284925	0.452894	0.461902	0.426559	0.804591	0
blaOXA-45	0	0	0	0	0	0	0	0.367578	0	0	0	0	0	0.265431	0	0	0	0	0	0	0	0	0	0	0	0	0	0	0.10616	0	0.163272	0	0	0	0	0	0	0	0	0	0	0	0	0	0	0.1499	0	0	0
blaOXA-50	0	0	0	0	0	0	0	0	0	0	0	0	0	0	0	0	0	0	0	0	0	0	0	0	0	0	0	0	0	0	0	0	0	0	0	0	0	0	0	0	0.0801273	0	0	0	0	0	0	0	0
blaOXA-53	0	0	0	0	0	0	0.161002	0	0.102638	0	0.0358217	0	0	0	0.205715	0	0	0	0	0	0	0	0.507915	0	0	0	0	0	0	0	0.0783824	0	0	0	0	0	0	0	0.58299	0.0456727	0	0	0	0.0532686	0	0.071963	0.132913	0	0
blaOXA-54	0	0	0	0	0	0	0.167055	0	0	0	0	0	0	0	0	0	0	0	0	0	0	0	0	0	0	0	0	0	0	0	0	0	0	0	0	0	0	0	0	0	0	0	0	0	0	0	0	0	0
blaOXA-60	0	0	0	0	0	0	0	0	0	0	0.25444	0	0	0	0	0	0	0	0	0	0	0	0	0	0	0	0	0	0	0	0	0	0	0	0	0	0	0	0	0	0	0	0	0	0	0	0	0	0
blaOXA-61	0	0	0	0	0	0	0	0	0	0	0	0	0	0	0	0	0	0	0	0	0	0	0	0	0	0	0	0	0	0	0	0	0	0	0	0	0	0	0	0	0	0	0	0	0	0	0	0	0
blaOXA-85	0.0479322	0	0	0.0618292	0	0	0	0	2.11072	0.324857	2.09367	7.27805	0.104979	0	0.111328	0.3257	0	0.117932	0.107097	0	0	1.32492	0	0.114021	0	0	0	0	0	0	0	0.057796	0.255393	0	0	0	0	0	0.420668	0	0.0826411	0	0	0	0.196381	1.09045	0	0	0
blaOXA-9	0.130958	0.212694	0.136693	0.112617	0.0482214	2.34272	1.90443	0.521829	0	0.295852	0.14124	0.397693	0.191211	0.753634	0.405551	0.29662	0.082433	0	0	0.0589756	0.133691	0	1.00132	0.519202	0.206021	0.0980539	0	0.416313	0.401892	0	0.231788	0	0.852832	0	0	0.381105	0.27955	0.133129	1.34088	0.135061	0	0	0.0407421	0.105015	0.298078	0.0709349	0	1.48275	0.0743287
blaOXA_clust1	3.79478	0.644993	2.14169	0.683022	2.82713	9.12154	350.199	4.04402	0.920409	0.897167	0.820925	1.072	4.83205	11.4269	12.2983	1.49916	1.08324	2.38845	13.4084	2.32496	2.16222	1.45201	8.35034	16.1121	13.5364	1.78409	0.376572	30.2992	4.77338	1.75426	7.41944	1.64938	12.3824	1.28171	5.75089	4.93098	11.1147	14.5337	22.2673	0.682617	9.96616	4.43817	1.35905	3.29073	3.67594	6.8835	8.07844	5.54558	4.58316
blaOXA_clust10	0	0	0	0	0	0	0.161002	0.352928	0	0	0	0	0	0	0	0	0	0	0	0	0	0	0.761873	0	0	0	0	0	0	0	0	0	0	0	0	0	0	0	0	0	0	0	0.206663	0	0	0	0.132913	0	0
blaOXA_clust11	0.0882507	0.286664	0.138173	0	0.0974872	0.175414	0.481263	0	0	0	0	0	0	0	0	0	0	0	0	0	0	0.116161	0	0	0.0694175	0	0	0	0	0	0.156199	0.159617	0	0	0	0	0.0941926	0.0672855	0	0	0	0	0	0	0	0	0	0	0.0751337
blaOXA_clust12	0.0882507	0.143332	0.0690866	0.284593	0	0	0	0	0	0	0	0	0.193282	0	0.614916	0	0.416629	0	0.295774	0.0596143	0.135139	0.174242	0	0	0.0694175	0	0.376572	0	0.101561	0	0.0780994	0.106411	0.15674	0.0674587	0.261404	0	0	0.0672855	0	0	0	0.201735	0.9884	0	0.361568	0.0717032	0.132433	0	0
blaOXA_clust13	0	0	0	0	0	0.528149	0	0	0	0	0.0358217	0	0	0	0	0	0	0	0	0	0.678143	0	0.253958	0.158018	0.069669	0.099475	0	0	0	0	0	0	0.157308	0	0	0	0.0945339	0.270117	0	0	0	0	0	0.0532686	0.181439	0	0	0	0
blaOXA_clust15	3.57068	7.06325	4.22877	2.06676	7.28197	9.0992	823.326	35.5704	4.35001	3.72308	1.5182	1.11215	5.41407	7.37639	51.9926	1.24425	3.45786	15.0927	11.9672	6.55578	6.44922	0.482047	17.8512	17.4234	9.57832	5.75837	0.607719	38.8559	15.9101	5.4599	3.48405	4.91266	19.188	94.76	13.8309	11.2704	3.51794	15.427	25.7127	0.377698	15.7064	11.9296	3.03353	6.71783	13.2539	7.81081	39.5693	5.1313	3.81944
blaOXA_clust16	0.0459501	0.0746295	0	0	0	0.0913341	0	0	0	0	0.0371684	0	0	0	0	0	0.0867716	0	0.102669	0	0	0	0	0.0546529	0	0	0	0	0	0	0	0	0	0	0	0	0	0	0	0.189559	0	0	0.0428864	0	0.125507	0	0.41373	0	0
blaOXA_clust17	0	0	0	0	0	0	0	0	0	0	0	0	0	0.256712	0	0	0	0	0	0	0	0	0	0	0	0	0	0	0	0	0	0	0	0	0	0	0.0952239	0.204067	0	0	0	0	0	0	0	0.0724882	0	0	0
blaOXA_clust18	0.182429	0.666653	0.42844	2.17671	1.36027	5.98306	2.48713	2.18078	0.422808	4.63648	0.36891	1.8005	9.18955	6.56149	4.44896	0.929703	4.56458	2.8053	13.0435	4.99092	5.58709	0.240124	1.83077	2.71225	0.717487	1.43422	0.302726	23.9225	4.19887	1.81318	0.807221	0.879879	1.53903	1.95227	0.540365	18.5547	1.07091	0.695451	3.40223	0.0470361	5.66153	2.0851	0.425664	0.822881	1.18341	1.85278	6.29652	15.9561	2.17439
blaOXA_clust19	0	0	0.0695891	0.0573325	0.0490981	0	0.161588	0.354211	0.103011	0	0.107856	0	0.0973439	0	0.309694	0	0	0	0	0	0	0	0	0	0	0	0	0	0	0	0.236002	0	0	0	0	0	0.0948777	0.0677749	0	0	0	0	0	0	0	0.216674	0	0	0
blaOXA_clust20	11.8312	1.41292	1.02155	4.54477	11.2917	16.6865	1.2651	7.9729	0.806495	2.06359	0.879608	0.528371	2.28637	1.25159	29.3989	0	4.02484	3.21062	2.33251	2.58569	3.06395	2.74818	6.73484	3.3628	4.85849	1.17246	2.10353	14.5191	3.70427	1.72929	0.230963	11.119	20.6269	0.731482	5.66903	3.72154	9.74944	11.8727	8.78013	0.26916	8.77437	4.17613	16.523	7.69116	9.08873	1.69638	4.96084	1.18198	2.8885
blaOXA_clust21	7.58312	33.5474	38.2629	3.91671	8.90399	82.1278	30.4389	287.69	16.2159	9.33398	17.4304	8.25342	16.792	23.5469	159.652	7.49679	15.5393	24.4453	17.7705	9.14471	14.5053	3.20953	58.5971	27.6615	53.8618	13.8637	0.737944	112.39	19.0632	7.27987	40.3622	5.82245	40.7971	8.02824	84.9468	21.8864	20.9903	82.9927	36.3098	4.17727	18.6203	28.7925	8.14446	15.4429	24.8117	82.4476	95.025	10.7774	3.99887
blaOXA_clust3	0.624519	0.579605	0.139686	0.34525	0	0.177335	0	0	0.206775	0.30233	0	0	0.390797	0.256712	0	0.60623	0.505429	0.109755	0.0996709	0.060267	0.409856	0.117433	0	0.0530571	0.561421	0.100201	1.60738	0	0	0	0	0.322729	0.0792279	0	0.792799	0	0.0952239	0.0680222	0.195749	0.0460061	0	0.815775	5.49572	0.21463	1.82763	0	0	0.151522	0
blaOXA_clust4	0	0	0	0	0	0	0	0	0	0	0	0	0	0	0	0	0	0	0	0	0	0	0	0	0	0	0	0	0	0	0	0	0	0	0	0	0	0	0	0	0	0	0	0	0	0	0	0	0
blaOXA_clust5	0	0	0	0	0.0489202	0.440124	0	0	0	0	0	0	0	0	0	0	0	0	0	0	0	0.058291	0.761873	0	0	0	0	0	0	0	0	0	0	0	0	0.0773257	0	0	0	0	0	0	0	0	0	0	0	0	0
blaOXA_clust6	2.50907	7.07327	3.33842	0.461221	4.67822	4.71014	21.4282	22.5186	17.3904	5.12456	2.78181	5.26483	3.51771	4.58734	23.9048	12.7555	2.19057	8.44028	6.7	3.61143	3.40074	1.76437	58.3466	17.4608	5.81285	5.51252	0.545909	52.3984	10.5581	0	4.94388	1.49516	11.3931	4.64329	11.3759	3.6794	3.99579	14.3887	16.5989	1.0048	8.99059	7.12566	2.09186	7.10584	3.2659	3.54017	52.9178	3.02659	2.05062
blaOXA_clust7	1.96845	0.4461	0.215022	0.885755	2.88245	4.36762	0.832147	0.182412	0.318294	0.310256	0.185146	0.417057	0.902345	0.263443	0.212649	0	0.51868	1.46422	10.433	2.28834	1.6824	0.0602559	0	2.66796	3.52885	0.616969	0.56431	0	4.10923	1.81997	0	0.827976	6.91093	2.72942	0.542389	6.55444	1.07492	0.279222	0	0	3.47278	2.72078	1.02542	3.19372	3.12591	0	0.274787	2.17692	0.857425
blaOXA_clust8	117.916	73.3421	10.2992	35.3168	48.8035	6.44918	4.0397	7.61554	16.5848	27.1108	14.1291	12.1477	10.1238	10.2312	1.75493	2.71811	44.4839	13.6694	7.64675	15.012	13.2038	42.2391	3.31345	16.4408	15.7325	5.19151	78.8967	3.39106	24.0405	8.83511	0	85.4266	32.2864	33.9746	19.2213	36.0872	25.7118	12.1317	0.975184	2.842	27.0507	19.101	170.619	41.4868	66.466	11.4837	2.40114	1.35874	24.4447
blaOXA_clust9	0	0	0	0	0	0	0.324355	0	0	0	0	0	0.0976992	0	0	0	0.0842381	0.109755	0	0	0	0	0	0	0	0.100201	0	0	0.102673	0	0	0	0	0	0	0	0	0	0	0.0460061	0	0	0.0416343	0	0	0	0	0	0
blaOXY-2	0	0	0.0657629	0	0	0	0	0	0	0	0.0340924	0	0	0	0	0	0	0	0	0.0569419	0	0	0	0	0	0	0	0	0	0	0	0	0.149456	0.0642132	0	0	0	0	0	0	0	0	0	0	0.0573621	0	0.252124	0	0
blaOXY-3	0	0	0	0.0545551	0	0	0	0	0.0980212	0	0.0342104	0	0	0	0	0	0	0	0	0	0	0	0	0.15091	0	0	0	0	0	0	0	0	0	0	0	0	0	0	0	0	0	0	0	0	0.0577591	0	0	0	0.072014
blaOXY_clust1	0.251296	0.272639	0.394127	0.107989	0.231835	0.166689	0	0.835692	0.874128	0.283693	0.881727	0	0.183983	0.724324	0	0	0.158362	0.102989	1.31195	0.16985	0.128637	0.055097	0	0.398805	0.263859	0.0943474	0.039692	0	0.0966751	0	0	0.151417	0.372231	0	0.497656	0.0735927	0.268676	0.0640484	0.183682	0.0431701	0.0724174	0.384059	0.0390678	0.100873	0.286812	0.0682535	0	0.142181	0.143038
blaPAO	0	0	0	0	0	0	0	0	0	0	0	0	0	0	0	0	0	0	0	0	0	0	0	0	0	0	0	0	0	0	0	0	0	0	0	0	0	0	0	0	0	0.140403	0	0	0	0	0	0	0
blaPER-2	0	0	0	0	0	0	0.143808	0	0	0	0	0	0	0	0	0	0	0	0	0	0	0	0	0	0	0	0.0375083	0	0	0	0	0	0	0	0	0	0	0	0	0	0.068199	0	0	0	0	0	0	0	0
blaPER-6	0.0791115	0	0	0	0	0	0	0	0	0	0	0	0	0	0	0	0	0	0	0.0534406	0	0	0	0	0	0	0	0	0	0	0	0	0	0	0	0	0	0	0	0	0	0	0	0.0951595	0.0540206	0	0	0	0
blaPER_clust1	0.514395	0	0	0.0510241	0.0436957	0	0	0	0	0	0	0	0	1.13817	0	0	0.373644	0	0	0	0	0	0	0.0940949	0.0622287	0	0	0	0	0	0	0.23853	0.210762	0.0604727	0	0.345338	0.168967	0.180952	0	0	1.02306	0	0.66481	0.333212	0.1081	0	0	0	0.0673529
blaPME-1	0	0	0	0	0	0	0	0	0	0	0	0	0	0	0	0	0	0	0	0	0	0	0	0	0	0	0	0	0	0	0.139571	0	0	0.0602776	0	0	0	0	0	0	0.203937	0	0	0	0	0	0	0	0
blaRAHN-1	0	0	0	0	0	0	0	0	0	0	0.267211	0	0	0	0	0	0	0	0	0	0	0.434819	0	0	0	0	0	0	0	0	0	0	0	0	0	0	0	0	0	0.511041	0	0	0	0	0.0563932	0	0	0	0
blaRAHN-2	0.165172	0.0670657	0	0.10653	0	0	0	0	0	0	0	0	0	0	0	0	0	0	0	0	0	0.434819	0	0	0	0	0	0	0	0	0	0	0	0	0	0	0	0	0	1.6183	0	0.377572	0	0	0	0	0	0	0
blaROB-1	0	0	0	0	0	2.69943	0	0	0	0	0	0	0	0	3.33984	0	0	0	0	0	0	0	0	0	0	0.0897226	0	0	0	0	0	0	0.0709426	0	0	0	0	0.121818	0.175278	0	0	0	0	0	0	0	1.19883	0	0
blaSED1	0	0	0	0	0	0	0	0.164541	0.0957032	0	0	0	0	0	0	0	0	0	0	0	0	0	0	0	0	0	0	0	0	0	0	0	0	0	0	0	0	0	0	0	0	0	0	0	0	0	0	0	0
blaSHV_clust	0.0425879	0.207507	0.733707	0.604098	0.141136	0.253953	1.08117	2.37581	0.296113	0	0.618585	0.388446	0.466369	0	1.28693	0.289385	0.241267	1.0482	0.856739	0.230149	0.13043	0	0.732672	0.152139	0.334994	0.574309	0	0	0	0	4.37193	0.102704	0.605378	0.0651082	1.00918	0.37181	0.454553	0.389646	1.12195	0.746677	0.146853	0.389412	0	0.102633	0.581414	1.86877	1.40646	0.289316	0.435095
blaTEM_clust	0.894345	1.17587	2.80054	1.26351	0.564707	53.675	3.09663	9.16501	1.28316	1.44318	1.65378	0.775987	0.652916	2.94101	15.3332	10.1285	1.12591	1.15262	0.570937	0.690446	1.82648	1.73796	9.52473	2.68465	2.47896	1.14795	0.282684	1.62748	0.490112	6.77848	5.72979	0.667573	2.79891	0.390649	11.3581	0.297448	3.09255	3.50704	8.97033	2.41572	0.734267	3.69941	0.755219	1.48594	12.5051	4.42959	6.39095	0.433975	0.435095
blaTLA-1	0	0	0	0	0	14.9626	14.389	0	0.179861	0	0	0	0	0.893196	0.0901226	0.527324	0	0.0954691	0	0	0.118836	0	6.23042	0.276908	0	0	0.0367939	0.370056	0.178619	0	1.09885	0	0	0	0.22987	0.067752	0	0.0591685	0.34054	0	0	0.177399	0	0.0933469	0.0529917	0	0	0	0
blaVEB_clust	1.50747	0.0661715	1.02064	0.157664	1.08016	0	47.6953	20.618	0.566563	0.552256	0.296604	0.247454	0.356928	48.7685	1.79794	1.38422	0.153875	1.60388	0.182066	0.110088	0.374335	0.268139	47.8964	0.533047	4.87126	0.457585	0.0386335	2.71991	1.21907	3.23954	73.1935	0.14738	4.84822	0.124574	3.37908	1.77849	7.21861	6.64758	39.69	0.882397	0.28098	1.11761	0.418286	1.42121	1.05718	3.77374	2.07876	2.35262	0.0693735
blaVIM_clust	0.183112	0	0	0	0	0	0	0	0.106098	0	0	0	0	0	0	0	0	0.225264	0	0	0	0	0	0.272241	0	0	0	0	0.21073	0	0	0	0	0	0	0	0	0.139611	0	0	0	0.209291	0	0.66077	0	0	0.137394	0	0
blaZ_clust	0	0	0	0	0	0.086152	0	0	0	0	0	0	0	0	0	0	0	0	0	0	0	0	0.248554	0	0	0	0	0	0	0	0	0	0	0.0662626	0	0	0	0	0	0	0	0	0	0	0	0.0704318	0	0	0
blaZEG-1	0	0	0	0	0	0	0	0	0	0	0	0	0	0	0	0	0	0	0	0	0	0	0	0	0	0	0	0	0	0	0	0	0	0	0	0	0	0	0	0	0	0	0	0	0.0494345	0	0	0	0
cat(pC194)	0.225304	0	0	0	0	0	0	0	0.130544	0	0.956787	0.342102	0.123362	0	1.56988	0	0.21273	0	1.13267	1.44585	2.07006	0	0	0	0.886113	3.03651	0.106821	0	0.388928	0	0.0996937	0	0	0.0861108	0	0	2.88568	0	0	0	0.0971128	7.72543	0.841127	0.474263	0	0	0.338102	0	0.191816
cat(pC221)	0.0565867	0	0	0	0	0	0	0	0	0	0	0	0	0	0	0	0	0	0	0	0	0	0	0	0	0	0	0	0	0	0	0	0	0	0	0	0	0	0	0	0.0975624	0	0	0	0	0	0	0	0
cat_1	0	0	0	0	0	0	0	0	0	0	0	0	0	0	0	0	0	0	0	0	0	0	0	0	0	0	0	0	0	0	0	0	0	0	0	0	0	0	0	0	0	0	0	0	0	0	0	0	0
cat_2	0.587631	0	0.0920048	1.6676	0.19474	0.350407	5.34094	0.468308	0.136193	0.398262	0.332729	0.178452	0.772199	1.01451	2.18374	2.39577	0.776773	1.15665	0.919081	1.03207	0.719875	0.0773477	6.06568	1.74731	0.277336	1.45195	0	0	0.270504	0	0.208015	0.425134	0.208735	0.0898368	0.34812	2.0521	1.25439	0.627243	4.6415	0.0606042	3.14076	2.68657	0.274226	1.20162	0.240755	0.859404	4.05641	0.798402	0.300174
cat_3	0	0	0	0	0	0	0	0	0	0	0.0455613	0.171051	0	0	0.130823	0	0	0	0	0.0760975	0	0	0.323006	0	0.177223	0	0	0	0	0	0	0.0679169	0.100039	0	0	0	0	0	7.66216	0	0	0	0	0	0	0	0.169051	0	0
cat_clust	0.113173	0.0919049	0.0885972	0	0	0.112476	0	0	0	0	0	0	0	0.325644	0.131429	0	0	0	0	0.0764498	0	0	0	0	0.356086	0.381321	0	0	0	0	0	0	0	0	0	0.19761	0.120793	0.0862874	0.496621	0	0	0	0.0528138	0.0680655	0	0.183905	0.339667	0	0
catA1	0.222231	0	0	0.214997	0.245491	3.31294	2.42382	0.885528	0.128764	0	0.08988	0.337437	0.12168	0.319724	1.41943	1.13255	0.104915	0.136694	0	0.15012	0.170152	0	0.637202	0.264321	0.87403	0.374388	0.263411	4.23883	0.25575	0	0.0983342	0.133982	0.493374	0	0	0.194017	0.237194	0.423593	0.243796	0.229194	0.0957885	0.508005	0.155561	0.267312	0.758744	0.270842	4.83563	0.188713	0
catA2	0	0	0	0	0	0	0	0	0.132374	0	0	0.173449	0	0	0.132657	0	0	0	0	0	0	0.0751791	0	0	0	0	0.108318	0	0	0	0	0	0	0	0	0	0	0.0870939	0.250631	0	0	0.261124	0	0.0687016	0	0.278436	0.342842	0.194004	0
catA3	0	0	0	0	0	0	0	0	0	0	0	0	0	0	0	0	0	0	0	0	0	0	0	0	0	0	0.108318	0	0	0	0	0	0	0	0	0	0	0	0	0	0	0	0	0	0	0	0	0	0
catB1	0.0582034	0	0.182257	0	0	0	0	0	0	0.394469	0	0	0	0	0	0	0	0	0	0	0	0	0	0	0.091565	0.130739	0	0	0	0	0	0	0	0	0	0	0	0	0	0	0.2007	0	0	0	0.0794875	0	0	0	0
catB2	0.115855	0	0	0	0.127981	0	0.2106	1.38495	0	0	0.0937137	0.175915	0	1.00008	1.07635	0	0.21878	0.427575	0.388291	0	0	0	0	0.137798	1.36697	0	0	2.20982	0.266658	2.30299	0	0	0.102884	0	0.34317	0.303439	0	2.56163	1.77936	0	0	0	0.324392	0.348392	0.632886	0.0941317	4.1726	0	0.0986353
catB3	0.521348	0.658579	2.08602	0.224167	1.3438	3.56939	4.63321	6.69392	0.134257	0.392599	0.187427	0.175915	0.38061	15.668	30.1377	1.18086	0.656339	1.28272	0.517722	0.313046	0.35482	0.38124	4.98286	5.23631	7.56388	0.650595	0.329575	10.4966	0.399987	0	7.07447	0.209545	4.01246	0.0885595	4.80438	0.505732	5.81182	7.50823	56.9396	0.537682	0.998743	1.32418	0.378457	1.6026	3.87643	1.97676	28.5127	1.5741	0.197271
catB7	0	0	0	0	0	0	0	0	0	0	0	0	0	0	0	0	0	0	0	0	0	0	0	0	0	0	0	0	0	0	0	0	0	0	0	0	0	0	0	0	0	0	0	0	0	0	0	0	0
catB8	0	0.0940827	0.54418	0	0.0639904	0.115142	1.6848	6.92474	0	0	0.0937137	0	0	4.33369	2.69086	0	0.10939	0.28505	0.258861	0.0782614	0	0	0.332191	0.206697	0.637918	0.390357	0.164788	7.1819	0	4.60598	2.25563	0	0.205767	0	0.34317	0.101146	0.989246	0.618325	9.6594	0.179227	0	0	0.108131	0	0.553775	1.41197	3.12945	0	0
catP	0	0	0	0.1516	0	0.116802	0.427276	0	0.544772	0	0.0475327	0	0.1287	0.338169	0.409451	0	0.332903	0	0.131297	0	1.07981	0	0	0.0698926	0.0924455	0.263991	0	0	0.270504	0	0.208015	0.283422	0	0	0	0.410421	0.125439	0	0.773583	0.0606042	0	0	0.0548451	0.141367	0	0.763915	0.352732	0	0
catQ	0.50002	0.541403	2.00069	0.143331	1.16608	1.98776	40.397	5.31317	0.772585	0.753077	0.6741	0.168718	0.730079	7.35364	39.8731	7.55032	0.734403	2.73389	0.993085	0.750598	0.680609	0.0731287	10.8324	3.23793	7.69146	2.49592	0	33.3808	2.42962	4.41756	21.9285	0	3.15759	0.25481	2.30392	0.582052	2.49054	16.4354	82.6468	0.974074	0.383154	4.82605	0.570389	1.73753	1.74511	2.52786	8.67078	0.754853	0.0946002
catS	0.372644	0	0	0.192274	0.164658	0	0.270955	0	0.172733	0	0.421997	0.22633	0.163229	0	0	0.506424	0.140739	0.916853	0.333047	0.30207	0.456506	0	0.427392	0.265933	0.117248	0.167409	0	0	0.686157	0	0	0.269597	0.264737	0	0	0	0.159094	0	0	0	0.128497	0	0	1.25506	0.101783	0.605542	0	0	0
cepA_clust	0	0	0	0.576182	0.403714	0	0.88578	0	0.188227	0	0.131386	0	0	0.701055	0	0.275925	0.153364	0	0.181461	0.054861	0.248728	0	0	0.144894	0	0.364852	0	0	0	0	0.64685	0	0.144242	0.0620799	0	0.141807	0.173365	0.0619206	0	0.0418793	0	0.556949	0.0378996	0.195377	0.221826	0	0	0	0.138286
cfiA_clust	0	0	0	0	0	0	0	0	0	0	0	0	0	0	0	0	0	0	0	0.0660526	0	0	0	0	0	0	0	0	0	0	0.173068	0	0	0	0	0	0.104365	0	0	0	0	0	0	0	0	0	0	0	0
cfr_clust	0	0	0	0	0	0	0	0	0	0	0	0	0	0	0	0	0	0	0	0	0	0.0459666	0	0	0	0	0	0	0	0	0	0	0	0	0	0	0	0	0	0	0	0	0	0	0	0.0567479	0	0	0
cfxA_clust	3.15058	0.863107	0.594317	3.72127	3.85771	0.679049	6.21009	3.17635	1.67154	0.771787	2.05719	1.03746	1.4133	10.2669	9.96246	2.32137	0.78849	0.653756	2.79883	2.97442	5.6964	0.0999274	18.2849	2.48314	7.76312	1.02317	0.107982	7.24023	2.1842	9.05462	19.618	0.869632	3.97763	1.97306	5.17207	3.5128	1.37749	38.6075	1.83226	0.704665	5.75921	1.73542	0.318851	4.10929	10.0569	1.97384	16.6332	3.09443	2.52071
cfxA6	7.25264	0.418555	0.230566	4.36901	2.35878	2.19532	38.2798	2.49388	1.10923	1.49708	2.94817	2.12423	0.64505	11.2288	9.66239	13.5087	1.25139	2.08335	6.7452	3.78012	7.4416	0.242294	78.7482	1.70774	1.62169	1.07505	0.314188	0.702215	1.01684	1.46365	25.0871	1.73127	4.57708	1.12567	7.41537	0.707111	3.3793	9.76815	3.23103	0.68344	7.99777	4.71282	2.98939	2.83415	0.603339	10.1702	25.9661	1.50061	2.94628
cml_clust	1.28048	0.425388	1.36693	0	2.37892	1.27259	10.1569	136.434	0.404688	0.394469	0.1177	0.353505	0.509897	3.34948	20.4803	0.395493	1.15406	0.859222	0.585211	0.353853	0.802146	0.689499	24.0316	1.90374	2.33491	1.04591	0.248358	48.8474	0.736802	1.15698	23.9994	0.105271	4.85856	1.51268	34.8253	1.57523	3.10611	9.64681	44.9513	1.05047	0.351225	2.66098	0.597551	1.64524	9.47436	2.09902	64.8362	1.28505	0.148657
cmx	0.498887	0.0506415	0.292913	0.241323	0.137775	0	0.226718	0.24849	1.87891	1.26794	0.327878	0.473445	0.819477	0.179437	2.31744	2.54245	2.88516	0.690446	1.18435	0.631881	0.477468	0.287291	1.43045	0.407945	0.882949	0.560308	1.15309	14.571	0.789431	1.23962	0.331126	0.263178	0.110757	0	0.55415	0.163331	0.865275	2.18712	2.05236	0.0643146	1.29021	0	0.320116	0.787615	0.510991	0.557346	6.55073	0.211821	0.477827
dfrA_clust	0	0	0	0.189957	0	12.8792	1.87383	1.46699	0	0	0	0	0	0.42373	0.855078	0	0	0	0	0	0	0.0969176	1.68897	0	0	0	0	4.21329	0.169473	0	0.52129	0	0	0	0	0	0.157177	0.112278	0	0	0	0	0	0	0.301669	0.119649	3.97779	0	0
dfrA1_clust	0.232077	0.251284	0.12112	0.0997876	0.427278	0.153765	0.843734	2.46603	0.89646	0	0.125149	0.234924	0.169428	0.890369	4.67154	1.57696	0.146084	0.571002	1.03708	0.104514	0	0.305474	1.77449	0.644073	0.730202	0	0.293419	7.37771	0.178053	0	4.65532	0.186557	0.686976	0	0.458284	0.270151	0.165135	4.48258	3.39463	0.797827	0	0.353675	0.0722012	0.186103	3.48638	0.125707	10.6802	0.52553	0
dfrA10	0	0	0	0	0	0	0.236365	0	0.150682	0	0	0	0	0	0.151003	0	0	0	0	0	0	0	0	0	0	0	0	0	0	0	0	0	0	0	0	0	0	0	0	0	0	0	0	0	0	0	0	0	0
dfrA12	0	0.119587	0	0	0.0813372	0.146355	0	0.586795	0	0	0.119118	0	0	0	0.513047	1.00064	0.556175	0	0	0	0	0.0969176	1.68897	0.175153	0	0	0.0698197	0	0	0	0.781935	0	0	0	0.872397	0	0.943061	0.224555	0	0.151876	0.507795	0	0.0687216	0	0.502782	0	1.10494	0	0
dfrA14_clust	0.762058	0.369903	0.35659	0.0979282	1.68841	10.6088	0.557249	10.6165	0.179292	0	0.0614087	0	0	4.83067	1.76662	1.04152	0.430085	0.560362	0.169626	0.410265	0	0	17.0285	0.633787	0.238865	0.170529	0	1.44805	0.174736	0	11.0489	0.18308	1.34835	0.116062	2.69847	0.397675	1.46468	1.73867	17.3548	0.629342	0.654456	1.38834	0	0.273953	0.835341	4.08979	4.11863	0.773607	0
dfrA15_clust	0.077359	0.376926	0	0	0	0	5.62489	99.5658	0.358584	0	0	0	0	0	7.72601	1.05131	0	0	0	0	0	0.305474	1.33087	0	0.243401	0	0	18.4443	0	0	2.6015	0	0.412186	0.118266	18.3314	0	0	1.06166	0.678926	0.159565	0	0	0	0	0.105648	0	57.3479	0	0
dfrA16_clust	0	0	0	0	0.133683	0	0	0	0.459769	0	0	0	0	0.696427	0.140538	0.525655	0	0	0	0	0	0	0	0.184021	0.338592	0	0	0	0	0	0	0	0	0	0.458284	0	0	0.446155	0	0	0.104324	0	0	0.3114	0.647486	0.475448	1.05974	0	0
dfrA18	0	0	0	0	0	0	0.233877	0.256337	0	0	0	0	0	0	0.298827	0	0	0.158278	0	0	0	0	0	0	0.101203	0	0	0	0	0	0	0	0	0	0.3811	0	0	1.86381	0	0	0	0	0	0	0	0	0	0	0.109537
dfrA20	0	0.467093	0.112571	0	0	0	0	0	0	0	0	0	0	0	0	0	0	0	0	0	0	0	0	0.256547	0	0	0	0	0	0	0	0	0.127697	0	0	0	0	0	0.315501	0	0	0.328709	0	0	0.196381	0	0	0	0
dfrA23	0	0	0	0	0	0	0	0.260449	0	0	0	0	0	0	0	0	0	0	0	0	0	0	0.374825	0	0	0	0	0	0	0	0	0	0	0	0	0	0	0.398676	0	0	0	0	0	0	0	0	0	0	0
dfrA25	0	0	0	0	0	0	0	0.318327	0	0	0	0	0	0	0	0	0	0	0	0	0	0	0	0	0	0	0	0	0	0	0	0	0	0	0	0	0	0.121818	0	0	0	0	0	0	0	0	0	0	0
dfrA26	0	0	0	0	0	0	0	0	0	0	0	0	0	0	0.462858	0	0	0	0	0	0	0	0	0	0	0	0	0	0	0	0	0	0	0	0	0	0	0.101294	0	0	0	0	0	0	0	0	0	0	0
dfrA27_dfrA28	0	0	0	0	0	0	0	0	0	0	0.125149	0	0	0.445185	0.179675	0	0	0.190334	0	0	0	0	0	0	0	0	0	0	0	0	0	0	0	0	0.458284	0	0.165135	0.117963	0	0	0	0	0	0	0.211296	0	0	0	0.131722
dfrA29	0	0	0	0	0	0	0	0	0.180052	0	0	0	0	0.447071	0	0	0	0	0	0	0	0	0	0.0924004	0.122216	0	0	0	0	0	0	0	0	0	0	0	0	0.118462	0	0	0	0	0	0	0	0	0	0	0
dfrA3	0	0	0	0	0.0828342	0	0	0	0	0	0	0	0	0	0	0	0	0	0	0	0	0	0	0	0	0	0	0	0	0	0	0	0	0	0	0	0	0	0	0	0	0	0	0	0	0	0	0	0.127681
dfrA32	0	0	0	0	0	0	0.562489	0	0	0	0.0625747	0	0	0.890369	0.179675	0	0	0	0	0	0	0	0	0	0	0	0	0.737771	0	0	0.410763	0	0	0	0	0	0	0.47185	1.35785	0	0	0	0	0	0	0	3.48267	0	0
dfrA5_dfrA30	0	0	0.726721	0	0	0	0.562489	0.92476	0	0	0	0	0	0	0	0.525655	0	0.761336	0	0	0	0	0	0	0	0	0.220064	0	0	0	0.273842	0	0.686976	0	0.916569	0	0	0.353888	0	0.0797827	0	0	0	0	0.211296	0	0	0	0
dfrA6_dfrA31	0	0	0	0	0	0	0	0	0	0	0	0	0	0	0	0	0	0	0	0	0	0.20365	6.65433	0.0920105	0	0	0	0	0	0	0	0	0	0	0	0	0	0.117963	0	0	0	0	0	0	0.105648	0.251415	0	0	0
dfrA7_dfrA17	0.12866	0.104481	0.24224	0.199575	0	0	0.281245	0.872844	0	0.435992	0.250299	0	0.508283	0.445185	5.89333	0	0	0	0.662277	0	0	0	0	0.352545	0.668711	0.347533	0	1.9648	0.148066	0	1.50613	0	8.76292	0.314961	0.839384	0.247401	0.33027	1.21812	0.961216	0.0797827	0.400129	0.647783	0	0.186103	1.23108	0.125707	7.77184	1.05106	0
dfrA8	0.0718983	0.116773	0	0	0	1.00038	0.261392	0	0	0	0	0	0	0	0.333984	0	0	0	0	0	0	0.0946372	0.412307	0	0	0	0	0	0	0	0	0	0	0	0.425935	0	0	0.328907	0	0	0	0	0.0671046	0	0	0	0	0	0
dfrB_clust	0.154718	0	0	0	0	0	0	0	0	0	0	0	0	0	0	0	0	0	0	0	0	0	0	0	0	0	0	0	0.356107	0	1.64305	0	0	0	0	0	0	0.707775	0	0.797827	0	0	0	0	0	0	0	0	0
dfrB2	0	0	0	0	0	0	0	0	0	0	0	0	0	0	0	0	0	0	0	0	0	0	0	0	0	0	0	0	0	0	0	0	0	0	0	0	0	0	0	0	0	0	0	0	0	0	0	0	0
dfrB3	0	0	0	0	0	0	0	0	0	0	0	0	0	0	0	0	0	0	0	0	0	0.20365	0	0	0	0	0	0	0	0	0	0	0	0	0	0	0	0	0	0	0	0	0	0	0	0	0	0.52553	0
dfrB7	0	0	0	0	0	0	0	0	0	0	0	0	0	0	0	0	0	0	0	0	0	0	0	0	0	0	0	0	0	0	0	0	0	0	0	0	0	0	0	0	0.266753	0	0	0	0	0	0	0	0
dfrD	0.36595	0	0	0	0	0	0	0	0	0	0	0	0	0	0	0	0	0	0	0.0988812	0	0	0	0	0.230283	0	0	0	0	0	0	0	0	0	0	0	0	0	0	0	0	0	0	0.0880368	0	0	0	0	0
dfrG	0	0	0	0	0	0	0	0	0	0	3.75222	0	0	0	0.171016	0	0	0	0.164517	0.298431	0.451006	0	0	0	1.85336	0.165392	0	0	0	0	0	0	0.130774	0	0	0.128566	0.314354	2.58239	0	0.227813	0	0	0.137443	0	0	0.239299	1.9889	0	0
dfrK_clust	0.149058	0	0	0	0	0	0	0	0	0	0	0	0	0	0	0	0	0	0	0	0.456506	0	0	0	0.117248	0	0	0	0	0	0	0	0	0	0	0	0	0	0	0	0	0	0	0	0	0	0	0	0
ere(A)_clust	1.61376	1.35902	4.5386	0.61678	2.40989	8.13789	4.34588	18.2194	3.4631	0	2.68321	1.17979	1.11267	14.4462	4.234	11.5747	2.48307	10.4409	3.93956	2.13985	2.65421	0.511365	5.14124	9.09937	5.59465	6.84699	0.11335	1.14003	1.85715	10.6929	3.54388	0.468444	6.63461	0.730995	7.43564	2.13941	5.29482	3.91901	24.5227	0.215745	0.669817	4.5087	1.86876	2.6241	8.52984	3.15652	8.61044	0.60905	0.814163
ere(A)_clust2	0.360375	0.536526	1.59867	0.0774763	0.597139	1.01477	369.032	8.73561	4.66335	1.22121	0.607297	0.547195	0.526183	33.1821	14.2292	13.2641	0.340264	0.738889	0.469702	0.202864	0.367897	0.513877	34.0989	2.10742	12.3782	0.607115	0.0569536	13.7475	0.48385	0	4.25229	0.28969	2.77356	0.137735	5.51518	0.576808	2.56426	18.5923	46.7825	1.02208	0.414221	1.78488	0.392405	0.939203	2.05066	2.58642	20.8207	0.306021	0.204541
ere(B)	0.0873051	0.0472654	0.0455643	0.0750783	0.0964427	0	1.48122	0.927696	0.134896	0	0.09416	0.0883763	0	3.68443	0.270368	0.197746	0.219821	0.143204	0	0.117951	0	0	7.343	0.449975	0.0457825	0	0	0.832627	0.066982	3.47094	2.88447	0	0.671928	0	0.172402	0.050814	0.124245	0.48814	0.510811	0.0900405	0	0.133049	0	0.14002	0.6359	0.23645	1.65952	0.494249	0.099105
erm(33)	0	0	0	0	0	0	0	0	0	0	0.121559	0	0	0	0	0	0	0	0	0	0	0	0	0	0	0	0	0	0	0	0	0	0	0	0	0	0	0	0	0	0	0	0	0	0.0684114	0	0	0	0
erm(35)	0	0	0	0.0590503	0.0505692	0	0	0	0	0.310256	0.259204	0.139019	0.100261	0	0	0	0.0864466	0.112632	0	0	0.280401	0	21.2639	0.108896	0	0.205656	0	0	0	7.27987	0	0.110397	0	0	0	0	0.293161	0	0	0	0	0.627872	0	0.0550642	0.250073	0.0743887	0	0	0
erm(36)	0	0	0	0	0	0	0	0	0.100454	0.293753	0	0	0	0	0.100669	0	0	0	0	0	0	0	0	0	0	0	0	0	0	0	0.0767147	0	0	0	0	0	0	0	0.190195	0	0.0747286	0.396316	0	0	0	0	0	0	0
erm(38)	0	0	0	0	0	0	0	0	0	0	0	0	0	0	0	0	0	0	0	0	0	0	0	0	0	0	0	0	0	0	0	0	0	0	0	0	0	0	0	0	0	0	0	0	0	0	0	0	0
erm(39)	0	0	0	0	0	0	0	0	0	0	0	0	0	0	0	0	0	0	0	0	0	0	0.567549	0	0	0	0	0	0	0	0	0	0	0	0	0	0	0	0	0	0	0	0	0	0	0	0	0	0
erm(40)	0	0	0	0	0	0	0	0	0	0	0	0.147294	0	0	0	0	0	0	0	0	0	0	0	0	0	0	0	0	0	0	0.0858474	0	0	0	0	0	0	0	0	0	0	0	0	0	0	0.0788166	0	0	0
erm(42)_clust	0.0804126	0	0.0633675	0	0	0	0	0	0	0	0.0327377	0.49163	0.088641	0.465822	0	0	0.0759252	0.199157	0	0	0	0	1.39103	0.0481379	0.191013	0.0903128	0	0	0.0931538	1.60904	0	0	0.429875	0	0	0	0	0	0.531631	0	0.0697797	0	0	0	0.0552728	0	0.242941	0.137473	0
erm(A)_1_X03216	0.0500931	0.0813584	0	0	0	0	0	0	0	0	0.810393	0	0	0	0	0	0	0	0	0	0	0	0	0	0	0.112521	0	0	0	0	0	0.0604015	0	0	0	0	0	0	0	0	0	0	0	0	0.0684114	0	0	0	0
erm(A)_2_AF002716	0.400745	0.325434	0.235291	0.516932	0.774704	0.298707	0.182117	3.39331	4.41176	0	0.891432	0.304246	0.438845	0.864826	5.70099	0.340383	1.41893	3.57422	1.11926	0.338384	0.76708	0.329679	3.44716	1.90658	1.02448	3.15059	0.0475003	0.955473	1.49886	0	1.06394	0.120803	1.24557	0.0765822	0.296758	0.349867	1.60398	3.43735	2.41798	0.154988	0.431834	0.458038	0.748052	1.50637	0.957759	0	1.50345	0	0
erm(A)_3_EU348758	0	0	0	0.318514	0	0	0	0	0	0	0.0499333	0	0	0	0	0	0.233144	0	0	0	0	0	0	0.146845	0	0.138662	0	0	0	0	0	0	0	0	0	0.107787	0.527098	0	0.812653	0	0	0.282225	0.23046	0	0	0	0	0	0
erm(B)_clust	39.353	15.1396	73.3485	93.6335	42.9091	17.9853	6.46092	11.8427	286.898	135.111	155.101	133.744	66.5476	21.6933	45.573	12.1417	159.844	106.864	52.4963	47.6603	63.0528	2.1408	64.3334	97.2401	25.1755	158.539	0.981976	7.5305	84.2235	72.938	6.85362	20.8674	24.4094	6.81099	53.8842	15.2202	113.531	48.1679	10.2459	1.32879	75.8378	120.476	57.1962	73.9811	6.1585	23.1509	13.4014	9.39698	17.7859
erm(C)_clust	0.0498887	0.324105	0.0781102	0.128706	0	0	0	0	0	0	0.201771	0.151502	0	0	0	0.338994	0	1.22746	0	0	0	0	0.572182	0.178012	0.235453	0	0	0	0	0	0	0.060155	0	0	0.88664	0	0	0.0760738	0.218919	0	0	0	0	0	0.0681321	0.243205	0.149731	0.338914	0
erm(F)_clust	11.536	6.61715	2.36525	10.9243	11.0747	3.18472	72.3968	4.5603	11.5647	11.1692	10.7014	9.87034	8.82293	73.237	10.9514	7.15442	5.35969	11.0379	12.4787	6.74133	12.4778	27.4164	64.0544	14.9188	5.61736	5.8612	0.651127	34.9267	3.79314	41.8593	49.83	4.30547	24.5541	6.29867	7.05106	8.71261	14.5603	15.2176	2.61145	2.07734	18.8635	16.534	4.40076	7.65392	14.3167	8.62909	22.8073	88.9426	7.09324
erm(G)_clust	0.548775	0.89129	0.234331	1.02964	0.936872	2.08242	1.08824	0.397584	6.82188	0.338116	3.63188	1.81803	0.655581	5.74197	0.579359	3.38994	1.31893	1.10471	2.67525	2.69603	3.51416	0.0656666	15.1628	1.60211	0.313937	2.35329	0	0	1.60757	17.8505	0.883001	0.661705	2.03794	0.381348	0.295547	1.04532	1.17145	0.304295	8.75675	0.102903	1.54826	2.73701	0.372499	0.420061	0.817586	2.02671	1.9465	4.74479	0.934418
erm(Q)	0	0	0	0.0611102	0	0	0	0	0.219598	0	0.344888	0.143868	0	0.272632	0.3301	0	0	0	0	0.128009	0.290182	0	0.543351	0	0.223589	0.106415	0	0	0.10904	0	0	0	0.336565	0.0724266	0	0.0827205	0	0.0722406	0.831552	0	0	0	0	0.056985	0	0.0769836	0	0.160918	0
erm(T)_4_AJ488494	0.0496859	0.080697	0	0.0640912	0.0548861	0	0	0	0.115155	0	0.0401902	0	0	0.285932	0.115401	0	0	0.122247	0	0	0	0	0	0.0590962	0	0	0	0	0	0	0	0	0	0	0	0	0	0.0757646	0	0	0	0	0	0	0	0	0	0	0
erm(T)_clust	0.0498887	0	0.0781102	0.257411	0	0.297488	0	0	0.23125	0.676232	0.201771	0.151502	0	0	1.62221	0	0.0942092	0.490984	0	0	0	0	0.286091	0	0.627875	0.112062	0	0.475787	0	0	0.618101	0	0.354424	0.305078	0	0	0	1.90185	2.84594	0.154355	0.430071	0.228084	0.0465624	0.300044	0	0.162137	1.19785	0	0
erm(X)_clust	0.235371	0.0781553	0.502812	0.241539	0.248441	0	0	1.30052	0.533378	0.290661	0.268237	0.714775	0	1.63143	0.534517	0.653964	0.181742	0.684624	0.394991	0.122953	0	0.0633398	8.31444	0.490212	0.437751	0	0	0.40901	0.110758	1.91312	14.4197	0.283806	1.0163	0	0.570149	0	0.502436	3.66402	5.77472	0.336604	0.165933	0.416075	0.134738	0.283116	0.131436	1.96505	2.16638	0	0.0730247
erm(Y)	0	0	0	0	0	0	0	0	0	0	0	0	0	0	0	0	0	0	0	0	0	0	0	0	0	0	0	0	0	0	0	0	0	0	0	0	0	0.0760738	0	0	0	0	0	0	0.0681321	0	0	0	0
fexA	0.025678	0	0	0	0	0	0	0	0	0	0	0	0	0	0.0596399	0	0	0	0	0	0	0	0	0.0305413	0	0	0	0	0.0591018	0	0	0	0	0	0	0	0	0	0	0	0	0	0	0	0	0	0	0	0
floR_clust	1.11664	0.931303	1.89007	0.583942	0.833456	0.779835	3.18188	2.28488	0.839352	0.613618	0.610296	1.09979	0.727075	7.12076	36.1692	3.28113	0.626898	1.26231	0.269727	0.448505	0.184857	2.30401	5.71122	3.26649	5.17512	1.08465	1.8029	19.5719	0.833554	2.39966	1.54907	0.509461	3.69848	0.138415	2.14545	1.52818	1.15962	5.89056	13.1108	0.249001	1.45693	1.93167	1.18303	0.471921	5.39926	3.77619	25.1807	0.205022	0.256939
fosA_11_DQ396803	0	0	0	0	0	0	0	0	0	0	0	0	0	0	0	0	0	0	0	0	0	0	0	0	0.263406	0	0	0	0	0	0	0	0	0	0	0	0	0	0	0	0	0	0	0	0	0	0	0	0
fosA_12_AY692231	0	0	0	0	0	0	0	0	0	0	0	0	0	0	0	0	0	0	0	0	0	0	0	0	0.11051	0	0	0	0	0	0	0	0	0	0	0	0	0	0	0	0	0	0	0	0	0	0	0	0
fosA_14_AB522970	0	0	0	0	0	0	0	0.350389	0	0	0	0	0	0	0	0	0	0	0	0	0	0	0	0	0	0	0	0	0	0	0	0	0	0	0	0	0	0	0	0	0	0	0	0	0	0.14289	0	0	0.149727
fosA_2_AGDM01000012	0.17461	0	0.136693	0.112617	0	0	0	0	0.404688	0	0.98868	0	0	0	0	0	0	0.429611	0	0.117951	0	0	0	0.623043	0	0	0.0827862	0	0	0	0	0.421085	0	0.133472	0	0	0	0	0	0.0900405	0	0	0	0	0.238463	0	0	0	0.59463
fosA_8_ACHE01000077	0	0	0	0	0	0	0	0	0	0	0	0	0	0	0	0	0	0	0	0	0	0	0	0	0	0	0	0	0	0	0	0	0	0	0	0	0	0	0	0	0	0	0	0	0	0	0	0	0
fosA_clust1	0	0	0.736359	0.192302	0	0.342181	0.312934	1.78211	0.438064	0.583369	0.310802	0.261395	0	1.35327	0.19992	0.428111	0	0.733589	0.192323	0.0851194	0.527232	0	0	0.511889	1.0833	0	0	0	0	0	2.61977	0.207577	0.152876	0	1.52977	0.150295	0	0.848416	0.755424	0.331295	0.148405	1.07509	0	0.103536	0.470208	1.66837	0.70577	0.584745	0
fosA_clust2	0.0873051	0.567185	0.410078	0.112617	0.0964427	0.173535	0.952214	4.52252	0	0	0.98868	0.265129	0	3.01454	1.01388	0.593239	0	1.07403	0.39014	0.117951	0.267382	0.114917	1.50198	0	0	1.17665	0	0	0.200946	0	4.63576	0.631627	0.465181	0	3.10324	0	1.1182	0.798775	2.29865	0.630283	0.451574	0	0.162968	0.105015	0.834619	4.96544	1.31015	0	1.48657
fosB_clust	0	0	0	0	0	0	0	0	0	0	0	0	0	0	0	0	0	0	0	0	0	0	0	0	0	0	0	0	0	0	0	0	0	0	0	0	0	0	0	0	0	0	0	0	0	0	0	0	0
fosC_1_AB522969	0	0	0	0	0	0	0	0	0	0	0	0	0	0	0	0	0	0	0	0	0	0	0	0	0.144576	0	0	0	0	0	0	0	0	0	0	0	0	0	0	0	0	0	0	0	0	0	0	0	0
hugA	0	0	0	0	0	0	0	0	0	0	0.0330662	0	0	0	0	0	0	0	0	0	0	0	0	0	0	0	0	0	0	0	0	0	0	0	0	0	0	0	0	0	0	0	0	0	0	0	0	0	0
imiS_imiH_blaCEPH_clust	0.383458	0.0778489	0.075047	0.370975	0.158847	0.095274	0.174261	0	0.110657	0	0.0387717	0	0.104979	0.27584	0	0	0.271544	0	0.107097	0.129515	0.146798	0.252366	0	0.455861	0	0.430668	0.36361	0	0.551617	0	0	0.63553	0.0851311	0.0732786	0.283957	0.0836937	0.409276	0	0	0	0.165282	0.21914	0.0894728	0	1.04736	0	0.143297	0.651246	0.0816158
lnu(A)	0.0754489	0	0	0	0.500073	0	0	0	0.34973	0	0.183089	0	0	0	0.876191	0	0	0.185634	0	0	0	0	0	0	0.356086	0.169476	0.0715436	0	0.173657	0	0	0	0	0	0	0	0	0	0	0	0	0	0	0.181508	0	0	0	0	0
lnu(B)	1.86989	1.18516	2.1422	8.11854	3.57702	0.906525	20.3944	5.45194	37.8413	20.7096	36.9279	19.944	8.49035	8.39871	18.8551	27.2713	173.884	42.7527	9.68072	13.494	8.24096	0.360186	12.8154	24.7357	3.44394	13.6251	0.562205	33.9264	19.9446	29.0108	4.03611	2.52965	4.61709	0.418344	4.05274	1.91121	6.03606	5.91133	109.071	1.1759	4.48205	20.851	4.5546	22.7115	5.7925	2.81622	26.1443	5.73181	1.16485
lnu(C)	0.814848	0.360936	1.15982	2.57996	0.818302	2.35587	3.23176	2.06623	2.91866	1.0041	7.07056	3.14941	0.973439	10.6575	3.44104	8.55703	1.53875	2.73389	1.32411	0.900718	1.13435	0	18.2665	3.96482	0.233075	0.499184	0.0702428	2.11941	0.681999	5.89008	2.62225	0.625247	4.60482	0.226498	2.19421	0.25869	1.26504	0.790707	30.2307	0.152796	0.894026	4.06404	1.24449	3.74236	1.61865	17.8154	12.4504	4.02588	0.630668
lnu(D)	0.0740771	0.240624	0.579909	0	0.0818302	0.88345	8.88733	1.1807	8.92765	1.50615	1.7976	1.12479	0	1.70519	3.09694	5.5369	0.279773	0.911296	0	0.10008	0	0	3.39841	0.969177	0.815761	0.332789	0	0.706471	0	8.83511	1.31112	0	0.263133	0	0.877684	0	1.26504	1.46846	7.80147	0	0.127718	0.67734	0.138276	0.356416	1.11283	0.962995	2.89026	1.76132	0
lnu(F)	0.401476	1.01431	1.04765	0.172625	0.0985546	0.35467	51.0859	9.95411	4.23888	0.60466	0.396915	0.270935	0.976992	4.62082	5.80205	23.0367	0.505429	2.4146	0.299013	0.120534	0.136619	0	38.8833	1.59171	3.08781	0.90181	0	53.6042	0.718712	3.54694	0.157909	0	0.396139	0.136395	2.64266	0.31156	0.380896	1.76858	51.2861	0.0460061	0.307642	1.01972	0.541245	0.697547	1.34026	0.797371	13.5222	1.51522	0
lsa(A)	0.0244944	0	0.0383507	0	0	0	0	0	0.0567698	0	0.0396264	0	0	0	0.056891	0.16644	0.046255	0	0	0	0	0	0.140465	0.0291336	0.0385344	0	0.0232266	0	0	0	0	0	0	0	0	0	0	0	0	0	0.0844628	0.111985	0.18289	0.0589264	0	0.159213	0	0	0
lsa(B)	0	0	0	0	0	0	0	0	0	0	0	0	0	0	0	0	0	0	0	0	0	0	0	0	0	0	0	0	0	0	0	0	0	0	0	0	0	0	0	0	0	0	0	0	0	0	0	0	0
lsa(C)	0.0495851	0.0402666	0	0.287825	0	3.49885	0.270406	0.197582	0.172382	0.672117	0.280761	0.0752902	0.0542993	0	0.633417	0.505396	0.0936359	0.243998	0.0553952	0.0334952	0.07593	0	1.42175	0.117953	0.0390034	0	0.0470185	0	0	0	0.0438814	0.0298945	0.0880667	0.151611	0.293748	0	0	0.0378054	0	0	0.0427454	0.226696	0.0462791	0.0298218	0	0.201438	0.520869	0.0842128	0.0422151
mcr-1	0	0	0	0	0	0	0	0	0	0	0	0	0	0	0	0	0	0	0	0	0	0	0.4089	0.0212022	0	0	0	0	0	0	0	0	0	0	0	0	0	0	0	0	0	0	0	0	0	0.144836	0	0	0
mecA_clust1	0	0	0	0	0	0	0	0	0	0	0	0	0	0	0	0	0	0	0	0	0	0	0	0	0	0	0	0	0	0	0	0	0	0	0	0	0	0	0	0	0	0	0	0	0	0	0	0	0
mef(A)_10_AF376746	2.98042	7.52986	66.2724	6.83471	3.29236	22.021	39.5114	10.9164	63.9127	38.7668	121.174	59.4255	8.43967	9.52871	32.4441	15.547	11.6543	30.0728	26.839	20.0517	20.9296	0.594396	13.6386	36.7022	20.1759	59.1705	0.599486	33.8793	20.0253	23.9375	22.8591	4.86426	12.0305	8.65265	11.2359	3.67964	16.0661	35.5317	31.045	1.76976	8.0972	30.2801	6.40634	8.14774	5.46819	12.4748	11.7461	5.21518	5.84378
mef(A)_3_AF227521	1.53537	3.22708	26.5844	1.86401	2.32793	7.83898	23.7506	5.87807	17.583	7.14125	41.958	10.148	3.36268	7.79621	11.8169	10.0237	2.95622	7.48116	6.32297	5.93823	7.65266	0.158506	11.567	9.59629	9.70905	21.6395	0.599486	14.6427	6.37484	4.7875	22.4328	0.980111	11.0146	2.39329	3.74529	1.47185	14.8451	14.0933	28.7992	0.962502	3.16621	12.6626	3.42796	3.22288	4.89259	10.6158	6.95733	2.04517	3.02441
mef(B)	0.447173	1.45255	3.92075	0.153819	0.625702	0.474046	10.5131	7.84016	8.01479	3.83886	1.66388	2.08223	0.652916	8.92107	3.87747	24.916	1.63258	1.39362	0.599484	0.362484	0.456506	0.0784796	6.83827	6.98517	1.17248	6.09369	0.0565369	7.10779	1.78401	13.0372	10.9223	0.251624	0.847159	0.227879	2.64911	1.19723	1.5273	5.63688	10.8578	0.0922366	0.154196	5.86065	0.528654	2.18739	2.32065	1.93773	6.7105	4.25295	0.253805
mph(A)	0.968046	0.851321	0.25347	0.206276	2.49348	1.20146	3.36747	171.824	0.933435	2.18099	0.519538	4.88827	0.177282	3.94052	0.654952	1.35714	0.914646	4.46482	0.539634	0.490333	0.245885	0.79475	29.1002	3.40603	1.26409	0.180341	0.152261	1.15796	0.739162	0	31.6539	0	9.86707	0.432113	49.1338	2.45728	3.01398	4.17756	4.59156	1.98927	0.486185	2.39943	0.450829	1.35836	7.14495	1.0405	4.22575	1.91343	0.275656
mph(B)	0.201695	0	0	0	0.044561	0.0801811	0	0	0	0	0.0978891	0.122502	0	0	0	0	0.0761757	0.1985	0.270394	0.163497	0	0	0	0.287874	0.0634609	0	0	0	0	0	0	0	0	0	0.238973	0.140871	0	0.0615118	0.177014	0.0416029	0	0.368849	0.150598	0.0485219	1.81798	0.196651	0	0.959136	0
mph(C)	0	0	0	0	0	0	0	0	0	0	0	0	0	0	0	0	0	0	0	0	0	0	0.233641	0	0	0.091517	0	0	0	0	0	0	0	0	0	0	0	0	0	0	0	0	0	0	0	0	0	0	0
mph(E)	266	155.111	70.4501	86.2611	97.3058	375.541	51.2151	38.1377	66.3551	83.9617	63.7447	49.4488	30.8531	63.4245	147.813	8.72765	138.409	46.7912	48.1394	54.5774	68.903	97.2934	93.3772	185.146	60.1629	56.1201	22.748	14.2252	151.343	57.6529	48.3271	101.967	329.895	111.546	64.5544	145.559	146.023	238.568	49.4534	3.97399	146.086	42.6208	167.366	96.7351	71.8055	35.6165	80.705	18.7178	49.1023
msr(A)	0.119046	0	0.0782699	0	0	0	0	0	0	0	0	0	0	0	0	0	0	0	0	0.0337692	0	0	0.143338	0	0.0786448	0	0	0	0	0	0	0	0	0	0	0	0	0.0381147	0	0	0	0	0	0.0901972	0	0	0	0	0
msr(C)	0	0	0	0.0319806	0	0.197119	0	0	0	0	0.0802174	0	0	0	0.17275	0.336931	0	0.121999	0.0553952	0.0334952	0.15186	0	0.426525	0.0294882	0.11701	0	0	0	0.0570638	0	0.131644	0	0	0	0	0	0	0.0756109	0	0	0	0.113348	0.0694186	0.0298218	0	0.282013	0	0	0
msr(D)	7.16332	15.2547	114.351	11.3079	5.67194	47.4945	96.3401	27.4459	91.602	61.9591	217.773	80.0168	13.8785	25.6565	56.719	22.2951	16.6488	36.605	38.5024	32.0788	33.7515	0.791229	31.1681	41.3787	37.8663	121.41	1.66251	72.1382	29.3431	35.8474	48.0991	5.76834	30.3829	9.53448	22.1085	6.12267	35.9825	66.3027	100.566	3.17725	11.6163	43.17	11.3143	12.292	12.4167	20.7572	20.4469	10.4643	11.5149
msr(E)	329.84	175.798	107.821	111.326	127.747	479.182	60.9649	44.5464	68.8627	103.548	74.794	66.5409	38.25	67.3369	179.679	11.3101	165.087	61.0013	53.7315	61.9915	84.6058	111.866	93.4564	230.593	63.7047	68.5262	29.8232	20.1387	201.158	70.1242	66.4396	127.01	365.293	126.928	89.6281	163.448	174.367	303.096	55.5974	5.14988	189.019	53.0411	221.362	119.53	105.583	38.8758	91.7102	20.6741	54.7374
nimA	0	0	0	0	0	0	0	0	0	0	0	0	0.151241	0	2.72659	0	0	0	0.154293	0	0	0	0	0	0.108636	0	0	0	0	0	0	0	0	0	0	0	0	0	0	0	0.238118	0	0	0	0	0	4.76686	0	0
nimB	0	0	0	0	0	0	0	0	0	0	0	0	0	0	0	0	0	0	0	0.10008	0	0	0	0	0	0	0	0	0	0	0	0	0	0	0	0	0	0	0	0	0	0	0	0	0	0	0	0	0
nimC	0	0	0	0	0	0	0	0	0	0	0	0	0	0	0	0	0	0	0	0	0	0	0	0	0	0	0	0	0	2.963	0	0	0	0	0	0	0	0	0	0	0	0	0	0	0	0	0	0	0
nimD	0	0	0	0	0	0	0	0	0	0	0	0	0	0.426298	0	0	0	0	0.331028	0	0.22687	0	0	0.088107	0	0	0	0	0	0	0	0	0	0	0	0	0	0	0	0	0	0	0	0	0	0.361123	0	0	0
nimE	0	0	0	0.108734	0	0	0	0.33589	0	0	0.0681848	0	0	0	0.391567	0	0	0.207398	0	0	0	0	0	0	0	0	0	0	0	0	1.63367	0	0	0	0	0	0	1.41392	0.739795	0	0	0	0	0	0	0	2.02395	0	0.136323
nimF	0	0	0	0	0	0	0	0	0	0	0	0	0	0	0.187178	0	0	0	0	0	0	0	0	0	0	0	0	0	0	0	0	0	0	0	0	0	0	0	0	0	0	0	0	0	0	0	0.241873	0	0
nimH	0	0	0	0	0	0	0	0	0	0	0	0	0	0	0	0	0	0	0	0	0	0	0	0	0	0	0	0	0	0	0	0	0	0	0	0	0	0.122351	0	0	0	0	0	0	0	0	0	0	0
nimJ	0	0	0	0	0	0	0	0	0	0	0.059559	0	0	0	0	0	0	0	0	0	0	0	0	0	0	0	0	0	0	0	0.260645	0	0	0	0	0	0.157177	0.224555	0	0	0	0	0	0	0	0	0	0	0
npmA	0	0	0	0	0	0	0	0	0	0	0	0	0	0	0	0	0	0	0	0	0	0	0	0	0	0	0	0	0	0	0	0	0	0	0	0	0	0	0	0	0	0	0	0	0	0	0	0	0
ole(C)	0	0	0	0	0	0	0	0	0	0	0	0	0	0	0	0	0	0	0	0	5.28203	0	0	0	0	0	0	0	0	0	0	0	0	0	0	0	0	0	0	0	0	0	0	0	0	0	0	0	0
optrA	0.0558966	0	0	0	0	0	0.0677388	0	0	0	0	0	0	0.643346	0	0	0	0	0	0	0	0	0.106848	0	0	0	0	0	0	0	0	0	0.0330921	0	0	0	0	0	0.408804	0	0	0	0	0	0.0763371	0.0908313	0	0	0
oqxA	0.155902	0.607698	4.73543	0.925071	0.654433	1.30151	2.94733	10.5608	1.44531	0.633968	3.22834	0.757511	0.0682897	3.76817	2.60712	4.87304	0.412165	1.91791	0.905683	0.800383	0.477468	0.0410416	3.03972	1.48343	1.12821	3.0817	0.177399	1.18947	0.574132	0	9.16114	0.676743	1.49522	0.143005	5.91093	0.163331	1.46431	0.950923	1.09459	1.47924	0.806383	1.56808	0.349218	0.187527	3.49177	7.2455	4.21118	0.211821	0.743287
oqxB	0.269399	0.996624	8.03754	1.37071	0.611722	2.26091	3.86327	14.0148	2.94844	1.52152	4.84251	1.45442	0.819477	7.14876	3.54568	5.08491	0.565255	2.3199	1.80579	0.748147	0.779228	0.0394	5.83625	1.54871	1.29499	3.32823	0.241263	0.570944	0.65451	1.19004	11.5497	0.902325	1.06327	0.480498	6.29514	0.261329	1.50158	1.82577	2.6927	3.17972	0.980562	1.0948	0.474936	0.450066	4.35364	9.24181	3.77322	0.50837	0.917429
penA	0	0	0	0	0	0	0	0	0	0.284668	0.0339752	0	0	0	0.0487777	0	0	0	0	0.0567462	0	0	0	0.0249788	0	0.0471737	0	0	0	0	0	0	0.0745995	0	0	0	0	0	0	0	0	0	0	0	0	0	0.0630311	0	0
qepA_clust	0	0	0.0373769	0	0	0	0.173581	0	0.221314	0	0	0	0.0522843	0	0.388125	0.162214	0	0	0	0	0	0	0	0.0283939	0.0751119	0	0	0	0	0	0.042253	0.0863553	0.0847986	0	0	0	0	0	0.52378	0.0492409	0	0	0	0	0.0326023	0	0.573189	0	0
QnrA_clust	0	0	0.262151	0	0	0	0	0	0	0	0.0451452	0.169489	0	0	0	0	0	0	0	0	0	0.0734626	0.960168	0	0	0	0	0	0	0	0	0	0	0	0	0	0	0	0	0	0	0	0	0	0	0	0	0	0
QnrB_clust1	0.218384	0.354815	1.28338	0.289452	0.36352	1.77812	4.5898	1.32326	0.513105	1.11515	8.15273	0.672316	0.839004	0.309864	0.889564	7.1354	0.209034	0.5449	0.120308	0	0.164905	0	11.1002	1.05346	1.12957	0.127698	0.0539073	0	0	0	0.778373	0	0.201939	0.0823174	2.26942	0.585093	0.351235	0.497219	0	0	0.283686	0.99842	0.159178	0	1.27893	0.899386	1.29307	0	0
QnrB_clust2	0	0	0	0	0	0	0	0.225482	0.131149	0.383511	0.0457722	0	0	0	0	0	0	0	0	0	0	0	0	0	0	0	0	0	0	0	1.00155	0	0.703514	0	0	0	0	0.0862874	0	0.409331	0	0	0	0	0.0772795	0.183905	0	0	0
QnrB_clust3	0	0.0923324	0.267028	0.0733323	0.0627999	0	0	0.453061	0.131759	0	0.137955	0	0	0	0	0	0	0	0	0.153611	0.348219	0	0	0	0	0	0	0	0	0	0.90559	0.0685487	0	0	0	0	0.121355	0	0	0	0	0	0	0	0.155278	0.0923804	0.170624	0	0
QnrD	0	0.184665	14.5085	0.293329	0.1256	0.338998	0.620046	0.906121	1.31759	0	0.781747	0	0	0.654318	0.39612	0	0.107355	1.67848	0.127022	0.0768054	0	0	0	0.540936	0	1.40468	0.0539073	2.71088	0.130849	0	0.402484	0.274195	0	0.0869119	0.673572	0.0992646	0.606776	0.69351	0.498931	0	0.196032	0.25991	0.106119	0	0.155278	6.65139	0	0.193102	0
QnrS_clust1	0	0.0906459	0.524834	0.144095	0.185147	0.110935	0.405814	1.1123	0	1.13477	0.587369	0	0	0.642856	2.20506	0.759057	0	0.274847	0	0.0754025	0	0	0.960168	0	0.878422	0.125366	0	0	0	0	1.97732	0.471384	0.49608	0	0.661773	0	0.119139	0.255316	3.18569	0.172768	0	0.510325	0.0520904	0	1.22012	2.9937	1.17357	0	0
QnrS_clust2	0.334869	0.0906459	1.66029	0.791921	0.616529	4.21555	5.6814	2.89111	0.905465	0.378258	3.11502	1.18642	0.366706	3.53302	0.907398	0	0.210788	0.411956	0.374107	0.226208	0.341858	0	4.80084	2.25699	2.10725	0	0.158768	0	0.256917	2.21886	1.48175	0.336483	5.84839	0.938569	1.98381	0.974516	1.90622	2.21274	0.244909	0.518041	0.962259	0.510325	0.677175	0.537064	5.1068	5.98574	0.335014	1.70617	0.475161
QnrVC_clust1	0.0558115	0	0	0.0719928	0	0.221871	0	4.44786	0	0	0.0902904	0.169489	0	1.9271	0.259257	0.37924	0	0.274637	0	0.150805	0	0.220388	2.56045	0.464674	1.05363	0.125366	0.0529227	1.06455	0.128459	0	4.84038	0	1.78426	0	0	0	0.357416	0.93616	0.244909	0.23024	0	0.255162	0	0.0671331	0.83843	1.45109	0	0.37915	0.0950322
QnrVC_clust2	1.50691	0.0906459	0.0873835	0	1.66463	0.554677	0	11.7868	0.258704	0	0.0451452	0	0.244471	2.56947	0.907398	0	0	0.686593	0.124702	0	0	0.0734626	23.044	0.929348	0.526813	0	0	0	0.256917	2.21886	23.2141	0.0672967	0.396501	0.0853244	3.63698	0.974516	3.21674	3.65953	1.71436	0.17268	0.0962259	1.53097	0.156271	0.402798	1.8293	0.997624	4.85771	0	0.570193
rmtB_clust	0	0	0	0	0	0	0	0	0	0	0	0	0	0	0	0	0	0	0	0	0	0	0	0	0	0	0	0	0	0	0	0	0	0	0	0	0	0	0	0	0	0	0	0	0	0	0	0	0
rmtC	0	0	0	0	0	0	0	0	0	0	0	0	0	0	0	0	0	0	0	0	0	0	0	0	0	0	0	0	0	0	0	0	0	0	0	0	0	0	0	0.0447009	0	0	0	0	0	0	0	0	0
rmtD	0	0	0	0	0	0	0	0	0	0	0	0	0	0	0	0	0	0	0	0.0665853	0	0	0	0	0	0.110706	0	0	0	0	0	0.118855	0	0	0	0	0	0.0751536	0	0	0	0	0	0	0	0	0	0	0
rmtF	0.141031	0	0	0.0606401	0	0	0	0	0	0.318609	0	0	0	0.270535	0.218374	0	0.266322	0	0	0.0635121	0	0	0	0.0559141	0.295825	0	0	0	0.108202	0	0	0.0566845	0.166988	0	0.835488	0	0	0.43011	0	0.0484833	0.162104	0	0	0.0565467	0	0	0	0.319361	0
rmtG	0	0	0	0	0	0	0	0.183789	0	0	0	0	0	0	0	0	0	0	0	0	0	0	0	0	0.072561	0	0	0	0	0	0	0	0	0	0	0	0	0.0703324	0	0	0	0	0	0	0	0	0	0	0
spc	0.187321	0	0	0.120816	0.0517317	0.0930838	0	0	0	0	0.719728	0	0	0	0	0	0.0884339	0	0	0	0	0	0	0	0.073673	0	0	0	0	0	0	0	0	0	0	0	0.399868	0	0	0.0482976	0.0807413	0.214102	0.043708	0	0.191866	0	0	0	0
str	0.431898	0.0701465	0	0.111424	0.477102	0.686781	0	0	0.500497	0.292715	0.733649	1.04927	0.189184	0	0.200626	0	0.407796	0.106264	1.15801	1.80886	1.85183	0	0	0.205479	2.0391	2.13432	0.0819086	0	0.198816	0	0	0.104155	0	0.264114	0	0.226239	4.42539	1.58062	0	0	0.0744646	0.789832	0.806204	0.103902	0.294918	0	0.129626	0.146703	0.147082
strA	22.6668	6.2221	7.4977	3.76512	18.2378	10.5157	31.172	46.8867	10.5702	4.32738	4.64827	8.31001	7.29171	20.4718	41.9473	14.8753	11.0239	9.31358	8.7636	5.17577	6.98386	10.6855	58.8461	27.1225	17.9372	9.42489	12.5415	65.2432	14.801	14.5054	25.3468	12.8132	25.2725	4.74124	26.2077	14.2545	23.5601	45.2739	134.688	3.24549	18.8718	7.71486	20.1765	23.315	47.7726	12.006	77.8852	4.80233	5.0477
strB	30.0968	6.83061	8.7111	4.63386	21.1967	12.8005	34.084	51.8462	10.0519	9.20427	6.34314	7.84934	12.6652	18.6563	51.6896	14.5865	12.8229	10.7788	10.18	5.26764	6.84268	12.3401	74.8656	32.2538	23.8463	10.431	8.0175	75.6228	18.0491	26.1253	27.9142	14.6851	26.766	4.28641	28.2888	12.851	25.3432	50.7704	146.103	3.07235	19.5628	12.4179	23.02	23.6604	52.4105	16.0888	97.6927	5.20821	5.44544
sul1_sul3_clust	9.67605	12.8439	14.7814	3.95805	9.31214	40.5207	582.22	235.674	25.1971	10.9506	6.40162	18.3222	12.7654	130.318	329.926	29.2607	7.69532	13.6161	16.1664	5.88731	8.37254	9.37361	87.5369	32.765	62.105	12.2156	4.66119	659.678	26.2995	23.8138	100.116	6.9595	43.3081	4.99431	73.6266	16.6102	32.2652	99.9562	181.658	6.76152	17.2491	15.6377	6.32867	14.1558	37.9339	36.3133	364.957	19.7367	6.84494
sul2_clust	5.29973	2.83241	3.76126	3.10966	2.605	13.9697	51.6907	39.2642	6.08081	5.75743	3.55737	4.72709	3.80701	45.079	57.3864	18.4173	5.80545	8.99579	3.17751	3.01387	4.61421	8.32039	62.0427	10.7988	14.5067	4.90424	6.28659	159.35	3.60536	5.20856	19.9544	3.00005	31.1373	1.02707	21.1222	6.53381	4.48165	46.3238	102.107	1.8836	5.46066	11.5778	5.65875	4.61034	42.1314	6.95773	86.2962	4.99716	1.06446
sul3_2_AJ459418	0.0462982	0	0.144977	0	0	0	2.01985	0.184485	0	0.627564	0.26215	0	0	0.532873	0.860261	0.629193	0	0	0.103446	0.0625498	0	0	1.85851	0.0550669	0.145672	0.103997	0	0.441545	1.705	0	0.245836	0.0558256	0.246687	0	0	0	0	0.423593	7.72021	0.238744	0.0798238	0.211669	0	0	0.126457	1.42945	0.833729	0.943566	0
tet(30)	0	0.0502569	0	0	0	0	0	0	0	0	0.0250299	0	0	0	0	0	0	0	0	0	0	0	0	0	0	0	0	0	0	0	0	0	0	0	0	0	0	0	0	0	0	0	0	0	0	0	0	0	0
tet(31)	0.0892169	0	0	0.115083	0.0328515	0.118223	0.216237	0.474005	0.0689249	0	0.168388	0	0.0651328	0.171142	1.03608	1.01038	0.0561588	0.439019	0	0.080356	0	0	0.170541	0.0707429	1.54391	0.0668007	0	1.13448	0.136898	0	0	0	0.211274	0	0.352355	0	0	1.45114	0	0	0.0512737	0.407887	0.0277562	0.107315	0.934123	0	8.21152	0.101014	0
tet(32)	3.53313	1.48886	5.7112	4.38504	2.19407	4.66917	62.2807	11.7955	2.39019	2.5887	3.22866	2.66786	3.63899	12.6391	39.6553	17.9084	2.92122	5.35671	3.07236	3.07041	4.26976	0.452484	11.39	4.47487	7.15066	6.43479	0.199204	30.599	2.5495	10.6297	20.7547	2.0495	4.27385	0.729924	7.69345	1.03375	3.22065	14.3863	34.6114	1.12269	2.83175	11.7873	2.35286	5.03089	2.39953	15.1756	41.5562	2.46507	1.69098
tet(33)	0.0291017	0	0.0469044	0	0	0	0.108913	0	0	0	0.0242323	0	0.131223	1.24669	1.65033	0	0.111527	0	0	0.039317	0	0	1.01604	0.539811	0.249242	0	0.0275954	6.40259	0.204886	0	0.0515084	0.0701808	0	0.0457991	0.172402	0.050814	0.418501	0.570431	1.28829	0	0	0	0.0927462	0	0.0409127	0.23645	4.32643	0	0.0510099
tet(36)	0.114409	0.340665	0.417969	0.0983865	0.400215	0.075803	11.2998	0.759813	0.839679	0	0.200512	0.0579065	0.125287	35.6634	2.30298	0	0.252057	0.375323	0.17042	0.0515231	0.175196	0.0250988	2.29631	0.498952	0.539962	0.685307	0.0361624	107.293	0.570549	0	5.39995	0.0919686	1.55786	0.0291514	0.112962	1.49826	1.9538	1.22122	2.00818	0.157325	0.197256	1.04613	0.0889843	0.756896	7.86443	2.29294	0.858442	4.01568	0.0974042
tet(39)	141.913	29.6317	10.7033	14.3662	36.1138	50.2129	3.04848	20.5894	26.2594	16.9584	14.1716	17.1497	8.32735	30.6721	53.0584	3.22651	23.5467	7.95912	12.0597	14.3859	16.7209	43.0678	26.6891	17.6747	21.5552	9.34552	11.0751	19.4622	20.3311	4.10069	4.16907	39.7349	62.5629	9.87464	16.7355	28.3119	44.0214	58.7598	208.335	2.25044	28.7192	14.5415	41.2515	33.5728	17.9604	19.7205	13.6426	5.14362	26.9579
tet(40)	1.98206	0.1951	3.57349	3.52517	0.763011	2.62647	3.71215	7.06029	1.67046	2.23888	2.74498	2.00638	1.64432	5.01188	11.5089	16.5291	0.964082	2.58611	2.95241	2.67781	4.04686	0.39529	10.333	1.46448	10.4411	3.10303	0.170861	1.14563	0.622093	0	10.4181	1.62951	2.4002	0.505028	5.69309	0.209748	1.15392	10.5326	4.08523	0.216805	2.0711	2.33408	0.476492	2.31188	2.05066	10.9313	21.1812	0.510036	1.32952
tet(41)	0	0	0	0	0	0	0	0	0	0	0	0	0	0	0	0	0	0	0	0	0	0	0	0	0	0	0	0	0	0	0	0	0	0	0	0	0	0	0	0	0	0	0	0	0.0423664	0	0	0	0
tet(42)	0.199438	0	0	0	0	0	0	0	0.264132	0.386193	0.0460923	0.346089	0	0	0	0	0	0	0	0	0	0.112506	0	0.0338873	0	0.0639979	0	0	0.0655768	0	0	0.137417	0	0	0	0	0	0	0	0	0.0491223	0	0	0	0	0	0	0	0.291078
tet(44)	0.705524	0.278726	0.626953	1.59878	0.526598	0.341114	4.85268	1.67159	2.34226	0.904632	1.72749	2.6637	0.668195	5.48667	10.4963	3.36878	1.51234	2.95567	2.34328	2.78225	2.21915	0.125494	4.59263	1.65561	0.959933	2.48424	0.0361624	4.54632	1.22887	6.06467	4.48871	0.344882	0.88053	0.233211	1.35555	0.832367	0.732675	1.57014	2.2592	0.176991	0.591767	3.31273	0.160172	1.69728	4.19262	1.33238	6.58139	1.81353	0.649362
tet(A)	1.86396	0.74443	2.48781	1.10365	1.89028	0.728846	11.1092	189.093	3.11609	1.03548	1.82906	1.48472	0.602315	12.6611	92.192	20.5557	1.09636	1.80437	3.14063	1.77516	2.15243	3.53943	15.5955	2.98022	17.2577	1.78458	0.84028	302.785	5.55616	3.64448	40.5088	1.21588	4.61304	0.794157	49.2381	2.2409	5.47919	25.8137	61.9486	7.40583	1.73856	3.21313	0.912623	2.75665	13.8547	8.83849	178.468	1.45309	0.728421
tet(B)	0.516881	0.345672	1.42813	0.31376	0.436631	0.785655	1.10539	3.27117	0.281872	0	0.541068	0	0	0.174973	3.74278	4.13201	0.459328	0.748079	0.407609	0.451853	0.279354	0.60031	3.66154	0.86792	7.07921	0.273185	0	1.15988	0.209944	1.20878	1.0763	0.0366616	1.45803	0.0464827	2.34158	0.318536	0.649039	2.54999	0.400262	0.12543	0.157265	0.695032	0.283776	0.182862	1.86855	0.691704	2.92013	0	0.103542
tet(C)	1.96441	4.44186	10.7091	0.925708	3.88939	81.8296	471.708	29.4501	18.2767	5.26697	3.13314	4.75999	1.49403	49.0617	104.827	53.9169	1.77129	2.8416	3.84496	1.93294	3.33098	2.93582	80.1621	15.0833	12.7427	7.83759	1.20847	68.7474	8.75635	3.72903	100.208	4.12873	12.3344	2.43299	13.6438	3.65418	6.85453	41.0655	130.117	2.89457	6.81565	4.25495	4.7934	5.15767	5.4028	17.4723	75.0133	4.35676	2.6627
tet(D)	0.0309436	0.351798	0.290689	0	0	0	0.674987	2.09612	0	0	0.0500597	0	0.135542	0	0.359349	0.210262	0.0584335	0	0	0	0	0.0407299	0.177449	0.0736084	0.827562	0.139013	0	0.885325	0.142443	0	0	0.0373113	0.164874	0	1.46651	0	0.0660541	2.31207	0.27157	0.127652	0.0533506	0.42441	0.0577609	0.0372206	0.338073	0.100566	1.3002	0	0.0526887
tet(E)	0.392603	0.148692	0.141406	0.0404268	0.831403	0.419978	0.875599	0.359882	0.0697737	0	0.0974069	0	0.197805	9.35864	0.211054	0.204565	0.341102	0.225251	0.201797	0.366055	0.368803	0.475517	1.03902	0.539233	0.0947225	0	0.34426	0	0.28001	0	0.808013	0.0363004	0.213876	0.276995	0	0.0525662	1.29056	0.0918132	0.132106	0.124765	0.10381	0	0.254035	0.50697	1.73244	0.345351	0	0.920325	0.358828
tet(G)	0.790081	2.64	3.96914	0.901567	1.79854	1.59155	7.2675	8.06813	2.41888	1.26686	1.36295	3.68144	1.04459	18.1818	84.0461	1.73142	1.08624	2.3407	0.493379	0.472706	0.97543	1.03898	9.63794	8.09916	11.6884	3.44237	0.20898	29.7954	0.8656	0	2.528	2.26113	3.27255	0.917152	2.82332	0.668718	1.6081	10.55	26.1068	0.55369	1.25751	4.35476	0.682423	0.724554	1.86688	6.78232	58.6677	0.317194	1.30152
tet(H)	0.427349	0.148515	0.577535	0.157271	0.408162	0.18299	0.11307	0.366842	0	0.413159	0.596747	0	0.20163	0.887759	1.85651	0.414232	0	0	0	0.32944	0.0952506	0.321781	0.349587	0.290028	0.675229	0.136933	0.144515	0.581385	0	0	0	0.110259	0.164611	0.0465986	0.364818	0	0.196522	2.19681	16.274	0.190533	0	0	0.0574758	0.0366637	1.96917	0.101078	1.8408	0	0.104857
tet(J)	0	0	0	0	0	0	0	0	0	0	0	0	0	0	0	1.04077	0	0	0	0	0	0	0	0	0	0	0	0	0	0	0	0	0	0	0	0	0	0	0	0	0	0	0	0	0	0.0497789	0	0	0
tet(K)	0	0	0	0	0	0.0820772	0	0	0	0	0.0644791	0	0	0	0.472865	0	0	0	0	0	0	0	0.152375	0.0491137	0	0	0	0	0	0	0	0	0	0	0.157411	0	0	0	0	0	0	0	0	0	0	0.0431778	0.39874	0.0902541	0
tet(L)_1_HM235948	0	0	0	0	0	0.0527004	0	0	0	0	0.0428928	0	0	0	0.369483	0	0	0	0	0	0	0.0348987	0	0	0	0	0	0.252858	0	0	0	0	0	0	0	0	0	0	0	0	0	0	0.0494915	0	0	0	0	0	0
tet(L)_clust1	0.0798871	0.0432494	0.708778	0.103049	0	0.10586	0	0.318327	0.185151	0	0.172319	0	0	1.22596	2.28841	1.26661	0.0502859	0.131036	0.118997	0.0719527	0	0.0350508	1.06895	0.0633449	0.16757	0.059815	0	0.507921	0.245163	0	0.942638	0.128435	0.614836	0.0814207	0.788768	0	0.113688	0.649694	3.97297	0.08239	0.0459117	0.608721	0.0745607	0.160154	0.1091	3.41848	2.15789	0	0.136026
tet(L)_clust2	0	0	0	0	0	0	0	0	0	0	0	0	0	0	0	0	0	0	0	0.0719527	0	0	0	0	0	0	0	0	0	0	0	0	0	0	0	0	0	0	0	0	0	0	0	0	0	0	0.0799217	0	0
tet(M)	5.29015	1.98515	13.4856	2.48814	2.7004	3.75811	25.7594	10.8823	9.82632	6.98949	13.6252	6.55366	3.0534	17.0353	84.8553	13.3664	3.06548	8.97484	6.3154	4.82494	8.0716	0.351932	30.7749	11.9254	12.3784	20.5055	0.380299	116.932	5.18692	17.4632	21.2955	2.39492	4.44345	1.86861	8.25914	1.73403	6.48207	25.8021	95.5375	3.2302	1.94271	13.6209	2.10331	7.85646	15.8317	15.9205	57.2042	9.73052	2.40639
tet(O)	7.25724	1.79904	15.3096	14.2144	2.99575	14.1214	14.9279	28.6136	9.56075	10.2254	11.1381	9.6275	9.91311	12.0895	32.5582	45.8092	6.09489	14.1436	8.19295	8.33398	12.9263	0.729002	44.7933	8.01843	20.9713	11.411	0.434627	18.2137	4.57152	15.1854	31.1658	7.89863	13.4999	2.80291	19.1205	1.73403	3.58756	32.1798	26.3985	1.24087	7.27693	12.6604	4.33139	14.0359	4.38175	41.058	86.0929	3.37325	5.30057
tet(Q)	12.8572	2.21096	2.34593	13.4968	17.121	3.97562	79.8642	7.24247	4.02861	2.18797	9.82215	4.65188	4.77186	67.6212	23.1695	32.9052	5.38972	5.65959	17.6136	15.723	22.6739	0.569467	93.2276	7.79035	19.3259	7.25042	1.50914	37.4314	6.06896	8.94788	77.5954	4.22441	12.4981	6.05367	7.63627	8.77955	13.7949	21.5297	19.5188	2.7989	25.1631	31.1966	6.20975	13.1884	22.7831	11.6934	43.0776	8.26409	17.7034
tet(S)	0.474786	0.277575	15.2572	0.0491166	0.356554	0.225885	0.207113	0.151726	1.84608	2.95876	6.49765	2.76893	0.582149	2.0783	3.22047	0.642835	0.358965	0.887108	1.35795	1.23125	1.10424	0.0250597	2.50603	1.89845	2.03136	11.8191	0	0.543306	0.437523	0	1.47877	0.0685142	0.101441	0.116199	1.5764	0.0994716	10.7831	4.0257	4.50103	0.391941	0.131299	0.607945	0.194637	1.43884	0.207804	5.30807	1.31158	0.257673	0.743348
tet(T)	0.0187465	0.121788	0.176107	0.362725	0.207086	0.111786	0.136309	1.04579	0.347584	0	0.56106	0.0569295	0	0.431529	1.87225	0.254765	0	0.645734	0.0418862	0.0759808	0	0.074026	6.1277	0.200673	0.707803	0.968508	0	0.893925	0.0862958	0.745293	0	0	0.432837	0	0.33317	0.032733	0.0800348	1.0291	2.55014	0.0193338	0.193928	0	0.0524898	0.135296	3.02101	0.152314	2.41935	0.318381	0
tet(U)	0	0	0	0.14874	0	0	0	0	0	0	0	0	0	0	0	0	0	0	0	0	0	0	0	0	0	0	0	0	0	0	0	0	0	0	0	0	0	0	0	0.356764	0	0	0	0	0	0	0	0	0
tet(V)	0	0	0	0	0	0	0	0.115962	0	0	0	0	0	0	0	0	0	0	0	0	0	0	0	0	0	0	0	0	0	0	0.0515084	0	0.0516868	0	0	0	0	0	0	0	0	0	0	0	0	0	0	0	0
tet(W)	18.6778	4.28047	22.187	42.3723	9.76784	14.463	52.2825	49.2367	14.5182	19.6741	18.615	15.3692	22.4195	14.8372	44.091	98.8856	16.6618	28.2872	15.1058	21.3897	27.7827	1.23176	67.7924	21.0569	35.3927	28.4418	0.959802	10.564	8.65952	21.2595	43.2333	14.9452	30.2901	6.30654	55.8907	5.13539	12.8418	44.3819	31.0916	2.6787	20.1844	41.0373	13.0833	39.9714	19.1962	48.4752	114.523	22.4451	12.4222
tet(X)_3_AB097942	0.129	0	0.201974	0.0416001	0.213752	0	0.468988	0.257013	0.0747444	0	0.391298	0.391747	0	0	0.074904	0	0.182701	0.0793477	0.216173	0.0435703	0.296307	0.67919	0.18494	0.613727	0.10147	0.0724409	0.336387	0	0.222684	0	1.36993	0.194432	0.229113	0.0493036	0.191053	0.450488	0.137685	0.245885	0.707587	0.099781	0.278014	0.442327	0.0902991	0.465503	5.28518	0.36684	1.54867	0.219087	0.109826
tet(X)_clust	3.42488	18.5246	4.13241	5.79589	10.2393	2.68555	25.7024	10.1415	3.34986	5.74971	4.49862	2.95799	8.8085	32.9093	46.3413	4.2701	5.16213	3.78809	4.0017	3.48092	4.23412	34.1618	34.0551	9.04399	7.11806	4.72877	0.655479	10.4881	11.7158	7.49508	16.1834	2.65208	7.14314	1.58519	4.09511	8.28438	13.3475	19.1172	6.89397	0.874943	7.90933	6.46434	1.43697	7.59674	13.8603	16.6451	12.9196	2.45473	4.22661
tet(Y)	0.311804	0	0.0488189	0.080441	0.0688877	2.47907	0.113359	0	0.0722656	0	0	0.0946889	0	1.25606	1.01388	0	1.70754	0.153433	0.139336	0.126376	0	0.0410416	0	0.111258	0.0490527	0	0.295665	0	0.358832	0	0.110375	0	0.166136	0.0476685	0	0.163331	0.599036	0.332823	1.77872	0.0321573	0.161277	0	0.232812	0.41256	1.49039	0.253339	0.187164	0.317731	0.159276
tet(Z)	0	0	0	0	0	0	0	0	0.147159	0	0.02568	0	0	0	0.147473	0.431447	0	0.0781111	0.0709346	0.0428913	0	0	0	0.0755203	0	0	0	0	0	0	0.056191	0	0	0	0.37615	0	0	0	0.417936	0	0.0547363	0	0	0.0381874	0.0433568	0.103178	0.0952833	0	0
tetA(P)	0.344649	0.0943062	0.0909121	0.03745	0.192427	0	0.738852	0.578433	0.134575	0	0.140904	0.264499	0.0635857	1.67076	1.2812	2.36732	0.102583	0.347952	0.186246	0.235342	0.0889157	0.0382145	3.12039	0.0345313	0.182695	0.448093	0.0275298	3.04571	0.267292	4.61692	3.5888	0.0350071	0.103128	0	0	0.145546	0.247899	1.58234	2.03839	0.11591	0.100112	0.912023	0.0507013	1.02965	0.436143	0.654406	3.56133	0.098615	0
tetB(P)	0.16846	0	0.322369	0	0	0.07441	0.4083	0.74585	0.130145	0	0.0908434	0.0568423	0	0.646302	0.956431	0.763125	0.0353465	0.230266	0.125466	0.0505763	0.0573254	0	1.39541	0.133577	0.206126	0.0420446	0.0177489	1.07107	0	0	0.364424	0.0677089	0	0.0572314	0.221773	0.0326828	0.119868	0.51376	0.821365	0.0193042	0.0645436	0.0855752	0.0524094	0.0900591	0.0255626	0.334578	2.97742	0.190736	0
VanA-B_1_AF192329	0	0	0.055793	0	0	0	0	0	0	0	0	0	0	0	0	0	0	0	0	0	0.218271	0	0	0.0423838	0	0	0	0	0	0	0	0	0	0	0	0	0	0	0	0	0	0	0	0	0	0	0	0	0
VanA_clust	0	0	0	0.0458327	0	0	0	1.25486	0	0	0.225994	0	0.154303	0	0	0	0.0657585	0.171844	0.0778058	0.0471804	3.48063	0	0	0	0	0.0798113	0	0	0.160528	6.94188	0.125776	0.0421085	0	0	0	0	0	0.0532517	0	0	0.0602099	0.159659	0.132649	0.0427388	0.0485243	0.0567479	0.104812	0	0
VanH-A	0	0	0	0	0	0	0	0	0	0	0.0306093	0	0	0	0	0	0	0	0	0	4.86751	0	0	0	0	0	0	0	0	0	0	0	0	0	0	0	0	0	0	0	0.195729	0	0	0	0	0	0	0.257071	0
VanH-B	0	0	0.177194	0	0	0	0	0	0.0874325	0	0	0	0	0	0	0	0	0	0.0842896	0	0.346606	0	0	0.0448693	0	0.084738	0	0	0	1.49979	0	0	0	0	0	0	0	0	0	0	0	0	0	0	0.0515197	0	0	0.256277	0
VanH-D_clust1	0	0	0	0.0486618	0	0	0	0	0	0	0	0	0	0	0	0	0	0	0	0	0	0	0	0	0	0	0	0	0	0	0	0	0	0	0	0	0	0	0	0	0	0	0	0	0	0	0	0	0
VanH-D_clust2	0	0	0	0	0	0	0	0	0	0	0	0	0.0826221	0	0	0	0	0	0	0	0	0	0	0	0	0	0	0	0	0	0	0	0	0	0	0	0	0	0	0	0	0	0	0	0	0	0	0	0
VanR	0	0	0	0	0	0	0	0	0	0	0	0	0	0	0	0	0	0	0	0	2.25892	0	0	0	0	0	0	0	0.121261	0	0	0	0	0	0	0	0	0	0	0	0	0.481729	0	0	0	0	0	0	0
VanR-B	0	0	0.173185	0.0713413	0	0	0	0	0	0	0	0	0	0	0	0	0	0	0	0.0747202	0	0	0	0	0	0	0	0	0	0	0	0	0	0.0845523	0	0	0	0	0	0	0	0	0	0	0	0	0	0	0
VanR-C_1_AF162694	0	0	0	0	0	0	0	0	0	0	0	0	0	0	0	0	0	0	0	0	0	0	0	0	0	0	0	0	0	0	0	0	0	0	0	0	0	0	0	0	0	0	0	0	0	0	0	0	0
VanR-C_3_clust	0	0	0	0	0	0	0	0	0	0	0.0426155	0	0	0	0	0	0	0	0.117715	0.0711774	0	0	0	0	0	0.118341	0	0	0.121261	0	0	0	0	0	0	0	0	0	0	0	0	0	0	0	0	0.171222	0	0	0
VanR-D	0	0	0	0	0	0	0	0	0	0	0	0	0	0	0	0	0	0	0	0	0	0	0	0	0	0	0	0	0	0	0	0	0	0	0	0	0	0	0	0	0	0	0	0	0	0	0	0	0
VanR-G	0	0	0	0	0	0	0	0	0	0	0	0	0	0	0	0	0	0	0	0	0	0	0	0	0	0	0	0	0	0	0	0	0	0	0	0	0	0	0	0	0	0	0	0.0622972	0	0	0	0	0
VanS-A	0	0	0	0	0	0	0	0	0	0	0.02568	0	0	0	0	0	0	0.0781111	0	0	1.74863	0	0	0	0.0499446	0.141887	0	0	0	0	0	0	0	0	0	0	0	0	0	0	0.0544534	0	0	0	0	0	0	0	0
VanS-B	0	0	0.213583	0.0703859	0	0	0	0	0	0	0	0	0	0	0	0	0	0	0	0.0368597	0.167114	0	0	0	0	0	0	0	0.0627956	1.08467	0	0	0.0484563	0	0	0	0	0	0	0	0	0	0	0	0.0745195	0	0	0	0
VanS-C_clust1	0	0	0	0	0	0	0	0	0	0	0	0	0	0	0	0	0	0	0	0	0	0	0	0	0	0	0	0	0	0	0.0597611	0	0	0	0	0	0	0	0	0	0	0	0	0	0	0.0548668	0	0	0
VanS-C_clust2	0	0	0	0	0	0	0	0.411583	0	0	0.0835504	0	0	0	0	0	0	0	0.153858	0	0	0	0	0	0	0.0773383	0	0	0.0792463	0	0	0	0	0	0	0	0	0	0	0	0	0	0	0	0	0	0	0	0
VanS-D	0	0	0.100194	0	0	0	0	0	0	0	0	0	0	0	0	0	0	0.0787245	0	0.0432282	0.0979934	0.042116	0.366975	0.0621267	0	0	0	0	0	0	0.0566323	0	0	0	0	0	0	0.0487908	0	0	0	0	0	0	0	0.0519942	0	0	0
VanT-C_clust1	0	0	0	0	0	0	0	0	0	0	0	0	0	0	0	0	0	0	0	0	0	0	0	0	0	0	0	0	0	0	0	0	0	0	0	0	0	0	0	0.0360677	0	0	0	0.0210331	0	0	0	0	0
VanT-C_clust2	0	0	0.0818987	0	0	0.0346574	0	0.903213	0	0	0.0423115	0	0.0381877	0	0.0404973	0	0	0.171599	0.272709	0.0235566	0	0	0	0	0	0.0783312	0.0165336	0	0.0802638	0	0	0	0	0	0	0	0	0	0	0	0	0	0	0	0.0476245	0	0	0	0
VanT-G	0.0857133	0	0	0.110564	0	0.681483	0.311617	0.409852	0	0	0.0693324	0.052059	0.187725	0.197305	0	0	0.097116	0.126533	0.0383027	0.0694803	0.0525014	0	0	0.122337	0.323624	0.192532	0	0	0	7.49684	0.0303416	0	0.18268	0	0.203111	0.0299325	0.0365938	0.261404	0	0.0176798	0.0886682	0	0.0319994	0.0824805	0.0234115	0.111427	0.0514503	0	0
VanT-N	0	0	0	0	0	0	0	0	0	0	0	0	0	0	0	0	0	0	0	0	0	0	0	0	0	0	0	0	0	0	0	0	0	0	0	0	0	0	0	0	0	0	0	0	0	0	0	0	0
VanW-B	0	0	0.0693369	0	0	0	0	0	0	0	0	0	0	0	0	0	0	0	0	0	0.406886	0	0	0	0	0	0	0	0	0	0	0	0	0	0	0.0773257	0	0	0	0	0	0	0	0	0	0.143926	0	0	0
VanW-G	0.043343	0	0	0.223637	0.0957587	0.43076	0.157577	0	0	0	0.0350596	0	0.189855	0	0	0	0	0.213282	0.0968434	0.117115	0.132743	0	0.248554	0.309312	0.0681867	0	0	0	0.399042	6.89264	0	0	0.153961	0	0.256769	0.0756805	0	0.26437	0	0	0	0.198158	0.0809063	0.156406	0	0	0.130085	0.588892	0.0738016
VanX-A	0	0	0	0	0	0	0	0	0	0	0	0	0	0	0	0	0	0	0	0	2.58162	0	0	0	0	0	0	0	0	0	0	0.217802	0	0	0	0	0	0	0	0	0	0	0	0	0	0	0	0	0
VanX-B	0	0	0.282813	0	0	0	0	0	0.139547	0	0	0	0	0	0	0	0	0	0	0	0.184401	0	0	0	0	0	0	0	0	0	0	0	0	0	0	0	0	0	0	0	0	0	0	0	0	0	0	0	0
VanX-D_1_AB242320	0	0	0	0	0	0	0	0	0	0	0	0	0	0	0	0	0	0	0	0	0	0	0	0	0	0	0	0	0	0	0	0	0	0	0	0	0	0	0	0	0	0	0	0	0	0	0	0	0
VanX-D_clust	0	0	0	0	0	0	0	0	0	0	0	0	0	0	0	0	0	0	0	0	0	0	0	0	0	0	0	0	0	0	0.106569	0	0	0	0	0	0	0	0	0	0	0	0	0	0	0	0	0	0
VanXY-C_clust	0	0	0	0	0	0	0	0.254995	0	0	0.103527	0	0.140155	0	0	0	0	0.157449	0	0.0864563	0.195987	0	0	0	0	0.143744	0	0	0.14729	0	0	0	0	0	0.379104	0	0	0	0	0	0	0	0	0	0	0	0	0	0
VanXY-G	0	0	0.225141	0.0618292	0	0	0	0.190996	0	0	0	0.145561	0	0	0	0	0	0	0.107097	0	0	0	0	0.171031	0	0	0	0	0.33097	3.81123	0	0	0	0.146557	0	0	0	0.146181	0	0	0	0.438279	0	0	0	0	0	0	0.163232
VanY-A	0	0	0	0	0	0	0	0	0	0	0	0	0	0	0	0	0	0	0	0	3.24508	0	0	0	0.064743	0.182754	0	0	0	1.63613	0	0	0	0	0	0.0718582	0	0	0	0	0	0	0	0.0495022	0	0	0	0	0
VanY-B	0	0	0	0.0586113	0	0	0	0	0.105309	0	0	0	0	0	0	0	0	0	0	0	0.69579	0	0	0	0	0.102064	0	0	0	0	0	0	0	0	0	0.0793379	0	0	0	0	0	0.207735	0	0	0	0	0	0	0
VanY-D_2_AF175294	0	0	0	0	0	0	0	0	0	0	0	0	0	0	0	0	0.0646534	0	0	0	0	0	0	0	0	0	0	0	0	0	0	0	0	0	0	0	0	0	0	0	0	0	0	0	0	0	0	0	0
VanY-D_clust	0	0	0	0	0	0	0	0	0	0	0	0	0	0	0	0	0	0	0	0	0	0	0	0	0	0	0	0	0	0	0	0	0	0	0	0	0	0	0	0	0	0.156968	0	0	0	0	0	0	0
VanY-Pt	0	0	0	0	0	0	0	0	0	0	0	0	0	0	0	0	0	0	0	0	0	0	0	0	0	0	0	0	0	0	0	0	0	0	0	0	0	0	0	0	0	0	0	0	0	0	0	0	0
VanZ-A	0	0	0	0	0	0	0	0	0	0	0	0	0	0	0	0	0	0	0	0.101933	4.85249	0	0	0	0	0	0	0	0	0	0	0	0	0	0	0	0	0	0	0	0	0	0	0.090754	0	0	0	0	0
vat(B)	0	0	0	0	0	0	0	0	0.132996	0	0.0464169	0	0	0	0	0	0	0.141187	0	0	0	0	0	0	0	0	0	0	0	0	0	0.138385	0	0	0	0	0	0	0	0	0	0	0	0	0	0	0	0.194915	0
vat(E)	0	0	0	0	0	0	0	0	0	0.385295	0	0	0	0	0	0	0	0	0	0	0	0	0.326011	0	0	0	0	0	0	0	0	0	0	0	1.01036	0	0	0	0.498931	0	0	0	0	0	0	0	0	0	0
vat(F)	0	0	0.0862027	0	0	0	0	0	0	0	0	0	0	0	0	0	0	0	0	0	0	0	0	0	0	0	0	0	0	0	0	0.0663872	0	0	0	0	0	0	0	0	0	0	0	0	0	0	0	0	0
vga(A)_clust	0	0	0	0.0301461	0	0	0	0	0	0	0	0	0	0	0	0	0	0	0	0	0	0	0	0	0	0	0	0	0	0	0.0413643	0	0	0	0.138449	0	0	0	0.102553	0	0	0.106846	0	0	0	0	0.0701416	0	0
vga(B)	0.0442051	0	0	0	0	0	0	0	0	0	0.0178785	0	0	0	0	0	0.0417382	0	0	0	0	0	0	0.0525774	0	0	0	0	0	0	0	0	0	0	0	0	0	0	0	0	0	0.10105	0	0.0265861	0	0	0	0	0
vga(C)_1_GQ205627	0	0	0	0	0	0	0	0	0	0	0	0	0	0	0	0	0	0	0	0	0	0	0	0	0	0	0	0	0	0	0	0	0	0	0	0	0	0	0	0	0	0	0	0	0	0	0	0	0
vga(C)_2_NC_013034	0	0	0	0	0	0	0	0	0	0	0	0	0	0	0	0	0	0	0	0	0	0	0	0	0	0	0	0	0	0	0	0	0	0	0	0	0	0	0	0	0	0.213692	0	0	0	0	0	0	0
vga(E)	0	0	0	0	0	0	0	0	0	0	0	0	0	0	0	0	0	0	0	0	0	0	0	0	0	0	0	0	0	0	0	0	0	0	0	0	0	0	0.102162	0	0	0	0	0	0	0	0	0	0
aac	0	0	0	0	0	0	0	0	0	0	0	0	0	0	0	0	0	0	0	0	0	0	0	0	0.103939	0	0	0	0	0	0	0	0	0	0	0	0	0	0	0	0	0	0	0	0	0.214722	0	0	0
aac(2')-Ib	0	0	0	0	0	0	0	0	0	0	0	0	0	0	0	0	0	0	0	0	0	0	0	0	0	0	0	0	0	0	0	0	0	0	0	0	0	0	0	0	0	0	0	0	0	0.101336	0	0	0
aac(3)-I_aac(3)-Ia	15.7247	3.34575	0.752578	0.708604	3.33757	0.136488	0	0	1.75062	0.465385	1.33305	1.4597	0.902345	0	0.661612	0	1.55604	1.71455	0.613704	0.676926	1.2618	3.25382	0.845985	1.38843	0.648157	0.925453	3.77654	0	1.60393	0	0.139571	9.85291	2.73736	0.524889	2.84754	2.39797	1.02606	0.585691	0	0	2.72298	1.97678	4.29394	3.38645	4.07417	0.46289	1.74047	0.466482	1.87075
aac(3)-Ib	0.345275	0.112155	0.432474	0.0890759	0	0	0	0	0.320092	0	0	0	0	0	0	0	0	0.169903	0.154293	0	0.634466	0	0	0	0	0	0	0	0	0	0.244447	0	0.122647	0.316713	0	0.241151	0	0.3159	0.303023	0	0	0.31571	0	0.0830629	0	0.224427	0.414509	0	0
aac(3)-Ib-aac(6')-Ib	0.2554	0.0592581	0	0.188256	0.120913	1.45044	1.32647	0.872311	0	0	0.0885385	0.1108	0.0799092	1.04984	0.254226	0.247921	0	0.538617	0.163044	0.147879	0.446967	0.0480248	1.25538	0.173584	0.114798	0.0819555	0.0345972	0.695927	0	0	0.258311	0.0879879	0.518411	0.223117	0	0.509657	0.389423	0.723269	2.24147	0	0.377435	0	0.204319	0.307209	0.199312	0.415022	0.109505	0.247862	0.0621255
aac(3)-Ic	0	0	0	0.100423	0	0	0	0	0	0	0	0	0	0	0	0	0	0	0	0	0	0	0	0	0	0	0	0	0	0	0	0	0	0	0	0	0	0	0	0	0	0	0	0	0	0	0	0.264439	0
aac(3)-Id	0	1.12367	0	0	0.0849181	0	0	0	0	0	0	0	0	0	0.714179	0	0	0	0	0	0	0	0	0	0	0	0	0	0	0	0	0	0	0	0	0	0	0	0	0	0	0	0	0	0	0	8.07511	0	0
aac(3)-If	0	0	0	0	0	0	0.286688	0	0.365524	0	0	0	0	0	0	0	0	0	0	0	0	0	0	0	0	0	0	0	0	0	0.139571	0	0	0.120555	0	0	0	0.480983	0.692066	0	0	0	0	0	0	0.128141	1.89337	0	0.134271
aac(3)-Ih	0	0	0	0	0	0	0	0.318327	0	0	0	0	0	0	0	0	0	0	0	0	0	0	0	0	0	0	0	0	0	0	0	0	0	0	0	0	0	0	0	0	0	0	0	0	0	0	0	0	0
aac(3)-II_clust	2.34233	0.553351	0.333397	0.329612	0.940905	0.0846511	0	0.339401	0.197409	0.288636	0.103346	0	0.74619	1.22542	1.08806	1.73631	0.241267	0.419133	0.0951562	0	0.13043	2.01805	1.70957	1.26635	0.736987	0.286987	0.524985	0	0.196045	0	1.20605	1.54055	0.605113	0.325541	0.252296	1.04107	1.27275	1.23388	66.1562	0.483144	1.24825	0.389412	0.476981	1.84417	11.865	0.484434	0.894734	0.144658	0.507611
aac(3)-IIIa	0	0	0	0	0	0	0	0	0	0	0	0	0	0	0	0	0	0	0	0	0	0	0	0	0	0	0	0	0	0	0	0	0.0798104	0	0	0	0	0	0	0	0	0	0	0	0	0	0	0	0
aac(3)-IIIb	0	0	0	0	0	0	0	0	0	0	0.0401902	0	0	0	0	0	0	0	0	0	0	0	0	0	0	0	0	0	0	0	0	0	0	0	0	0	0	0	0	0	0	0	0	0	0	0	0	0	0
aac(3)-IIIc	0	0	0.136693	0	0	0	0	0	0.101172	0	0	0	0	0	0	0	0	0.107403	0	0	0	0	0.25033	0	0	0	0	0	0	0	0	0	0	0	0	0	0	0	0	0	0	0	0	0	0	0	0	0	0.0743287
aac(3)-Iva	0	0	0	0	0.206137	0	0	0	0	0	0	0	0	0	0	0	0	0	0.104236	0	3.00039	0	0	0	0	0	0.0442369	0	0	0	0	0.0562518	0.24857	0	0.55274	0	0	0	0.409428	0	0	0	0	0.056115	1.72021	0.303233	0	0	0
aac(3)-VIa	0	0	0	0	0	0	0	0	0	0	0	0	0	0	0	0	0	0	0	0.0550439	0	0	0	0.0484589	0	0	0	0.388559	0	0	0	0	0.0723615	0	0	0	0	0	0	0	0	0	0	0	0	0	0	0	0
aac(6')-31	0.141303	0.114748	0	0	0	0.561731	0	0.563052	0	0	0.0571491	0	0	0	0	0	0	0	0	0	0	0	0	0	3.55675	0	0.401968	0	1.30092	0	0	0	0.125482	0.216024	0	0.123364	0	0.538673	0	0	0	0	0	0.169967	0	0	0	0	0
aac(6')-32	0	0	0	0.085224	0	0.787942	0	0	0	0	0	0	0	0	0	0	0	0	0	0	0	0	0	0	0	0	0	0	0	0	0.116938	0	0	14.2418	0	0.115362	0	0	0	0	0	0	0	0	0	0	0	0	0
aac(6')-aph(2'')_1_M13771	1.09495	0.372215	1.07646	0.624088	1.09704	3.23932	0.648035	0.811734	0.354102	0.34516	1.19465	1.00528	0.613469	5.56852	6.91972	0.173028	0.384687	0.689168	0.170686	0.240817	1.1698	0.134069	0.730128	0.726883	4.24633	0.457585	0.12073	0	0.76192	1.01236	0.991537	0.153521	0.904518	0.272505	0.452556	0.222311	28.4287	2.79571	12.4031	0.236356	0.307322	0.814925	1.87753	1.50084	0.139103	3.39305	2.90416	0.172987	0.216792
aac(6')-I_clust	0	0	0	0	0	0	0	0	0	0	0	0	0	0	0	0	0	0	0	0	0	0	0	0	0	0	0	0	0	0	0	0	0	0	0	0	0	0	0	0	0	0	0	0	0	0.405342	0	0	0
aac(6')-I33_aac(6')-I30	0	0	0	0	0	0	0.240198	0	0	0	0	0	0	0	0	0	0	0	0	0	0	0	0	0	0	0	0	0	0	0	0.116938	0	0	0	0	0	0	0	0	0	0	0	0	0	0	0	0	0	0
aac(6')-Ia	0	0	0.205774	0.0847658	0	0	214.777	0	0	0	0	0	0	1.51267	0.457881	0	0	0	0	0	0.201255	0	0.37684	0	0	0	0.0623122	0	0.15125	0	0	0	0	0	0	0	0	0	0.576722	0	0	0	0.122664	0	0	0.106784	0	0	0
aac(6')-Ic	0	0	0	0	0	0	0	0	0	0	0	0	0	0	0	0	0	0	0	0	0	0	0	0	0	0	0	0	0.191377	0	0	0	0	0	0	0	0	0	0	0	0	0	0.077604	0	0	0	0	0	0
aac(6')-If	0	0	0	0	0	0	0.30646	0	0	0	0	0	0	0	0	1.71835	0	0	0	0	0	0	0	0	0	0	0	0	0	0	0	0	0	0	0	0	0	0	0	0	0	0.385383	0	0	0.23024	0	0	0	0
aac(6')-Ig	0.251152	0	0	0	0	0	0	0	0	0	0	0	0	0	0.194442	0	0	0	0	0	0	0	0	0	0	0	0.079384	0	0	0	0	0	0	8.31913	0	0	0	0.127658	0	0	0	0	0.156271	0	0	0	0	0	0
aac(6')-IIa	0.132138	0	0.724102	0.085224	0.145967	1.57588	0.240198	0.263265	0.765625	0	0	0.200638	0	10.2657	0.920711	0	0	0	0	0.0892603	0.202343	0	0.757754	0.0785819	1.45514	0	0.062649	0	0	0	1.52019	0	0.234686	0	0	0	1.83345	0.705225	1.73952	0.340694	0.113911	0.302057	0.246655	0.317884	0.812062	0.214722	5.35389	0.224416	0.224995
aac(6')-IIb	0	0	0	0	0	0	0	0	0	0	0	0	0	0	0	0	0	0	0	0	0	0	0	0	0	0	0	0	0	0	0	0	0	0	0	0	0.144151	0	0	0	0	0	0	0	0	0	0	0	0
aac(6')-IIc	0.630037	0.306981	0.295933	0.0812703	0.139196	0.375694	0.687165	0	1.16817	0	0	0	0	0.725146	1.02433	0	0.118976	0	0.140772	0	0	0	2.1678	0.374682	0	0.141521	0	0	0.145013	0	0.669078	0	0.335698	0	0	0	0.268983	0.38429	1.38235	0	0	1.15218	0.058803	0.757842	0	0.511902	0.378186	0	0
aac(6')-Il	0	0	0	0	0	0	0	0	0	0	0	0	0	0.404248	0	0	0	0	0	0	0	0	0	0	0	0	0	0	0	0	0.124331	0	0	0	0	0	0	0	0	0	0	0	0	0	0	0	0	0	0
aac(6')-Im	0	0.110902	0	0.352323	0.45258	0	0	0	0.158258	0.462785	0.0552335	0.207363	0	0	0	0	0	0.168004	0	0.0922523	0.627377	0	0.391577	0.162432	0	0	0	0	0.314329	0	0	0.082335	0.121276	0.104391	0	0	0.145762	0	0.299638	0	0.117729	0	0.0637307	0.657079	0.27976	0	0	0	0
aac(6')-Is_aac(6')-Iu	0	0	0	0	0.0918502	0	0	0	0	0	0	0	0	0	0	0	0	0	0	0	0	0.109444	0	0	0	0	0	0	0	0	0	0	0	0	0	0	0	0	0	0	0	0	0	0	0	0	0	0	0
aac(6')-Iz	0	0	0	0	0	0	0	0	0	0	0	0	0	0	0	0	0	0	0	0	0	0	0	0	0	0	0	0	0	0	0.140477	0	0	0	0	0	0	0	0	0	0	0	0	0	0	0	0	0	0
aac(6')_1_AY553333	0	0	0	0	0	0	0	0	0.192708	0	0	0.252504	0	0	0	0	0	0	0	0.112334	1.0186	0	0	0	0.130807	0	0	0	0	0	0.147167	0	0	0	0.492578	0	0	0	0.364865	0	0	0.38014	0	0	0	1.08091	0.249552	0	0
aac(6')_2_DQ302723	0	0	0	0	0	0	0	0	0	0	0	0	0	0	0.211855	0	0	0	0	0	0	0	0	0	0	0	0	0	0	0	0	0	0	0	0	0	0	0	0	0	0	0	0	0	0	0	0	0	0
aacA29	0	0	0	0	0	0	0	0	0.223056	0	0	0	0	0	0.223532	0	0	0	0	0	0	0	0	0	0	0	0.0912603	0	0	0	0	0	0	0	0	0	0	0.146757	1.68929	0	0	2.20002	0	0.115765	0	0.469176	1.1554	0	0
aacA43	0	0	0	0	0	0	0	0	0	0	0	0	0	0	0	0	0	0	0	0	0	0	0	0	0	0	0	0	0	0	0	0	0	0	0	0	0	0	0	0	0	0	0	0	0	0	0	0	0
aadA_clust1	12.7291	19.7921	18.1014	5.51583	17.3719	65.3018	222.151	262.14	14.639	6.11217	7.3536	6.36166	10.1076	62.5884	203.048	21.9848	9.02966	14.9823	21.0951	6.91047	5.65152	6.27578	51.2303	31.7737	71.9748	20.1487	3.77342	330.719	18.5301	19.6007	43.3183	6.90898	45.0086	14.3759	87.6942	28.7283	27.6394	96.4376	102.608	3.40713	7.7104	21.6385	7.19886	15.2355	48.5693	52.6756	264.195	12.2587	5.35861
aadA10	0.571566	1.07112	1.30792	1.6447	1.31134	2.35957	3.83626	7.18297	1.019	2.9798	1.95602	1.33518	2.11846	2.02415	3.77834	0.597507	0.913287	5.19242	1.67003	1.90079	1.61583	0.983818	5.799	5.22937	1.86753	2.96278	0.125073	9.22479	2.22631	0	1.63419	0.265071	3.12352	1.20989	2.34417	1.38185	0.563123	3.5533	1.73639	0.136032	1.59188	4.82422	0.533458	1.11059	2.1616	2.42914	6.99373	0.448024	0.673771
aadA13	4.08956	2.16426	2.37414	0.711268	4.00999	1.00467	161.542	22.7041	0.106497	0.311423	0.669031	0.976791	1.30829	3.1732	22.4121	2.81008	1.04126	1.69583	1.9507	1.48991	1.68873	0.725789	2.37154	16.1772	1.87949	1.03215	0.697147	60.9132	6.34566	5.48043	2.11456	0.720277	4.32537	0.84298	7.34978	6.41861	1.56941	2.17211	15.9292	0.0947795	1.98059	4.83178	2.57319	3.53736	27.7997	1.56804	21.7898	1.71686	0.938889
aadA14	0.0466516	0	0	0	0	0	10.0067	0	0	0	0	0	0	0	0	0	0	0	0	0	0	0	0	0	0	0	0	0	0	0	0	0	0	0	0	0	0	0	0	0	0	0	0	0	0	0	0	0	0
aadA16	0.43343	0.633557	0.271447	0.615003	0.670311	0.43076	2.36365	3.28148	0.401818	0	0.105179	0	0.854348	3.24259	8.55685	0.883548	1.55512	3.09259	1.45265	0.819802	0.663714	1.08396	7.95373	0.927936	1.15917	0.584151	0.0410995	14.4676	0.897844	3.44632	0.843861	0.156787	0.615842	0.0662626	2.31092	0.0756805	1.57288	1.38794	4.56469	0.0447009	0.747286	2.57606	0.242719	0.99057	0.295964	0.77475	21.0738	0.441669	0
aadA2	0.794904	5.23241	5.92511	0.361084	1.18732	3.99251	160.28	12.3122	2.70075	0.318609	1.31766	0.995006	1.326	20.9501	48.843	3.17501	0.792241	2.06268	1.15064	0.693822	0.573718	0.613156	7.23388	3.22014	12.409	1.89594	0.0445772	27.6407	0.645931	7.41923	6.86701	0.393356	5.81675	1.35899	4.70911	0.817111	3.49101	12.3113	35.4692	0.675094	0.80315	3.62768	0.869545	1.74181	7.96487	20.2542	35.2133	0.636302	0.557899
aadA4_aadA5	2.92788	6.64231	6.03943	5.09562	9.70294	8.96046	6.75843	26.852	2.04652	0.314975	1.65406	1.12907	9.66962	19.7913	24.7186	1.57896	5.96778	6.28898	12.8761	11.0506	9.25162	5.32199	15.9906	17.799	31.3654	2.6098	4.14246	64.2674	11.6595	9.23824	10.2821	2.01736	16.6734	1.56309	9.63617	8.60168	6.34923	35.0084	4.89446	0.431373	22.8363	7.64905	3.3833	10.23	9.52037	9.89313	36.2656	3.15718	3.40273
aadA7	1.24065	1.56722	1.43887	0.355634	0.913668	3.92737	6.84926	7.50701	1.06497	1.86854	2.08143	0.418625	1.10701	0.528866	10.7791	3.43454	0.347086	1.69583	0.205337	0.620795	0.985092	1.08868	16.3373	4.37223	3.39754	1.54822	0.0435717	24.9788	1.79794	0	0	0.332435	0.734496	13.7687	4.08321	1.84535	0.392351	3.92381	1.41145	0.0947795	0.396118	2.10077	0.514637	1.21597	4.51824	1.34403	9.10206	0.780393	0.312963
aadA9	0	0	0	0	0	0	0	0	0	0	0	0	0	0	0	0	0	0	0	0	0	0	0.502454	0.0521063	0.3446	0	0	0	0.100833	0	0	0	0	0	0	0	0	0	0	0	0	0	0	0	0	0	0	0	0
aadB	6.38603	1.67288	0.967601	0.708604	2.50318	9.28118	1.49786	14.2281	0.954881	0	0.610982	0.625585	1.95508	6.32262	36.2034	0	0.12967	2.36527	0.306852	0.649394	2.94421	0.813454	0.787554	5.79873	6.91367	0.616969	0.911578	5.89388	0.790237	2.72995	16.8936	4.63666	9.63465	2.20453	7.32225	0.839288	9.96749	12.8791	130.472	0.566547	0.828732	3.76723	2.2431	5.94693	0.562664	1.00425	71.1012	0.233241	0.701529
aadD	0.0475592	0	0	0	0.0525369	0	0	0	0	0	0	0	0	0	0.220923	0	0	0	0	0.0642535	6.5545	0	0	0	0	0	0	0	0	0	0	0	0	0	0	0	0	0.0725217	0	0	0	0	0	0	0.519607	0	0	0	0
aadE_1_KF421157	0.29708	0.0689287	0.598031	0.383212	0.703228	0.168714	1.23435	0.507334	0.590169	0.575267	3.60456	0.773293	0.1859	2.9308	2.85857	1.73028	0.0801432	1.67071	0.853432	1.20408	2.8595	0.0558622	1.70363	0.807648	1.60239	3.33656	0	5.26174	0.683775	0	3.38024	0	0.376883	0.324411	1.00568	0.296415	3.17082	4.33594	5.40076	0.262618	0.292687	1.55224	0.316883	1.63357	2.60818	1.65515	6.62351	0.144156	0.289056
aadK	0	0	0	0	0	0	0	0	0	0	0	0	0	0	0	0	0	0	0	0	0	0	0	0	0	0	0	0	0	0	0	0	0	0	0	0	0	0	0.188193	0	0	0	0	0	0	0	0	0	0
[truncated: 30 more columns]

## Sheet: GS.Bacteria.Genus.count
	ALB.17	AUS.18	AUS.18a	AUT.70	BGR.66	BRA.53	BRA.53a	BWA.19	CAN.22	CAN.22a	CAN.22b	CAN.22c	CHE.67	CHN.64	CIV.13	COL.2	CZE.23	DEU.27	DNK.71_RA	DNK.71_RD	DNK.71_RL	ECU.14	ECU.14a	ESP.75	ETH.24	FIN.25	GEO.59	GHA.4	HRV.68	HUN.61	IND.11	IRL.69	IRN.12	ISL.28	ISR.29	ITA.30	KAZ.6	KEN.72	KHM.21	LKA.40	LUX.32	LVA.31	MDA.65	MKD.62	MLT.63	MYS.54	NGA.50	NLD.43	NOR.34
Abiotrophia	141	21	61	232	25	18	7	33	490	83	660	246	129	21	38	28	84	223	146	260	153	6	61	167	74	128	44	2	120	5	16	115	30	51	48	34	67	68	23	18	102	87	127	159	26	50	331	46	18
Acaricomes	17	0	1	1	0	0	0	0	0	0	0	2	0	0	0	0	0	0	1	2	0	0	0	3	0	0	0	1	0	0	0	0	0	0	0	0	0	0	0	0	0	0	0	0	0	0	0	0	0
Acaryochloris	0	0	0	0	0	0	0	0	0	0	0	0	0	0	0	0	0	0	0	0	0	0	0	0	0	0	0	0	0	0	0	0	0	0	0	0	0	0	0	0	0	0	0	0	0	0	0	0	0
Acetivibrio	570	145	705	1037	340	346	544	359	473	151	1181	389	473	151	430	439	417	453	442	898	515	44	368	933	588	774	28	38	299	78	1277	558	295	201	290	303	264	1140	266	69	609	434	407	1067	654	1004	971	1838	533
Acetobacter	69	132	1243	268	244	122	355	162	197	27	467	192	98	161	3292	25	155	97	449	259	143	12	93	307	2137	370	9	1019	36	3	3327	141	57	130	144	91	102	437	52	1342	152	132	43	48	208	185	800	64	176
Acetobacterium	3633	1424	11939	2032	1867	909	394	449	21589	5003	29679	13735	5629	278	705	1961	6963	27498	9759	9955	9196	90	258	24289	1745	23629	133	246	8383	635	178	672	766	476	697	1637	2016	6570	393	78	1535	3195	3101	6837	2180	633	560	4720	983
Acetohalobium	0	0	0	0	0	0	0	0	0	0	0	0	0	0	0	0	0	0	0	0	0	0	0	0	0	0	0	0	0	0	2	0	0	0	0	0	0	5	0	0	0	0	0	0	1	0	0	1	0
Acetonema	19	4	12	9	14	7	748	43	32	2	25	10	2	13	32	164	5	35	5	17	4	1	91	25	11	9	0	26	13	0	105	9	16	4	11	15	4	26	318	13	13	20	10	11	14	95	89	26	3
Acholeplasma	142	80	294	155	170	156	271	28	237	120	453	50	176	177	96	16	232	176	378	307	262	4	13	394	155	181	151	143	488	179	50	245	74	37	16	33	68	354	22	5	56	79	264	246	177	147	212	1936	50
Achromobacter	7416	5042	10959	7816	6171	4194	3141	8979	23476	1917	13055	27050	6764	3012	7262	947	3886	9303	5057	6686	3009	6023	1697	23011	6513	5065	17499	2320	3768	311	5858	9058	4592	3783	2994	4487	2338	7415	2108	1757	7630	2737	3329	8538	7179	5973	6540	4821	4123
Acidaminococcus	2820	684	3802	4778	3217	1926	2678	1624	1323	505	8372	762	1947	678	2660	3508	2197	1970	1673	2720	1290	146	3082	5192	9547	1929	296	118	1164	226	9958	1531	3018	513	1852	1602	887	4345	1322	2003	2213	997	3769	4013	3083	19666	9448	608	1327
Acidihalobacter	9	18	7	11	9	6	70	40	56	0	51	73	46	58	39	0	4	7	72	6	4	8	4	154	20	29	0	114	10	3	21	49	8	8	5	53	3	32	40	6	7	4	2	6	12	53	33	113	37
Acidimicrobium	1	1	1	0	1	1	6	16	2	3	4	4	5	7	6	2	1	0	4	6	4	0	0	8	0	1	0	15	0	0	3	1	0	2	5	7	1	0	8	0	3	1	1	1	2	0	2	16	2
Acidiphilium	6	1	4	0	1	0	4	0	159	0	7	15	1	51	5	1	0	0	13	4	3	2	0	113	6	94	0	7	0	0	7	2	0	0	0	0	13	0	0	0	10	17	9	1	0	0	0	72	2
Acidisphaera	3	5	19	5	4	8	39	160	40	0	9	17	6	84	12	1	7	22	0	3	1	0	350	75	459	8	0	38	2	0	47	3	1	2	20	3	3	6	152	6	12	2	2	4	1	28	20	73	11
Acidithiobacillus	981	1388	1683	1202	2599	1667	1802	872	2150	369	2811	3090	1594	6883	2011	414	910	2198	2581	2340	1137	639	427	4820	1490	1732	420	780	1689	84	2257	945	2088	3444	270	2202	1602	1611	382	317	2364	1291	1168	1878	3876	2325	1373	5882	2027
Acidithrix	0	0	0	0	0	0	0	0	0	0	0	0	0	0	0	0	0	0	0	0	0	0	0	0	0	0	0	0	0	0	0	0	0	0	0	0	0	0	0	0	0	0	0	0	0	0	0	0	0
Acidobacterium	4	1	2	2	2	2	22	7	2	0	5	2	5	42	4	6	2	1	3	4	1	0	10	12	1	1	0	15	1	0	44	5	5	0	2	3	3	4	8	0	0	0	2	1	0	8	3	12	1
Acidocella	12	3	13	6	28	26	27	10	72	3	37	19	15	159	20	3	12	6	26	25	6	3	19	61	73	42	0	5	2	0	271	8	9	12	0	14	13	25	60	15	19	14	12	1	40	332	11	35	17
Acidomonas	9	51	241	14	28	61	46	37	106	7	121	121	44	143	72	18	36	118	56	138	25	9	62	132	72	104	0	15	9	1	340	78	12	24	20	31	15	30	15	21	39	41	20	9	17	73	32	32	27
Acidothermus	1	1	0	0	0	2	2	2	1	1	3	0	1	1	2	0	5	0	0	0	1	0	0	31	0	0	0	1	0	0	0	0	0	0	3	1	2	1	5	0	0	1	0	3	0	1	8	16	0
Acidovorax	3798016	4448215	3040868	3364196	9454138	4683491	698140	738226	2714196	1110281	10755483	2547981	4679682	877832	2489442	41445	4563776	2347762	3889799	7136133	2473302	2547774	150139	6864280	8043173	4329597	1724201	452834	5997787	146688	405786	3884777	5698258	5454949	291896	6978294	5079421	5341166	46537	149428	6653971	1012518	4070453	7389761	753748	3946320	457642	590658	4810903
Acinetobacter	10021912	4207130	820857	2784191	4897185	1099820	146630	426197	865199	419929	1910332	409402	688924	233335	1189332	42077	2390923	765961	692622	1285259	533771	6732683	174897	1436458	839545	452804	12724394	143177	1281972	34749	141946	7175923	1755005	2501039	342510	1986204	1805373	1235357	3134119	1024753	1579509	554333	12623544	3111708	4738010	750349	308547	586694	2493551
Actibacterium	56	8	12	21	2	1	8	7	27	5	42	41	33	19	12	0	10	18	17	33	4	3	2	35	2	9	2	5	11	0	3	48	10	11	0	23	0	4	2	0	35	1	9	3	17	16	2	21	29
Actinoalloteichus	0	0	0	0	0	0	1	0	0	0	0	7	0	0	0	0	1	0	0	0	0	0	2	71	0	1	0	0	0	0	1	0	0	0	0	0	0	0	0	0	0	0	0	0	0	0	2	1	0
Actinobacillus	104	144	734	151	125	818	221	4318	288	105	363	64	191	85	93206	42	83	259	86	108	83	52	31	438	151	120	112	50	162	19	85	396	3266	91	804	81	51	394	329	71	99	87	275	173	240659	508	593	76	100
Actinobaculum	419	93	372	166	24	281	42	113	193	74	601	176	124	41	299	109	75	240	121	186	101	11	1593	304	305	80	15	41	71	14	68	119	413	20	121	46	46	844	91	17	186	21	161	150	9	428	2675	46	24
Actinocatenispora	7	0	3	0	0	1	8	23	3	0	1	3	6	9	1	0	1	0	2	5	1	0	1	124	0	1	0	2	0	0	0	0	0	1	1	2	0	3	2	0	1	1	0	0	0	0	6	9	0
Actinokineospora	4	0	11	0	0	2	23	2	8	0	1	39	0	10	7	0	6	2	7	10	5	0	5	167	2	6	0	1	1	1	5	1	0	8	0	1	0	7	1	0	1	0	0	0	0	8	6	16	0
Actinomadura	6	2	7	5	4	3	12	28	13	0	3	14	6	45	32	3	14	6	11	20	17	0	22	347	3	4	0	21	4	3	7	0	1	0	0	13	2	18	9	0	8	5	0	0	0	4	31	51	0
Actinomyces	3063	522	4592	2468	302	2173	1914	2584	3375	730	4879	2066	1519	511	8357	2511	1070	2570	1436	3402	1399	155	9123	3073	3219	1792	123	1283	1475	135	2740	2092	895	391	1124	433	894	8468	3056	431	1264	749	1383	2011	306	5842	9585	543	346
Actinomycetospora	5	0	3	8	0	3	232	11	12	0	8	9	6	64	25	0	10	2	2	3	9	2	35	116	3	1	0	28	0	0	11	0	3	1	3	5	0	9	30	0	5	0	1	4	1	20	42	17	2
Actinoplanes	17	26	22	21	13	14	118	56	29	6	58	98	25	113	49	6	61	25	25	34	17	1	19	1087	11	23	2	48	9	2	22	20	7	2	12	15	6	39	30	0	48	20	11	13	5	31	57	98	10
Actinopolymorpha	0	2	0	2	3	1	3	3	8	1	2	6	2	11	5	1	12	11	3	8	6	0	1	77	1	5	0	10	1	1	12	1	2	0	0	2	5	2	3	1	3	3	0	1	0	5	5	7	0
Actinopolyspora	1	0	0	1	0	0	9	0	1	0	0	4	2	0	2	0	0	1	0	1	0	0	0	25	0	1	0	1	0	0	0	0	0	0	1	0	0	0	0	0	0	0	1	0	0	0	4	5	0
Actinospica	7	6	17	11	8	5	29	27	10	3	5	32	17	37	32	2	14	20	8	14	8	2	14	856	10	6	0	30	10	2	7	7	3	3	5	12	6	12	14	1	4	13	2	5	3	18	39	56	4
Actinosynnema	4	9	17	6	0	6	26	9	14	0	3	24	5	23	22	1	5	10	8	15	5	0	9	223	3	10	3	18	3	1	12	2	4	3	3	3	1	12	4	1	3	3	3	2	1	8	18	24	3
Actinotalea	1196	41	78	178	20	38	101	72	190	33	69	121	113	107	220	10	118	118	406	261	95	47	56	342	118	242	4	441	77	8	48	80	31	16	12	70	59	177	59	3	122	20	52	84	27	61	87	58	18
Actinotignum	19	11	54	35	13	11	3	8	69	10	43	28	46	3	23	6	8	50	16	93	18	1	18	28	46	38	1	10	25	1	6	16	1	6	5	11	8	40	2	0	21	18	12	29	7	27	15	5	5
Adhaeribacter	1	0	0	0	4	0	9	0	1	0	2	1	8	16	1	1	0	2	3	0	0	0	5	1	1	1	0	5	3	0	4	2	0	6	0	12	0	0	1	2	0	0	2	2	1	2	0	40	7
Adlercreutzia	1634	939	11184	3774	713	1604	321	1282	2274	600	5730	2157	2473	332	679	990	2140	2300	3761	8468	3914	177	1207	6786	2670	3317	175	39	1894	331	2214	3060	731	1707	1750	413	516	2568	561	233	1232	531	3760	5964	1213	4402	1362	383	1001
Advenella	90	30	70	61	117	26	25	181	63	8	112	84	34	74	412	299	58	187	25	52	25	39	14	319	186	44	10	38	82	9	36	125	32	10	67	32	62	213	42	23	59	59	103	48	613	41	126	28	22
Aequorivita	23	30	4	46	109	8	64	7	387	19	44	127	52	38	6	1	39	18	4915	121	103	295	7	45	27	64	38	6	27	2	2	239	23	27	1	30	30	15	1	0	46	30	51	16	136	14	5	331	230
Aerococcus	7976	710	3883	9595	2019	414	277	694	28614	5492	38089	13896	6913	263	1633	288	7122	7903	9539	13153	6855	272	468	7649	2796	11748	877	170	7049	357	412	6238	433	3463	1458	888	4508	2488	248	429	7219	4830	8015	8300	626	696	1065	812	1944
Aeromicrobium	159	104	140	234	300	134	472	139	184	64	368	387	1697	215	410	35	622	225	232	364	150	32	126	2436	103	291	18	193	305	35	136	76	118	104	444	116	75	277	63	32	201	94	91	131	55	430	212	335	84
Aeromonas	141472	82686	38274	80831	352870	13880	32370	87195	26646	8706	47171	24034	30437	66359	27221	8048	50801	18148	107011	88047	48437	137727	38419	233359	17245	78121	506577	2361	67669	4825	94801	135543	137486	204951	23254	114779	104655	33844	3612	5876	75124	27441	95796	104455	614222	26233	14233	185114	138870
Aestuariibacter	0	0	0	0	0	0	0	0	0	0	0	0	0	0	0	0	0	0	0	0	0	0	0	0	0	0	0	0	0	0	0	0	0	0	0	0	0	0	0	0	0	0	0	0	0	0	0	0	0
Aestuariimicrobium	56	92	221	178	70	86	134	35	246	80	1151	260	210	60	401	25	210	178	128	238	91	15	147	563	160	251	23	316	80	8	120	62	36	46	21	58	192	303	43	30	108	75	147	62	6	198	208	44	73
Aestuariivita	52	16	22	64	15	6	17	18	64	24	108	61	133	49	25	1	29	71	55	52	24	9	10	128	26	43	6	38	29	0	15	58	28	29	4	52	11	13	9	7	52	16	33	14	10	95	10	45	41
Afifella	1	14	6	6	3	4	8	19	56	0	27	34	12	33	6	0	9	9	4	14	14	0	3	35	12	6	0	11	11	0	7	1	0	0	1	3	4	18	14	0	14	1	6	7	11	20	26	26	2
Afipia	1459	2547	5215	3624	1333	1046	1791	4858	5895	2633	4808	4477	12654	4948	573	425	4206	3646	1416	1043	730	444	2241	24155	681	2157	102	279	810	218	875	2243	876	639	2310	4020	341	839	930	76	2565	750	983	1001	647	2924	1326	8806	1628
Agarivorans	4	14	12	1	6	2	0	39	1	1	8	2	1	0	7	2	6	6	0	5	3	38	69	22	10	4	1	1	4	0	9	0	6	0	8	1	6	45	3	3	1	1	3	5	29	2	7	5	2
Aggregatibacter	166	125	1249	168	149	853	72	7241	446	56	1228	135	181	189	4855	17	115	252	108	252	137	39	60	261	205	294	45	17	91	14	344	265	598	80	1254	50	133	699	19	200	326	230	482	438	490	488	1141	42	201
Agreia	70	5	19	52	15	3	3	6	33	24	16	116	37	6	1	5	39	19	58	49	17	14	6	55	7	32	20	5	40	6	1	82	2	9	1	26	6	11	1	0	111	4	9	11	7	2	7	28	54
Agrobacterium	3124	1725	3716	3964	690	823	1372	4550	6396	1268	7102	5112	2353	610	1278	641	1339	3493	1231	2535	1309	1006	3898	5519	1438	2379	142	200	3213	431	703	4888	2224	573	3106	928	1089	1741	1042	150	6837	804	1532	2690	694	3537	1345	425	631
Agrococcus	141	29	97	144	84	15	76	27	131	31	99	164	144	105	172	26	73	113	66	116	53	62	40	205	102	111	13	124	78	10	67	141	38	30	39	26	23	136	77	7	81	53	96	64	19	72	108	42	45
Agromyces	682	312	334	541	187	93	326	132	780	188	472	1507	484	136	334	82	363	596	333	417	197	169	201	777	174	378	41	154	416	28	191	680	123	95	83	201	101	292	164	21	478	156	132	252	78	369	333	213	278
Ahrensia	4	0	0	0	0	0	0	0	0	0	0	0	0	0	0	0	0	0	0	0	0	0	0	1	0	0	0	0	0	0	0	1	0	0	0	0	0	0	0	0	0	0	0	0	0	0	0	0	0
Akkermansia	30782	23797	92378	112829	30673	25127	20395	52722	108237	34591	195375	53679	80685	1768	16466	102141	66660	158605	40594	114627	37951	3303	178194	174266	21777	81971	3849	985	31881	6345	35338	79497	33010	7668	91808	10563	25455	50281	10632	16395	39067	51913	67396	92034	57804	37383	127623	13161	25580
Alcaligenes	1667	2701	4677	3668	1858	1696	2399	7934	6518	1007	5722	1231	1181	655	5722	807	1282	13524	1344	1995	1106	466	391	5694	2177	3306	245	464	1783	119	1241	4143	3648	676	2254	1030	697	1635	3396	707	3008	1248	2928	2458	12282	1750	907	796	761
Alcanivorax	298	245	298	273	363	186	386	275	512	87	482	170	167	205	377	79	319	594	301	352	134	161	193	1788	317	292	213	319	223	24	524	227	380	126	108	224	145	412	170	104	308	149	229	316	877	310	464	551	129
Algibacter	70	51	0	146	184	2	17	2	344	45	77	96	114	22	4	0	73	50	1488	221	135	765	3	100	5	53	306	3	92	2	1	184	61	135	0	131	60	15	1	0	76	52	47	144	97	7	4	80	300
Algicola	0	1	0	0	1	0	0	0	0	0	0	0	0	0	0	0	0	0	0	0	1	0	0	0	0	0	0	0	0	0	0	0	0	0	0	0	0	0	0	0	0	0	0	0	0	0	0	1	0
Algiphilus	46	65	94	81	56	12	38	60	396	18	101	20	74	65	73	25	76	502	73	102	50	30	35	122	66	69	9	17	83	5	34	161	43	16	26	65	27	54	34	4	59	66	63	112	111	61	86	140	28
Algoriphagus	172	178	9	652	224	9	173	35	475	74	172	69	365	398	52	16	143	148	739	286	366	2521	132	470	64	43	75	410	397	11	77	1319	337	102	24	650	170	102	7	1	776	102	137	478	96	126	37	1385	240
Aliagarivorans	0	0	0	0	0	0	0	0	1	0	0	0	0	0	1	0	0	0	1	2	0	0	0	0	0	0	0	0	0	0	14	0	0	0	0	0	0	8	0	1	1	0	0	0	0	0	1	3	0
Alicycliphilus	28055	63483	40325	35742	68568	36033	36237	30716	42861	8927	61780	27151	48550	40412	62514	1329	29092	42411	36817	49271	22142	22358	10005	85705	42206	42900	11098	46517	36439	2615	22443	33197	63515	45266	9864	46598	24799	47294	4371	3175	56690	21308	34137	43362	41368	65012	62912	27020	35944
Alicyclobacillus	0	0	11	5	1	0	4	1	1	1	20	1	0	1	1	1	3	0	1	7	1	0	0	8	0	3	0	2	0	0	4	0	0	0	0	1	1	1	2	0	0	1	0	1	0	1	1	5	0
Aliiglaciecola	3	12	9	0	17	5	7	2	1	4	6	1	10	8	5	0	7	1	16	2	1	2	7	13	4	3	7	0	10	0	53	39	12	1	7	1	17	6	0	7	2	11	13	10	360	0	1	12	3
Aliihoeflea	55	40	78	54	55	18	175	69	121	15	107	96	206	111	93	26	82	100	113	46	47	17	76	238	38	77	11	34	20	4	33	40	43	16	33	95	8	74	102	1	59	38	95	92	92	106	92	221	23
Aliiroseovarius	19	0	0	1	1	0	0	0	7	1	2	23	11	0	4	1	5	5	6	2	1	3	0	8	2	1	0	0	7	0	0	19	5	4	0	8	0	0	0	0	9	0	1	1	6	4	0	3	7
Aliivibrio	12	0	0	3	17	2	3	1	1	0	4	1	3	2	2	1	0	3	10	7	4	1	1	9	3	1	3	0	3	1	24	1	0	4	0	1	2	1	0	1	6	4	3	3	20	1	0	16	4
Alishewanella	1676	50	76	74	31	39	298	77	58	1272	246	31	753	114	242	75	47	73	340	54	84	19	758	55	181	45	4	127	599	14	261	255	67	36	95	52	17	165	36	70	363	24	59	99	2230	117	868	427	57
Alistipes	28129	7257	8851	58951	105898	3419	35057	2951	9362	1545	47392	10846	16540	28182	9857	1684	18862	6140	75353	125428	65338	1295	6306	35652	2342	32001	12070	650	12702	1314	155487	18971	15678	32740	3942	33366	52878	9671	1229	26016	67844	43048	43538	72856	200508	16426	6291	20559	105683
Aliterella	11	0	0	0	0	2	76	0	0	0	0	0	0	62	0	0	0	0	0	2	0	0	8	0	0	0	0	2	0	0	0	3	0	0	0	0	0	0	0	0	17	0	0	0	0	0	5	0	0
Alkalibacillus	0	0	0	0	0	0	0	0	0	0	0	0	0	0	0	0	0	0	0	0	0	0	0	0	0	0	0	0	0	0	0	0	0	0	0	0	0	0	0	0	0	0	0	0	0	0	0	0	0
Alkalibacterium	2	0	0	4	3	1	1	0	20	0	8	4	3	0	1	0	2	2	5	2	1	0	0	4	2	4	2	1	2	0	0	0	0	0	0	0	1	1	0	0	0	2	3	2	0	2	0	1	0
Alkaliflexus	22	48	22	11	25	13	182	23	165	30	135	17	48	128	43	15	31	51	85	19	18	37	137	102	15	41	5	436	52	26	55	11	51	21	5	179	55	34	14	1	14	33	32	130	30	62	40	831	14
Alkalilimnicola	1	6	3	2	1	3	27	20	4	0	3	1	8	30	18	3	1	5	6	6	7	1	3	176	7	2	0	137	5	0	8	0	1	0	5	10	1	3	72	5	1	5	4	5	2	19	48	29	1
Alkaliphilus	249	167	474	461	149	74	161	113	1801	291	2815	668	297	60	387	146	766	993	506	644	344	15	103	975	173	768	16	246	717	41	182	263	193	74	95	106	331	626	226	28	243	238	303	545	288	141	176	341	72
Alkanindiges	771	300	447	337	790	746	828	78	374	136	404	114	432	1965	1103	43	241	354	275	787	1324	7130	73	610	176	444	687	38	306	3	1093	684	459	821	353	92	197	2138	122	185	279	167	334	181	217	2945	204	193	540
Alloactinosynnema	12	10	40	16	4	16	31	16	16	6	22	58	23	18	40	5	26	27	17	16	23	1	21	213	10	8	1	43	9	1	27	4	2	4	6	4	6	33	5	3	5	7	16	10	2	37	44	41	5
Allobaculum	66	7	43	34	15	66	68	28	12	5	59	18	15	5	22	78	21	22	16	29	11	1	17	117	18	19	2	3	17	1	6	57	3	9	22	3	11	28	4	3	14	16	8	13	57	40	19	22	4
Allochromatium	36	60	432	10	18	16	6583	2528	53	15	31	27	51	123	15497	436	30	25	53	33	42	14	61	1841	60	29	6	3124	36	5	109	15	34	37	519	61	31	149	6937	20	26	40	21	27	37	90	285	348	31
Allofrancisella	0	0	0	0	1	0	0	0	0	0	0	0	0	0	0	1	1	0	0	2	0	0	0	0	1	0	0	0	0	0	2	0	0	0	0	0	0	1	0	0	0	0	0	0	1	0	0	1	0
Allofustis	85	81	751	207	102	48	265	103	666	256	2453	322	155	42	509	77	293	674	308	707	219	15	73	474	191	284	8	184	222	30	147	46	161	95	36	31	55	560	154	50	108	103	214	113	320	66	267	84	56
Alloiococcus	0	0	1	12	0	0	0	0	0	1	0	0	0	0	0	0	1	10	0	0	1	0	0	0	15	0	0	1	0	0	0	0	0	0	0	0	0	7	0	0	1	0	2	0	1	0	2	0	0
Allokutzneria	0	1	11	2	0	7	4	7	5	0	0	46	3	18	10	0	10	2	2	4	8	0	7	274	1	1	0	8	0	0	2	0	0	0	2	7	1	6	5	0	0	0	0	0	0	15	15	23	2
Alloprevotella	64	8	5	99	85	20	89	20	25	5	155	18	15	95	63	31	30	14	54	108	83	2	35	74	32	63	9	26	18	5	303	22	35	20	11	20	172	76	15	11	96	63	92	121	128	34	261	28	228
Allosalinactinospora	0	0	0	0	0	0	0	0	3	0	0	1	0	1	1	0	0	0	0	0	0	0	0	27	0	0	0	0	0	0	0	0	0	0	0	0	0	0	0	0	0	0	0	0	0	0	3	2	0
Alloscardovia	50	6	82	68	0	34	1	14	40	7	106	28	25	2	13	39	18	38	24	50	3	0	43	112	23	35	0	0	32	5	17	39	14	8	24	8	3	31	11	0	25	16	37	67	5	14	2	0	7
Altererythrobacter	1294	585	378	652	766	324	5124	633	2146	321	1705	593	3255	4513	3498	200	1403	2135	479	443	438	562	714	5749	859	848	153	640	358	99	932	320	960	1146	283	996	243	2222	3035	194	1042	622	886	693	1312	1404	2118	1835	1653
Alteromonas	328	358	376	125	224	1111	179	583	371	49	439	78	74	174	1096	15	163	340	239	210	98	221	449	1258	303	189	64	163	179	22	2238	360	505	88	190	159	273	841	47	129	183	210	290	145	1843	184	374	224	68
Altibacter	0	0	0	0	0	0	0	0	0	0	0	0	0	0	0	0	0	0	0	0	0	0	0	0	0	0	0	0	0	0	0	0	0	0	0	0	0	0	0	0	0	0	0	0	0	0	0	0	0
Alysiella	121	98	377	58	40	3931	21	3017	392	36	334	55	50	5	2494	1	194	225	56	103	69	34	32	344	198	81	12	5	69	3	26	104	349	18	520	39	58	426	3	19	69	57	110	74	493	696	135	13	12
Amantichitinum	15	16	18	4	37	12	49	6	27	0	8	19	4	31	9	3	11	5	42	41	7	9	16	34	17	12	6	0	15	0	75	7	14	6	2	19	10	27	10	14	4	7	1	20	8	17	5	94	10
Aminiphilus	62	55	74	45	22	16	575	399	215	2181	88	197	109	161	337	216	40	233	131	285	150	33	546	125	58	64	12	771	94	33	275	14	189	40	123	35	72	137	35630	53	147	49	26	27	2262	170	3233	1777	29
Aminobacter	712	322	663	935	540	189	213	423	1333	425	1273	837	1198	468	216	113	618	1130	426	533	386	90	473	1093	189	659	38	100	483	68	279	1481	348	282	307	631	119	262	177	55	1087	213	240	911	296	658	405	763	302
Aminobacterium	24	76	202	175	372	81	101	229	424	230	155563	61	55	1059	352	101	37	522	21	12	4	14	92	524	24	77	98	147	90	261	822	37	61	33	143	39	17	279	565	40	31	118	49	109	20076	461	1089	830	32
Aminomonas	928	550	1739	467	433	798	26030	7241	1806	257	1808	371	414	2444	4938	19896	643	1553	260	324	166	139	3067	1344	1601	583	101	5163	584	66	14066	145	1999	182	1754	697	812	2478	94369	2140	382	677	475	512	2567	16955	11500	4256	184
Ammonifex	0	0	0	0	0	0	0	0	0	0	0	0	0	0	0	0	0	0	0	0	0	0	0	1	0	0	0	0	0	0	0	0	0	0	0	0	0	0	0	0	0	0	0	0	0	0	0	0	0
Amorphus	4	9	8	8	3	1	16	23	11	3	6	14	12	30	4	1	13	7	2	12	1	0	7	21	8	11	0	0	3	1	11	0	5	7	4	7	0	6	12	1	6	4	7	4	0	12	14	27	1
Amphibacillus	11	11	48	13	4	24	3	7	19	5	129	7	7	7	51	9	14	16	16	21	7	1	10	30	21	24	0	11	4	4	19	7	5	4	5	4	21	50	11	2	9	14	12	19	53	63	15	15	2
Amphritea	0	0	0	0	0	0	0	0	0	0	0	0	0	0	0	0	0	0	0	0	0	0	0	0	0	0	0	0	0	0	0	0	0	0	0	0	0	0	0	0	0	0	0	0	0	0	0	0	0
Amycolatopsis	38	28	52	36	16	21	85	61	33	6	36	186	58	84	245	14	57	32	25	59	2480	6	57	607	21	49	4	59	29	5	55	25	14	10	16	21	13	44	17	5	48	21	19	10	8	71	84	142	21
Anabaena	50	2	3	0	0	1	8	0	0	0	0	2	1	5	1	2	2	0	1	1	0	0	6	1	0	1	0	0	0	0	1	0	2	1	2	2	0	0	0	0	0	0	0	0	0	2	1	2	0
Anaeroarcus	2098	759	35561	739	2273	2100	5702	4423	887	221	14387	418	479	1457	13966	3069	949	2517	656	642	314	175	1491	2537	4363	1971	220	384	1816	74	141132	228	1660	377	1383	1067	2175	11738	31990	9654	411	2106	888	2574	2056	12769	1744	1247	436
Anaerobacillus	0	0	0	0	0	0	0	0	0	0	1	0	0	0	0	0	0	0	0	0	0	0	0	0	0	0	0	0	0	0	0	0	0	0	0	0	0	0	0	0	0	0	0	0	0	0	0	0	0
Anaerobaculum	17	31	22	33	55	14	22	96	86	56	93	37	27	22	306	77	32853	60	2	11	7	20	29	64	54	59	3	45	7	4	41	3	49	28	35	26	39	11	115	10	30	18	1	2	32	10	90	137	41
Anaerobiospirillum	4	0	0	3	2	5	6	0	1	0	2	0	1	9	1	0	1	0	5	0	2	0	6	0	0	5	0	0	0	0	4	0	0	0	0	0	3	2	0	0	5	13	1	0	2	8	3	0	0
Anaerococcus	232	70	174	237	58	48	15	130	262	68	1659	255	120	12	229	75	69	234	129	326	73	5	155	343	151	143	5	5	106	29	60	140	47	19	89	34	45	161	70	14	93	77	74	213	38	110	162	45	41
Anaerofustis	18	12	166	62	4	39	51	25	79	20	123	45	34	7	43	59	25	38	40	61	32	1	48	89	37	42	1	12	17	3	38	33	16	19	30	5	10	61	50	4	17	16	11	28	29	79	52	22	14
Anaeroglobus	65	24	125	112	51	96	13	39	131	29	241	24	57	14	40	67	53	107	25	93	18	2	27	96	37	91	6	5	56	6	90	68	57	4	30	22	26	45	7	12	41	40	59	111	40	118	59	7	19
Anaerolinea	0	25	14	2	10	1	113	13	14	41	13	68	17	55	214	8	2	6	27	1	14	1	0	57	5	18	0	680	23	4	44	1	2	65	3	8	309	42	103	5	2	23	41	0	1	9	88	688	6
Anaeromyxobacter	34	55	14	19	16	13	564	104	46	7	26	21	142	1115	102	49	41	34	30	28	47	4	88	322	25	13	5	359	28	25	164	9	9	12	27	162	22	58	261	10	24	22	14	23	20	37	123	498	48
Anaerophaga	0	5	0	0	2	0	45	2	31	1	15	0	0	28	3	1	5	1	12	8	5	0	25	21	0	0	0	49	3	4	6	0	0	3	0	17	9	6	0	0	0	5	1	9	18	7	7	131	1
Anaerosalibacter	59	4	162	52	25	13	15	2	29	2	63	7	40	9	55	49	104	79	150	162	78	4	50	96	51	138	3	94	38	23	31	92	18	7	4	12	42	59	16	11	60	35	8	78	111	16	91	105	6
Anaerostipes	12856	3625	32528	47337	3463	16490	2885	12098	16229	8222	26708	18915	16583	3328	6372	2851	19668	29414	13743	36281	21936	683	16075	55975	15536	17490	675	255	14108	4025	7382	28503	9716	6626	8822	2058	1670	25648	842	539	18801	9341	11169	27260	3020	34101	33969	2274	9777
Anaerotruncus	723	348	2163	4894	875	1523	534	555	1427	603	5055	1588	1708	482	362	259	1277	1393	1567	4034	2129	42	345	3106	551	2338	75	35	576	133	1213	2129	1063	809	1146	569	466	709	207	111	2241	582	871	4140	925	2233	422	468	2099
Anaerovibrio	1	1	191	7	0	9	14	40	8	0	33	1	4	14	321	12	2	5	6	9	4	0	8	46	50	15	0	2	6	0	171	4	6	1	13	3	7	262	74	11	11	5	18	0	98	53	11	15	5
Anaerovorax	27	22	74	16	45	5	72	35	57	15	74	13	14	16	57	20	38	39	35	29	19	6	17	58	52	100	1	40	44	4	85	11	30	9	11	55	45	116	16	3	29	39	24	85	108	59	31	96	19
Anaplasma	0	0	1	0	1	0	3	0	0	0	0	0	1	0	0	0	0	0	0	0	0	1	0	0	0	0	1	0	0	0	0	0	0	0	0	0	0	1	1	0	1	0	0	0	0	0	1	0	0
Anditalea	3	6	0	5	2	1	0	0	1	0	2	2	15	32	2	1	11	0	2	4	4	7	0	3	0	0	0	6	1	1	1	0	1	2	0	13	1	2	0	0	5	3	0	0	0	0	1	39	7
Andreprevotia	37	14	24	8	24	25	95	12	40	1	12	24	20	56	28	6	14	8	59	31	14	8	36	27	32	16	8	4	16	0	142	9	11	25	5	38	25	42	11	30	6	3	2	37	7	53	14	218	37
Aneurinibacillus	1	2	755	0	3	0	0	1	1	1	7	1	1	2	1	0	0	0	2	2	2	0	0	7	2	2	1	0	1	0	18	0	1	0	0	0	0	5	1	0	2	3	2	1	2	2	2	39	0
Angustibacter	23	26	18	49	11	13	62	41	41	6	34	105	55	120	44	3	112	11	40	34	53	3	20	1038	18	31	0	57	4	9	22	19	2	3	11	26	8	24	17	2	33	16	15	13	4	41	66	193	12
Anoxybacillus	84	11	9745	164	42	39	67	23	85	107	597	129	115	45	34	18	80	146	125	122	113	13	12	404	26	27	43	35	64	8	21	176	24	589	46	53	182	249	132	9	405	30	37	40	39	162	85	55	42
Aphanizomenon	183	0	0	0	0	0	0	0	0	0	0	0	0	0	2	0	0	0	0	0	0	0	0	0	0	0	0	0	0	0	0	0	0	0	0	0	0	0	0	0	0	0	0	0	0	0	0	0	0
Aphanocapsa	0	0	0	0	0	0	0	0	0	0	0	0	0	0	0	0	0	0	0	0	0	0	0	0	0	0	0	0	0	0	0	0	0	0	0	0	0	0	0	0	0	0	0	0	0	0	0	0	0
Apibacter	0	4	1	0	2	5	4	0	1	1	6	4	1	1	1	0	19	0	1	1	4	4	0	4	2	2	1	0	4	0	8	0	11	8	0	1	14	5	0	0	0	0	0	0	5	16	0	0	4
Aquabacterium	1558	1166	810	1946	1913	1195	6070	1029	3276	452	1650	1249	1592	3658	2852	157	675	2276	8175	2365	1534	673	1941	4192	1132	1203	2900	2969	2504	129	2158	1171	2296	2879	428	4510	747	1869	262	97	3586	646	874	3457	1378	1645	3100	6628	1983
Aquamicrobium	257	264	1483	491	172	169	290	808	505	121	606	545	693	283	430	112	379	702	158	299	191	52	634	861	370	590	9	100	252	59	231	439	323	73	282	220	91	529	233	29	399	153	303	181	380	672	1688	344	117
Aquaspirillum	200	166	218	70	289	144	7155	340	163	33	170	61	122	1013	779	272	113	286	253	315	143	54	4886	583	281	88	14	79	171	14	25567	26	163	2669	93	627	154	463	277	70	358	74	74	169	226	279	575	899	161
Aquimarina	8	16	1	14	36	1	3	0	26	0	14	13	13	14	2	0	11	1	89	28	19	141	3	4	0	7	35	2	12	1	0	52	19	18	0	68	34	13	0	1	14	6	5	17	9	6	0	50	39
Aquincola	1188	1802	1066	1942	2404	936	1283	1118	2088	609	2314	1487	3209	6832	1568	44	1170	2626	1759	1830	1093	653	510	2788	1140	2024	2022	1043	1153	126	1076	1127	988	7189	334	2755	594	1440	146	143	2458	856	926	2996	808	3066	3230	5294	4273
Aquitalea	100	99	302	28	356	205	511	60	143	7	121	94	36	521	123	18	54	74	95	148	49	22	207	104	90	60	35	22	65	1	4623	39	53	95	13	83	46	156	18	89	80	19	27	70	82	452	1250	160	89
Arachidicoccus	133	477	60	250	601	131	119	159	231	49	545	62	185	92	141	10	506	138	123	178	94	1271	108	147	45	189	163	45	143	18	248	338	819	490	18	222	286	160	5	20	108	100	135	234	101	247	42	148	284
Arcanobacterium	11	12	88	11	7	9	14	13	35	3	34	15	12	7	68	6	7	17	9	17	6	0	42	16	46	6	1	8	15	0	4	4	8	2	4	3	17	91	4	2	9	16	15	11	1	32	36	7	2
Archangium	9	6	1	5	11	9	122	9	11	6	7	13	12	179	76	1	18	12	7	3	6	0	26	49	2	3	6	100	1	0	4	2	5	5	1	46	1	5	126	2	3	5	6	8	1	11	683	129	18
Arcobacter	134259	71632	4768	66070	425982	21894	428937	13942	61384	7888	84706	53002	134144	138112	44075	31790	224844	31920	381002	524925	171096	11369	76448	161806	36692	97316	4691	14344	183794	28127	219071	38364	185892	25725	7069	421987	401852	79138	7701	5662	87721	95269	180876	451786	417266	40335	24911	573510	231358
Arcticibacter	0	0	0	0	1	0	0	0	0	0	0	0	0	2	0	0	1	0	27	0	0	4	0	0	0	2	0	0	0	0	0	2	0	0	0	9	4	0	0	0	0	0	0	0	0	0	0	20	4
Ardenticatena	0	0	0	0	0	0	0	0	0	0	0	0	0	0	0	0	0	0	0	0	0	0	0	1	0	0	0	0	0	0	0	0	0	0	0	0	0	0	0	0	0	0	0	0	0	0	0	0	0
Arenibacter	9	12	2	18	29	43	9	0	86	4	55	40	6	20	5	0	19	22	121	28	16	70	6	17	19	23	17	77	30	0	2	23	56	7	0	22	40	47	0	0	24	7	19	23	46	37	3	43	22
Arenimonas	2343	1578	957	3604	2529	667	3574	1857	13801	1428	5799	2205	7515	11183	3224	72	2976	17246	56583	7336	3406	1202	654	5988	1574	2237	436	24934	5686	445	1158	2768	1382	970	917	8244	1206	1243	1311	250	3611	2470	2957	4840	1174	3416	2291	3556	1826
Arenitalea	21	18	0	47	38	0	5	0	161	17	36	42	36	17	0	0	24	8	621	89	51	259	0	22	1	17	59	0	31	0	0	61	28	45	0	45	24	1	0	1	47	16	9	45	35	4	0	22	109
Arhodomonas	2	4	0	2	0	0	60	21	3	0	1	3	3	53	66	1	0	0	4	1	2	0	6	44	10	0	0	352	1	1	2	2	0	0	3	12	1	5	154	6	0	0	0	1	5	2	45	37	0
Aromatoleum	477	522	787	366	713	299	1157	1157	1523	130	709	1308	741	2065	1649	46	521	646	1855	1528	836	107	403	1444	996	557	76	1425	694	85	719	360	683	364	251	1025	604	975	180	102	714	349	392	922	1011	980	661	4110	399
Arsenicicoccus	207	153	374	555	173	137	258	78	420	151	389	477	382	485	482	49	1166	387	288	481	375	62	187	1628	251	300	16	440	182	54	162	163	84	92	70	89	112	443	84	49	383	231	222	208	21	226	371	1004	103
Arsenophonus	1	1	3	0	4	0	26	1	0	0	4	0	0	0	3	1	3	0	5	3	2	0	0	1	0	4	1	0	0	0	48	8	0	1	0	0	1	5	0	6	1	0	0	0	0	2	0	1	2
Arsukibacterium	13	0	0	1	0	1	11	1	2	0	2	3	1	5	1	1	4	4	4	5	4	1	11	2	2	3	0	0	4	0	90	2	2	0	1	4	6	7	0	4	32	0	1	6	17	5	0	26	0
Arthrobacter	4584	69	196	577	2034	92	907	67	246	183	308	444	246	112	396	55	393	267	543	290	131	877	137	532	161	625	110	134	364	12	89	2685	177	549	122	95	1600	248	46	13	3325	122	250	227	73	139	176	89	4827
Arthrospira	5	0	21	17	2	2	14	0	9	13	43	23	10	3	12	4	0	23	0	2	8	1	3	49	6	5	2	9	16	0	0	13	4	2	7	3	2	4	11	0	14	4	6	27	2	3	0	9	5
Asaia	0	1	6	4	0	4	8	0	1	0	8	3	3	5	26	0	10	0	2	4	0	0	2	0	6	5	0	0	0	0	62	0	0	0	0	1	0	7	0	39	0	0	1	0	1	45	3	0	0
Asticcacaulis	14	96	22	17	18	10	35	6	117	16	191	52	28	104	7	2	25	26	22	19	10	0	8	104	6	88	2	10	11	4	46	48	16	37	0	22	2	7	4	3	69	10	15	6	4	20	17	46	115
Atlantibacter	184	692	3001	694	533	503	330	1021	1240	131	1609	136	292	283	1693	88	497	1125	712	1207	497	72	366	950	111	842	123	149	193	34	1451	255	421	158	299	97	185	364	208	1582	277	651	197	199	802	1288	282	125	297
Atopobacter	6	4	2	6	2	0	1	0	21	5	33	9	3	0	3	0	4	14	7	11	5	0	0	8	2	10	1	0	9	0	0	3	2	0	5	2	5	8	0	0	4	0	7	5	0	0	0	0	0
Atopobium	369	54	281	557	78	155	149	392	350	155	824	269	214	44	275	340	153	449	119	407	123	12	523	385	273	184	13	37	103	16	232	238	61	45	145	47	70	402	171	21	121	195	180	304	52	426	630	92	80
Atopococcus	45	5	36	48	8	2	1	5	122	23	221	74	23	1	8	12	26	38	63	47	35	0	11	34	42	38	1	26	47	2	2	37	3	10	10	9	20	35	1	3	39	22	60	45	3	7	9	8	16
Aurantimonas	13	7	20	18	12	9	38	25	24	8	25	29	24	55	6	3	28	19	12	19	17	2	48	69	7	22	2	12	9	3	19	14	12	10	9	27	6	17	34	0	16	0	18	6	6	46	21	58	7
Aureimonas	241	79	321	320	124	96	718	744	357	81	319	155	106	190	297	425	127	298	95	166	71	53	971	633	741	129	0	41	133	9	173	458	93	41	369	168	50	438	943	36	200	65	88	127	290	307	235	152	39
Aureispira	0	0	0	0	0	0	0	0	0	0	0	0	4	0	0	0	0	0	0	0	0	0	0	0	0	0	0	0	0	0	0	0	0	0	0	3	0	0	0	0	0	0	0	0	0	0	0	13	3
Austwickia	4	10	33	20	3	5	20	2	48	7	9	16	7	16	23	4	18	18	23	25	10	5	11	82	13	16	0	31	3	4	15	4	3	1	0	4	5	25	1	3	12	7	11	3	3	7	25	33	6
Avibacterium	0	0	7	0	0	56	0	691	14	0	0	0	0	0	355	0	1	0	1	0	0	0	0	1	0	0	0	0	0	0	1	0	35	0	114	1	1	7	1	0	1	0	0	0	23	7	77	1	1
Azoarcus	2272	1832	2557	1098	2766	1160	7299	3772	3634	393	2304	2636	3754	8253	5531	276	1710	1992	5070	4717	2437	377	1765	9431	3412	1751	981	5339	2576	226	4325	1310	1823	2134	844	4584	1800	3823	655	327	2586	1144	1254	3271	2857	4019	3312	15615	2375
Azohydromonas	770	1266	849	1181	1650	562	1255	995	1453	193	1191	1000	2211	5121	1455	64	950	1990	1404	1194	663	369	323	2568	735	1345	1403	1115	727	93	627	751	742	2989	299	1693	381	919	143	100	1382	593	747	918	612	1615	2763	4241	2684
Azonexus	2746	3045	3177	1571	3402	1413	30944	5657	6415	536	3080	1274	3880	16926	13348	356	1794	1956	6164	4173	2414	527	7114	5143	3707	1647	425	27501	3615	394	16016	1263	4567	7321	1800	7773	3450	5294	921	911	1633	1653	1573	4918	1315	11413	3138	31416	2581
Azorhizobium	131	261	2191	224	162	202	501	661	304	68	419	6660	269	166	207	152	230	240	62	136	80	44	479	1267	249	255	4	94	84	18	649	167	105	109	331	102	68	318	523	43	209	102	85	117	81	811	519	224	136
Azospira	1884	1221	2396	1352	1875	1083	10504	2277	2705	442	2247	1299	1478	4729	2830	281	1057	1642	2365	2178	1039	353	1661	3589	1643	1199	338	2066	1557	151	19062	1466	1297	1626	583	2410	1300	2018	276	273	3115	830	858	2707	1888	3393	1249	6641	1592
Azospirillum	50	68	313	80	58	31	497	295	168	35	102	136	105	334	113	33	61	66	56	75	65	14	102	457	40	55	12	91	37	10	246	58	34	30	214	101	37	85	164	18	73	37	46	48	63	212	102	390	52
Azotobacter	546	170	141	272	357	90	325	184	625	97	451	339	503	210	350	43	146	285	654	610	258	1333	160	569	163	171	1341	329	282	19	2462	387	187	308	54	477	199	192	286	1418	373	124	206	263	649	206	236	624	357
Azovibrio	560	640	805	351	788	563	3549	1200	1617	127	809	674	660	2280	6445	74	327	573	1850	1938	970	169	728	1459	1209	398	188	8361	919	52	5957	213	1418	1194	257	1318	1188	1739	954	216	741	498	416	1039	1633	1449	642	3578	510
Bacillus	28620	9369	16841	10932	8706	39660	5555	2184	7277	2573	14939	4652	3469	3889	10907	633	9282	3622	3995	13887	2713	5718	3620	6288	5874	5101	10644	736	5205	234	3464	20230	12813	3627	1537	4691	7147	29149	3558	1610	6055	2346	25593	8978	5911	10256	6615	1383	8237
Bacteriovorax	6	6	0	1	12	2	30	0	14	0	17	6	2	3	0	0	0	2	54	24	11	1	7	7	1	4	0	0	14	0	11	6	13	15	0	86	8	1	2	0	89	2	4	11	17	0	0	51	0
Bacteroides	177782	72133	51054	570677	547773	33721	221560	35156	77286	18772	664504	79145	87538	387501	71072	43204	108442	71850	347748	615457	327176	8047	105787	350501	36331	139296	38379	20192	91278	15330	1211560	150653	140534	178987	29295	284007	185297	141458	13817	66227	425221	186489	130814	422292	1012669	122951	79711	555690	532638
Balneatrix	1	0	0	0	0	0	0	0	1	0	1	1	0	1	1	0	0	0	1	0	0	1	0	0	1	0	3	1	0	0	0	0	0	0	0	0	0	2	0	1	0	0	0	0	0	0	0	1	0
Balneola	0	0	0	0	0	0	0	0	0	0	0	0	0	1	0	0	0	0	0	0	0	0	0	0	0	0	0	0	0	0	0	0	0	0	0	0	0	0	0	0	0	0	0	0	0	0	0	0	0
Barnesiella	3429	964	1029	8316	14605	369	2646	272	765	241	5089	1751	2671	2852	717	310	2617	897	11112	17415	11091	262	1191	3261	481	3320	976	491	1666	192	15516	3531	1679	3849	483	4569	6305	1412	110	1740	11013	5095	4264	7924	7578	1947	1133	3212	13000
Bartonella	2	4	1	0	5	2	7	3	7	0	5	1	2	4	2	0	4	4	0	1	2	0	2	2	1	3	0	0	3	0	3	2	1	0	0	4	1	3	0	1	7	2	2	2	2	2	1	10	0
Basfia	16	162	6757	27	25	975	27	3181	99	23	1377	38	31	5	10781	1	29	118	11	19	33	96	45	201	60	59	10	20	34	4	27	8	611	23	594	19	121	1248	6	14	26	61	225	22	206	78	454	20	26
Basilea	19	7	6	3	7	64	5	68	0	0	7	5	2	4	45	0	43	9	2	10	0	4	0	4	43	16	9	0	16	0	8	2	9	21	7	7	10	28	0	2	5	2	6	2	43	47	21	1	12
Bavariicoccus	296	52	273	404	134	54	11	42	811	159	2101	558	367	14	149	5	350	286	715	953	405	6	16	430	213	896	35	14	335	11	13	275	18	122	36	84	309	193	13	15	193	346	618	351	25	30	28	67	117
Bdellovibrio	189	290	195	280	147	150	179	194	213	206	952	237	217	191	196	8	157	441	260	330	181	8	400	442	109	243	23	28	193	37	119	58	508	299	66	244	197	151	27	20	427	272	266	192	27	445	463	251	94
Beggiatoa	62	15	2	1	8	5	174	1	2	0	12	10	133	91	7	1	5	4	18	39	14	1	10	87	2	7	0	5	9	3	6	12	5	3	0	19	11	7	3	3	23	6	10	16	3	18	4	127	7
Beijerinckia	4	6	18	3	5	30	89	21	13	8	16	15	18	29	12	23	15	14	0	13	3	0	7	25	5	3	0	0	3	0	45	3	5	1	13	15	0	15	15	1	7	0	1	1	4	46	11	48	15
Belliella	984	1252	108	1969	2499	334	273	55	829	363	1299	437	980	521	416	18	970	316	1265	1124	601	17513	145	568	87	671	4207	156	816	25	249	3642	1313	3076	28	1812	1824	330	28	25	865	386	626	1631	692	311	112	809	4353
Bellilinea	3	4	6	0	0	1	125	10	1	57	7	12	6	81	133	1	1	6	28	2	1	0	3	5	2	9	1	842	2	3	84	0	1	12	1	6	11	21	135	5	0	2	3	1	1	20	42	438	0
Belnapia	148	79	200	168	584	111	677	373	378	35	304	445	493	454	357	84	212	426	763	169	73	98	3392	1774	111	269	4	739	113	15	208	163	43	151	67	132	104	123	484	24	233	225	163	113	81	598	493	291	192
Bergeyella	97	320	76	127	336	212	82	16	69	26	398	45	96	59	223	8	341	49	124	96	49	362	30	104	36	138	202	4	210	3	185	171	535	362	4	205	549	275	6	13	46	71	106	148	165	236	26	78	194
Bermanella	0	0	0	0	0	0	0	0	0	0	0	0	0	0	0	0	2	0	0	1	0	0	0	0	0	0	0	0	0	0	0	0	0	0	0	0	0	0	0	0	0	0	0	0	0	0	0	3	0
Beutenbergia	98	19	48	252	22	13	45	17	85	39	57	77	100	35	77	4	86	67	118	216	90	15	40	164	31	93	3	115	52	3	19	149	21	25	12	33	24	72	10	1	83	27	24	88	3	37	46	27	42
Bhargavaea	0	0	0	0	0	0	0	0	1	0	0	0	0	0	0	0	0	0	0	0	0	0	0	0	0	0	0	1	0	0	0	0	0	0	0	0	0	0	0	0	0	0	0	0	0	0	0	0	0
Bibersteinia	173	120	234	87	179	469	1677	562	123	33	200	67	57	296	1683	21	60	288	62	94	74	229	210	644	249	71	73	353	216	20	1024	95	713	445	202	127	184	659	807	57	152	70	168	160	760	247	805	1018	46
Bifidobacterium	189899	34522	267261	199314	36566	56222	72480	180473	97797	31639	245931	96555	103761	12053	96790	111117	105713	166611	103420	267360	87647	5905	90427	176232	205107	158209	6956	4674	90166	11061	960719	235201	54744	38366	135891	24963	43234	309321	79147	53010	58611	54486	82747	162744	78983	452733	262917	19278	45951
Bilophila	971	632	7870	16165	4410	3055	2140	4944	5251	360	16334	1155	1889	1280	4722	2270	2287	4346	1825	4911	2860	46	1109	7120	963	3287	192	58	934	102	8354	3942	1611	594	1923	488	1155	1770	4347	526	4096	1795	1648	6186	14541	4625	844	208	2954
Bizionia	7	24	0	27	46	0	0	0	55	5	136	122	45	15	0	0	42	12	165	74	46	217	0	4	0	32	50	0	35	1	0	62	3	22	0	53	36	1	0	0	21	23	9	38	12	1	0	34	133
Blastochloris	21	1027	81	30	22	47	310	183	45	22	48	64	67	140	582	27	42	37	11	21	27	6	172	139	51	48	3	212	22	4	114	8	52	13	44	35	11	270	1420	18	15	25	45	25	5	153	267	181	26
Blastococcus	306	35	96	105	295	107	277	190	194	26	68	175	103	1067	348	38	301	133	216	152	99	73	97	798	207	160	12	160	128	7	95	60	81	92	380	31	34	357	232	30	302	106	61	126	24	162	163	147	49
Blastomonas	1361	576	344	390	881	1759	1328	130	1440	710	5590	485	1089	1029	507	68	363	867	373	213	261	374	221	5816	418	296	135	119	362	58	512	1465	440	644	129	1975	206	288	177	114	881	259	916	658	530	1158	126	941	1138
Blastopirellula	1	2	5	1	0	0	7	20	1	7	7	2	0	9	1	5	2	4	2	1	3	0	4	8	1	0	0	17	0	1	2	1	0	1	5	5	1	4	12	0	2	1	3	1	5	0	11	9	1
Blattabacterium	2	4	0	0	1	13	10	0	2	0	2	0	1	29	10	0	66	1	0	1	0	0	8	1	1	0	0	1	0	0	10	2	3	0	0	1	1	111	0	6	2	2	1	1	0	22	6	5	1
Blautia	63637	15137	125201	115816	20180	61652	22893	38308	40221	17547	142726	51132	46288	10578	35221	63560	39326	59441	40028	85608	42495	3084	78335	93190	79363	47727	3167	1121	25733	5482	73043	96894	31513	26772	39138	8000	10828	113459	23687	5187	51836	26671	40303	95700	18959	196751	132763	9347	26989
Bordetella	6086	7203	9408	7933	10636	5533	5398	8017	12040	2008	12253	36300	9803	4794	10467	673	6745	13131	7559	9561	4195	3157	2009	35747	8128	8063	2716	5098	7253	491	4654	6310	7611	5276	2402	7409	5313	8542	1946	1303	10537	3739	6236	9157	9429	8625	10270	8021	7323
Borrelia	0	0	0	0	0	0	0	0	0	0	0	0	0	0	0	0	0	0	0	0	0	0	0	0	0	0	0	0	0	0	0	0	0	0	0	0	0	0	0	0	0	0	0	0	0	0	0	0	0
Bosea	9638	7820	26239	27126	5232	10660	5661	11286	23127	6639	30008	22323	21380	4039	6286	1229	7470	26316	8497	13334	6073	4116	10229	66347	9231	10201	420	2024	11204	1344	4774	19772	7744	1981	4373	6157	3378	10411	2359	811	27990	4836	9651	12244	967	32460	10062	4235	5102
Brachybacterium	504	142	752	506	162	137	681	1253	580	109	362	322	268	230	4719	552	393	554	268	785	434	71	1134	518	2581	285	19	380	215	17	551	403	255	179	652	74	181	3358	1026	120	404	136	307	193	358	396	1433	73	107
Brachymonas	11678	23859	27542	6388	10695	20803	8712	99743	9652	2195	19508	6020	10169	4326	467911	1448	7837	20097	2804	4835	3507	4271	46240	183448	69485	12537	3256	43980	7705	599	17929	1956	65119	3683	27275	10530	13878	150104	4869	3013	6486	6186	16712	9122	54828	20207	586424	4430	5064
Brachyspira	74	39	27	87	36	24	355	16	31	5	85	29	78	66	140	13	47	55	104	110	45	11	79	52	184	30	16	111	31	5	439	35	45	21	16	33	360	236	41	31	91	34	57	47	22	176	104	85	95
Brackiella	1	0	2	0	0	1	0	3	0	0	0	0	0	0	3	0	0	1	0	0	0	0	0	1	0	0	1	0	0	0	0	0	0	0	0	0	0	2	0	0	0	0	0	0	7	1	1	0	0
Bradyrhizobium	831	1320	2328	1466	772	718	21962	4350	2130	765	1896	2444	5639	18087	617	323	1990	1368	729	1290	1531	288	2079	4802	469	1318	124	398	414	368	994	927	342	847	1262	4159	254	784	1504	121	2058	358	419	537	290	1905	1295	9310	6539
Brenneria	53	10	103	23	26	25	13	32	55	21	183	10	3	24	19	15	22	28	37	14	16	95	9	79	16	90	51	6	8	0	59	382	14	41	18	6	10	34	7	942	18	10	15	15	108	41	12	10	13
Brevibacillus	92	44	114	58	17	5	43	18	143	29	426	542	40	12	20	12	291	73	95	106	52	4	13	114	69	104	2	7	88	4	57	33	39	20	12	28	31	68	20	5	34	42	112	91	53	19	48	68	17
Brevibacterium	764	206	954	894	153	203	903	416	537	135	614	380	434	131	1331	255	430	894	371	802	379	46	817	1166	518	471	19	242	313	19	337	532	187	117	332	135	159	1048	294	54	649	227	288	448	250	640	993	238	98
Brevundimonas	49919	36157	45986	35925	54205	12717	21773	11647	137249	17017	73725	26409	26263	14579	25480	20942	22674	80803	29293	21673	12430	37561	15628	73201	11789	27689	4801	3563	18022	1942	37327	76779	37080	8875	9674	26175	8842	41636	23039	9754	42098	20144	33482	37529	62905	26548	24905	13194	14013
Brochothrix	128	53	44	375	111	77	7	18	58	46	3243	114	37	15	29	62	101	27	192	110	27	10	100	115	99	82	60	2	62	6	29	84	0	178	53	9	250	10	6	13	53	159	4617	164	24	62	16	8	25
Brucella	43	42	874	108	68	25	93	75	174	42	179	109	130	36	63	34	50	81	56	47	32	29	89	165	66	85	13	27	61	8	63	270	333	33	56	74	24	87	43	38	201	25	32	71	61	103	79	51	46
Bryobacter	0	2	1	1	0	0	13	1	1	0	1	0	2	35	0	0	0	1	1	0	0	0	5	2	1	0	0	1	0	0	1	0	0	2	0	8	0	0	1	0	2	1	1	3	0	1	2	30	5
Buchnera	2	0	0	1	1	4	0	0	0	0	1	0	0	0	1	0	0	0	1	0	0	0	6	2	0	0	0	0	1	0	0	0	0	0	0	0	1	1	0	0	0	0	0	0	1	0	0	2	1
Budvicia	596	227	70	2856	3377	42	61	60	3242	334	1261	341	903	57	34	85	4432	2069	14408	17449	13011	188	14	12815	760	31343	74	27	574	55	22	3812	73	676	422	118	180	124	17	245	822	3809	1761	1526	2519	62	46	1889	5995
Bulleidia	54	14	45	65	16	18	29	12	43	18	93	21	48	2	79	43	25	56	13	28	7	1	51	52	27	72	4	3	11	0	12	48	14	0	9	10	16	44	8	5	11	28	48	50	14	54	111	10	12
Burkholderia	13685	15654	17522	13945	21257	11781	11315	9354	19170	4743	24605	22474	19986	11667	17643	721	13071	16093	14439	19320	8109	9621	2843	41777	13825	13369	11264	4482	12908	881	8308	19200	15205	16204	3611	13938	11148	12671	1687	3311	25865	5196	11125	16937	15146	15504	9400	10272	21933
Buttiauxella	122005	681	469	3662	1536	218	294	272	1252	1022	3066	2914	270	227	107	112	1404	482	13484	1635	259	12907	307	2684	236	5188	27348	76	777	24	157	14509	99	307	1055	309	140	132	3317	3298	196	311	2345	967	3805	157	116	414	332
Butyricicoccus	654	170	1481	3662	448	523	287	415	634	254	2017	603	1148	121	297	321	890	903	827	1840	962	48	459	1337	316	1258	34	41	372	88	501	1126	456	320	452	279	260	410	72	66	1201	432	618	1799	493	869	407	229	660
Butyricimonas	2285	387	237	6194	9424	240	2850	82	398	95	2431	637	806	3362	443	123	1580	510	3997	7803	3456	76	370	4135	306	703	984	39	870	112	9478	1333	1523	1472	140	2112	3435	663	71	1167	4238	3192	1899	3639	8033	2076	715	1488	2898
Butyrivibrio	4578	274	2914	3078	568	616	1449	526	391	119	2894	480	960	200	1689	1297	513	639	1006	2107	1430	88	735	2023	1694	970	128	56	262	82	3688	966	1058	1041	444	293	633	5856	477	272	1472	1274	1382	2776	1547	1324	1798	956	1201
Caballeronia	29	12	41	30	22	15	93	22	50	2	53	97	19	120	42	2	33	26	42	34	12	24	15	90	16	16	31	57	19	1	48	8	7	12	5	58	14	38	7	16	21	8	7	8	19	64	78	214	51
Caedibacter	10	94	15	31	32	10	44	5	7	7	11	1	44	90	39	1	165	12	44	24	31	2	5	3007	1	36	6	2	13	2	23	5	14	18	5	224	65	20	9	5	18	30	19	43	9	44	14	1541	9
Caenimonas	415	357	196	474	720	97	110	186	524	128	494	479	3243	801	196	16	317	631	1093	787	381	193	36	1214	164	428	548	179	403	35	69	621	166	664	60	1226	140	200	29	22	968	194	205	455	140	226	406	2875	1407
Caenispirillum	5	4	8	7	6	0	29	50	19	0	2	24	6	41	18	0	2	12	10	12	3	2	10	32	5	6	0	29	6	2	25	1	3	0	7	11	5	7	11	1	7	1	4	0	6	8	12	53	2
Caldalkalibacillus	0	0	3	3	0	0	0	0	0	0	0	1	0	0	0	0	0	0	2	0	0	0	0	0	0	4	0	0	0	0	0	0	0	0	0	0	2	0	0	0	0	0	0	0	0	0	0	0	0
Caldanaerobacter	0	0	81	0	1	0	0	0	0	0	0	0	3	0	0	0	46	1	0	0	0	0	0	0	0	1	0	1	1	2	0	0	1	1	0	0	0	0	0	0	0	0	0	0	0	0	0	9	1
Caldanaerobius	0	1	0	1	0	0	0	0	0	0	0	1	0	0	0	0	6	0	0	0	0	0	1	1	0	0	0	0	0	0	0	6	0	0	1	2	0	0	0	0	0	1	0	0	0	0	1	6	1
Caldibacillus	0	0	0	0	0	0	0	0	0	0	1	0	7	0	0	0	0	0	0	0	0	0	0	31	0	0	0	0	0	0	0	0	0	0	0	0	0	0	0	0	0	0	0	0	0	0	0	0	0
Caldicellulosiruptor	18	3	12	133	10	4	0	2	15	6	40	15	9	0	1	0	127	33	12	34	2	0	0	8	27	9	0	1	12	4	1	6	13	3	3	3	25	1	2	0	5	9	11	23	0	1	4	28	1
Caldicoprobacter	1	2	2	0	0	1	0	0	1	0	5	1	0	0	2	0	100	1	0	1	0	1	0	1	1	3	0	1	0	5	1	0	1	0	0	1	0	1	2	0	2	0	0	0	1	0	2	6	1
Caldilinea	5	39	35	18	3	10	20	260	16	19	5	0	123	213	19	125	138	38	61	63	325	4	7	1054	6	22	3	56	13	31	7	1	3	25	75	369	75	9	13	1	8	26	9	7	1	50	11	1070	6
Caldimicrobium	0	0	0	0	0	2	0	0	0	0	0	0	0	0	0	0	0	0	0	0	0	0	0	0	0	0	0	0	0	0	0	0	0	0	0	0	1	0	0	0	0	0	0	0	0	0	0	0	0
Caldimonas	346	548	892	347	370	272	401	378	494	55	1968	3394	547	630	610	30	310	558	530	599	275	74	110	940	372	444	171	464	303	22	401	189	397	1266	94	311	700	514	171	51	546	294	237	270	455	924	558	703	515
Caldisalinibacter	0	2	0	0	0	0	0	0	0	0	0	0	0	0	1	0	0	0	0	2	0	0	0	1	0	0	0	0	0	0	0	0	0	0	0	0	0	2	0	0	0	0	0	0	4	0	0	15	0
Caldisericum	3	0	1	1	0	0	29	1	1	0	1	1	0	4	2	0	0	3	0	0	1	0	1	0	2	0	0	1	0	0	7	0	1	0	1	1	2	1	1078	2	0	0	0	1	0	11	0	1	4
Calditerricola	0	0	0	0	0	0	0	0	0	0	0	0	0	2	0	0	0	0	0	0	0	0	1	0	0	0	0	1	0	0	0	0	0	0	0	0	0	0	0	0	0	0	0	0	0	0	0	0	0
Calditerrivibrio	3	1	2	4	2	0	17	0	2213	2	19	0	12	1	3	1	0	42	4	0	2	0	5	6	0	1	1	3	0	2	1	1	0	7	0	1	15	0	20	1	2	0	0	1	2	9	1	42	1
Caldithrix	0	0	0	0	0	0	0	0	1	0	0	2	2	2	0	0	0	0	1	0	0	0	0	1	0	0	0	0	0	0	0	0	0	0	0	0	0	0	0	0	0	0	0	0	2	0	0	5	0
Caloramator	1	3	0	1	0	1	3	2	10	0	11	4	93	4	2	0	49	9	18	10	4	0	0	3	3	19	0	1	4	0	4	0	0	8	0	5	29	4	1	0	0	2	2	2	0	2	1	53	5
Caloranaerobacter	1	0	0	0	0	0	1	0	6	0	1	1	0	0	0	0	1	1	1	2	2	0	0	0	1	8	0	1	1	0	1	0	0	1	0	0	0	4	0	0	2	1	0	0	4	0	0	14	0
Calothrix	1	4	3	0	0	0	4	17	8	0	0	1	1	36	0	0	1	5	2	0	0	0	1308	11	0	0	0	1	1	0	0	2	0	1	4	0	0	1	1	0	3	1	0	0	0	7	1	1	0
Caminibacter	0	0	0	0	3	0	29	0	0	0	0	0	0	0	0	0	0	0	3	2	0	0	0	0	0	0	0	0	0	0	0	0	0	0	0	0	0	0	0	0	0	0	0	0	1	0	0	2	0
Campylobacter	500	146	801	903	343	314	1128	132	499	174	1713	366	316	275	429	214	336	497	311	637	369	47	293	1201	262	505	53	23	260	72	709	617	677	119	355	210	226	711	85	159	586	450	390	1130	401	856	760	271	282
Candidatus Accumulibacter	872	6806	1913	770	1353	529	3577	2376	2057	397	1149	806	3779	20624	1349	261	1904	739	2419	1489	1419	232	754	7407	2444	1326	217	812	2250	222	2242	568	905	804	603	9839	1164	2433	294	186	532	1835	562	1886	488	1663	466	167576	1042
Candidatus Amoebophilus	0	0	0	0	0	0	2	0	4	0	0	0	0	2	0	1	0	0	1	1	0	0	7	2	1	0	0	0	0	0	0	1	0	0	0	0	0	0	3	0	1	0	0	3	0	0	6	2	0
Candidatus Aquiluna	0	0	0	0	0	0	0	0	0	0	0	0	0	0	0	0	0	0	0	0	0	0	0	0	0	0	0	0	0	0	1	0	0	0	0	0	0	1	5	0	0	0	0	2	0	0	0	1	0
Candidatus Arthromitus	22	18	123	16	15	18	57	17	116	28	166	46	15	8	63	51	22	42	56	80	22	2	24	61	25	65	3	32	35	7	34	10	18	28	12	6	10	92	49	1	13	15	29	27	94	13	59	33	8
Candidatus Atelocyanobacterium	0	0	0	0	0	0	0	0	0	0	0	0	0	0	0	0	0	0	0	0	0	0	0	0	0	0	0	0	0	0	0	1	0	0	0	0	0	0	0	0	0	0	0	0	0	0	0	0	0
Candidatus Azobacteroides	2	1	0	0	0	0	6	4	0	0	3	1	0	4	0	0	2	0	0	0	0	0	7	6	1	2	1	10	2	0	7	0	1	0	0	6	2	0	0	2	0	0	0	4	0	0	0	18	2
Candidatus Babela	3	6	8	4	1	0	8	6	10	3	1	4	11	4	2	3	7	5	1	2	1	1	5	30	0	0	0	4	2	0	5	1	0	0	0	3	1	2	8	1	1	0	0	1	2	2	13	16	0
Candidatus Blochmannia	0	0	0	0	0	0	0	0	0	0	0	0	0	0	0	0	1	0	0	0	0	0	0	0	0	0	0	0	0	0	0	0	0	0	0	0	0	0	1	0	1	0	0	0	0	0	0	0	2
Candidatus Brocadia	12	1	0	4	3	1	26	0	3	1	10	0	45	20	0	0	9	17	1	1	3	0	1	1	0	26	0	0	2	0	23	0	0	0	1	3	0	7	3	0	10	8	1	2	1	4	15	4	0
Candidatus Cardinium	0	0	0	0	0	0	0	0	0	0	0	0	0	0	0	0	0	0	0	0	0	0	0	0	0	0	0	0	0	0	0	0	0	0	0	0	0	0	0	0	0	0	0	0	0	0	0	0	0
Candidatus Carsonella	0	0	0	0	0	0	0	0	0	0	0	0	0	0	0	0	0	0	0	0	0	0	0	0	0	0	0	0	0	0	0	0	0	0	0	0	0	0	0	0	0	0	0	0	0	0	0	0	0
Candidatus Cloacimonas	367	20309	68	213	407	483	236	453	126	9922	280	19838	9230	577	297	25	385	597	2277	79	167	12	20	4946	18	345	189	402	3232	5101	837	74	331	323	1431	54	35	171	32	23	21	5299	126	253	269	111	476	919982	409
Candidatus Competibacter	124	1022	434	104	163	154	4449	1058	293	38	195	676	28884	2072	867	219	105	172	204	285	1157	23	258	45018	165	121	43	1522	321	47	506	97	71	90	431	594	94	341	277	48	93	447	180	136	80	589	824	14801	122
Candidatus Contendobacter	268	3299	869	425	309	241	12148	2305	331	193	530	3940	5751	14580	1822	54	468	261	457	487	2433	8	241	360426	199	284	162	4055	998	132	1257	230	117	94	675	1917	80	588	679	84	100	2221	1013	315	299	876	962	9192	129
Candidatus Desulfofervidus	0	1	0	0	0	0	0	0	0	0	0	0	0	0	0	0	0	0	0	0	0	0	0	0	0	0	0	0	0	0	0	0	0	0	0	0	0	0	1	0	0	0	0	0	0	0	2	1	0
Candidatus Desulforudis	0	3	0	0	0	1	1	2	1	0	0	0	0	1	0	0	0	0	0	0	0	0	0	2	0	0	0	0	0	0	0	0	0	1	0	0	0	0	0	0	0	0	0	1	0	0	1	11	0
Candidatus Endolissoclinum	0	1	0	0	0	0	0	0	0	0	0	0	0	0	0	0	0	0	0	0	0	0	0	0	0	0	0	0	0	0	1	0	0	0	0	0	0	0	0	0	0	0	0	0	0	0	0	0	0
Candidatus Evansia	0	0	0	0	0	0	0	0	0	0	0	1	0	0	0	0	0	0	0	0	0	0	0	0	0	0	0	0	0	0	0	0	0	0	0	0	0	0	0	0	0	0	0	0	0	0	0	0	0
Candidatus Glomeribacter	0	0	0	0	0	0	0	0	0	0	0	0	0	5	0	0	2	0	0	0	0	0	0	0	0	1	0	0	0	0	0	0	0	0	0	1	0	1	0	0	0	0	0	0	0	0	1	3	0
Candidatus Hamiltonella	8	7	104	22	17	89	6	5	51	7	289	28	38	6	15	1	20	16	61	53	17	10	6	77	32	80	1	18	32	0	44	71	7	21	0	37	9	134	2	1	83	4	14	14	23	27	9	136	24
Candidatus Hepatobacter	0	1	0	1	0	0	2	2	0	1	0	0	2	0	0	0	1	1	0	0	0	0	1	0	0	0	0	2	0	0	1	0	0	3	0	0	1	0	0	0	0	0	0	0	2	0	0	0	2
Candidatus Hepatoplasma	0	0	0	0	0	0	0	0	0	0	0	0	0	0	0	0	0	0	0	0	0	0	0	0	0	0	0	0	0	0	0	0	0	0	0	0	0	0	0	0	0	0	0	1	0	0	0	0	0
Candidatus Ishikawaella	0	0	0	0	0	0	0	0	0	0	0	0	0	0	0	0	0	0	0	0	0	0	0	0	0	0	0	0	0	0	0	0	0	0	0	0	0	0	0	0	0	0	0	0	0	0	0	0	0
Candidatus Jettenia	3	1	0	0	0	0	7	0	6	0	2	0	5	4	1	2	2	10	1	1	0	0	0	1	1	0	0	7	0	0	3	0	0	0	1	1	0	0	2	0	1	0	0	1	0	0	6	5	0
Candidatus Koribacter	1	0	0	0	0	0	10	0	2	0	0	0	7	10	0	0	0	0	0	1	1	0	0	2	0	0	0	2	0	0	4	0	0	0	0	1	0	0	1	0	1	0	0	0	1	0	1	6	0
Candidatus Liberibacter	1	1	0	0	0	0	3	1	0	0	2	0	0	0	1	0	0	1	0	0	0	0	0	1	0	1	0	0	1	0	3	0	0	0	0	1	6	1	0	0	0	0	0	0	0	3	3	2	1
Candidatus Magnetobacterium	0	0	0	0	0	0	0	0	0	0	0	0	0	0	0	0	0	0	0	0	0	0	0	0	0	0	0	0	0	0	0	0	0	0	0	0	0	0	0	0	0	0	0	0	0	0	0	0	0
Candidatus Methylomirabilis	15	5	3	1	6	3	225	10	4	1	6	6	12	44	6	4	5	5	15	6	8	0	6	22	2	3	3	16	2	0	151	4	2	4	2	13	2	3	18	0	6	4	1	1	6	4	13	52	6
Candidatus Methylopumilus	1438	4	6	16	20	11	51	6	8	19	8	322	3	29	12	7	8	5	7	6	8	31	3	12	11	25	13	3	38	4	88	1126	12	8	2	17	4	9	4	2	6	6	2	3	0	6	6	32	771
Candidatus Microthrix	459	11372	15022	3628	364	334	181	1054	1917	6325	346	409	5128	222	403	190	34429	993	10368	10346	48401	161	117	6159	297	1728	159	234	1819	9490	449	299	348	719	2225	263246	203	220	146	259	403	3407	168	290	107	222	342	641323	710
Candidatus Midichloria	0	0	0	0	0	0	0	0	0	0	0	3	1	1	0	0	0	0	0	0	0	0	0	0	0	0	0	0	0	0	0	0	0	0	0	0	0	0	0	0	0	0	0	0	0	0	0	0	0
Candidatus Moranella	0	0	0	0	1	0	0	0	0	0	0	0	0	1	0	0	0	0	0	0	0	0	0	0	0	0	0	0	0	0	3	0	0	0	0	0	0	0	0	0	0	0	0	0	0	0	0	0	0
Candidatus Odyssella	30	15	43	101	78	45	29	87	73	27	118	65	27	13	29	26	20	123	21	31	9	2	20	56	13	23	0	1	55	2	23	7	34	2	26	10	30	18	32	40	52	25	26	41	39	110	56	5	15
Candidatus Paracaedibacter	53	50	65	105	89	47	83	96	238	48	131	29	65	46	85	21	34	395	93	108	44	12	55	180	54	69	1	44	135	10	71	26	62	14	34	48	53	40	41	30	95	70	86	90	48	163	177	124	19
Candidatus Pelagibacter	0	2	0	0	0	0	2	0	5	0	3	4	1	1	1	1	0	1	0	3	8	2	0	1	0	0	0	0	1	0	6	5	0	1	0	1	0	0	2	0	0	0	1	0	0	2	0	3	3
Candidatus Peribacter	0	0	0	0	7	0	3	1	0	0	0	0	0	2	0	0	0	0	0	1	0	0	0	0	1	0	0	0	0	0	12	0	0	0	0	0	0	0	1	0	1	0	0	0	0	0	0	1	0
Candidatus Phaeomarinobacter	1	1	0	0	0	0	1	0	0	1	3	3	0	2	0	0	2	0	0	1	0	0	1	12	1	0	0	0	0	0	1	0	0	0	0	0	0	0	1	0	0	0	0	0	0	1	0	5	0
Candidatus Photodesmus	0	0	0	0	0	0	0	0	0	0	0	0	0	0	0	0	0	0	0	0	0	0	0	0	0	0	0	0	0	0	0	0	0	0	0	0	0	0	0	0	0	0	0	0	0	0	0	0	0
Candidatus Phytoplasma	1	0	0	0	0	0	1	0	2	0	2	0	1	1	0	0	0	0	1	0	0	0	0	0	0	0	0	0	0	1	0	0	1	0	0	1	0	0	0	0	1	0	0	1	0	0	0	11	1
Candidatus Portiera	0	0	0	0	0	0	0	0	0	0	0	0	0	0	2	0	0	0	0	0	0	0	0	0	0	0	0	0	0	0	1	0	0	0	0	0	0	0	0	0	0	0	0	0	0	0	1	0	0
Candidatus Profftella	0	1	0	0	1	0	0	0	0	0	0	0	0	0	0	0	0	0	0	0	0	0	0	0	0	0	0	0	0	0	0	0	0	0	0	0	0	0	0	0	0	0	0	0	0	0	0	0	0
Candidatus Protochlamydia	54	102	321	181	82	33	62	113	90	64	274	37	77	17	29	15	73	178	49	63	47	0	75	70	12	104	6	3	46	1	44	16	42	24	33	42	48	20	43	30	64	73	49	128	27	314	125	46	46
Candidatus Puniceispirillum	0	1	1	1	0	0	2	0	0	0	1	0	0	1	0	0	0	0	0	1	0	0	2	0	0	0	0	0	1	0	1	0	0	0	0	0	0	0	0	0	0	0	0	0	1	0	0	4	0
Candidatus Regiella	0	0	0	0	0	0	0	0	0	0	0	0	0	0	0	0	0	0	0	0	0	0	0	0	0	0	0	0	0	0	0	0	0	0	0	0	0	0	0	1	0	0	0	0	0	0	0	0	0
Candidatus Ruthia	0	0	0	0	0	0	0	0	0	0	0	0	1	0	0	0	0	0	0	0	0	0	0	0	0	0	0	0	1	0	0	0	1	0	0	0	0	0	0	0	0	0	0	0	0	0	1	2	0
Candidatus Saccharimonas	56	216	219	188	110	125	893	103	187	137	151	150	241	60	359	81	8638	205	298	261	922	12	135	510	92	246	13	158	341	12	587	35	34	83	122	119	102	242	124	130	55	135	82	83	37	273	115	5748	62
Candidatus Schmidhempelia	0	0	0	0	0	0	0	0	0	0	1	0	0	1	2	0	0	0	0	0	0	0	0	0	0	0	0	0	0	0	1	0	0	0	0	0	0	1	0	0	0	0	0	0	0	0	0	0	0
Candidatus Soleaferrea	9	9	14	10	3	7	61	6	13	9	13	23	6	6	11	13	5	6	4	15	10	0	9	18	13	12	0	20	4	0	11	2	4	4	1	3	0	12	19	3	7	7	5	9	6	11	14	188	9
Candidatus Solibacter	3	3	2	2	0	0	48	4	3	2	1	2	4	56	5	5	4	4	3	2	0	0	6	11	1	2	0	18	1	0	11	0	2	0	0	11	0	5	6	0	0	0	3	5	3	1	7	73	4
Candidatus Stoquefichus	45	43	79	126	20	54	46	7	85	21	153	49	58	35	190	52	26	60	76	97	53	9	50	152	65	33	2	5	38	3	310	50	42	38	22	29	20	75	11	1	29	32	34	93	28	364	30	13	16
Candidatus Sulcia	0	10	1	0	3	0	0	0	0	0	2	0	2	23	1	0	1	1	0	0	0	0	1	4	0	3	1	1	0	0	1	0	4	0	0	1	2	0	0	0	0	3	0	0	0	0	2	462	0
Candidatus Symbiobacter	293	333	271	263	679	274	333	252	392	82	1122	873	739	620	298	37	243	291	1053	564	263	233	92	3358	698	283	462	244	456	12	190	267	768	623	70	820	359	286	115	22	672	136	245	423	255	337	142	1176	619
Candidatus Tachikawaea	0	0	0	0	0	0	0	0	0	0	0	0	0	0	0	0	0	0	0	0	0	0	0	0	0	0	0	0	0	0	0	0	0	0	0	0	0	0	0	0	0	1	0	0	0	0	0	0	0
Candidatus Tenderia	24	18	24	12	15	33	137	120	203	13	64	34	17	62	137	45	21	121	23	19	16	1	160	177	57	25	3	194	31	3	50	12	31	6	37	16	17	72	165	2	15	34	32	36	132	25	132	90	3
Candidatus Tremblaya	0	0	0	0	0	0	0	0	0	0	0	0	0	0	0	0	0	0	0	0	0	0	0	0	0	0	0	0	0	0	0	0	0	0	0	0	0	0	0	0	0	0	0	0	0	0	0	0	0
Candidatus Xiphinematobacter	3	4	0	2	0	2	4	4	2	1	5	8	0	0	1	2	2	7	3	1	2	0	2	187	1	1	0	1	1	1	4	1	0	0	0	0	0	0	3	0	0	0	0	2	1	3	5	1	0
Capnocytophaga	60	111	12	91	65	9	27	6	50	201	1087	79	53	84	69	10	44	36	61	78	37	128	42	53	22	63	50	13	34	2	62	51	94	79	4	44	47	71	5	15	133	33	193	251	13	80	298	51	65
Carboxydothermus	0	0	0	0	0	0	0	0	0	0	0	0	0	0	2	0	27	0	0	0	0	0	0	0	0	0	0	0	0	0	0	0	0	0	0	0	0	0	1	0	0	1	0	0	0	0	0	0	1
Cardiobacterium	116	25	201	45	46	148	36	91	285	23	373	42	90	33	286	31	31	242	71	110	109	8	13	239	180	77	3	7	72	0	45	133	54	10	67	29	94	171	52	7	53	37	48	153	100	109	147	25	32
Carnimonas	0	1	0	0	0	0	0	0	0	0	0	0	0	0	0	0	0	0	0	0	0	0	0	1	1	0	0	0	0	0	6	0	0	0	0	0	0	1	0	1	1	0	0	0	6	0	1	2	0
Carnobacterium	21098	2980	4161	69444	4782	1310	349	1098	53964	10916	82518	32218	13085	448	786	434	21776	18042	18353	22326	16982	638	505	16353	5791	24142	2330	208	14733	699	318	16049	1312	5598	2754	1831	9591	2946	194	5882	12386	10040	58303	17601	1889	964	508	1918	2951
Castellaniella	499	1203	1273	590	616	796	902	2282	1537	133	1020	2747	975	779	3468	168	593	1429	821	660	349	524	446	3483	903	775	167	1149	578	77	1579	390	1070	228	623	755	510	2825	543	366	922	525	613	762	3287	1181	2983	1196	372
Catabacter	42	26	96	74	47	59	505	113	123	33	150	30	60	59	68	199	57	65	75	177	69	7	89	191	39	123	0	82	65	14	237	97	80	26	65	64	23	201	203	32	73	63	66	197	140	329	98	29	33
Catellicoccus	58	0	30	51	3	1	1	0	90	15	128	47	23	2	2	1	28	44	30	47	34	1	0	129	38	41	0	0	33	3	0	16	2	14	23	8	29	28	1	5	24	27	88	58	5	3	32	3	5
Catelliglobosispora	0	0	0	0	0	0	0	0	0	0	0	0	0	0	0	0	0	0	0	0	0	0	0	16	0	0	0	0	0	0	0	1	0	0	0	1	0	2	0	0	0	0	0	0	0	0	0	0	1
Catenibacterium	13006	1659	9343	12393	1365	15574	3740	9479	5804	1763	22178	4825	2806	394	11284	1698	4854	7739	4393	10925	3976	1078	9657	11547	31537	3203	640	326	3068	681	11323	6986	3018	879	3461	966	1925	38063	1531	1481	3221	7798	7219	3136	1017	30078	25143	910	2174
Catenovulum	0	0	0	0	0	0	0	0	0	0	0	0	0	0	0	0	0	0	2	1	0	1	0	0	0	0	0	0	0	0	0	0	0	0	0	0	0	0	0	0	0	0	0	0	0	1	0	0	0
Catenulispora	16	13	12	10	11	2	23	38	21	3	22	25	18	34	23	8	22	9	6	17	7	0	9	660	7	4	3	11	7	2	15	1	2	2	6	5	0	17	16	1	7	0	7	9	1	19	32	50	9
Catenuloplanes	3	0	1	0	0	0	9	4	9	0	2	28	0	11	5	0	0	2	3	8	5	0	4	64	4	0	0	3	0	0	0	0	0	0	0	1	0	0	0	0	2	0	0	1	0	1	0	6	0
Catonella	20	7	233	26	13	91	21	30	22	13	112	13	15	13	59	46	24	40	14	27	15	1	15	68	57	24	1	4	22	3	145	15	45	5	16	9	37	328	10	6	12	28	28	32	18	36	47	35	6
Caulobacter	1339	1845	1573	1810	3282	1397	1552	982	5450	2060	5142	15710	1104	3265	373	173	915	2469	697	797	565	893	1165	3658	395	1319	198	218	453	78	3755	3403	534	1039	260	653	521	345	551	275	2124	825	989	1027	544	13240	1155	2575	1839
Cecembia	34	14	2	13	13	9	17	1	12	7	34	30	2	13	8	1	44	9	16	13	6	16	16	16	11	4	0	36	5	5	7	20	11	4	2	9	31	10	8	6	10	3	3	9	5	8	2	51	15
Cedecea	1091	70	527	116	137	80	74	124	123	28	878	21	28	166	86	49	62	60	246	77	32	313	40	271	184	136	191	5	22	0	273	394	22	85	45	31	22	148	57	1477	36	38	68	35	532	263	32	42	46
Celeribacter	630	215	270	510	149	128	186	234	434	169	798	905	579	200	375	26	271	466	181	405	163	94	189	1063	161	314	25	119	270	16	268	594	263	127	123	273	99	172	89	23	471	121	287	257	783	672	177	230	189
Cellulomonas	6046	508	820	1571	575	1161	3190	2464	1288	448	1849	939	914	731	3296	3333	1121	1176	2259	2074	1127	365	6750	2569	5026	1520	110	1040	724	60	2872	929	678	278	791	409	908	5309	462	473	1188	569	2123	952	160	1626	2942	494	567
Cellulophaga	142	123	15	261	406	28	28	17	229	39	234	95	198	55	17	8	128	55	1095	213	133	1545	9	107	10	97	304	51	197	12	26	363	59	248	7	532	151	52	4	5	144	43	57	303	121	44	11	483	618
Cellulosilyticum	23	29	120	17	11	15	18	85	91	9	146	9	12	9	23	8	46	63	22	24	12	6	11	71	16	32	0	5	26	3	173	6	94	9	42	15	18	51	48	4	9	9	38	37	25	25	43	47	3
Cellulosimicrobium	204	75	83	224	26	23	132	32	191	98	115	144	127	38	182	9	165	126	137	220	132	12	40	221	66	296	0	112	85	4	20	128	15	33	14	39	94	112	25	3	130	48	133	96	14	40	47	45	51
Cellvibrio	609	106	62	241	135	112	193	117	512	82	422	114	471	563	162	11	246	363	2127	586	309	264	221	477	118	147	27	27	263	38	455	319	338	213	48	481	163	748	25	91	1476	338	296	455	111	98	272	822	181
Centipeda	0	0	0	0	0	0	0	0	0	0	0	0	0	0	0	0	0	0	0	0	0	0	0	0	0	0	0	0	0	0	0	0	0	0	0	0	0	0	0	0	0	0	0	0	0	0	0	0	0
Cesiribacter	0	1	0	0	0	0	0	0	0	0	0	0	0	2	0	0	0	0	1	0	0	0	0	0	0	0	0	2	0	0	0	0	0	0	0	0	0	1	0	0	0	0	0	0	0	0	0	3	0
Cetobacterium	114	116	217	89	28	174	141	59	164	5	570	146	43	66	93	157	210	87	94	182	69	37	27	279	796	88	10	11	76	7	288	21	52	11	71	29	154	285	1783	79	61	47	63	100	199	539	2794	174	18
Chamaesiphon	0	0	5	0	0	0	0	27	1	1	0	1	2	2	0	0	0	7	1	1	0	0	3	0	5	0	0	1	0	0	0	4	0	0	7	0	0	0	0	0	2	0	0	0	1	0	0	0	3
Chania	11	23	90	41	23	24	22	12	45	44	115	19	2	42	45	11	16	15	29	13	8	30	8	91	9	64	23	8	4	0	49	159	18	19	6	10	4	18	6	609	11	8	3	11	55	50	9	11	17
Chelativorans	192	133	307	256	280	88	580	537	429	78	524	288	281	405	383	43	190	579	86	141	136	69	290	4793	156	312	10	493	110	13	520	169	134	56	163	104	89	149	396	27	173	141	233	164	116	718	483	169	122
Chelatococcus	237	119	5099	309	107	76	278	1095	279	91	2157	953	385	284	143	40	211	446	100	159	126	29	191	684	74	198	13	81	130	21	177	142	69	45	302	162	73	205	217	14	198	82	168	99	63	364	188	478	111
Chelonobacter	571	733	3638	180	205	226	40	814	5047	155	1011	409	145	23	502	1	89	524	283	310	185	39	70	2158	1078	155	26	15	354	14	15	90	3609	81	370	215	48	1061	22	14	383	162	138	449	8947	102	608	234	32
Chitinibacter	16	24	16	1	51	49	741	17	25	1	40	16	8	44	94	2	16	6	17	81	4	3	14	31	95	11	4	2	29	0	465	1	14	26	1	31	33	136	25	39	9	5	18	10	22	182	8	35	38
Chitinilyticum	83	88	163	21	139	52	456	92	160	2	135	103	41	195	420	25	50	63	151	130	24	31	80	291	102	69	24	55	119	6	923	27	136	66	13	154	71	183	52	77	38	27	47	126	267	270	61	336	79
Chitinimonas	78	134	191	86	151	99	698	252	244	23	185	158	166	958	284	25	87	205	201	175	100	50	217	307	208	122	113	271	113	33	532	68	117	110	75	263	103	293	46	52	130	65	72	121	169	321	268	1041	198
Chitiniphilus	54	72	122	33	73	54	551	240	100	12	97	92	120	575	147	7	148	82	104	84	55	28	122	263	90	172	73	143	43	5	831	32	70	242	28	308	51	99	43	23	51	40	40	156	226	140	133	580	111
Chitinispirillum	0	0	0	0	0	0	0	0	0	0	0	0	0	0	0	0	0	0	0	0	0	0	0	0	0	0	0	0	0	0	0	0	0	0	0	0	0	0	1	0	0	0	0	0	0	0	0	8	0
Chitinivibrio	0	0	0	0	0	0	0	0	2	0	0	0	0	0	0	0	0	0	0	0	0	0	0	0	0	0	0	2	0	0	0	0	0	0	0	0	0	0	1	0	0	0	0	0	0	0	0	1	0
Chitinophaga	0	10	0	6	2	0	9	1	3	0	2	14	26	36	5	0	1	3	4	2	5	6	1	6	1	3	0	0	3	0	2	3	3	0	1	17	0	0	2	2	3	4	2	2	1	4	3	43	19
Chlamydia	593	823	1507	391	516	3399	6929	6713	912	200	1128	703	410	543	2077	417	369	442	304	411	171	473	1057	1786	681	556	35	199	753	24	3009	559	1719	310	1382	565	559	2077	1923	259	964	119	1060	962	415	1152	1918	404	366
Chloracidobacterium	2	2	2	0	3	0	3	5	2	1	2	8	1	14	1	1	1	2	3	2	2	1	6	4	0	7	0	6	1	0	12	0	0	23	1	2	5	6	3	0	0	17	1	0	2	1	5	18	4
Chlorobaculum	13	84	98	21	38	26	197	34	36	16	64	27	24	184	149	23	20	34	40	43	18	9	51	76	29	16	3	272	23	8	133	19	64	57	11	34	81	92	575	10	37	25	37	24	43	63	73	90	19
Chlorobium	262	2550	2177	110	195	646	486	658	836	135	645	167	223	260	637	104	267	468	158	191	124	323	229	927	507	134	42	628	108	36	152	173	530	128	147	241	151	599	398	22	93	121	143	166	972	264	324	937	73
Chloroflexus	5	13	5	11	9	9	12	15	22	2	10	1	14	17	10	2	5	47	157	64	28	0	4	4	2	3	0	4	6	2	9	0	4	56	3	10	149	5	8	3	9	13	13	3	5	19	16	25	3
Chlorogloeopsis	0	0	0	0	0	0	17	0	0	0	0	0	0	2	0	0	0	0	0	0	0	0	2	0	0	0	0	0	0	0	0	0	0	0	0	0	0	0	0	0	0	0	0	0	0	0	0	0	0
Chloroherpeton	2	41	0	0	0	1	30	4	3	3	4	1	15	10	9	4	1	3	4	0	0	0	8	17	2	2	0	42	9	11	13	1	5	1	1	15	3	1	2	1	0	16	1	11	18	8	13	1310	0
Chondromyces	4	121	12	7	16	1	31024	12	6	1	4	4	58	917	15	0	9	3	18	6	7	0	6	81	7	6	3	22	10	1	49	7	12	4	0	204	1	19	37	2	4	8	131	18	12	9	34	818	124
Chromobacterium	265	314	509	138	312	468	2495	366	622	35	482	300	174	1461	637	60	192	346	371	399	201	94	887	711	473	203	125	174	178	20	2862	157	205	204	115	273	228	572	95	116	200	113	100	277	511	703	588	889	252
Chromohalobacter	52	6	8	2	7	4	44	1	4	1	3	6	2	14	9	0	3	5	8	10	4	6	21	8	8	2	18	4	6	0	10	1	6	1	0	5	6	12	1	39	5	2	0	2	22	3	3	9	3
Chroococcidiopsis	26	4	6	0	3	240	2912	10	22	2	16	3	3	331	282	8	3	25	1	1	1	0	3859	7	4	4	5	36	2	1	44	2	2	3	10	5	2	32	285	7	5	3	1	5	0	15	128	1	5
Chryseobacterium	332660	130006	25679	131591	259973	29566	15265	5755	73291	25639	100618	39587	71442	21995	34839	1715	229725	42152	88546	146086	56897	698409	8382	51942	19272	165381	484072	3738	90677	2970	29492	429981	100837	138881	2826	74511	124007	51859	2665	6003	72168	46532	95359	245147	23223	73973	20298	17404	379801
Chrysiogenes	2	3	1	0	1	0	7	22	0	0	1	5	0	9	13	1	0	3	0	2	1	0	31	15	0	7	0	25	1	0	2	0	0	0	8	7	1	6	1	0	6	0	0	0	4	0	24	35	0
Chrysosporum	33	7	6	21	18	44	54	5	132	7	134	17	39	27	31	0	12	72	15	12	18	24	20	144	8	6	4	20	23	13	15	44	9	23	0	31	14	26	41	4	51	25	53	34	17	41	11	40	112
Chthoniobacter	4	25	25	15	26	5	119	54	32	10	15	50	82	269	24	45	20	39	28	20	20	5	35	875	4	16	0	46	5	0	14	13	15	4	24	58	7	12	69	2	16	14	8	15	8	30	42	290	13
Chthonomonas	0	2	1	0	0	0	1	0	0	0	0	0	1	0	0	0	0	0	0	0	0	0	0	1	0	0	0	2	0	2	0	0	0	0	0	0	0	1	1	0	0	0	0	0	0	0	1	30	0
Citreicella	98	52	77	111	62	31	46	88	130	46	213	167	208	102	101	9	97	141	78	100	54	19	45	209	63	175	3	57	68	6	93	159	72	57	35	74	24	32	32	8	100	46	87	90	58	270	52	104	35
Citricoccus	230	0	15	11	8	3	58	22	13	0	5	9	3	21	79	1	12	14	5	38	15	12	281	53	54	5	0	47	3	0	0	23	5	2	8	0	10	138	12	2	17	0	9	6	3	9	46	7	15
Citrobacter	6471	34045	198116	19868	51792	21770	19292	117404	49619	4637	160242	12837	14614	8772	25139	13443	13655	30282	28923	20977	10353	3332	11474	120942	15217	23855	4753	1658	8741	692	28974	29590	28977	5384	37198	8964	21518	34658	4656	10770	13460	16285	20847	9853	326438	24000	20572	11112	11252
Citromicrobium	161	94	84	137	139	51	470	98	472	48	323	136	469	632	294	22	150	549	105	99	99	28	120	1027	65	106	7	120	86	8	199	60	137	239	41	242	53	169	389	22	164	101	220	146	315	217	248	304	359
Clavibacter	211	67	118	177	41	28	50	61	166	122	105	491	207	33	66	45	146	152	112	117	62	29	54	370	33	152	17	48	97	10	53	241	40	33	51	46	46	75	57	7	183	27	38	65	32	68	78	121	109
Cloacibacillus	343	301	2046	2122	554	514	2220	4442	613	204	1806	351	552	366	1585	1012	711	960	363	707	264	72	710	3991	668	539	28	578	353	72	2132	447	513	101	1143	267	323	1874	2719	296	686	454	551	905	2512	2137	1324	499	165
Clostridiisalibacter	59	79	276	60	40	24	60	34	276	12	730	107	48	39	117	36	155	311	206	182	72	12	42	400	99	421	0	36	183	12	58	64	177	33	45	66	26	279	29	13	38	127	76	172	176	45	85	116	21
Clostridioides	2598	937	6017	8647	1358	2784	1018	1321	4444	961	15721	2764	2689	790	1860	1447	2550	3115	2606	5925	2602	157	1802	5366	2260	5857	184	218	1580	282	2761	3905	2044	1499	1758	767	1195	3915	942	320	3210	1848	2384	6369	1628	5410	3905	1417	2207
Clostridium	19507	5310	32022	40517	11046	16165	8865	17797	15029	5473	61340	12138	16918	6551	20460	18314	14048	19022	16426	32198	18645	1197	15708	34945	21754	25019	1048	2591	9642	2009	60953	21382	11206	8216	12246	5690	7370	35274	10989	2271	19638	10515	12419	37502	10565	38481	43642	9622	12953
Cobetia	16	2	1	2	8	1	3	1	2	0	1	1	4	7	0	0	3	2	12	8	3	10	3	9	0	0	9	3	4	0	2	3	1	4	0	5	7	0	0	10	6	2	2	2	14	2	3	19	3
Cohnella	1	0	1	0	0	0	3	0	0	1	0	0	0	1	1	1	0	0	0	0	0	0	0	1	2	0	0	2	0	0	1	0	1	0	0	0	0	1	4	0	1	0	0	0	0	0	0	0	0
Coleofasciculus	0	0	0	0	0	0	0	0	0	0	0	0	0	0	0	0	0	0	0	0	0	0	0	1	0	0	0	0	0	0	0	0	0	0	0	0	0	0	0	0	0	0	0	0	0	0	0	0	0
Collimonas	344	321	226	239	464	288	161	110	271	135	1315	317	312	198	162	13	140	208	349	350	133	1054	42	386	255	243	2146	58	224	14	147	330	139	369	36	336	464	387	33	1552	498	58	169	325	84	287	68	479	523
Collinsella	32670	7266	44086	26860	7795	13698	12087	23615	17259	5854	35018	17884	17672	2481	23551	24500	17364	21188	18656	48294	17159	1835	20214	30611	57172	20539	1152	715	10240	2272	58182	47862	7474	12560	18587	3523	6436	32343	29998	4794	7563	10256	16400	26388	17347	100909	44357	4280	6076
Colwellia	4	0	0	3	4	0	0	1	0	1	2	1	2	0	0	0	3	2	2	3	0	3	0	5	0	3	1	0	2	0	1	5	2	5	0	3	2	2	0	1	2	0	0	2	0	0	3	15	9
Comamonas	132335	235446	272370	87377	228086	301783	60873	24792	99203	34629	146316	84826	143024	47693	111361	3558	52716	79173	77836	111808	49487	153876	9099	285865	117957	87836	52377	199042	78445	4293	56290	136613	152425	199089	17282	163959	90122	353925	5422	11857	138289	35657	62408	85902	184994	80270	56787	54544	131254
Commensalibacter	0	0	0	0	0	0	0	0	0	0	0	0	0	0	0	0	0	0	0	0	0	0	0	0	0	0	0	0	0	0	0	0	0	0	0	0	0	0	0	0	0	0	0	0	0	0	0	0	0
Conchiformibius	1360	1511	5515	668	600	9054	92	4487	5835	511	3312	742	432	58	6649	16	882	3382	619	1161	679	347	100	3975	2697	772	52	46	813	51	151	1320	1608	231	1168	375	565	4590	31	93	730	663	989	849	4553	1340	1136	136	138
Conexibacter	12	9	31	11	9	14	178	384	23	9	24	17	25	439	39	19	26	14	16	31	10	3	53	84	10	24	5	46	10	10	32	10	2	3	96	64	11	42	73	8	19	4	9	6	5	25	78	135	4
Confluentimicrobium	192	63	67	168	51	44	69	84	185	61	197	269	275	120	95	9	112	175	76	150	65	31	49	318	52	152	28	99	107	6	56	165	94	121	39	119	32	53	18	8	168	56	94	90	66	244	76	115	128
Congregibacter	828	450	90	433	347	53	15	45	175	54	206	106	293	29	46	2	212	133	190	368	134	144	14	531	35	80	46	15	127	9	20	1100	169	127	35	440	75	48	8	12	348	61	405	312	910	38	30	150	371
Coprobacillus	1434	699	3205	4420	646	1601	599	1017	1386	479	5596	1509	1981	498	1140	866	1039	1896	1484	3175	1540	147	2168	2845	1418	1926	93	37	865	186	2105	2123	1629	741	952	408	616	3021	497	208	1563	884	1275	3528	842	5739	4650	364	1061
Coprobacter	232	31	11	283	867	14	171	9	31	1	146	44	66	394	22	36	67	36	300	504	371	5	34	151	36	105	15	27	80	18	1243	208	122	235	7	243	225	58	1	55	653	309	132	355	419	117	11	286	671
Coprococcus	20420	4762	22411	38923	6961	12679	5528	8162	8485	4256	36546	11857	18562	2774	7389	7657	11862	15819	16552	33068	17257	1122	11896	25510	15410	15083	1011	298	5946	1334	20723	28337	11344	11004	11767	3320	3726	25504	2810	1429	17526	9453	14626	29684	7652	33132	27714	3870	12667
Coprothermobacter	56	102	71	23	21	13	5	216	86	134	139	52	352	25	131	274	123799	125	12	8	13	62	33	25	50	163	4	45	6	0	86	6	79	83	88	43	54	24	740	32	40	39	9	12	8	52	133	109	183
Coraliomargarita	0	0	0	1	0	0	2	0	2	0	1	0	0	1	1	0	0	0	1	0	0	0	0	4	0	0	0	2	0	0	2	0	4	1	0	0	0	0	0	2	1	0	0	0	3	0	0	0	0
Corallococcus	37	12	7	9	13	7	73	9	12	3	14	254	12	223	28	6	10	3	3	3	4	12	39	61	11	8	3	54	3	3	5	6	1	17	1	49	4	27	95	1	9	9	9	13	2	43	319	127	20
Coriobacterium	6	1	2	1	2	3	2	3	1	2	6	3	2	0	6	4	1	0	3	5	0	0	5	2	9	3	0	0	0	1	6	3	3	0	1	2	2	12	7	4	0	1	1	2	2	16	11	1	0
Corynebacterium	4549	744	7061	2887	687	1040	1194	3591	1975	773	4780	1846	1631	776	23585	1204	1731	2454	1433	2595	1086	285	3555	3477	3991	1716	148	54119	1287	256	2104	1652	1812	401	2764	593	1078	7134	4051	385	1263	795	1428	1476	3362	3412	15035	1022	431
Coxiella	0	1	1	0	1	1	5	1	0	0	1	0	1	1	1	3	0	0	2	0	0	0	1	4	0	0	0	17	0	0	1	0	0	1	0	1	1	1	1	1	0	0	2	3	5	0	1	1	0
Criblamydia	0	1	4	4	0	1	13	5	16	9	19	0	2	7	3	2	11	17	66	5	5	0	3	68	0	0	0	1	1	0	4	0	1	0	1	3	3	1	0	0	3	1	2	3	7	8	6	10	0
Crinalium	0	0	0	0	0	0	0	0	0	0	0	0	0	0	0	0	0	0	0	0	0	0	0	0	0	0	0	0	0	0	0	0	0	0	0	0	0	0	0	0	0	0	0	0	0	0	0	0	0
Croceibacter	12	10	1	15	7	2	8	1	12	1	27	9	14	9	3	0	10	5	9	9	4	129	16	14	4	6	40	0	14	0	7	14	8	11	0	23	10	10	9	3	6	10	5	14	4	26	1	28	30
Croceicoccus	332	327	315	392	352	119	464	381	628	154	721	426	903	500	259	81	301	973	185	164	139	113	396	2091	126	222	32	47	146	34	319	332	213	369	158	313	67	211	233	30	389	195	320	239	419	475	357	580	438
Croceitalea	0	0	0	0	0	0	0	0	2	0	0	0	0	0	0	0	0	0	1	1	0	2	0	1	0	1	1	0	0	0	0	0	0	0	0	2	1	0	0	0	1	0	0	0	3	0	0	0	6
Crocinitomix	0	1	0	1	0	0	0	0	3	0	0	6	3	3	0	0	14	0	19	1	1	32	0	6	0	0	4	0	0	0	1	5	0	1	0	16	7	0	0	0	0	0	0	0	0	0	0	36	6
Crocosphaera	0	0	0	0	0	0	0	0	0	0	0	0	0	0	0	0	0	0	0	0	0	0	0	0	0	0	0	0	0	0	0	0	0	0	0	0	0	0	0	0	0	0	0	0	0	0	0	0	0
Cronobacter	839	699	4994	1568	734	871	516	2742	1137	216	3960	417	281	666	1009	487	501	819	760	620	242	419	662	1696	693	971	338	63	176	22	4684	1577	681	600	782	163	404	1035	237	2931	537	371	432	460	2615	3502	1161	321	435
Cryobacterium	83	9	11	57	64	6	14	12	59	42	49	198	79	7	15	10	74	34	76	40	15	16	5	122	12	48	10	16	56	6	6	41	7	19	12	37	40	15	12	2	85	155	15	20	10	10	19	70	66
Cryocola	51	20	66	73	18	19	48	28	83	23	47	200	65	20	32	12	59	78	39	56	21	9	22	115	24	67	8	22	52	4	32	64	20	20	27	19	20	32	37	3	55	9	21	20	18	46	38	39	36
Cryptobacterium	10	0	3	21	0	3	3	5	4	5	14	6	3	1	3	4	5	8	1	3	0	0	5	14	5	1	0	5	2	0	1	1	1	0	0	1	0	3	5	0	8	6	2	4	3	6	3	0	0
Cryptosporangium	12	10	8	12	1	7	91	20	8	6	12	37	15	66	20	3	17	5	9	15	3	4	8	386	14	8	1	12	5	0	18	7	3	2	12	13	6	15	7	1	10	7	4	7	0	12	32	43	4
Cucumibacter	0	0	0	4	0	0	4	3	3	0	3	18	3	20	2	0	5	1	1	0	1	0	0	5	0	1	0	0	0	0	1	1	0	0	0	8	0	0	0	0	9	0	0	1	0	1	1	24	0
Cupriavidus	3780	4451	9362	5496	5812	2911	3269	4044	7390	1177	10301	9315	5259	4042	5796	216	3852	10771	4222	4936	2300	1876	1207	9102	3523	5741	2639	3420	3357	335	3027	3460	3749	4047	1380	2859	2716	4886	805	687	5663	2626	3564	3932	3756	5943	8165	7253	5699
Curtobacterium	82	11	31	123	15	13	39	18	77	26	47	189	52	58	42	12	53	44	36	63	15	14	25	105	15	43	2	16	43	5	37	95	11	19	8	18	14	43	144	4	66	11	17	26	13	27	45	32	42
Curvibacter	10612	7730	5508	11764	18397	4105	3962	4926	10152	2787	10896	9687	16258	7980	7006	306	6714	11526	15789	16839	7632	4613	1000	22630	6267	9416	16639	5462	9515	515	3058	14690	6703	19241	1673	12995	3973	5790	613	438	22784	3478	5640	10954	6650	7788	10305	19344	24122
Cyanobacterium	0	0	0	0	1	0	19	1	1	0	1	1	0	5	9	18	2	1	0	0	2	0	0	1	0	0	0	3	0	0	1	0	1	0	0	2	0	2	22	0	2	1	1	3	0	0	0	0	1
Cyanobium	2232	4	18	30	2	2	49	110	8	0	4	16	10	45	9	2	10	2	5	6	6	2	9	145	0	15	0	8	2	4	20	2	0	3	27	22	1	1	131	4	5	9	9	5	0	2	4	93	1
Cyanothece	2	1	0	1	1	2	12	11	1	2	0	0	1	1	0	0	0	0	3	0	0	0	2	1	0	0	0	0	0	0	2	0	0	0	0	0	0	2	0	0	2	0	1	0	1	0	1	4	0
Cyclobacterium	20	78	3	9	64	3	72	8	23	6	30	11	16	35	5	22	16	9	27	13	8	435	12	22	13	9	270	46	28	6	16	23	20	74	2	69	70	18	8	1	2	5	8	29	10	8	3	208	50
Cycloclasticus	8	3	1	6	44	1	5	2	9	6	7	3	20	22	20	0	12	9	16	4	11	7	3	46	87	12	16	2	12	2	5	2	39	3	1	22	82	42	1	2	8	8	55	4	24	3	21	111	12
Cylindrospermum	0	0	0	0	0	0	6	0	0	0	0	0	0	1	2	0	0	0	0	0	1	0	5	0	0	0	0	2	0	0	0	0	0	0	0	0	0	0	0	0	0	0	0	0	0	0	0	0	0
Cystobacter	5	5	1	1	14	1	36	10	5	0	2	8	6	226	13	4	3	11	11	11	9	1	6	24	5	4	3	37	1	1	5	2	0	4	2	53	0	2	14	8	1	1	2	2	3	5	45	125	19
Cytophaga	209	1053	25	1154	970	15	14	5	280	134	372	190	208	250	5	2	236	76	2172	198	147	170	22	197	35	180	472	8	172	8	27	413	188	324	8	1224	150	41	14	3	1091	92	168	608	10	13	16	2104	618
Dactylococcopsis	0	0	0	0	0	0	0	2	0	0	0	0	0	0	1	0	0	0	4	0	4	0	0	0	0	0	0	2	0	0	0	0	0	0	0	0	0	0	0	0	0	0	0	0	0	1	0	3	1
Dactylosporangium	8	1	5	11	0	4	15	15	5	0	0	21	1	22	11	0	16	0	9	11	3	0	10	184	2	3	0	1	0	0	4	0	0	1	0	4	0	4	0	0	2	1	3	0	0	3	8	36	0
Dasania	0	0	0	0	0	0	0	0	0	0	0	0	0	0	0	0	0	0	0	0	0	0	0	0	0	0	0	0	0	0	0	0	0	0	0	0	0	0	0	0	0	0	0	0	0	0	0	3	0
Dechloromonas	15816	9958	8385	5941	13106	5238	608419	8452	13188	2371	16707	7435	17606	82554	15768	1220	6193	5206	23017	13714	7518	2351	13756	21426	8182	5340	2207	21734	11790	1349	83830	6641	8095	14565	2191	30455	8697	13280	5917	2215	9075	3854	4014	18918	2617	32476	9706	132528	13516
Deefgea	11	9	23	6	44	15	16	12	24	0	140	15	8	17	17	0	36	18	60	59	29	484	4	50	33	52	15	3	19	0	18	16	17	21	8	34	109	36	2	5	320	14	10	29	91	32	8	28	18
Deferribacter	0	0	0	0	0	0	4	0	2	0	0	0	0	1	0	0	0	0	0	0	0	0	0	1	0	0	0	0	0	0	0	0	0	0	0	0	1	0	0	0	0	0	0	0	0	0	0	4	0
Deferrisoma	1	2	2	1	0	0	12	26	4	2	2	3	2	30	9	34	2	4	1	3	1	0	16	6	2	1	0	52	1	1	4	0	3	0	11	5	1	1	49	2	1	2	0	1	0	2	30	76	0
Defluviimonas	1767	980	1072	2122	671	431	746	1235	1792	682	2785	3763	3470	1076	1120	84	1523	2301	1116	1704	749	331	912	8269	715	1436	219	641	1211	120	734	2565	1231	926	524	1295	491	568	365	72	1800	627	1337	916	789	2731	723	2070	1200
Defluviitalea	0	1	1	2	0	3	1	0	11	0	145	5	0	0	5	1	8	8	3	9	4	0	1	5	8	6	0	1	0	0	9	0	4	0	1	1	2	7	0	0	5	1	2	11	4	0	1	37	2
Defluviitoga	903	755	898	610	571	446	4	809	715	282	1573	584	21	427	5124	601	9946	1551	16	25	6	650	284	260	1267	871	352	920	256	61	785	7	447	1053	1998	930	667	100	663	849	952	1234	10	312	6	8	766	1352	1424
Dehalobacter	1305	1068	3633	801	1263	795	3899	1510	3127	635	4622	820	813	359	1753	790	2893	2981	2636	2704	892	71	645	3997	1350	3531	56	1075	1655	135	1382	406	1604	311	379	1017	1405	3220	875	89	725	1644	2281	2450	1096	689	1021	1076	452
Dehalococcoides	183	180	515	77	185	96	2120	564	366	264	1043	193	142	480	1198	1087	288	355	199	148	93	13	219	4004	338	446	33	1590	376	150	1965	43	192	50	237	427	269	1427	1178	104	112	425	335	510	507	401	869	3424	52
Dehalogenimonas	144	251	774	69	100	289	1577	2219	1243	306	562	282	79	267	1208	296	119	537	135	147	85	30	959	1130	861	169	17	889	138	45	158	82	543	45	565	92	132	497	1345	25	81	128	171	196	1099	190	1063	1773	37
Deinococcus	480	47	81	302	530	36	145	51	99	35	3876	1714	187	487	86	26	113	1007	1237	476	156	14	38	320	434	398	20	136	211	26	81	129	28	1103	30	173	86	80	37	37	802	72	32	65	40	136	44	79	137
Delftia	15316	19444	18429	14117	21398	9776	5076	4903	20444	4452	20063	18046	16520	4939	10772	483	9553	14236	13746	18458	8975	13666	1553	34752	11964	13252	10425	5019	10753	770	6092	19945	13548	16172	2729	11672	7699	12581	767	1382	21972	5457	10246	13737	33843	9813	11679	8781	22188
Demequina	71	42	67	231	65	5	29	34	274	52	87	91	85	13	36	17	127	92	2559	154	70	10	29	127	51	270	5	33	180	3	13	143	10	57	9	115	15	49	71	9	125	24	27	53	11	36	23	197	78
Demetria	12	2	2	3	0	3	0	5	3	0	2	5	0	0	3	6	3	4	2	7	2	0	2	18	1	3	0	4	8	0	1	1	1	0	2	2	0	4	0	0	3	3	3	1	0	1	2	5	0
Denitrobacterium	19	5	89	21	4	10	9	12	14	21	52	10	32	2	37	22	13	24	11	49	23	3	43	220	56	32	1	10	1	1	48	34	4	4	4	2	10	60	67	9	20	7	20	12	95	58	32	10	5
Denitrovibrio	0	1	0	1	1	1	15	2	0	0	0	4	2	1	0	0	1	2	1	0	1	0	3	2	0	1	0	0	0	1	10	0	1	0	0	0	0	2	1	0	0	0	1	2	2	0	1	3	0
Dermabacter	21	9	13	20	4	4	4	11	28	12	24	18	10	9	71	1	45	18	16	28	10	1	9	29	30	26	5	13	21	4	7	23	9	5	8	4	9	43	4	4	15	8	19	23	6	16	25	2	7
Dermacoccus	212	161	480	325	145	126	433	95	359	126	563	3730	184	190	630	96	472	265	173	289	150	26	278	951	216	275	12	247	130	16	421	186	65	80	74	60	85	474	158	43	248	85	116	118	26	587	730	400	98
Dermatophilus	0	0	0	0	0	1	0	0	0	0	0	0	0	0	3	0	0	0	0	0	0	0	2	0	0	0	0	5	0	0	1	0	0	0	0	0	0	2	0	0	0	0	0	0	0	0	4	0	0
Derxia	75	101	71	71	101	36	164	99	94	10	123	216	105	467	155	10	61	145	92	82	47	26	40	370	65	85	71	167	50	12	125	32	37	159	27	130	35	73	56	11	65	54	36	59	42	184	251	487	142
Desmospora	0	0	0	0	0	0	0	0	0	0	0	0	0	0	0	0	0	0	0	0	0	0	0	0	0	0	0	0	0	0	0	0	0	0	0	0	0	0	0	0	0	0	0	0	0	0	0	2	0
Desulfarculus	109	353	999	88	126	256	891	4970	1783	288	646	368	134	387	2037	262	155	902	229	206	126	34	993	1086	1243	226	18	1437	149	48	656	29	904	60	1123	117	205	708	2114	62	120	192	230	256	1957	233	1492	1915	38
Desulfatibacillum	2	4	0	0	1	1	32	4	4	0	0	0	1	8	2	0	0	2	1	1	0	0	6	3	1	1	0	6	0	0	3	0	0	0	1	0	0	2	14	1	0	3	0	3	7	0	5	32	0
Desulfatiglans	88	293	519	61	53	153	175	172	904	211	123	29	81	23	191	5	101	475	151	135	70	1	35	546	13	112	23	57	68	49	165	36	129	16	108	83	152	499	202	30	85	129	170	124	117	236	99	520	31
Desulfatirhabdium	8	21	24	10	7	13	365	41	658	74	69	10	5	56	53	11	2	25	45	3	18	2	277	93	12	22	2	120	24	13	4	10	6	7	9	7	29	24	1622	6	24	38	17	25	53	65	67	471	4
Desulfatitalea	138	348	832	94	121	255	1464	2881	1361	372	617	388	123	463	1517	211	131	898	275	134	68	34	1334	1124	752	306	13	1592	267	71	193	40	768	59	732	110	219	628	1997	34	114	196	234	227	1974	237	1614	3589	32
Desulfitibacter	19	25	110	7	26	4	119	73	35	30	233	37	55	34	28	2	60	26	18	24	11	1	13	27	17	27	0	25	22	88	25	10	472	6	17	9	12	53	11	2	18	16	12	25	68	27	10	488	12
Desulfitobacterium	185	119	1021	108	158	89	1453	321	562	135	635	169	109	133	572	514	425	359	210	251	129	21	274	752	282	580	20	272	273	22	690	72	303	55	108	173	189	568	869	35	75	196	183	338	479	223	411	680	79
Desulfobacca	1	8	2	0	1	1	19	2	2	7	2	6	8	28	14	2	1	1	5	6	2	0	1	42	0	2	0	49	1	2	13	0	1	0	1	3	1	6	47	0	1	0	1	2	1	2	28	259	0
Desulfobacter	201	183	530	56	83	197	178	551	2322	200	594	390	83	2540	299	89	108	512	1131	214	296	24	207	1522	255	100	24	128	213	54	69	150	237	71	172	98	268	225	567	11	356	129	201	152	1545	125	365	1427	93
Desulfobacterium	0	3	5	2	0	2	23	3	145	3	5	1	39	6	2	2	2	6	43	5	1	0	3	20	1	6	0	1	6	0	0	7	0	9	0	1	2	3	7	1	2	5	4	1	77	3	3	30	9
Desulfobacula	1	1	1	0	0	0	5	0	11	0	0	1	0	12	0	3	1	2	4	1	4	0	0	8	2	1	1	0	2	0	0	2	0	1	0	0	2	2	1	0	1	0	0	0	6	0	1	4	0
Desulfobulbus	12875	3579	6333	3003	4163	3841	31113	103271	78108	2536	14086	3132	4345	8442	82093	11681	7118	55956	6289	5656	2383	782	74757	20647	17684	11166	616	186634	14718	912	2825	1486	4223	957	24614	5931	8214	22337	37891	643	4799	12930	13524	14016	31523	4412	66941	4058	1207
Desulfocapsa	11	10	4	5	2	4	7	31	89	7	13	13	13	10	7	4	3	23	52	5	4	0	13	32	5	16	7	5	6	0	3	8	9	8	5	12	6	8	89	0	7	6	9	7	86	57	3	4	12
Desulfocarbo	33	83	68	33	49	80	516	133	139	52	156	213	21	211	180	19	26	190	107	94	4	0	72	39	14	133	0	171	32	1	74	12	7	1	26	78	132	233	119	26	69	55	114	86	384	112	146	165	12
Desulfococcus	76	62	58	11	19	16	210	188	536	38	38	44	28	107	148	55	52	439	134	83	11	2	126	68	35	54	1	322	107	8	46	6	19	52	32	21	24	55	767	4	59	96	113	120	137	43	428	340	2
Desulfocurvus	101	196	452	71	79	167	917	2271	540	375	560	280	91	270	1235	351	109	498	165	90	53	12	763	709	548	148	21	1560	122	33	763	33	445	47	572	69	156	555	1576	62	67	142	147	159	1002	259	1072	1862	43
Desulfohalobium	2	0	2	0	0	0	6	3	1	0	0	0	0	0	1	9	0	2	2	0	0	0	7	0	1	0	0	3	0	0	0	0	0	0	0	0	0	3	7	0	0	1	0	0	0	1	3	6	0
Desulfomicrobium	1496	1480	761	1090	3379	745	253636	6057	59102	848	4969	1861	2725	9789	7196	477	1198	9750	9128	4938	2730	401	4831	12477	745	5224	459	71626	6277	378	1910	1059	2589	2335	1416	4048	2791	1666	3146	135	3194	3396	4717	4469	11414	1743	1883	4062	1480
Desulfomonile	10	7	26	27	1	8	85	75	53	22	49	51	31	35	23	14	22	50	31	44	18	3	48	50	22	22	0	17	20	5	16	3	17	2	26	5	11	111	194	1	7	5	8	9	11	21	62	18	1
Desulfonatronospira	0	2	0	0	1	0	6	1	4	0	0	2	0	1	5	0	0	3	0	1	0	0	1	2	1	0	0	4	0	0	0	0	0	0	0	3	1	0	3	3	1	0	0	0	4	0	3	3	0
Desulfonatronovibrio	0	0	1	0	0	0	0	0	5	0	2	0	0	0	0	0	0	0	1	0	0	0	1	1	0	0	0	0	0	0	0	0	0	0	0	0	0	0	2	0	0	0	0	0	2	0	2	2	0
Desulfonatronum	17	35	36	7	11	15	51	93	122	13	31	32	17	40	74	68	23	74	26	25	22	4	105	94	54	29	3	165	20	5	26	13	17	8	49	31	19	37	95	2	8	28	14	19	70	38	84	183	13
Desulforegula	348	113	23	7	69	3	3544	25	228	5	56	99	68	2165	11	412	13	53	47	42	35	2	771	646	43	29	10	3	64	15	194	54	70	50	4	155	32	130	26	10	106	39	34	104	14	77	13	3103	41
Desulfosarcina	0	2	0	0	0	0	35	8	13	4	5	5	1	25	8	6	0	0	1	0	0	0	5	7	1	0	0	14	0	0	5	0	1	0	0	0	0	2	117	0	0	0	0	0	11	5	34	63	0
Desulfospira	1	0	1	0	0	1	13	2	4	0	0	0	1	2	1	2	0	0	1	0	0	0	0	2	0	2	0	1	0	0	2	1	1	2	0	0	0	0	10	0	1	1	0	0	2	0	9	3	0
Desulfosporosinus	49	23	43	30	44	32	412	48	95	47	200	30	19	88	112	93	42	94	81	83	49	7	42	109	51	137	5	107	46	20	246	18	23	10	13	39	35	149	239	16	18	68	32	70	316	58	87	636	21
Desulfotalea	41	8	10	13	16	2	17	40	127	18	74	63	21	9	14	9	21	21	90	34	21	0	7	54	18	60	6	6	22	3	9	32	16	21	4	8	18	9	69	2	13	39	22	24	42	43	12	30	34
Desulfotignum	15	11	35	3	6	2	138	343	113	21	95	13	11	23	29	14	10	44	45	18	5	1	14	70	37	27	2	43	13	7	13	6	28	8	83	8	20	33	149	1	7	11	21	15	311	19	48	112	6
Desulfotomaculum	40	86	194	36	44	20	233	50	63	25	1020	65	84	44	201	68	213	96	47	53	30	6	108	220	49	98	4	422	70	130	130	21	43	11	24	18	48	92	91	8	28	79	34	83	145	44	97	2991	11
Desulfovermiculus	23	16	26	15	9	21	42	128	210	16	50	29	27	38	61	15	17	148	34	20	10	3	55	142	109	47	0	80	36	4	19	7	56	5	43	47	16	52	95	2	20	25	35	35	235	21	75	253	7
Desulfovibrio	15321	14984	213072	23984	22688	28430	276795	219364	88675	12113	180707	21348	20242	27428	134047	563155	14366	71421	25564	34468	20291	2549	96942	359803	75315	43669	2224	23985	22363	2095	389389	17487	25152	6082	55673	10346	17585	100063	495270	42286	16735	20304	17858	24317	130948	73851	50536	27282	8413
Desulfovirgula	0	0	0	0	0	0	2	2	0	0	0	0	0	0	0	0	0	0	0	0	0	0	0	0	0	0	0	1	0	0	0	0	0	0	0	0	0	0	1	0	0	0	0	0	0	0	0	4	0
Desulfurella	0	0	0	1	0	0	1	0	0	0	0	0	0	2	0	0	0	0	0	1	0	0	0	0	0	0	0	0	0	0	0	1	0	0	0	0	1	1	0	0	0	1	0	0	0	0	0	7	0
Desulfurispirillum	29	8	10	11	28	25	42	157	73	6	27	11	17	24	110	12	16	70	13	19	9	24	129	57	51	13	11	212	16	4	14	25	31	8	38	20	12	54	58	4	11	11	37	17	79	9	128	130	7
Desulfurispora	0	0	0	0	0	0	0	0	0	0	0	0	0	0	0	0	0	0	0	0	1	0	0	0	0	0	0	0	0	0	0	0	0	0	0	0	0	0	0	0	0	0	0	0	0	0	1	3	0
Desulfurivibrio	9	6	6	3	6	3	24	59	53	0	12	14	10	19	43	5	8	35	28	14	8	1	39	28	9	5	4	99	12	2	4	6	1	6	17	10	6	19	25	2	11	13	7	13	16	6	42	25	10
Desulfurobacterium	0	0	0	0	0	0	0	0	0	0	0	0	0	0	1	0	0	0	0	0	0	0	0	0	0	1	0	0	0	0	0	0	0	0	0	0	0	0	0	0	0	0	0	0	0	0	0	1	0
Desulfuromonas	169	134	568	49	35	196	627	1269	584	75	369	68	65	173	569	102	65	331	81	84	63	27	316	532	327	91	14	568	76	21	105	78	212	24	304	72	55	361	483	17	77	79	108	145	828	96	394	941	33
Dethiobacter	0	0	0	0	0	0	4	0	0	0	0	0	0	0	0	0	0	0	0	0	0	0	0	0	0	0	0	0	0	0	0	0	0	0	0	0	0	0	1	0	0	0	0	0	0	0	0	1	0
Dethiosulfatarculus	0	0	0	0	0	0	6	3	13	0	0	0	0	3	7	0	1	2	0	0	0	0	0	0	4	0	0	36	0	0	0	1	0	0	0	0	1	0	4	0	0	0	0	0	2	0	5	5	0
Dethiosulfovibrio	1	4	2	2	2	1	16	20	27	13	17	4	4	8	19	8	1	9	15	4	1	1	20	32	3	4	0	23	9	3	1	1	13	0	7	5	3	16	57	1	2	7	3	3	501	14	43	29	2
Devosia	984	1050	1714	2052	645	374	784	911	2768	1949	2449	8118	3566	2498	666	281	3003	3069	2352	1706	1477	360	748	5202	444	3318	31	326	1301	169	416	2532	1090	396	595	2272	306	642	2268	79	4761	594	770	967	332	1061	968	7646	965
Devriesea	22	7	26	21	8	4	8	7	22	7	6	47	10	5	15	3	16	23	4	8	6	1	7	43	6	14	0	18	11	1	6	11	5	5	2	5	2	15	10	1	9	13	9	10	2	8	7	2	1
Dialister	174177	37495	92615	281351	99279	31322	12214	44775	166038	75507	426815	50434	163229	3636	21774	177417	101683	281166	61873	128878	37309	5593	56925	166409	94165	151277	14102	1135	68645	8192	149993	154202	96303	10505	77593	15020	47050	73887	8669	18962	67663	74128	176533	259285	74559	102657	100136	13911	50720
Dichelobacter	113	881	1389	62	61	129	509	1005	289	102	430	94	56	97	610	124	109	332	58	70	39	16	214	738	339	123	22	468	73	21	184	64	193	32	243	60	73	1252	576	54	95	77	73	104	752	177	548	736	50
Dickeya	538	290	1021	265	461	190	201	274	614	95	1572	809	190	162	241	65	169	281	633	492	217	384	67	734	298	480	107	72	52	8	913	837	288	169	91	216	241	423	52	3068	578	104	215	242	680	469	169	358	482
Dictyoglomus	0	0	0	1	0	0	0	0	3	0	0	1	0	0	0	0	79	0	1	0	1	0	0	0	0	0	0	0	0	0	1	0	0	0	0	0	8	0	0	0	0	1	1	0	0	0	0	0	0
Dielma	101	99	156	323	196	88	81	151	57	35	259	150	84	38	84	57	67	104	199	426	205	0	22	285	72	111	0	3	127	4	425	444	224	73	87	42	54	172	70	38	213	50	40	499	29	864	38	23	71
Dietzia	358	57	529	180	240	27	934	248	567	150	434	226	173	142	1975	179	558	262	231	598	831	109	277	349	616	363	12	1532	135	32	93	232	217	105	324	221	127	1920	362	22	328	85	168	168	417	116	799	316	71
Dinoroseobacter	51	30	28	58	21	19	13	35	54	27	91	53	106	44	32	2	45	49	26	43	19	8	25	118	27	48	9	30	34	3	24	63	39	30	12	42	17	21	13	4	54	12	25	45	18	101	21	56	37
Diplorickettsia	0	0	0	0	0	0	4	0	1	0	0	0	1	0	2	0	0	0	0	0	0	0	0	0	0	0	0	0	0	0	0	2	0	0	0	0	0	0	3	0	0	0	0	1	0	0	0	0	0
Diplosphaera	41	22	0	1	13	2	216	24	26	0	15	57	21	48	11	322	4	1	42	4	5	0	115	107	2	4	0	45	34	3	63	2	2	0	0	204	8	19	14	0	0	14	3	70	0	2	40	704	0
Dokdonella	565	1451	1182	1250	1368	308	623	385	9540	816	1598	1155	2422	1229	406	16	1640	3721	3069	1611	768	171	159	1458	280	1395	46	298	592	107	773	1209	434	428	259	1545	219	275	199	108	1232	650	658	591	208	1252	564	3327	2072
Dokdonia	3	4	0	6	10	0	0	0	8	2	1	9	5	4	0	0	4	2	34	2	5	23	0	5	2	4	3	2	1	1	2	17	7	4	0	3	3	1	0	0	2	2	1	4	5	2	0	14	7
Dolichospermum	0	0	0	0	0	0	0	0	0	0	0	0	0	0	0	0	0	0	0	0	0	0	0	0	0	0	0	0	0	0	0	0	0	0	0	0	0	0	0	0	0	0	0	0	0	0	0	0	0
Dolosigranulum	24	6	42	7	10	3	10	13	14	11	84	6	19	9	11	3	21	24	15	43	9	1	8	36	34	20	1	14	14	8	19	10	8	8	4	11	9	39	8	0	8	19	27	35	17	7	15	8	15
Domibacillus	0	0	0	0	0	0	0	0	0	0	0	0	0	1	0	0	0	0	0	0	0	0	0	0	0	0	0	0	0	0	0	0	0	0	0	0	0	0	0	0	0	0	0	0	0	0	3	0	0
Dongia	10	169	6	4	11	5	238	78	22	6	12	11	11	168	2	1	7	7	15	13	4	0	16	80	3	2	2	11	7	0	26	3	2	0	26	36	5	4	18	3	22	7	6	11	6	55	6	90	20
Dorea	25857	5469	29077	34162	5796	17457	6844	11507	9474	4797	39891	12204	14138	2288	15583	12164	10816	14590	11417	27607	13237	1555	23875	24492	25087	12927	1005	334	6753	1340	19626	30654	8762	5943	11495	2351	3527	32685	3896	1683	12359	8405	13891	23509	5910	37601	47059	2889	8121
Draconibacterium	252	358	197	434	1453	146	1742	374	482	84	768	139	353	478	269	83	1360	202	665	384	177	2111	675	724	113	248	57	1112	666	23	610	333	2648	613	85	1511	2194	217	145	30	217	152	997	1261	1833	530	110	916	124
Duganella	430	56	53	119	249	92	106	35	216	223	6365	693	107	1309	53	17	170	102	1026	176	64	10147	22	129	86	121	19929	25	131	19	45	485	56	196	11	81	2595	121	17	232	921	44	367	122	54	113	76	379	194
Dyadobacter	121	234	49	171	424	30	87	10	65	64	272	90	326	99	47	2	139	60	374	153	54	635	19	116	18	186	233	44	101	4	73	661	230	337	3	171	107	65	6	7	690	53	85	175	162	49	9	206	830
Dyella	344	766	760	619	620	357	2906	589	2322	256	915	14660	1270	1668	756	53	607	2032	2006	784	388	201	285	1393	345	894	68	372	498	56	1112	546	269	249	221	754	197	578	1390	565	623	415	402	533	312	1436	1050	1313	697
Dysgonomonas	1358	31743	26614	7921	8675	5686	3846	1436	23946	3629	38532	4793	3851	1855	4892	465	12897	8703	5218	4053	3148	2596	2525	17210	2595	36512	253	1387	1769	263	8433	2399	8354	3446	515	3524	5485	13609	279	1193	3426	10996	6540	5899	39227	4701	4017	7814	5707
Echinicola	2	6	2	13	10	4	4	6	11	2	27	4	10	0	5	0	1	1	14	7	8	113	0	3	1	2	12	2	4	0	1	17	9	5	1	12	2	4	1	0	5	2	4	5	5	2	2	70	41
Ectothiorhodospira	32	34	31	12	27	16	59	67	80	5	78	42	56	56	143	2	24	36	44	47	25	11	31	398	27	40	7	190	27	0	39	16	36	35	5	64	42	50	57	7	23	23	29	28	48	68	131	90	31
Edaphobacter	1	0	1	0	0	0	9	0	4	0	0	0	0	15	0	1	0	0	0	0	1	1	1	2	0	1	0	0	0	0	7	0	0	0	0	0	0	0	1	0	0	0	0	0	0	0	0	29	0
Edwardsiella	287	164	699	214	478	115	144	333	181	34	1215	64	66	180	110	87	96	126	246	149	110	115	119	539	119	209	255	10	92	11	741	354	252	213	119	141	154	207	54	527	109	89	136	161	1148	434	107	437	171
Effusibacillus	0	0	0	0	0	0	0	0	0	0	0	0	0	0	0	0	0	0	0	0	0	0	0	0	0	0	0	0	0	0	0	0	0	0	0	0	0	0	2	0	0	0	0	0	0	0	0	0	0
Eggerthella	2454	1344	11235	3976	841	1438	1923	2815	4271	1192	7475	2823	2832	704	2054	5037	1705	3900	2371	6141	2077	303	2913	5428	2926	4524	175	122	2268	411	7558	6718	965	2021	1724	569	589	5790	11324	467	1178	837	1407	5510	2333	9398	4794	521	932
Eggerthia	39	9	58	110	10	101	18	70	68	9	331	20	11	3	73	27	28	85	31	78	32	4	35	99	111	58	2	1	15	3	43	58	40	5	40	14	27	137	11	2	43	52	45	61	23	146	89	9	17
Ehrlichia	0	0	0	0	0	0	2	0	0	0	0	0	0	0	1	0	1	0	0	0	0	0	0	1	0	0	0	0	2	0	0	0	0	0	0	0	0	0	1	0	0	0	0	0	0	0	0	0	0
Eikenella	1387	1687	6482	878	773	4862	96	1545	7985	561	4363	927	557	118	4597	11	892	4919	907	1812	1063	435	72	5370	3826	838	46	51	925	65	157	1236	1534	188	836	535	665	5237	30	97	1132	846	1242	987	5086	540	1250	137	160
Elioraea	27	40	75	44	55	29	152	160	98	14	127	148	148	198	104	15	56	172	41	41	27	5	92	385	23	68	0	292	40	7	59	29	32	54	31	52	59	33	90	33	30	59	48	33	25	183	95	165	50
Elizabethkingia	3796	27234	10783	5707	16041	15133	33522	6536	3535	1140	28679	2269	3634	4896	8637	416	10250	2528	2119	3899	1929	12530	2692	4888	13713	7569	2773	303	7864	140	10316	9058	31421	8507	1443	3753	19303	17768	384	1552	2783	3253	6994	6797	3427	26756	2023	1011	3891
Elstera	19	26	1	6	273	10	98	6	28	0	13	29	0	110	16	0	2	0	94	109	86	0	18	17	0	57	3	1	19	2	457	25	9	47	2	251	104	7	0	8	157	82	15	221	78	54	0	23	81
Elusimicrobium	21	2	1	3	3	0	55	0	1	0	0	0	1	3	2	16	1	0	0	0	1	0	35	0	2	2	0	0	0	0	61	0	2	0	1	7	1	4	0	10	1	0	1	2	2	1	5	6	0
Empedobacter	9204	138397	35377	30463	45729	1828	1135	1089	2971	13880	24128	10813	14202	632	2834	216	49438	1128	6033	7440	4063	49892	561	10541	4011	29485	3159	331	2593	163	1097	30899	170216	4562	4541	17353	44860	16448	226	643	8638	2472	39113	19840	23814	1045	789	1008	23774
Emticicia	18	31	4	9	114	6	108	10	3	8	18	2	77	129	16	1	68	7	27	11	5	10	27	44	34	8	562	237	16	0	533	79	31	435	1	122	9	19	19	5	48	6	10	15	5	16	9	482	1032
Endomicrobium	9	5	3	1	1	4	17	15	0	9	4	1	7	10	7	6	0	0	1	0	0	2	12	2	3	1	0	4	31	0	9	1	1	0	0	3	1	6	1	0	6	4	1	5	0	1	5	88	13
Endozoicomonas	0	0	0	0	1	2	1	0	2	0	0	0	0	0	1	2	0	0	5	0	0	1	1	0	3	0	2	0	0	0	0	1	0	0	0	1	1	8	0	4	1	0	0	0	0	4	0	6	0
Enhydrobacter	24432	712754	867421	13340	292487	1276811	4411	28511	4184	6454	128361	16903	14282	7484	264787	1513	102681	5803	15713	39341	8791	69075	3920	37453	143087	22548	115435	2260	32425	769	15204	46846	111792	59323	9342	186858	163791	768986	5580	63152	6328	9408	76039	82020	5371	38828	32908	4274	25864
Enhygromyxa	12	32	0	1	3	1	10	2	4	0	5	0	9	282	0	2	2	1	0	0	3	0	8	13	2	1	0	12	7	0	1	23	1	0	1	148	4	3	13	1	0	0	1	0	3	4	49	1185	1
Enorma	108	100	624	463	128	81	32	221	121	33	312	74	251	45	94	69	145	301	160	409	138	16	85	498	90	125	6	6	149	53	172	427	59	77	132	55	45	132	85	19	156	30	76	149	141	1089	135	27	49
Ensifer	700	602	830	674	215	681	270	1218	607	209	1417	722	454	174	261	118	438	484	168	279	162	197	1112	1279	464	540	30	39	380	48	156	1232	411	145	449	218	152	256	131	32	1539	132	215	424	139	1173	322	168	144
Enterobacter	20542	43040	709859	54895	42127	138168	51942	304535	56850	12557	335769	24821	17628	73597	103321	30898	33272	52892	39868	34343	16518	11938	44413	143179	112021	41878	42065	6163	16917	1744	336999	79264	75354	25671	77352	14472	25224	130849	39246	134819	31880	24097	31772	36038	150822	339656	49700	11083	22864
Enterococcus	35219	5408	67567	45096	11244	15296	2494	17496	85183	18900	247448	46795	28128	1490	15017	8798	32723	39079	45229	64132	34001	1305	14181	52418	19225	68000	3750	985	33296	1813	13992	21313	4609	12155	10843	4649	19989	21806	2738	23987	33827	18031	92604	39577	4519	13282	8112	4805	11541
Enterorhabdus	103	45	592	217	41	97	40	65	159	41	290	110	156	11	120	120	136	161	225	568	273	9	87	333	355	227	3	24	112	22	197	221	35	105	75	26	17	197	109	13	83	46	187	282	89	233	203	36	65
Enterovibrio	0	0	0	0	0	0	0	0	0	0	0	0	0	0	0	0	0	0	0	0	0	0	0	0	0	0	0	0	0	0	5	0	0	0	0	0	0	0	0	0	0	0	0	0	0	0	0	0	0
Entomoplasma	1	0	0	0	0	0	0	0	0	0	0	0	1	0	0	0	0	0	0	0	0	0	0	0	0	1	0	0	0	0	0	0	0	0	0	0	0	0	0	0	0	0	0	0	0	3	0	1	0
Epilithonimonas	16803	11906	2695	87532	30329	2531	1493	524	4425	4938	8939	6221	25612	1912	3094	143	15274	3099	15465	45818	15127	106132	530	8577	1689	16816	206267	310	8284	351	2563	225972	9897	14422	246	11416	10917	4580	207	607	17164	4486	11235	32175	2419	9060	1388	1491	21302
Epulopiscium	0	0	0	1	0	0	0	1	1	0	0	0	0	0	0	0	0	0	0	3	0	0	0	0	0	1	0	0	0	0	1	0	0	0	0	0	0	0	0	0	1	0	0	1	0	0	0	0	0
Eremococcus	9	5	12	12	4	4	1	3	37	0	86	15	8	1	31	10	4	13	13	23	38	0	8	19	10	15	0	5	6	0	1	8	13	1	4	0	5	51	1	3	8	8	12	12	8	7	19	2	3
Erwinia	5274	253	1145	4092	655	197	73	312	523	149	2686	128	191	542	119	145	376	312	469	402	158	2751	220	964	1081	461	917	23	116	6	671	1192	229	265	424	128	188	389	86	24380	243	379	387	179	3442	536	61	76	191
Erysipelatoclostridium	1009	1169	3805	6936	621	1331	484	1112	3325	790	6140	3774	3538	145	551	647	1301	2650	1518	4748	2149	126	1491	2734	1457	3179	73	29	1456	362	1442	2983	725	919	718	359	315	1780	253	136	1820	792	751	2748	558	2658	2579	373	1234
Erysipelothrix	439	469	2314	807	496	288	1795	466	3507	664	4456	1177	477	212	1396	401	4320	1507	849	1233	681	65	231	2066	954	1647	55	698	910	70	759	335	752	445	163	200	464	2104	1597	117	377	597	793	1515	1117	371	1120	523	187
Erythrobacter	696	516	538	1297	948	402	2298	645	1792	303	1798	583	1867	2163	2226	128	639	2732	403	447	453	227	957	4638	369	629	86	488	376	76	1000	367	920	701	252	932	277	988	1981	152	1080	699	1210	780	1099	1663	1604	1239	1173
Escherichia	194430	86614	447551	288103	196065	111039	154302	162957	161098	44315	705730	45425	75313	42886	168594	353527	75174	239962	83505	171688	65609	34129	211670	246574	96261	136148	42562	19541	53155	8042	832636	193121	183590	29989	134775	35782	85791	167228	120872	200534	111882	94627	202358	178962	626752	360444	279794	17358	48921
Ethanoligenens	113	37	338	122	67	76	125	200	106	41	782	32	68	130	288	311	93	133	105	166	74	3	63	895	180	168	9	116	73	19	1325	42	62	24	164	87	81	424	281	66	48	76	419	128	173	393	559	110	41
Eubacterium	30580	8291	39901	57688	13180	28443	11375	10710	19372	6413	51241	16958	30336	6723	20954	8076	22758	25272	18005	40810	23104	2481	13601	47477	37149	31617	1229	1027	11610	2167	42066	34506	22125	10460	10049	6206	9239	50845	4256	2852	25015	16453	21635	44708	23681	54830	40173	7184	19659
Eudoraea	3	0	0	6	14	0	4	0	16	3	1	0	2	2	0	0	8	0	20	12	6	331	0	1	0	1	20	0	2	0	0	197	0	44	0	1	12	0	0	0	4	0	0	4	1	0	0	4	66
Euryhalocaulis	5	4	5	5	0	2	5	6	6	2	8	7	5	17	2	0	8	8	4	3	1	0	1	27	5	2	0	2	31	0	5	12	3	3	2	14	1	1	6	0	8	1	3	4	1	6	2	9	1
Exiguobacterium	204	68	361	158	94	111	376	57	267	104	629	2321	119	74	471	40	98	213	678	1297	504	156	1185	316	40	252	2582	405	160	18	217	155	48	340	66	64	134	233	167	17	299	150	11193	251	115	195	93	70	109
Facklamia	152	47	6670	148	24	73	58	120	100	29	929	55	104	8	1306	54	154	144	171	175	124	12	63	199	551	171	7	17	109	12	861	54	51	26	59	16	91	922	116	28	105	84	104	115	111	194	254	36	29
Faecalibacterium	211974	42746	419211	3013671	163421	202187	63332	89491	359071	128549	1415680	152411	299020	72607	44529	25497	352644	354226	173382	521500	297120	16160	42901	531254	264728	427456	14800	4285	90748	25958	259296	451612	545503	76872	453303	71924	127121	227800	10871	24471	519121	293808	300128	1048216	225994	423525	97370	50469	272681
Faecalibaculum	81	23	129	396	30	46	33	50	65	18	266	54	57	7	33	45	63	92	63	111	67	3	66	124	140	76	0	4	32	8	97	140	127	22	123	25	25	123	14	4	97	50	64	152	45	137	144	13	52
Faecalicoccus	165	46	329	520	85	125	46	81	136	46	445	122	156	22	48	95	129	271	154	422	167	10	217	336	188	213	2	1	114	27	85	196	133	91	112	43	56	184	40	7	163	60	112	183	128	711	166	39	133
Faecalitalea	3508	939	5020	7567	1060	1662	481	1442	1951	720	5403	1670	4370	217	753	1002	2244	3307	2910	6383	3237	112	1402	4423	2061	4204	129	45	1344	250	3152	5122	1915	1407	1917	640	543	3097	401	205	2970	1695	2051	6170	1587	5117	2738	705	2195
Falsirhodobacter	69	19	11	49	2	4	9	11	29	11	56	51	52	16	0	0	8	27	35	38	11	15	3	36	0	14	0	8	21	0	2	68	11	7	3	5	11	0	0	0	62	2	14	16	0	18	2	1	12
Fangia	0	0	0	0	0	0	0	0	0	0	0	0	0	0	0	0	0	0	0	0	0	0	0	0	0	0	0	0	0	0	0	0	0	0	0	0	0	0	0	0	0	0	0	0	0	0	0	0	0
Fenollaria	478	166	169	439	201	58	13	90	471	142	730	333	301	8	228	58	127	639	213	757	193	13	33	325	110	503	31	6	280	21	78	443	66	50	85	51	69	200	25	24	116	243	151	607	119	181	161	53	128
Fermentimonas	258	251	179	242	416	86	566	128	492	156	40206	105	250	571	677	68	164	512	312	207	110	308	245	691	125	501	58	7264	216	144	462	128	317	100	48	429	541	400	52	68	159	360	311	387	16849	275	687	3291	163
Ferrimicrobium	0	0	0	0	0	0	0	1	0	0	0	0	0	0	0	0	0	0	0	0	0	0	0	0	0	0	0	0	0	0	0	0	0	0	0	0	0	0	0	0	0	0	0	0	0	0	0	0	0
Ferrimonas	2	2	1	0	9	1	2	5	1	0	1	1	2	11	10	1	0	1	7	0	1	8	4	0	1	0	2	0	1	0	107	3	1	0	0	8	6	7	1	9	2	1	0	2	34	0	1	7	3
Ferriphaselus	100	50	22	11	34	46	148	39	46	0	22	46	34	87	45	9	34	6	52	42	26	1	22	107	69	31	12	29	39	6	139	14	37	25	3	64	32	74	11	11	8	12	13	41	10	79	25	375	54
Ferrovum	939	389	750	146	420	750	2385	580	622	84	648	977	327	402	826	60	2502	340	667	604	205	184	209	1177	768	553	178	139	518	38	796	188	449	294	171	666	595	723	395	114	320	156	417	439	569	1338	324	1661	2382
Fervidicella	2	0	7	4	1	1	13	5	14	0	17	2	2	7	9	1	2	12	12	4	3	0	0	9	0	7	0	0	6	0	36	1	0	3	0	4	9	18	7	0	2	6	5	4	4	8	8	24	0
Fervidobacterium	72	45	58	47	14	6	2	7	311	5	183	24	70	4	9	3	530	103	67	107	31	9	3	59	133	39	1	2	30	7	8	12	52	11	7	23	108	60	16	2	8	24	66	70	26	5	3	698	18
Fibrella	1	0	1	0	4	1	8	2	0	1	0	4	2	9	1	0	1	0	21	2	0	1	38	1	0	3	0	3	0	1	2	3	1	1453	1	7	0	0	0	0	0	1	0	0	0	1	0	15	7
Fibrisoma	0	1	0	0	0	0	7	0	0	0	0	1	0	7	0	0	3	0	13	4	0	1	0	0	0	1	0	1	0	0	2	0	0	1	0	0	1	0	0	0	0	0	2	0	0	0	1	4	4
Fibrobacter	54	5	220	2	3	0	13	11	6	0	11	4	9	27	6	3	8	10	1	4	3	1	33	83	5	5	0	7	19	6	105	3	6	1	7	23	1	63	3	0	1	6	4	31	6	18	17	167	4
Fictibacillus	4	0	3	2	8	4	20	0	22	0	14	4	4	0	8	1	36	7	6	10	6	0	1	8	1	6	43	6	1	1	2	3	0	1	0	1	1	2	5	0	11	2	73	9	2	4	14	1	0
Filifactor	133	47	277	184	40	78	35	92	103	33	338	33	143	14	242	60	89	204	69	112	42	7	86	115	177	118	8	4	66	4	214	97	62	16	68	18	48	200	60	30	89	61	159	173	89	264	197	45	41
Filomicrobium	1	2	4	0	2	1	6	7	5	2	4	2	4	23	3	0	4	3	2	2	6	0	2	3	0	2	0	8	1	3	1	1	0	1	1	2	0	0	3	0	3	1	2	0	201	3	4	17	1
Fimbriimonas	1	5	1	3	2	0	7	4	0	11	5	0	12	31	0	0	10	1	0	1	3	3	2	7	1	7	0	0	0	1	9	0	1	7	5	5	2	0	2	1	6	1	0	0	0	3	2	14	5
Finegoldia	207	104	203	208	88	48	39	134	247	71	845	195	153	34	391	96	82	183	101	287	85	5	178	158	144	165	15	11	115	19	107	125	52	41	60	25	33	258	276	30	119	79	84	221	36	184	204	58	67
Fischerella	0	0	0	0	0	0	43	1	0	0	0	0	0	3	0	0	0	0	0	0	0	0	8	0	0	0	0	0	0	0	0	0	0	0	0	0	0	0	0	0	0	0	0	0	0	0	1	0	0
Flagellimonas	0	0	0	2	5	0	3	0	3	0	2	2	11	3	0	0	0	0	6	1	0	10	0	0	1	1	3	2	1	0	0	0	0	3	0	2	1	1	0	0	5	0	0	0	0	1	0	8	5
Flammeovirga	2	0	0	0	1	0	4	1	2	0	0	1	1	3	0	0	0	0	0	1	0	3	0	0	0	0	3	2	0	1	4	2	1	0	1	3	0	0	0	0	0	0	0	2	2	0	0	6	5
Flaviflexus	40	7	64	52	7	62	18	84	54	4	19	15	23	4	331	3	38	65	23	40	24	4	36	176	178	17	0	55	46	4	8	21	56	2	21	23	26	304	23	11	28	10	37	39	65	28	92	2	7
Flavihumibacter	116	95	27	133	84	49	410	5	171	11	183	71	232	919	191	0	140	193	85	83	46	45	16	64	16	96	20	64	45	11	99	49	26	94	1	295	35	84	9	9	86	62	43	43	0	281	25	518	199
Flaviramulus	31	88	9	112	176	79	20	3	224	44	291	54	127	26	5	3	66	28	960	148	95	535	52	85	8	48	141	1	86	4	3	104	284	134	6	79	48	56	3	1	65	32	29	116	69	14	5	52	191
Flavisolibacter	1	20	5	7	4	3	21	0	2	1	4	2	23	102	3	0	19	3	6	6	18	2	1	6	4	4	1	1	1	3	10	2	3	4	0	37	4	2	0	1	3	5	6	1	0	5	1	155	24
Flavobacterium	256922	434433	26073	616663	1058581	36641	23470	38501	217659	92171	384453	123311	308765	114628	30256	7251	464242	86524	275225	292723	136814	5467938	59674	169694	47469	190815	1960293	10131	394839	9811	22617	570331	431836	1081553	14002	1466239	599053	50380	7112	6431	277953	110657	214679	1145382	58351	72623	19176	195957	995475
Flavonifractor	1453	429	1410	4754	1485	648	979	752	710	286	2507	869	2004	968	518	524	1161	1076	2268	4389	2790	84	624	2193	653	2329	78	116	608	107	3386	2332	1088	1438	648	933	556	1333	414	175	2893	807	1220	4596	1201	4736	746	549	2143
Flectobacillus	138	1	0	61	78	0	0	15	1	0	43	70	0	1	0	0	98	0	1	76	0	3	0	0	20	0	435	36	28	0	0	57	0	228	0	2	0	2	0	0	64	0	0	0	0	20	0	23	291
Flexibacter	300	342	8	42	316	41	138	6	80	11	92	56	159	136	27	5	87	44	404	137	73	68	51	140	15	52	25	230	184	12	107	226	87	181	9	161	153	106	8	8	4034	97	41	91	46	92	29	6073	1024
Flexilinea	145	326	671	46	76	108	4336	522	460	4649	381	16600	273	1428	10421	90	109	249	2402	61	54	32	320	357	453	401	34	21344	190	119	1859	25	81	84	133	177	173	2261	7306	228	61	277	235	108	71	464	4091	10590	67
Flexistipes	0	0	0	0	0	0	1	0	0	0	0	0	0	0	0	0	0	0	1	0	0	0	0	0	1	0	0	1	4	0	0	0	0	0	0	2	5	0	0	0	0	0	0	0	0	0	0	1	0
Flexithrix	1	0	0	0	1	0	1	0	0	0	1	0	1	4	0	1	0	0	3	1	0	11	0	2	0	0	0	1	0	0	0	1	1	0	0	5	2	1	0	0	5	1	0	0	2	1	1	6	1
Fluoribacter	1	3	9	10	4	2	9	13	11	9	10	15	25	4	4	7	8	14	3	9	0	1	10	21	6	2	0	3	6	1	4	4	9	2	3	4	2	6	11	0	5	1	3	5	3	15	24	3	4
Fluviicola	656	1042	118	950	1650	97	97	84	322	271	886	1342	2703	3265	54	19	835	125	783	567	356	10638	61	2093	47	505	5099	61	479	58	79	2363	453	1925	26	2615	874	100	18	10	1098	263	195	1097	458	136	36	6292	3368
Fodinicurvata	0	0	0	2	1	1	6	12	5	1	0	1	8	5	6	0	0	1	1	0	1	2	1	2	0	0	0	7	2	0	0	0	4	0	3	0	1	0	3	0	0	0	1	0	14	2	3	7	1
Formosa	41	54	6	73	206	9	8	0	130	15	191	48	46	19	4	2	49	14	409	145	76	609	3	43	0	30	279	1	53	1	2	114	34	87	0	139	61	10	1	1	36	30	32	121	45	17	5	42	357
Fortiea	0	0	0	0	0	0	5	0	0	0	0	1	0	2	1	0	0	0	0	0	0	0	4	0	0	0	0	0	0	0	0	0	0	0	0	0	0	0	0	0	1	0	0	0	0	0	0	0	0
Francisella	11	10	2	6	31	1	40	3	2	3	9	6	8	22	13	3	9	1	38	43	7	0	6	47	11	2	0	6	16	2	10	6	15	3	3	31	20	12	3	0	10	6	17	24	29	9	17	206	12
Franconibacter	52	11	150	21	39	27	46	103	22	9	175	4	4	45	168	18	12	14	53	15	13	20	15	62	29	40	8	14	3	0	466	88	23	9	38	3	16	53	65	308	13	7	16	15	108	234	150	8	9
Frankia	35	32	20	27	16	16	78	270	27	14	26	153	37	107	50	10	60	26	25	34	31	7	30	976	25	12	2	56	18	4	26	12	13	8	43	32	9	15	32	11	26	8	8	12	3	39	76	168	10
Frateuria	156	549	331	286	316	197	456	255	1319	115	499	12077	863	723	477	19	384	1256	882	509	265	78	174	800	149	644	29	200	224	44	553	246	146	2130	101	392	91	283	264	99	342	258	207	253	184	645	625	791	450
Fretibacterium	18	31	57	39	8	22	83	477	30	17	78	11	22	15	113	34	10	43	10	31	16	4	62	31	39	23	4	56	5	5	84	19	26	5	111	15	10	81	157	34	22	26	19	38	72	183	341	38	5
Frigoribacterium	130	31	95	130	35	20	31	42	111	60	101	414	113	26	34	24	82	86	66	91	40	31	27	243	34	99	9	30	79	5	41	130	31	23	31	41	12	46	21	1	150	33	31	30	69	53	45	74	83
Frischella	1	0	1	0	1	1	0	0	2	0	1	0	0	0	1	0	0	3	1	1	0	1	1	0	0	0	0	0	0	0	2	0	0	0	0	0	0	2	1	29	0	1	2	0	0	2	2	4	0
Frondihabitans	67	32	49	52	16	10	12	13	72	42	52	259	81	9	24	13	48	63	47	43	21	17	17	135	10	53	5	16	44	2	22	71	21	10	8	25	14	24	19	4	71	17	12	19	5	25	35	62	46
Fructobacillus	0	0	0	0	0	0	4	0	2	0	9	0	3	0	146	5	0	0	0	1	0	0	80	0	29	1	0	1	0	0	25	0	0	0	0	0	2	21	4	2	3	1	2	1	0	18	12	0	0
Fulvimarina	2	2	0	2	0	0	3	1	1	1	3	6	6	1	1	0	4	6	1	4	2	1	2	3	0	1	0	2	0	0	1	1	0	1	0	2	1	1	0	0	2	0	2	0	0	6	1	5	0
Fulvivirga	0	0	0	0	0	0	0	0	0	0	0	0	0	0	0	0	0	0	0	0	0	0	0	0	0	0	0	0	0	0	0	0	1	0	0	0	0	0	0	0	0	0	0	0	0	0	0	11	3
Fusobacterium	2075	718	1809	5803	2523	1446	443	4335	3577	476	14220	1904	1577	4514	2161	809	3959	2641	1400	3234	989	607	3281	4083	3614	1249	128	311	1874	315	3141	1415	1733	301	884	778	1240	2794	1419	900	1364	1618	1706	6211	68057	10457	3685	1181	383
Gaetbulibacter	3	12	0	14	37	0	2	0	25	10	16	17	22	6	0	0	5	4	258	31	13	101	0	15	4	9	40	0	17	0	0	25	12	19	0	15	13	3	0	0	15	1	7	17	15	0	0	21	52
Galbibacter	415	91	54	805	612	7	39	11	92	49	89	79	301	29	31	4	168	47	275	400	138	1506	27	137	10	440	115	64	80	3	38	91	705	110	9	313	206	64	10	9	178	64	418	485	361	16	13	71	374
Gallaecimonas	4	4	4	4	35	4	10	6	5	2	8	5	3	13	6	2	1	8	13	8	12	14	6	29	2	1	1	2	12	0	96	10	5	5	2	3	9	5	0	20	5	16	3	7	40	3	2	31	2
Gallibacterium	40	86	296	41	17	368	8	317	275	28	173	10	28	5	358	1	21	138	16	38	68	8	1	148	66	24	3	0	44	1	22	72	143	5	63	13	20	104	28	4	26	22	42	37	160	31	74	20	3
Gallionella	229	112	82	37	162	127	84	46	102	10	81	60	84	75	33	3	236	41	155	146	67	55	7	173	121	115	240	34	159	2	73	53	56	305	9	161	106	106	5	12	85	35	30	88	18	173	20	550	227
Gardnerella	2061	425	1005	2642	446	751	247	2858	2419	846	4333	1144	1615	84	2332	816	1072	2284	600	1868	678	57	2089	1678	1165	974	76	132	461	57	205	1532	354	217	1245	236	484	1869	182	63	591	811	951	1386	128	1727	2864	411	437
Gayadomonas	0	0	0	0	0	0	0	0	0	0	3	0	0	0	0	0	0	0	0	1	0	1	0	0	0	0	0	0	0	0	1	0	0	0	0	0	0	0	0	0	0	0	0	0	0	1	0	0	0
Geitlerinema	0	1	0	0	0	0	4	0	0	0	0	0	0	0	0	0	0	1	0	0	0	0	0	1	1	0	0	1	0	0	0	0	0	0	0	0	0	0	0	0	0	0	0	0	0	0	1	1	0
Gelidibacter	98	76	7	245	253	4	1	3	126	29	82	892	71	70	1	0	46	44	344	145	110	1572	2	97	32	82	65	4	73	3	0	336	100	63	0	136	84	101	3	3	203	37	86	126	21	1	13	43	476
Gemella	207	33	135	345	22	121	35	69	122	37	792	118	108	25	317	75	56	154	37	110	45	5	372	199	102	58	4	4	53	10	24	55	105	11	121	33	45	181	179	14	142	82	125	251	23	209	956	50	32
Geminicoccus	17	12	22	17	5	10	54	69	81	4	18	41	28	54	37	10	13	28	25	14	9	5	32	105	15	6	4	35	18	1	22	13	16	9	19	20	35	16	45	0	23	7	11	5	9	37	81	40	15
Geminocystis	0	3	3	0	1	0	24	1	1	0	1	1	2	0	38	16	1	0	0	1	2	1	0	0	1	1	0	15	0	1	3	0	0	1	1	1	0	1	12	0	1	0	0	2	2	0	7	28	0
Gemmata	55	63	27	68	36	12	137	127	29	19	76	42	42	534	22	15	70	14	29	23	11	52	161	37	15	21	79	11	15	2	13	63	2	7	62	74	9	16	26	36	19	14	25	13	39	33	47	61	3
Gemmatimonas	65	561	71	184	813	93	87	27	310	87	162	60	4691	139	52	3	97	87	135	122	77	42	68	246	71	174	8	10	49	4	31	254	23	100	12	438	34	47	13	9	203	60	69	86	7	53	33	969	325
Gemmatirosa	3	10	2	9	5	4	141	14	6	1	7	4	14	189	7	6	10	6	4	7	8	3	5	9	2	7	2	13	2	1	8	6	0	2	1	38	1	5	19	3	13	3	5	2	0	5	12	376	20
Gemmobacter	4669	2216	3571	6057	1616	1589	2642	3410	5632	1739	7879	7174	9766	2910	4152	152	3162	5258	2646	5043	1568	1194	2194	13595	1415	3038	945	3572	3609	259	1671	5300	4139	5309	1581	3987	1738	1770	927	244	6001	2022	4155	2687	1697	7257	1668	3717	2229
Geoalkalibacter	161	306	973	99	110	272	911	3621	1262	284	845	246	195	372	1599	302	118	803	170	156	94	30	863	961	854	222	18	1544	160	42	337	51	764	54	838	124	185	639	1611	46	126	179	206	243	1940	306	1452	2288	40
Geobacillus	29	4	1299	169	29	14	15	10	58	102	221	52	68	27	27	25	45	37	31	28	27	2	4	103	35	10	5	23	25	5	9	43	7	54	36	10	86	260	42	6	139	5	14	5	17	96	47	70	14
Geobacter	970	1550	3770	511	863	1462	112411	9984	4697	1143	2922	1205	1031	3907	5865	875	700	2935	895	896	533	197	6156	4187	3711	1101	168	4356	882	193	9461	489	2605	349	2596	803	1879	3509	6193	163	570	853	1222	1114	5361	1761	4870	8406	274
Geodermatophilus	55	17	22	42	277	54	256	82	53	11	16	102	55	761	129	8	92	56	62	54	29	21	61	517	37	182	7	124	28	5	25	35	14	28	68	35	10	76	121	16	74	47	17	38	3	40	83	76	31
Geofilum	18	11	1	8	14	1	39	1	36	4	58	8	29	48	18	0	42	11	62	17	6	6	22	41	6	10	10	147	13	4	21	12	11	9	0	54	11	10	1	0	9	17	10	23	85	2	11	220	29
Geopsychrobacter	5	0	1	2	2	0	6	28	21	0	2	2	3	6	12	5	1	10	3	2	2	0	21	6	2	3	0	71	4	0	0	1	0	0	3	8	2	7	26	0	4	2	1	3	11	3	26	10	1
Georgenia	35	3	0	38	0	4	25	9	40	4	11	31	11	16	94	6	13	128	54	142	88	0	15	28	34	13	0	324	6	0	5	17	1	4	0	14	4	76	26	0	48	8	4	5	0	12	28	4	2
Geothrix	138	127	14	50	19	12	2949	150	34	0	35	561	1629	2591	45	348	36	34	25	26	15	2	954	7779	33	27	16	79	29	49	3532	15	23	34	14	132	26	122	151	0	24	71	27	42	9	91	184	863	21
Geovibrio	0	1	0	0	0	0	6	0	0	0	0	1	0	0	0	0	0	0	0	0	0	0	0	0	0	1	0	0	0	0	3	0	0	0	0	0	0	0	1	0	0	1	0	0	0	1	2	2	0
Gilliamella	7	0	2	1	0	0	0	3	0	0	3	0	2	0	2	0	0	0	0	0	1	1	1	3	1	0	0	0	0	0	1	1	0	0	1	0	0	4	0	52	3	0	0	1	1	1	1	0	1
Gillisia	2	43	3	25	109	0	4	4	58	1	33	71	16	18	6	0	31	11	304	116	57	649	1	21	16	31	11	23	42	0	1	102	21	45	0	41	60	13	0	0	18	105	7	40	13	7	1	79	135
Gilvimarinus	81	5	2	4	47	4	4	19	7	0	258	2	1	11	9	1	22	2	78	9	4	5	6	30	0	61	2	1	9	1	14	25	10	3	6	64	4	6	1	2	12	7	5	6	314	4	8	29	1
Gimesia	0	0	0	0	0	0	0	0	0	0	0	3	0	0	0	0	0	0	0	0	0	0	0	0	0	0	0	0	0	0	0	0	0	0	0	0	0	0	0	1	0	0	0	0	0	0	0	0	0
Glaciecola	2	0	0	0	1	0	2	0	0	0	1	1	0	1	0	0	2	1	4	8	1	0	1	4	1	0	3	0	2	0	19	2	1	1	0	0	2	0	0	0	0	0	1	1	4	1	0	4	0
Glaciibacter	24	2	4	8	1	0	3	0	22	10	8	54	9	0	4	2	5	6	20	23	9	14	0	28	3	15	5	0	21	0	6	31	0	5	3	3	6	0	5	0	21	2	1	5	3	0	6	22	31
Gloeobacter	0	1	0	0	0	0	3	0	0	0	1	0	13	6	0	2	4	0	8	0	1	0	0	4	0	0	0	0	0	0	1	0	0	0	0	3	0	0	4	0	0	1	0	0	0	0	1	26	0
Gloeocapsa	1	0	0	0	0	0	68	1	0	0	0	0	0	2	3	0	0	0	0	0	0	0	2	0	0	0	0	0	0	0	0	0	0	0	1	0	0	0	0	0	0	0	0	0	0	0	0	0	0
Gluconacetobacter	21	22	59	31	40	17	78	38	48	9	72	31	74	96	80	28	26	36	29	16	16	12	30	131	31	46	2	31	9	3	200	18	13	18	18	18	16	35	30	17	39	17	31	14	18	74	53	59	43
Gluconobacter	46	26	81	59	56	41	51	18	29	8	62	29	27	22	331	4	140	31	98	44	8	7	16	79	205	39	3	46	13	1	281	19	17	36	9	15	10	70	14	43	27	14	27	26	14	46	35	25	59
Glutamicibacter	1332	42	48	98	1592	8	30	9	111	212	769	1717	63	14	51	24	93	104	54	98	35	43	30	1616	43	93	11	35	59	0	28	217	50	37	12	28	137	95	32	6	514	23	77	54	31	30	94	24	914
Glycomyces	2	1	3	0	0	0	3	0	1	0	0	3	0	2	15	0	2	1	1	1	1	0	143	27	1	3	0	0	0	0	1	0	0	0	1	0	0	1	0	1	0	0	0	0	3	3	1	7	0
Gordonia	1097	2448	5086	1461	514	664	3004	3933	2359	953	1594	21028	1118	1024	5001	303	24272	2445	734	2150	1111	119	3723	3539	2089	3065	62	2928	659	116	1828	849	452	1306	5177	796	320	3161	1843	367	3314	485	654	579	263	1721	12143	518	283
Gordonibacter	1647	648	4271	2113	493	875	796	1723	1842	534	3605	1253	2090	147	2366	1822	1290	2255	1536	4356	1445	131	1488	3162	3004	2648	92	91	1146	196	2515	2554	720	824	1100	341	543	3380	3498	252	559	521	1413	2801	1085	2643	2906	340	416
Gorillibacterium	0	0	0	0	0	0	4	0	0	3	0	0	0	3	0	0	0	3	0	0	1	0	0	0	0	0	0	1	0	0	4	2	0	0	0	0	0	0	1	0	0	2	0	0	0	0	0	7	0
Gottschalkia	88	18	92	86	50	15	134	84	85	20	271	5	30	17	99	40	152	78	89	119	58	1	12	93	73	138	1	14	80	8	58	14	44	19	20	53	42	194	46	4	39	102	55	158	120	20	45	70	20
Gracilibacillus	0	0	0	0	0	0	0	0	0	1	1	0	0	0	0	0	0	0	0	0	0	0	0	0	0	0	0	0	0	0	0	0	0	0	0	0	0	0	0	0	0	0	0	0	0	0	0	1	0
Gracilimonas	0	0	0	0	0	0	0	0	0	0	0	0	0	0	0	0	0	0	0	0	0	0	0	0	0	0	0	0	0	0	0	0	0	0	0	0	0	0	0	0	0	0	0	0	0	0	0	0	0
Gramella	3	0	0	0	3	1	0	0	10	0	2	5	5	4	2	0	1	0	11	7	0	18	0	1	0	1	3	1	0	0	1	0	1	3	0	2	1	1	0	0	0	2	3	5	0	0	0	9	4
Granulibacter	10	9	31	17	12	10	34	12	27	9	22	17	30	19	14	2	8	21	7	5	5	4	14	58	9	11	3	5	2	1	24	7	9	15	10	7	3	15	12	6	6	4	8	4	7	28	12	16	23
Granulicatella	458	106	469	787	106	233	78	196	1423	295	2798	665	359	58	574	96	303	537	462	721	345	21	247	530	346	462	57	4	372	34	64	285	89	152	151	69	273	637	61	42	324	275	440	491	46	335	834	86	110
Granulicella	0	3	3	1	1	0	4	0	3	0	2	2	0	11	0	0	0	1	0	0	2	0	0	2	0	2	0	1	0	0	7	0	0	0	0	2	0	1	2	0	1	0	0	0	1	1	2	11	6
Granulicoccus	55	122	138	49	39	64	114	42	68	23	634	71	143	43	240	9	172	91	65	97	49	9	90	280	61	84	2	189	74	3	49	18	99	15	13	6	44	297	24	17	57	33	39	32	14	96	115	29	63
Grimontia	4	0	0	0	1	2	3	3	0	0	0	0	0	1	1	2	0	1	0	0	2	2	2	1	1	2	0	2	0	0	35	0	0	1	1	0	0	5	1	3	0	1	0	6	1	0	6	1	0
Gryllotalpicola	0	0	0	0	0	0	0	0	0	0	0	0	0	0	0	0	0	0	0	0	0	0	0	0	0	0	0	0	0	0	0	0	0	0	0	0	0	0	0	0	0	0	0	0	0	0	0	0	0
Gulbenkiania	333	789	9303	688	1350	1054	1034	1025	558	97	2099	2986	667	520	1621	56	662	730	859	705	437	162	322	2582	895	1014	166	680	489	65	2068	335	913	880	401	766	1206	1555	288	218	1096	775	643	701	1770	1308	1032	474	729
Gulosibacter	500	186	369	538	98	53	81	104	638	98	363	583	200	65	193	75	153	386	431	304	173	52	128	2014	254	281	26	166	230	24	87	381	155	94	37	82	153	364	108	6	248	105	154	157	36	168	171	82	149
Gynuella	7	4	3	2	1	1	3	14	7	0	5	1	1	4	1	3	3	1	3	3	1	11	5	3	6	0	3	1	2	0	49	0	3	2	5	1	3	4	1	8	0	1	0	1	15	5	1	12	0
Haematobacter	994	331	374	1271	368	182	280	1217	681	357	1561	915	1465	282	1642	101	759	976	314	540	271	132	376	3999	336	454	180	265	501	30	301	936	457	437	480	438	202	1386	112	42	867	212	502	448	353	797	361	901	309
Haematospirillum	1	5	6	3	8	9	124	5	12	2	22	2	5	17	41	0	8	13	2	15	6	0	4	20	7	5	0	28	3	1	331	1	1	4	6	4	4	18	38	3	3	1	1	5	6	39	47	9	2
Haemophilus	3227	6069	9442	7105	5707	21709	3996	15294	4709	1900	65340	4831	4574	3477	34092	160	4822	2953	3813	7750	3683	1084	667	5815	1376	12831	1038	124	1575	267	21515	9418	8609	1718	3513	1575	3807	33431	214	9747	7355	10402	17454	12167	1624	19977	11079	1048	6598
Hafnia	1047	913	2944	1108	1849	548	189	580	1062	274	17423	754	504	245	231	790	696	1584	1480	1119	637	579	178	9629	750	1431	490	57	328	37	536	1916	302	902	808	292	425	256	70	41378	1236	731	947	478	5654	613	230	217	495
Hahella	1	2	0	2	8	1	5	1	2	0	2	0	1	6	2	0	0	4	2	3	2	3	9	18	10	0	1	2	2	0	28	2	3	5	2	13	8	6	4	0	0	3	5	4	13	2	5	21	3
Halalkalibacillus	0	0	0	0	0	0	0	0	0	0	0	0	0	0	0	0	0	0	0	0	0	0	0	0	0	0	0	0	0	0	0	0	0	0	0	0	0	0	0	0	0	0	0	0	0	0	0	0	0
Halanaerobium	4	2	4	1	1	0	1	0	0	0	0	0	1	0	0	1	0	0	1	4	1	0	0	1	0	1	0	0	0	1	4	2	1	0	1	0	1	93	2	0	0	2	0	2	4	1	0	15	0
Haliangium	2	37	6	6	28	2	29	23	8	0	3	5	122	465	16	6	81	8	138	12	29	2	20	85	2	9	5	47	7	7	8	3	2	6	5	572	2	12	16	0	8	8	6	5	3	3	18	811	24
Haliea	674	265	12	330	215	18	30	24	67	25	94	65	190	31	23	0	311	105	138	257	164	84	17	524	28	54	21	1	108	3	9	955	117	92	19	553	67	25	6	2	299	30	292	219	590	6	12	107	239
Haliscomenobacter	142	494	55	536	622	143	292	27	360	154	516	315	644	398	252	10	260	152	244	343	476	1407	167	1237	39	144	665	219	205	20	119	613	239	335	12	2830	263	169	7	20	240	163	133	437	141	253	56	3790	660
Halobacillus	0	0	0	1	0	0	1	0	0	0	0	0	0	0	0	0	0	0	0	0	0	0	0	0	0	0	0	0	0	0	0	0	0	0	0	0	0	0	0	0	0	0	0	0	0	0	0	1	0
Halobacteriovorax	15	6	2	5	24	1	47	2	14	2	6	5	16	9	2	2	0	1	36	11	8	4	1	15	1	3	0	1	12	0	18	6	10	11	0	46	6	3	0	0	34	1	2	11	1	8	3	38	11
Halobacteroides	0	0	1	0	0	0	0	0	0	3	2	1	0	0	1	0	0	0	0	0	0	0	0	0	0	0	0	0	0	0	0	0	0	0	0	0	0	5	0	1	0	0	0	0	0	0	1	0	0
Halocynthiibacter	15	3	0	2	1	1	0	2	6	1	6	7	2	0	0	0	0	4	1	3	0	0	0	13	0	2	1	0	4	0	0	41	0	5	0	1	0	0	0	0	11	1	2	1	1	4	0	4	7
Haloferula	10	27	41	20	12	10	80	46	58	78	25	48	126	116	92	32	41	50	175	64	50	18	45	244	32	28	0	294	23	4	29	24	35	1	8	95	7	36	133	6	15	24	22	29	5	22	173	185	19
Haloglycomyces	0	0	0	0	0	0	0	0	0	0	0	0	0	0	0	0	0	1	0	0	0	0	1	1	0	0	0	0	0	0	0	0	0	0	0	0	0	2	0	0	0	0	0	0	0	0	0	0	0
Halolactibacillus	7	28	33	4	3	85	0	47	5	4	34	3	2	1	5	5	0	10	6	171	3	0	0	6	25	49	1	2	3	1	2	3	8	8	14	2	1	87	18	0	2	7	15	1	4	53	2	8	0
Halomonas	205	77	167	229	327	52	393	542	173	27	249	119	122	220	780	38	115	130	216	202	433	116	318	392	309	84	62	493	87	1	473	64	102	73	237	96	185	468	129	150	159	175	137	260	2879	457	274	325	124
Halonatronum	0	0	0	0	0	0	0	0	0	0	0	0	0	0	0	0	0	0	0	0	0	0	0	0	0	0	0	0	0	0	0	0	0	0	0	0	0	0	0	0	0	0	0	0	0	0	1	1	0
Haloplasma	0	0	0	0	0	0	0	0	0	0	0	0	0	0	0	0	0	0	0	0	0	0	0	1	0	0	0	0	0	0	0	0	0	0	0	0	0	0	0	0	0	0	0	0	0	0	0	2	0
Halorhodospira	9	10	6	1	10	3	52	24	18	2	10	12	18	51	58	0	3	13	12	15	14	3	1	156	42	8	11	165	8	2	20	6	13	18	3	21	11	18	70	0	6	4	7	13	20	12	76	42	11
Halotalea	155	183	272	154	198	121	75	141	272	33	127	159	167	57	326	7	95	203	163	215	105	65	36	500	125	130	60	51	206	12	69	210	256	80	38	211	64	137	12	60	194	76	115	193	2299	103	526	122	111
Halothece	0	0	0	0	0	0	4	0	0	0	0	0	0	0	0	0	0	0	0	1	0	0	0	0	0	0	0	1	0	0	1	0	0	0	0	0	0	0	0	0	0	0	0	0	0	0	1	0	0
Halothermothrix	0	0	0	0	0	0	0	2	0	2	1	0	0	0	0	0	2	0	0	0	0	0	0	0	0	0	0	0	0	0	1	0	0	0	0	0	0	1	0	0	0	0	0	0	0	0	0	1	0
Halothiobacillus	152	203	209	107	464	292	282	323	367	47	386	133	161	227	319	42	132	235	446	391	172	83	114	853	295	167	126	118	270	10	212	121	210	309	88	322	113	349	124	40	421	102	113	193	1227	254	206	306	527
Hamadaea	0	0	0	1	0	0	3	1	2	0	0	9	3	23	2	1	0	0	1	2	6	0	3	179	0	0	0	3	0	0	2	0	0	1	0	2	0	3	0	0	0	1	0	0	0	3	6	14	1
Helcobacillus	6	5	0	21	0	8	4	9	7	0	6	1	2	1	14	0	3	3	0	25	7	0	9	2	3	3	0	16	6	3	4	8	2	1	0	3	0	7	2	0	10	1	8	1	1	18	15	0	0
Helcococcus	32	19	64	18	11	24	7	25	28	16	113	5	19	1	81	5	27	29	16	25	8	0	5	39	20	30	0	11	16	1	14	8	21	5	22	5	23	45	41	8	4	22	23	24	63	20	5	5	8
Helicobacter	43	5	27	48	14	7	214	24	11	3	17	27	11	26	8	4	8	11	12	15	12	4	36	22	18	11	11	1	17	1	70	10	10	8	19	22	11	40	6	7	25	51	26	24	55	35	51	37	8
Heliobacterium	6	17	161	3	2	3	108	14	15	6	39	15	12	5	71	31	10	14	9	7	4	1	7	24	20	12	0	126	14	24	69	5	10	4	10	5	4	40	107	4	4	13	4	10	17	13	28	476	5
Hellea	0	0	0	0	0	0	0	0	0	0	0	0	0	0	0	0	0	0	0	0	0	0	0	0	0	0	0	0	0	0	0	0	0	0	0	0	0	0	0	0	0	0	0	0	0	0	0	0	0
Henriciella	0	1	0	1	1	0	2	0	7	0	0	0	5	4	0	0	4	1	2	0	0	0	0	2	0	0	0	4	1	0	1	1	0	0	0	5	0	0	0	0	0	2	0	0	1	1	3	8	0
Herbaspirillum	494	627	735	235	857	463	2469	278	1294	68	2131	867	698	1050	793	73	491	324	764	442	247	2196	265	1031	658	455	2584	307	369	74	984	559	634	677	82	759	619	852	101	339	1442	342	217	352	400	993	1061	2391	1390
Herbiconiux	13	3	0	4	16	0	2	0	23	1	19	70	14	0	2	2	4	2	20	24	5	7	1	11	0	13	10	4	10	2	2	43	2	8	2	3	12	2	1	0	34	1	8	8	0	1	1	2	169
Herbidospora	4	4	2	3	1	3	10	18	9	0	3	16	8	38	22	0	8	4	8	9	0	2	0	148	2	9	0	9	1	0	2	1	0	0	5	8	0	2	6	1	4	0	0	2	0	4	15	40	1
Herminiimonas	282	67	59	63	289	47	87	42	177	91	352	135	102	95	64	7	110	85	425	187	108	694	25	180	89	154	657	60	235	8	79	167	42	147	15	120	226	146	18	23	231	55	89	205	88	57	65	594	328
Herpetosiphon	13	14	4	38	104	4	49	2	40	8	7287	42	81	36	7	0	10	33	81	296	91	0	19	42	8	223	0	3	8	2	21	14	6	92	5	24	28	27	2	0	141	14	50	17	2	12	15	335	142
Hippea	1	0	0	0	0	0	4	0	0	10	0	1	1	2	6	0	0	0	2	0	1	0	2	0	2	0	0	1	0	2	0	0	1	0	0	1	0	0	1	0	0	1	0	0	0	0	1	41	0
Hirschia	0	0	0	0	0	0	0	0	0	0	0	0	2	0	0	0	0	0	0	0	0	0	0	0	0	1	0	0	0	0	0	0	0	0	0	1	1	1	0	0	0	0	0	0	0	0	0	1	0
Histophilus	71	190	949	125	55	483	8	779	451	33	495	50	145	10	688	14	59	467	62	90	58	26	24	240	242	127	13	7	92	3	142	212	186	18	165	36	42	271	48	17	65	37	49	91	324	66	131	14	39
Hoeflea	2836	2736	5273	2886	2790	1351	614	1330	7646	1717	6828	3810	2183	535	946	440	1588	4428	1080	1596	764	1345	1306	7237	982	2172	299	100	1451	175	446	6060	1475	1124	694	1644	697	851	223	73	4045	993	1882	2170	3320	1599	738	1427	1954
Holdemanella	19983	4998	25093	23341	4648	16002	9277	11177	7583	3135	38040	10329	9557	1613	19478	22725	11685	16871	12810	27187	11693	1348	27476	18725	51900	8159	643	465	6557	1176	19017	21859	6387	3980	11563	1699	4027	45166	8876	2638	6715	13686	10943	9740	3829	102904	52536	2853	5606
Holdemania	2076	955	6531	9253	1425	2487	1507	2383	2188	730	8765	1746	3666	518	1917	769	2062	3097	2160	5533	2828	145	946	5547	2035	4095	119	40	1028	161	3276	4664	2441	1010	2191	634	788	2640	308	230	3122	1527	1966	4873	2598	4674	2561	446	2020
Holophaga	68	32	16	14	14	8	1496	100	47	4	32	26	33	708	37	291	12	38	13	13	10	3	608	110	23	26	13	69	28	6	2729	18	60	22	23	103	31	97	125	6	16	18	14	60	9	83	141	352	17
Holospora	1	5	3	0	4	0	16	3	0	3	20	2	17	9	1	0	1	2	9	0	6	0	7	6	0	11	0	0	4	1	3	0	3	1	1	25	0	3	0	1	2	1	0	4	1	13	0	73	7
Hoyosella	4	1	2	2	2	1	3	3	4	1	4	3	2	2	12	0	7	1	3	4	4	0	1	109	1	3	0	1	1	0	0	0	0	2	2	3	0	7	2	0	2	0	2	1	0	3	7	1	1
Humibacter	44	7	67	36	12	12	17	21	44	7	35	174	42	16	13	6	27	40	19	33	15	4	7	28	24	34	1	5	31	0	4	44	5	6	2	10	19	26	30	1	40	3	6	12	2	27	52	13	11
Hungatella	1824	411	952	2640	1223	2760	906	3795	767	504	1956	872	864	619	388	592	890	1777	889	1859	961	110	1980	1793	1337	988	132	23	722	196	3149	1105	1532	535	1809	351	502	5824	260	122	1349	399	907	3620	342	7602	1263	265	615
Hyalangium	4	3	5	3	2	0	824	7	1	0	0	0	20	265	58	1	8	2	4	5	7	1	8	19	14	2	0	29	0	2	6	2	1	0	2	55	1	2	1322	1	1	0	1	0	0	5	120	196	15
Hydrocarboniphaga	45	37	23	53	54	16	70	54	110	13	50	49	94	132	56	11	32	102	53	53	22	25	23	68	28	31	20	40	23	3	57	21	24	57	23	50	20	38	21	9	37	41	32	36	28	67	99	149	59
Hydrogenivirga	0	0	0	0	0	0	0	0	0	0	0	0	0	0	0	0	0	0	0	0	0	0	0	0	0	0	0	0	0	0	0	0	0	0	0	0	0	0	0	0	0	0	0	0	0	0	0	0	0
Hydrogenobacter	0	0	0	0	0	0	0	0	0	0	2	0	0	0	0	0	0	0	4	6	16	0	0	0	0	0	0	0	0	0	0	0	0	0	0	0	3	0	0	0	0	0	0	0	0	0	0	1	0
Hydrogenophaga	19301	11736	10223	14886	25764	8787	5892	9235	18959	7176	17881	14687	27644	11835	9373	1109	9860	22929	40191	22051	10068	5652	1762	34009	8259	17122	64892	7062	12691	1065	3007	17067	10628	34125	2863	20187	5932	8759	1122	816	27853	6489	9501	13933	10967	10007	16673	29726	49857
Hydrogenovibrio	0	0	0	0	0	0	2	0	1	0	0	0	0	0	0	0	0	0	1	0	0	0	0	0	0	0	0	0	0	0	1	0	0	0	0	0	0	2	0	0	0	0	0	0	5	3	0	2	0
Hylemonella	852	850	662	1066	1542	457	553	820	1271	271	1074	1085	1804	876	911	49	736	1735	1512	1367	625	342	158	2357	652	1063	1189	774	886	70	326	872	655	1698	197	1077	387	716	110	95	1701	528	606	907	618	1069	1595	1916	2013
Hymenobacter	34	8	5	23	453	60	60	6	15	8	15	11	34	1327	16	5	137	68	132	339	192	21	10	25	8	90	44	18	19	64	6	130	13	638	4	172	11	30	6	25	693	112	17	27	1	6	15	207	45
Hyphomicrobium	228	402	4780	751	102	340	1085	1297	1758	1117	1265	455	4093	1041	451	116	1615	1350	152	324	270	34	847	2111	148	795	29	375	233	156	843	145	239	129	470	488	137	339	1376	104	517	292	228	217	135	1442	4688	6324	16500
Hyphomonas	81	57	20	44	29	11	108	16	1700	219	628	15	225	107	264	3	72	1278	2089	349	459	5	23	1292	134	41	8	2143	229	25	41	40	282	12	9	301	28	79	42	1	123	45	623	93	209	22	35	151	24
Ideonella	1523	3214	1666	2607	3451	1456	3371	1803	2680	498	2821	2770	6276	24815	2787	130	2069	2910	2524	2551	1725	669	946	4695	1386	2866	1852	3148	1705	210	4638	1225	1308	10198	511	5666	861	2512	420	342	3286	1248	1374	2437	1248	5534	4545	16205	6021
Idiomarina	182	45	37	92	70	165	33	147	49	7	112	11	31	16	106	3	84	52	210	94	105	116	53	63	47	25	21	35	33	1	93	197	29	46	35	48	66	215	59	9	89	32	99	85	269	21	25	55	52
Ignatzschineria	1	0	0	1	0	0	9	1	0	0	1	0	0	1	290	0	0	0	0	2	0	0	1	0	0	0	0	71	3	0	4	4	1	0	0	0	2	17	11	0	0	0	0	0	71	1	0	0	0
Ignavibacterium	3	15	6	5	2	0	23	20	12	3	26	4	66	122	3	2	33	5	12	5	65	66	2	43	3	10	3	7	2	1	16	4	1	28	4	86	8	7	4	1	4	6	5	3	1	12	6	396	22
Ilumatobacter	55	41	41	88	9	6	94	354	59	34	29	57	205	200	34	3	142	36	133	67	214	2	16	290	25	24	0	14	27	26	26	22	9	7	66	417	3	15	21	3	29	20	17	11	21	11	28	1308	10
Ilyobacter	27	14	2	10	8	3	8	1	34	6	78	33	8	19	1	8	64	9	26	43	22	0	3	32	26	12	0	0	27	5	281	2	13	5	2	18	6	12	0	0	17	10	11	58	231	5	3	168	6
Imtechella	12	29	1	27	28	1	7	0	12	0	14	8	10	10	7	0	18	4	40	25	12	130	3	11	3	14	22	1	5	0	3	33	28	18	0	32	14	10	0	1	4	15	7	10	4	4	4	15	39
Indibacter	0	0	0	0	1	0	1	0	0	0	0	0	1	7	4	0	0	0	3	0	0	2	0	0	0	0	0	2	0	0	0	2	0	0	0	2	0	0	0	0	1	0	0	0	0	0	1	4	0
Inquilinus	26	43	48	48	20	12	170	173	69	12	47	99	74	219	53	11	95	76	35	38	25	5	77	254	11	42	2	69	20	9	60	18	14	10	41	80	24	15	75	7	42	22	13	13	11	96	66	210	29
Intestinibacter	1264	337	996	932	135	286	215	522	497	120	2942	363	478	150	1017	1228	410	841	473	1079	549	32	993	1093	1096	666	57	29	435	59	290	830	472	179	419	165	181	1337	255	91	655	403	515	975	111	351	2387	216	155
Intestinimonas	5463	1256	4979	10931	3870	2502	5175	3156	2758	906	9681	2713	5284	988	4121	2067	3884	3633	5891	13081	7034	455	2706	7273	4502	7261	404	239	1840	305	6825	5972	5083	3016	2821	2291	2708	6789	1241	772	5986	4024	6703	9530	3032	7594	4527	2005	5210
Intrasporangium	139	133	143	399	82	78	255	103	219	71	151	352	425	192	398	24	1560	253	303	292	484	33	126	2560	157	155	5	339	134	56	101	99	48	21	67	147	59	313	91	30	212	126	106	132	26	157	291	1750	58
Isoptericola	218	76	77	203	33	32	77	52	186	74	131	159	143	51	156	9	200	155	183	247	147	17	62	323	93	209	14	211	102	6	41	124	25	44	19	43	76	113	37	12	101	46	103	106	34	68	78	76	33
Isosphaera	1	0	1	1	0	0	4	3	6	1	1	0	1	8	5	1	2	1	3	0	0	0	3	11	0	0	0	12	0	0	0	0	0	1	0	0	0	1	3	0	0	1	0	1	7	1	10	8	0
Janibacter	269	71	141	496	214	46	1147	347	245	125	246	189	1068	159	2000	117	733	327	1265	472	300	46	412	1648	292	478	8	424	182	37	212	267	82	47	181	53	66	1289	133	26	509	127	123	142	116	290	712	375	31
Jannaschia	165	43	96	113	23	30	64	67	124	22	168	329	136	68	91	9	49	140	53	131	39	31	38	242	56	75	9	32	65	7	55	162	59	105	28	60	30	57	30	3	72	50	86	63	60	189	37	89	56
Janthinobacterium	2213	1965	2514	1496	3714	1413	2039	1463	4623	2501	70939	6613	1632	2458	1855	153	3359	2053	3639	1943	1367	60919	385	3622	3233	2626	158845	985	2303	132	1267	3936	1235	2730	423	2168	31555	1949	412	1721	3240	957	4876	2921	1016	1700	1213	5617	3437
Jejuia	8	2	0	30	36	0	0	0	49	6	16	14	23	6	0	0	6	3	184	35	24	89	2	14	0	4	16	0	21	0	0	22	15	38	0	26	14	7	0	0	15	5	7	18	18	0	0	11	17
Jeotgalibaca	473	80	354	513	118	22	18	23	1812	286	2275	870	355	31	94	26	428	578	683	929	560	19	12	527	678	713	75	27	527	28	12	366	28	235	58	69	338	376	9	38	338	411	474	467	62	28	31	69	106
Jeotgalibacillus	9	2	9	8	1	27	4	1	7	4	33	4	3	2	22	0	2	7	5	4	8	0	2	13	0	9	4	8	8	0	2	4	7	4	0	1	6	8	0	1	3	1	9	4	0	2	3	1	5
Jeotgalicoccus	69	2	153	44	8	3	44	6	8	1	82	3	4	3	69	137	7	30	7	15	17	0	42	20	27	20	1	4	6	0	3	5	2	11	44	2	4	87	30	1	14	8	17	14	308	13	117	1	6
Jiangella	20	23	26	30	5	10	66	41	45	7	47	43	24	57	68	0	62	48	30	48	35	4	28	826	27	31	0	56	13	1	20	8	7	4	13	14	20	48	18	4	20	15	18	17	2	36	62	98	3
Johnsonella	12	15	53	47	31	55	19	19	13	34	72	8	147	13	14	9	60	58	14	23	271	0	32	108	47	157	8	2	24	19	238	19	105	2	45	56	8	38	6	4	11	6	13	67	17	122	62	11	79
Jonesia	60	11	36	45	12	10	15	12	42	10	35	61	45	9	97	13	147	46	37	48	21	36	15	176	48	40	8	217	75	3	8	42	29	9	13	26	14	110	24	1	39	18	34	50	27	8	62	6	15
Jonquetella	61	43	32	53	22	25	11	62	70	16	115	12	19	5	51	18	30	84	11	22	16	5	24	52	33	41	1	10	46	0	19	63	66	7	36	10	7	17	30	12	41	25	32	82	45	41	27	20	9
Joostella	23	38	2	46	86	3	5	1	35	3	38	33	49	12	9	1	39	30	105	44	33	279	7	18	4	24	129	1	37	3	5	70	34	43	1	81	32	12	1	1	30	14	25	63	28	8	3	45	143
Kaistia	1194	392	1241	1814	419	358	732	972	1617	542	1270	1803	1142	401	354	212	872	1349	530	413	258	604	1659	1486	487	919	43	460	951	80	503	2245	793	314	591	497	304	768	650	37	2763	371	708	1394	235	1157	1171	467	523
Kallipyga	13	7	11	30	5	12	3	3	14	4	54	13	16	2	7	0	7	13	22	35	14	1	13	18	12	20	1	1	11	3	19	10	9	2	10	1	3	20	6	1	8	10	8	29	8	6	14	34	8
Kamptonema	0	11	10	0	0	0	1	0	0	0	0	0	1	10	2	0	0	0	0	0	0	0	0	1	2	0	0	0	0	0	0	2	385	0	0	0	0	8	0	0	6	0	0	0	0	0	0	4	0
Kandleria	108	8	98	74	9	88	25	46	85	11	187	31	27	4	83	39	24	67	56	117	43	4	123	86	291	17	3	2	27	4	142	56	26	8	38	1	12	180	4	25	30	36	45	29	109	502	229	8	24
Kangiella	1	1	0	1	0	3	2	0	2	0	6	2	1	3	0	0	1	0	1	2	0	4	0	0	0	1	2	0	0	0	6	2	1	0	0	1	1	1	0	0	4	3	1	1	2	5	0	8	1
Ketogulonicigenium	81	34	39	85	26	18	39	59	82	33	139	101	103	29	42	8	36	80	46	68	26	12	21	119	23	38	20	21	54	2	41	95	41	35	31	33	19	24	16	25	69	25	46	44	29	116	22	34	36
Kibdelosporangium	4	3	3	3	1	0	11	2	6	2	2	39	2	12	7	2	2	2	7	4	3	0	11	103	3	2	0	3	0	0	6	1	1	1	0	4	1	3	1	0	1	2	1	0	0	5	9	13	1
Kiloniella	0	0	0	0	0	0	4	0	0	0	0	0	0	0	0	0	0	0	0	0	5	0	0	0	0	0	1	0	0	0	0	0	0	0	0	0	0	0	0	0	1	0	0	0	1	0	0	0	0
Kineococcus	32	11	20	17	9	2	16	19	8	2	12	26	41	37	32	1	63	20	28	27	18	4	13	283	14	21	1	36	9	2	7	9	5	4	8	4	4	23	8	3	15	8	8	13	7	17	21	87	6
Kineosphaera	819	693	2658	3034	1011	662	414	168	4957	518	793	1985	1132	430	2037	111	1386	2200	1563	2537	819	176	579	2432	2126	998	34	1162	566	97	254	1325	422	279	220	275	494	2609	286	75	3000	1039	1224	816	87	936	2688	540	364
Kineosporia	3	0	7	10	2	1	10	6	20	0	10	43	36	80	26	1	16	2	2	20	9	1	21	471	2	5	0	24	5	0	5	6	0	0	0	1	1	11	7	0	5	3	7	1	0	11	10	42	5
Kinetoplastibacterium	44	14	0	2	6	13	3	13	4	0	8	9	3	4	7	1	32	4	7	6	1	1	1	6	23	9	6	3	9	0	1	3	3	8	0	5	33	8	0	2	5	3	8	3	6	19	1	8	9
Kingella	1237	2223	7474	591	690	16453	244	9329	4148	421	5424	535	728	328	11007	26	1864	4025	1373	2518	1362	759	187	3195	4764	1262	123	43	782	59	493	1386	3040	204	1988	839	1340	7438	46	225	1513	614	1167	1058	5216	2739	954	259	195
Kitasatospora	100	85	338	68	74	28	91	52	78	32	152	152	49	504	85	54	137	52	54	73	89	34	34	1104	293	102	9	50	18	1	22	143	10	10	98	34	18	62	28	10	60	55	23	12	14	75	77	121	19
Klebsiella	61107	102890	429850	149769	89395	104702	101303	363675	162542	38270	749060	48014	45331	67721	204513	86762	47360	140769	141932	83504	37603	12518	100555	170541	86341	229973	13866	10974	35059	3602	888435	105621	69830	43584	114469	22936	95525	126988	86920	202178	96145	51647	49642	52312	403446	739606	205640	23144	122805
Kluyvera	2529	12219	223190	4604	11736	10517	5842	7266	9113	833	84355	3161	1739	30076	7117	7237	8416	5854	27690	8257	3152	6536	1869	44044	9457	15322	954	698	1108	151	18847	17430	1938	2941	6140	1604	5734	20850	1474	6089	3886	4478	3418	2142	124172	22747	3003	5272	7013
Knoellia	298	139	111	798	121	71	421	36	310	139	162	680	380	409	873	42	3314	447	948	612	536	176	83	3956	226	374	12	484	267	65	69	217	84	32	64	174	85	551	82	32	518	167	165	302	16	141	333	1113	107
Kocuria	2710	235	1473	1295	608	301	518	965	1188	424	1022	777	450	992	7451	2034	745	1096	711	1637	708	232	1203	1984	3240	919	201	3591	394	69	1072	1851	499	212	708	147	432	4675	2341	212	1029	478	734	482	308	1249	4509	226	236
Komagataeibacter	2	4	26	6	9	6	12	3	6	1	11	9	8	16	80	1	8	5	17	10	5	1	2	16	41	12	0	15	1	0	66	1	6	0	2	7	5	5	2	25	9	4	2	8	9	7	9	4	7
Kordia	22	25	3	31	77	7	23	1	40	2	34	12	20	18	13	1	61	21	154	21	29	253	6	47	3	37	79	14	53	5	14	51	40	27	2	76	26	25	1	1	24	22	8	67	29	13	6	151	102
Kordiimonas	0	0	0	0	0	0	0	0	0	0	0	0	0	0	0	0	2	0	0	0	0	0	0	0	0	0	0	0	0	0	0	0	0	0	0	0	0	0	0	0	0	0	0	0	0	0	0	0	0
Kosakonia	174	137	1241	181	159	248	118	450	202	29	1494	62	73	300	332	97	98	116	222	107	42	91	94	394	164	183	105	47	36	3	643	286	114	219	130	28	70	581	96	1419	60	58	70	44	580	880	168	65	138
Kosmotoga	0	0	0	0	0	0	0	0	0	0	0	0	0	0	0	0	0	0	0	0	0	0	0	0	0	0	0	0	0	0	0	0	0	0	0	0	0	0	0	0	0	1	0	0	0	0	0	11	0
Kozakia	5	0	13	5	3	0	1	0	5	0	4	3	0	2	38	1	0	0	21	2	1	0	1	4	16	1	0	5	0	0	28	0	0	1	0	0	1	4	0	8	3	0	0	0	0	1	15	0	3
Kribbella	35	30	75	50	28	29	115	45	76	12	102	98	70	89	102	4	79	70	66	90	48	15	44	979	36	62	4	96	17	4	54	24	3	6	17	26	25	56	17	11	52	18	31	25	3	105	94	115	19
Ktedonobacter	0	1	0	0	0	1	5	10	0	0	0	0	0	1	1	0	5	3	0	0	2	0	1	5	0	2	0	1	0	0	4	0	0	0	1	11	0	0	0	0	0	0	0	0	0	0	0	19	0
Kurthia	32	12	1282	20	11	460	93	26	42	16	178	29	25	25	525	25	37	44	54	73	49	2	66	89	100	43	104	7	26	6	379	6	15	30	7	12	24	548	96	135	39	42	794	42	10	80	134	6	8
Kushneria	0	0	1	0	0	2	0	0	0	0	0	0	2	2	0	0	0	0	4	0	0	0	0	6	0	1	0	1	0	0	0	0	0	0	2	0	0	0	0	11	0	0	0	0	6	3	0	10	3
Kutzneria	13	25	21	23	6	7	53	39	13	7	21	205	18	43	45	5	24	18	31	16	17	2	29	729	7	20	4	25	8	6	21	3	4	5	17	16	2	21	8	1	14	16	2	11	2	43	46	64	9
Kyrpidia	0	2	0	0	0	0	2	2	3	2	0	4	1	1	1	0	0	1	6	1	2	0	1	12	0	2	0	1	1	4	0	2	0	0	1	0	0	0	3	0	0	0	1	1	3	0	5	22	0
Kytococcus	212	76	201	225	43	86	91	42	169	61	167	108	142	43	456	29	184	206	126	263	121	10	152	352	130	141	8	139	89	10	74	124	31	26	24	38	57	309	58	21	163	75	107	90	24	168	194	107	43
Labilithrix	12	37	2	56	12	12	52	10	8	0	12	16	123	3999	11	3	28	6	21	10	10	3	22	25	6	32	10	21	10	3	21	6	1	66	2	221	4	6	18	3	17	7	3	10	20	10	17	610	773
Labrenzia	2	3	2	12	5	6	12	12	26	5	19	14	19	8	7	3	3	32	14	13	9	1	8	19	4	19	1	3	4	0	6	13	5	4	1	13	5	8	2	0	16	6	10	6	4	22	6	35	18
Lachnoanaerobaculum	340	54	379	743	159	173	97	316	174	67	749	183	361	53	210	152	244	242	335	696	353	30	333	478	326	374	0	0	115	17	340	424	331	115	226	99	181	582	2	26	398	274	379	543	128	513	727	110	130
Lachnobacterium	11	0	34	34	6	3	9	7	8	0	16	9	5	0	32	5	2	33	6	18	11	0	7	35	27	14	1	2	9	1	79	7	5	2	5	7	3	73	0	4	5	12	4	29	9	13	14	4	15
Lachnoclostridium	10055	3630	21181	32375	6738	10071	7563	24807	9336	3308	28602	6731	9713	3888	5798	5073	9502	11326	8490	18122	10898	886	7462	22343	9983	12285	597	470	6306	1246	24211	13869	11977	5102	11110	3927	3658	20911	3782	1143	14728	6006	8329	27771	6246	36972	14693	3453	7824
Lachnospira	30	7	62	70	30	38	36	22	23	6	48	30	26	27	119	28	26	45	16	35	25	0	32	89	70	27	2	7	15	1	369	31	48	7	18	13	16	174	91	22	32	10	33	80	41	154	170	56	14
Lacimicrobium	2	0	0	0	0	0	1	0	6	0	1	1	2	1	0	0	1	1	6	6	2	0	3	4	3	1	1	0	0	0	6	1	2	0	0	6	1	1	0	0	11	2	1	1	2	0	0	13	0
Lacinutrix	68	57	4	115	171	3	1	2	194	19	53	161	67	28	6	0	49	24	951	185	111	912	3	42	6	32	330	1	59	1	1	216	37	118	5	155	79	9	0	1	60	37	24	124	64	14	5	134	379
Lacticigenium	41	29	122	56	32	18	76	26	768	54	326	129	30	17	120	24	70	100	77	113	94	2	10	181	52	231	3	216	70	7	9	60	47	14	9	20	78	160	58	3	44	40	73	52	78	18	43	67	36
Lactobacillus	34508	7629	121930	28199	10153	47904	7125	41007	12132	7356	92294	11907	21299	3988	47773	17794	17304	17434	31810	26242	11725	1737	38354	38736	88916	36423	1391	5262	8691	1088	352283	16152	13951	9311	45491	3751	15093	48848	32975	411430	9993	37158	148168	21798	6705	60049	52108	3017	6553
Lactococcus	21101	10247	194824	60395	58958	8254	3024	3304	11574	15117	568502	52860	20492	10401	8923	3577	76608	9539	88171	167158	33234	1255	6817	102433	20504	200905	2830	894	11433	541	274384	21724	5214	21671	8738	6921	58504	29295	1464	112881	13090	23165	33876	23372	2866	10879	5544	4697	265221
Lamprocystis	62	148	133	54	53	33	319	167	121	24	161	75	125	390	167	58	100	51	104	127	166	11	56	8143	46	58	18	314	94	1	107	35	51	83	55	126	19	52	297	28	72	80	68	38	90	136	126	1071	34
Lampropedia	0	0	0	0	0	0	0	0	0	0	0	0	0	0	0	0	0	0	0	0	0	0	0	0	0	0	0	0	0	0	0	0	0	0	0	0	0	0	0	0	0	0	0	0	0	0	0	0	0
Laribacter	1237	1830	6064	529	2910	1868	26122	19797	7706	416	4777	717	1130	5835	5850	1079	1230	7785	1909	1790	991	231	3098	15289	2096	632	214	115	2999	201	14399	722	7661	441	4474	3951	2375	3867	2598	309	1590	888	2388	5373	124855	6743	960	7943	1020
Lautropia	8	2	3	4	0	1	5	5	1	0	1	7	9	5	1	0	0	11	0	3	1	2	2	0	1	0	0	1	2	0	11	5	1	1	2	0	0	0	4	0	28	1	0	0	0	1	11	18	2
Lawsonella	63	5	50	52	16	35	10	52	93	22	95	53	42	7	23	28	15	100	14	50	10	1	72	51	20	58	4	5	42	6	15	58	19	6	29	9	5	18	13	7	30	14	30	59	8	37	58	16	9
Lawsonia	165	7	15	102	25	4	10	20	13	3	28	5	16	19	39	76	27	79	11	493	25	6	11	40	30	9	0	1	64	2	23	13	19	8	20	11	10	64	89	48	32	10	7	79	295	12	46	14	22
Leadbetterella	292	715	232	482	539	238	383	40	321	102	586	149	549	448	261	27	284	282	311	378	215	1910	181	553	86	553	1473	586	428	37	417	830	537	825	42	698	468	229	20	31	510	200	201	397	190	450	126	2241	815
Lebetimonas	0	0	0	0	0	0	6	0	0	0	0	0	0	0	0	0	0	0	0	0	0	0	0	0	0	0	0	0	0	0	1	0	0	0	0	0	0	1	0	0	0	0	0	0	0	0	0	2	0
Lechevalieria	3	0	2	0	0	0	10	1	9	0	2	23	0	10	5	1	2	1	0	9	9	0	3	85	2	0	0	0	1	0	0	0	0	0	0	9	1	4	5	0	6	0	1	2	0	3	4	8	0
Leclercia	1014	2139	9522	3028	2462	3466	2024	11005	2122	766	6036	573	645	1585	3762	1938	1611	2610	2176	1651	731	833	1513	5095	4204	1944	4250	467	798	80	7506	2204	1659	861	3129	953	1098	3123	1517	5442	1146	1963	4429	1058	12754	4877	1072	547	623
Leeia	22	5	15	2	24	27	56	11	13	0	15	2	3	29	37	0	7	11	38	37	8	6	8	24	25	16	35	2	11	0	28	7	6	22	0	24	19	77	5	5	21	3	6	24	5	52	12	46	23
Leeuwenhoekiella	94	235	44	202	187	53	94	24	136	44	317	51	122	133	285	2	128	66	156	155	96	728	30	128	20	126	311	56	112	21	527	264	494	149	14	277	340	133	4	13	108	94	92	257	137	245	39	155	240
Legionella	65	127	590	257	85	77	162	388	305	211	657	577	394	136	84	300	97	346	191	237	120	15	283	1371	144	125	8	79	187	7	181	62	244	53	196	131	99	123	278	70	215	92	124	144	83	224	236	143	255
Leifsonia	1069	125	285	291	139	43	271	124	396	209	284	1163	342	103	136	67	281	274	335	279	151	339	86	556	130	286	85	101	524	27	116	505	62	76	93	126	81	150	207	13	448	72	120	182	47	147	187	209	385
Leisingera	219	63	59	203	68	38	48	84	182	60	268	277	293	101	83	4	118	164	106	126	86	33	63	409	37	105	23	68	82	8	83	243	82	113	33	109	40	35	13	8	173	43	79	92	70	179	43	202	122
Lelliottia	475	227	1664	324	553	235	114	324	416	121	2069	103	74	389	127	304	330	141	1225	348	88	355	71	1937	252	377	230	18	79	12	364	4485	121	1513	191	54	152	228	50	1010	78	152	239	168	4510	642	67	87	71
Leminorella	0	0	18	1	2	0	1	19	6	1	10	0	0	1	17	3	1	0	3	1	0	1	3	5	0	1	0	17	0	0	27	1	1	0	0	0	0	3	3	18	0	0	0	0	60	1	3	1	0
Lentibacillus	1	0	0	1	0	0	0	0	8	0	10	4	1	1	0	0	1	2	3	5	3	0	0	0	0	2	0	0	3	0	0	1	0	2	1	0	1	0	0	0	2	2	3	2	1	0	0	1	0
Lentimicrobium	49	272	122	95	187	185	2409	83	110	1051	375	109	203	2912	222	104	115	70	298	83	102	124	594	416	112	130	109	18743	301	134	457	133	435	176	23	315	100	411	105	17	32	82	140	150	187	217	309	3027	68
Lentisphaera	0	1	0	0	0	0	4	0	1	0	3	2	0	0	0	0	0	0	0	2	0	0	0	0	0	0	0	0	1	0	5	0	0	0	0	0	0	0	0	0	0	0	0	0	0	0	1	6	0
Lentzea	3	4	4	10	7	3	22	12	15	0	10	41	20	11	19	4	22	14	4	9	10	1	15	172	4	11	0	9	1	0	5	3	5	2	2	5	2	7	9	0	2	6	5	2	0	6	23	25	1
Leptolinea	2	8	86	3	0	1	50	15	5	6	20	3	0	21	21	2	0	8	1	0	0	0	2	2	15	7	1	21	25	0	269	0	3	1	0	1	5	22	164	12	3	2	19	1	5	9	20	31	8
Leptolyngbya	5	4	6	0	2	0	136	42	3	1	3	4	5	52	13	2	2	4	5	3	1	0	46	361	4	4	0	24	3	1	2	2	2	13	24	11	3	4	15	0	7	9	4	3	4	8	11	22	4
Leptonema	20	9	37	42	12	13	481	152	12	1	21	10	37	73	66	5	11	53	38	116	215	3	412	373	12	8	3	16	22	10	1180	9	71	66	52	27	108	24	10	6	156	84	91	32	3	597	404	76	81
Leptospira	854	681	359	960	1710	314	411	54	591	289	840	1163	1345	253	145	12	391	550	926	1474	529	434	28	11856	515	747	656	24	1103	28	369	1906	372	739	46	826	344	270	12	7	2080	267	425	1341	136	271	51	1483	1509
Leptospirillum	54	34	224	19	21	95	1	33	161	5	73	10	19	6	85	0	9	96	27	39	10	9	3	204	98	19	1	0	21	1	9	58	52	3	20	21	8	84	1	3	26	20	25	19	183	17	21	5	10
Leptothrix	2091	2919	768	1422	6233	841	1327	886	1617	317	1488	1221	3344	5750	1680	83	1061	2026	3275	1755	945	446	397	2770	747	1669	3445	952	3245	100	652	1699	764	36379	257	3627	549	1307	156	104	3500	599	679	1269	429	3972	1891	7739	9109
Leptotrichia	8632	3720	6533	3314	1977	64574	1079	3047	12659	3436	53940	10294	3715	466	22595	239	50403	7898	7909	14773	2550	1968	389	14132	16128	8219	308	115	9520	183	512	1349	13443	1087	962	2101	6020	5102	402	283	1200	3896	7899	12416	5989	24644	4620	2054	1555
Leucobacter	4951	1971	4492	3668	1159	678	866	624	2797	862	3974	5194	2563	599	2380	513	2018	3586	1589	2460	1131	823	1496	5982	1882	3841	198	1882	2579	257	919	3572	2753	1112	520	1005	1389	2274	1257	136	2552	1083	2271	1725	491	2866	1790	575	1660
Leuconostoc	1560	453	3886	4578	1729	1390	914	837	1025	557	16787	1427	2055	974	2196	2409	1671	928	3670	2834	723	159	1446	3156	4440	5830	144	275	774	116	6160	2085	295	895	2546	218	1482	9161	907	2772	972	2131	1111	826	352	2512	1832	380	2301
Leucothrix	3	5	4	1	4	1	10	1	1	0	2	1	5	8	3	0	0	0	13	657	123	2	0	299	1	5	1	0	7	0	6	380	4	32	1	6	4	1	3	0	1	2	5	1	601	24	1	11	32
Levilinea	57	299	310	589	106	102	1908	358	165	415	593	355	645	1671	1557	31	185	806	410	255	393	3	78	185	109	1365	21	11092	130	51	1448	21	75	1251	165	356	307	434	2395	53	187	248	139	123	7	412	393	1247	238
Levyella	193	80	163	526	118	102	131	67	174	67	930	227	281	27	124	116	178	219	158	391	134	9	74	832	135	219	12	21	108	24	364	120	113	43	96	73	81	194	75	38	124	178	215	356	114	290	116	335	108
Lewinella	1	0	1	0	1	0	0	0	0	0	0	0	2	17	0	0	4	0	1	0	0	1	0	0	0	0	0	5	0	0	0	0	0	1	0	18	0	0	0	0	0	1	0	0	0	0	0	75	5
Limnobacter	66	9	17	17	42	15	21	14	9	3	30	6	5	125	16	0	28	9	4	71	2	3	0	11	4	17	43	0	54	1	29	28	22	10	2	4	37	10	10	9	26	2	27	26	3	31	6	15	14
Limnochorda	1	2	0	1	0	0	4	2	1	0	0	2	0	7	7	1	1	2	0	2	2	0	1	1	0	2	0	4	1	2	2	1	1	1	0	0	0	0	7	0	0	0	0	0	0	1	2	18	0
Limnohabitans	4434	2847	1763	2996	8028	1837	1025	927	2588	785	3895	3417	4453	2130	2518	225	2635	2790	8963	5987	2649	1366	268	6909	3237	2991	5638	628	4165	160	843	4371	3347	10288	399	8360	1890	3925	290	159	7432	1138	1935	3765	3787	1761	1467	8564	11913
Limnoraphis	0	0	0	0	0	0	2	0	0	0	0	0	0	0	0	0	0	0	0	0	0	0	0	0	0	0	0	0	0	0	0	0	0	0	0	0	0	0	0	0	0	0	0	0	0	0	0	0	0
Listeria	1415	841	5877	2286	918	1415	816	502	6176	1048	15350	2847	1288	135	1430	288	3393	2040	3022	4965	2055	145	199	3222	1340	4343	191	438	2019	98	1056	966	767	526	434	521	1626	2013	204	281	1331	1179	2040	2570	719	470	522	402	726
Litoreibacter	26	5	4	7	1	0	3	7	20	2	12	13	16	2	2	0	4	13	12	10	4	1	3	21	5	5	0	3	5	0	4	27	1	4	0	8	4	1	0	0	11	2	8	1	8	11	6	10	6
Loktanella	199	41	37	195	62	40	31	78	212	46	240	220	251	80	77	5	101	159	95	184	130	21	56	396	53	119	16	74	84	6	48	207	82	86	22	109	36	44	28	3	148	33	59	52	44	229	49	146	114
Longispora	2	1	0	2	0	0	2	5	2	0	0	4	3	14	2	0	5	0	3	1	2	0	1	179	0	1	1	1	0	0	0	0	0	0	0	1	0	1	2	0	1	0	0	0	0	0	2	18	0
Lonsdalea	17	6	26	7	7	3	3	4	15	0	59	0	1	4	2	3	3	0	8	4	4	18	2	10	1	17	5	0	0	0	31	11	6	2	0	0	0	3	0	200	1	0	0	0	23	12	0	2	1
Luminiphilus	0	0	0	1	0	0	3	0	0	0	0	0	1	1	0	0	2	1	7	5	1	0	0	1	0	0	0	0	1	0	0	0	0	0	0	0	0	0	0	0	0	2	2	1	1	0	0	8	1
Lunatimonas	13	28	5	16	8	3	70	2	56	1	63	4	12	95	13	0	2	10	23	11	6	63	20	15	3	16	5	26	6	11	13	14	18	562	1	59	8	13	1	1	10	10	6	18	15	32	4	243	12
Luteibacter	43	71	39	56	72	28	81	32	224	17	93	490	116	208	71	6	56	196	359	105	35	43	13	142	28	69	32	47	40	6	83	87	37	30	16	128	31	44	25	12	81	30	21	59	24	91	80	250	112
Luteimonas	6695	8516	12067	13135	10866	4112	12058	14275	39497	3582	14339	11290	22863	6841	22435	1388	8045	58180	20302	17981	7542	2349	7961	23366	9247	11322	722	8310	9497	1618	7791	6135	6450	2474	5609	6102	4487	12252	7843	2048	9978	9376	8488	9535	27085	16532	20903	6285	5304
Luteipulveratus	72	40	53	120	42	20	84	29	90	29	69	150	106	65	152	21	322	83	79	93	107	4	57	693	38	60	2	72	49	16	45	34	49	14	20	52	23	144	32	14	87	41	48	44	9	59	124	371	27
Lutibacter	10	9	2	21	32	6	8	3	326	18	19	15	20	8	0	1	32	16	2849	589	532	108	2	26	2	38	43	0	16	1	3	58	2	21	2	26	13	6	0	0	11	135	38	24	1086	8	5	66	227
Lutibaculum	5	3	13	3	2	8	23	16	32	1	16	22	14	67	18	1	17	20	8	8	9	0	20	42	8	9	0	14	3	0	11	9	4	2	7	22	5	3	22	1	19	7	7	3	5	19	19	71	2
Lyngbya	0	0	0	0	0	0	1	0	0	0	0	0	0	0	0	0	0	0	0	0	0	0	0	0	0	0	0	0	0	0	0	0	0	0	0	0	0	0	0	0	0	0	0	0	0	0	0	0	0
Lysinibacillus	27	15	110	58	18	74	15	4	40	9	183	12	42	9	129	4	35	24	32	66	40	3	26	43	61	48	4	7	13	3	35	16	27	18	4	5	27	146	14	5	22	14	55	28	38	50	38	16	17
Lysinimicrobium	145	75	120	177	45	15	118	78	438	70	189	296	334	61	108	6	137	335	406	538	296	52	37	322	98	255	102	134	616	5	27	110	47	227	22	245	129	325	52	3	243	62	197	253	12	58	40	44	20
Lysobacter	6354	10668	9051	13677	14330	5325	13144	9225	43583	5561	22204	12204	37418	13139	15385	705	11776	44927	44531	15714	7832	4011	4983	29096	6324	12439	1335	5156	9774	2174	7002	11472	5363	3188	4331	9138	4169	9337	7775	1630	12003	8467	8661	10034	6229	22638	15781	11719	9307
Macrococcus	0	0	0	0	0	0	0	0	0	0	0	0	0	0	0	0	0	0	0	0	0	0	0	0	0	0	0	0	0	0	0	0	0	0	0	0	0	0	0	0	0	0	0	0	0	0	0	0	0
Mageeibacillus	126	29	68	156	28	42	139	70	79	39	300	54	51	29	80	64	62	80	63	123	57	8	120	139	165	82	10	18	26	15	173	82	47	16	54	24	38	138	42	4	71	63	59	92	56	176	279	144	51
Magnetococcus	1	1	6	2	2	4	29	30	2	1	16	6	3	9	15	3	10	7	2	2	2	0	3	10	3	4	2	6	6	0	2	3	2	0	5	3	0	3	12	0	5	0	2	7	8	3	11	11	0
Magnetospira	1	2	5	0	1	1	16	10	4	0	4	2	2	3	3	1	1	4	2	3	0	0	1	24	0	3	0	0	4	0	3	2	0	2	1	0	0	2	1	0	1	0	0	0	2	1	1	9	0
Magnetospirillum	84	56	48	38	41	29	938	260	102	9	63	119	71	314	119	34	34	67	58	46	80	8	135	347	61	72	17	118	52	6	882	55	31	30	64	94	34	79	70	13	127	37	26	53	56	131	131	564	39
Mahella	52	20	66	23	14	4	8	24	20	15	675	22	30	5	19	11	556	95	57	115	33	14	1	26	148	39	1	24	47	94	9	8	50	12	12	18	20	34	44	1	9	18	52	62	14	7	12	422	18
Mameliella	59	23	10	56	18	9	17	34	51	16	69	71	83	44	36	0	25	44	23	40	23	4	18	108	19	37	2	30	27	3	29	80	49	25	3	34	21	15	9	0	58	4	36	22	21	96	14	48	33
Mangrovibacter	72	11	152	25	10	16	8	22	10	2	79	3	3	123	9	9	0	2	15	7	1	4	2	15	7	26	0	3	2	0	263	19	8	3	6	1	3	6	13	64	8	2	0	1	47	106	11	3	16
Mangrovimonas	1	11	0	5	6	0	4	0	57	2	26	11	2	28	6	0	1	3	132	8	6	67	0	10	1	0	6	4	0	0	1	3	26	9	0	14	0	2	0	0	12	0	5	8	34	4	1	19	12
Mannheimia	218	457	2180	283	167	1474	50	2416	1089	79	1186	118	327	18	3308	12	131	1090	162	314	158	95	28	662	689	304	34	13	248	11	103	563	704	63	456	74	97	699	152	47	113	132	182	238	1055	295	356	69	96
Maribacter	12	40	2	23	25	13	5	2	68	10	70	19	20	20	9	7	16	14	166	47	28	102	6	32	7	33	28	49	15	4	8	35	220	21	3	38	67	9	3	0	16	5	21	29	32	14	6	79	63
Maribius	95	60	76	130	37	23	42	58	101	35	176	227	132	62	84	2	76	154	48	99	55	14	49	223	29	70	9	15	61	6	37	117	69	34	29	32	27	35	27	2	100	39	60	57	44	249	56	50	43
Maricaulis	1	0	0	1	0	1	1	2	2	0	1	0	2	1	0	0	0	5	1	0	1	0	2	7	0	2	0	1	0	0	1	1	0	0	0	2	1	1	1	0	1	1	1	1	1	1	0	6	2
Marichromatium	11	35	10	8	4	3	161	83	24	1	11	7	24	99	186	32	13	10	6	14	22	0	17	1392	12	2	4	447	14	2	28	5	5	6	12	19	8	16	296	10	1	18	11	9	5	18	130	187	6
Marinagarivorans	0	0	0	0	0	0	0	0	5	0	3	0	3	1	1	0	7	1	26	0	4	0	0	7	0	0	0	0	1	0	2	3	2	2	0	3	0	2	0	1	9	0	0	0	15	1	0	13	0
Marinifilum	2	0	1	0	1	0	9	0	6	0	3	0	2	5	3	0	2	2	2	1	0	0	5	5	0	0	0	5	0	0	8	0	1	1	0	4	2	3	3	0	1	3	1	3	30	1	0	11	5
Marinilabilia	2	4	0	0	5	0	34	2	14	1	9	1	10	28	3	1	3	2	17	3	4	0	26	17	0	0	0	49	4	1	6	0	3	1	0	10	5	1	1	0	0	6	2	0	3	5	2	87	2
Marinimicrobium	2	0	1	0	0	0	2	5	0	0	0	1	4	7	2	0	0	1	9	3	2	2	1	10	1	0	0	0	0	0	2	7	1	0	0	4	4	2	0	5	2	1	0	0	4	0	2	21	1
Mariniradius	12	4	7	2	2	0	209	25	3	0	64	0	0	45	8	0	12	5	0	2	3	11	70	5	1	0	0	316	15	0	38	0	10	151	5	22	86	2	12	3	5	154	327	96	3	29	50	42	3
Marinithermus	0	0	0	0	0	0	1	0	0	0	1	0	0	0	0	0	0	0	0	0	0	0	0	0	0	0	0	1	0	0	0	0	0	0	0	0	0	0	0	0	0	0	0	0	0	0	0	0	0
Marinitoga	0	0	0	0	1	0	0	0	0	0	0	0	0	0	0	0	0	1	0	0	0	0	0	1	0	0	0	0	0	0	1	0	1	0	0	0	1	0	1	0	0	1	1	0	0	0	0	34	0
Marinobacter	610	451	1290	503	670	577	213	390	1708	336	2340	871	425	235	587	38	595	1192	881	926	406	310	135	1401	587	695	408	103	550	31	559	783	561	364	229	323	443	745	109	286	676	200	659	629	2813	346	162	592	431
Marinobacterium	15	14	21	10	31	4	39	29	13	1	12	8	3	14	29	0	6	8	52	24	16	18	10	62	5	2	20	5	13	1	63	2	14	4	14	13	14	18	7	45	21	8	5	9	123	5	35	31	12
Marinococcus	3	0	0	0	0	0	7	0	0	0	0	0	0	0	2	0	0	0	0	0	0	0	9	0	0	0	0	0	0	0	0	0	0	0	0	0	0	0	0	0	0	0	0	0	0	0	8	0	0
Marinomonas	84	56	44	21	40	123	55	63	79	17	94	94	9	51	119	10	21	53	47	33	8	51	77	157	51	76	4	8	17	1	318	87	102	12	14	26	60	87	6	35	41	18	54	27	336	26	34	114	15
Marinospirillum	105	7	22	77	30	3	9	19	43	6	17	11	18	38	57	2	202	98	164	115	42	22	1	98	111	135	0	7	86	7	11	29	21	9	5	9	33	281	1	1	62	34	33	35	665	8	43	48	23
Marinovum	0	0	0	0	0	0	0	0	0	0	0	0	0	0	0	0	0	0	0	0	0	0	0	0	0	0	0	0	0	0	0	0	0	0	0	0	0	0	0	0	0	0	0	0	0	0	0	0	0
Mariprofundus	1	0	0	0	0	0	1	0	0	3	0	5	0	0	0	0	0	0	0	0	0	0	0	2	0	0	1	0	1	0	1	1	1	0	0	0	0	1	1	11	0	0	0	0	0	0	1	10	0
Maritalea	0	0	0	0	0	0	0	0	0	0	0	0	0	0	0	0	1	0	0	0	0	0	0	0	0	0	0	0	0	0	0	0	0	0	0	0	0	0	0	0	0	0	0	0	0	0	0	0	0
Maritimibacter	22	13	12	37	14	6	11	17	27	5	52	48	69	24	36	3	33	45	16	22	7	8	7	85	11	28	3	8	12	4	16	79	15	21	7	18	11	7	8	1	16	9	16	20	14	40	15	37	16
Marivirga	2	15	0	2	6	3	14	1	2	1	22	2	4	5	5	1	9	2	4	2	1	10	0	1	1	3	0	5	6	1	4	3	9	4	0	11	6	11	0	2	1	4	3	7	2	19	2	34	14
Marmoricola	151	48	75	159	157	40	359	74	164	25	137	135	140	607	299	34	225	98	150	480	128	67	103	574	74	342	1	144	86	13	73	93	52	10	100	133	39	150	69	16	218	95	66	97	8	170	170	242	52
Martelella	470	305	562	607	290	176	403	608	681	176	815	1066	762	218	365	68	456	889	187	342	167	135	325	2237	183	858	40	199	374	47	379	748	366	281	222	402	162	348	187	33	606	215	381	384	239	739	361	400	320
Marvinbryantia	93	29	177	218	29	96	62	76	78	18	212	97	99	21	108	61	52	77	109	274	89	6	250	158	120	108	3	2	37	7	232	154	54	87	54	26	15	261	97	9	116	39	63	175	41	233	134	27	84
Massilia	1383	517	506	747	1403	1231	1303	566	1134	427	14429	1735	1058	3694	1048	115	991	763	1338	1093	580	38646	271	1440	816	767	50356	747	784	112	897	1243	1146	1148	155	1055	5738	814	233	465	1352	351	1056	714	337	841	1124	3060	1124
Mastigocladopsis	0	0	0	0	0	2	17	0	0	0	0	0	0	8	2	0	0	0	0	0	0	0	11	2	1	0	0	0	0	0	0	2	0	0	0	0	0	0	0	0	3	0	0	1	0	0	0	1	0
Mastigocladus	5	7	15	8	46	2	150	8	48	1	14	28	11	95	34	2	10	49	15	12	16	3	38	49	2	30	0	19	0	1	52	14	9	19	0	20	2	17	63	5	25	11	1	4	5	27	38	28	16
Mastigocoleus	0	0	0	0	0	0	0	0	0	0	0	0	0	0	0	0	0	0	0	0	0	0	0	0	0	0	0	0	0	0	0	0	0	0	0	0	0	0	0	0	0	0	0	0	0	0	0	0	0
Megamonas	13812	2929	11466	19132	11546	11518	6764	19383	7624	942	23620	1549	3394	17335	6009	6313	10084	11384	6638	12130	6006	1076	4215	20556	5991	2279	1169	431	7772	1148	149904	14627	66640	2167	8948	2017	6812	13420	51069	4027	6504	3973	9804	21052	6952	467467	10712	1671	4067
Meganema	93	38	25	414	58	27	56	61	18	18	223	176	563	108	27	2	156	347	11420	3090	718	51	11	856	300	54	2	23	265	46	34	62	162	21	87	108	22	101	3	2	242	90	193	161	36	64	34	76	24
Megasphaera	13288	2573	18260	24496	8363	12044	15569	17438	8038	2085	19181	1312	4591	2712	15501	5382	7401	11815	5270	10334	4857	814	8858	17372	68681	8020	1720	553	3181	433	73138	11742	11744	1325	11777	2012	7335	20519	5786	13592	7879	5110	81634	8387	12261	120948	49533	2062	3760
Meiothermus	27	43	127	397	230	12	5	17	64	26	339	234	211	32	11	7	150	80	291	353	296	7	15	352	44	532	2	11	83	0	60	231	5	8076	15	100	706	48	21	5	202	145	37	24	438	146	6	70	418
Melioribacter	0	0	0	0	0	0	2	1	3	3	0	0	6	6	0	1	5	0	0	1	2	1	0	1	17	1	0	0	0	0	1	0	0	2	1	1	23	0	21	0	0	1	0	0	1	2	4	64	1
Melissococcus	70	9	13	75	16	4	1	0	303	22	300	77	45	4	1	2	57	84	77	98	66	2	1	62	15	97	2	0	70	1	7	41	2	29	7	8	26	17	1	5	37	62	54	81	5	4	5	14	8
Mesoaciditoga	0	0	0	0	0	0	0	0	0	0	0	0	0	0	0	0	0	0	0	0	0	0	0	0	0	0	0	0	0	0	0	0	0	0	0	0	0	0	0	0	0	0	0	0	0	0	0	0	0
Mesoflavibacter	19	16	1	26	72	2	0	0	24	4	29	18	19	9	0	0	13	5	99	21	35	168	0	9	2	15	81	1	16	0	1	29	11	30	0	57	20	3	0	0	10	0	8	53	22	1	1	33	117
Mesonia	8	3	2	7	19	5	2	1	16	1	5	9	5	2	3	0	30	0	51	9	2	104	2	4	2	3	52	4	14	0	0	17	12	27	0	36	24	1	0	0	5	2	3	18	11	9	0	22	41
Mesoplasma	4	1	0	1	1	1	3	1	0	0	2	0	0	0	2	0	0	0	1	1	1	0	0	0	0	2	0	0	0	0	0	0	0	0	0	0	0	1	0	0	1	0	0	1	2	0	0	1	1
Mesorhizobium	1006	1510	3180	2861	1811	1099	1752	2504	3213	1157	3313	3489	5437	2832	1259	483	2524	3563	1573	1888	1387	294	3659	4697	932	3027	87	794	1064	251	1520	1761	945	690	1256	2291	538	1180	1657	140	2287	746	1056	1045	1325	3740	2319	4225	1287
Mesotoga	1	58	2	2	37	7	3	2	1	1923	6	9	36	15	179	1	2	3	346	1	2	1	1	53	0	2	2	3	19	3	1	2	7	1	2	5	3	3	0	3	8	29	11	6	315	3	6	2746	5
Methanobrevibacter	44336	2669	4250	8799	2102	11961	5034	4499	3230	1094	5958	6233	4243	147	2789	3797	5605	5726	14113	13156	4007	1172	19843	14282	13731	1938	888	164	3426	213	2180	2862	7896	2032	8824	1682	2967	21384	1379	1465	1147	4198	8012	12896	1525	4859	6871	1691	1061
Methanoculleus	0	0	0	0	0	0	0	0	0	0	0	0	0	0	0	0	0	0	0	0	0	0	0	0	0	0	0	0	0	0	0	0	0	0	0	0	0	0	0	0	0	0	0	0	0	0	0	0	0
Methylacidiphilum	0	2	2	0	1	0	17	0	1	13	16	1	2	1	2	1	2	2	4	0	0	0	0	2	0	0	0	1	0	0	3	0	0	0	2	0	1	0	13	1	0	3	0	0	0	1	15	25	3
Methylibium	1436	1528	790	1952	2406	654	1117	1191	2415	375	2178	1526	4627	8096	1250	77	1465	2398	2471	2475	1357	637	416	3649	975	1737	1364	1292	1285	136	770	1614	865	5407	342	2656	670	1056	211	96	2976	795	1062	1918	742	1999	2246	6612	4947
Methylobacillus	337	368	518	645	639	389	348	1453	869	139	657	931	548	193	522	21	327	1198	521	598	282	136	231	1536	426	478	71	204	450	35	262	264	2558	394	319	391	365	471	100	37	435	373	491	557	506	449	457	309	488
Methylobacter	56	36	231	12	35	12	91	46	50	13	26	33	39	149	53	23	21	40	78	55	31	15	20	360	47	45	22	110	50	5	53	46	29	27	13	92	21	98	52	10	21	32	21	42	66	35	224	768	86
Methylobacterium	6298	6317	25666	18731	5372	5327	3413	4241	12204	4039	16253	20304	13600	4653	3780	1070	6271	16199	4176	8864	4259	3022	8138	72351	6953	10533	201	626	5875	788	2804	11037	4742	1826	2351	3924	2294	6806	1764	458	12790	4319	7282	7510	664	24980	7457	2100	4241
Methylocaldum	4	13	50	9	22	3	33	49	12	5	42	361	6	99	38	4	1	10	18	10	6	2	6	31	3	12	1	28	12	0	25	6	12	14	16	7	8	11	16	2	12	5	7	0	507	19	38	32	7
Methylocapsa	22	33	46	38	21	18	92	139	26	13	24	63	46	136	20	13	46	71	10	13	19	20	57	163	25	22	1	15	10	3	42	13	20	5	37	33	14	25	32	4	31	30	33	13	29	81	59	163	34
Methyloceanibacter	6	4	8	2	5	1	29	17	4	0	6	4	6	27	3	2	4	3	2	3	4	1	5	29	1	7	0	3	2	1	7	2	3	0	5	8	1	7	12	1	3	3	0	1	12	4	36	20	1
Methylocella	7	9	22	16	7	10	24	42	21	30	21	20	81	45	5	12	96	26	7	6	16	9	20	73	16	10	1	5	10	1	17	8	10	2	9	19	2	9	13	2	10	6	18	6	8	40	17	147	26
Methylococcus	128	144	343	316	304	123	317	444	288	51	433	854	247	690	368	24	183	869	147	187	106	58	60	741	263	354	16	257	203	19	393	72	238	194	112	139	293	282	142	27	129	205	138	149	286	351	346	260	116
Methylocystis	100	163	416	172	106	168	1723	853	207	121	297	117	874	930	362	316	238	241	91	176	164	72	290	1128	109	206	16	89	72	5	655	104	165	156	299	161	62	369	853	53	146	90	146	96	95	463	1151	652	125
Methyloferula	1	6	15	3	0	2	10	5	3	7	3	8	22	13	1	7	18	0	2	0	9	2	3	13	2	5	0	1	0	0	10	1	2	0	6	3	1	5	5	0	2	1	0	3	0	10	4	54	29
Methylogaea	0	1	0	0	0	0	49	47	5	0	0	3	0	70	7	0	0	2	9	11	5	0	0	28	0	0	1	32	0	0	8	0	1	4	2	6	0	5	26	3	3	0	0	1	1	0	8	30	2
Methyloglobulus	0	0	0	0	0	0	2	0	0	0	0	0	0	6	0	0	0	0	2	0	0	0	0	0	0	2	0	0	0	0	1	3	0	0	0	2	0	0	0	0	0	0	0	0	0	0	0	68	2
Methylohalobius	7	3	3	4	4	7	13	11	28	4	6	7	0	12	12	3	0	10	12	3	0	7	29	43	9	3	0	13	8	2	2	1	3	2	3	6	3	7	22	1	3	11	4	2	17	5	18	26	2
Methylomarinum	1	4	3	0	1	2	14	2	4	0	4	0	3	25	0	3	0	0	3	2	6	0	8	9	0	4	2	16	3	0	11	0	0	1	0	1	4	2	3	0	2	0	0	0	2	1	2	129	5
Methylomicrobium	88	68	68	35	74	53	143	114	49	11	45	39	83	158	132	24	47	53	88	98	49	37	57	516	95	64	61	58	70	9	98	46	59	52	26	107	79	65	28	7	93	25	39	76	109	88	118	288	65
Methylomonas	160	106	164	106	169	111	473	115	135	41	157	62	376	295	166	13	84	145	259	191	67	48	60	663	107	82	59	186	147	3	375	98	114	243	39	175	96	294	41	35	222	49	60	183	124	284	174	414	224
Methylophaga	401	402	384	263	360	372	599	338	523	80	1036	405	244	240	513	39	243	419	347	419	169	209	216	1053	209	347	110	490	359	21	536	333	346	554	125	334	228	520	64	253	656	163	271	419	1579	566	234	602	215
Methylophilus	96	23	37	13	47	79	46	15	2760	52	183	60	57	123	52	9	83	56	21	47	11	222	16	114	54	31	52	5	27	11	130	9	59	22	6	72	68	126	14	7	43	16	13	25	14	104	33	83	1082
Methylopila	30	50	68	87	38	21	107	95	114	36	82	110	124	158	22	22	75	102	74	58	44	15	45	199	22	47	10	22	33	5	67	61	11	13	27	58	14	48	59	13	69	19	40	48	12	118	47	148	37
Methylosarcina	51	44	65	35	52	19	300	200	53	9	29	54	56	2478	75	5	17	43	68	103	37	7	59	829	33	37	11	106	58	4	131	23	36	43	391	61	19	71	60	1	53	31	29	44	26	122	173	291	49
Methylosinus	13	59	92	25	19	21	209	175	22	50	38	41	206	198	19	72	125	21	8	16	72	6	25	98	23	25	6	26	10	6	84	13	18	5	51	49	6	38	97	11	13	13	52	15	4	71	84	514	39
Methylotenera	2277	508	97	104	1311	114	194	440	741	3158	276	354	232	314	331	95	638	261	497	136	54	5587	110	515	234	1060	212	174	198	90	512	342	614	571	198	2858	290	110	200	125	506	272	141	322	51	186	112	721	626409
Methyloversatilis	1493	2094	2229	2293	4755	1229	3249	1776	6822	720	5058	1688	4063	3665	2651	163	1705	4724	3996	2493	1424	626	1146	6550	1916	2083	786	2633	2092	608	2238	2209	1983	2329	842	2918	1465	1966	326	196	2792	1608	1476	2866	1292	5298	2017	11101	2731
Methylovorus	32	35	34	13	27	20	91	28	111	16	48	22	23	40	32	2	19	14	30	25	9	31	11	56	13	9	131	24	23	2	47	19	129	16	7	30	32	40	2	3	14	11	7	16	12	35	22	45	246
Methylovulum	4	2	6	0	1	1	14	1	3	1	2	6	6	20	4	3	1	3	9	6	6	0	2	36	2	0	3	0	3	1	2	2	0	3	1	10	0	7	3	0	3	2	5	1	0	9	1	119	9
Micavibrio	202	85	9	229	137	11	323	223	393	50	89	22	122	39	71	6	156	598	496	755	402	11	130	248	28	18	69	22	615	43	177	70	508	21	62	365	279	27	10	16	167	212	364	439	2466	88	12	236	31
Microbacterium	61175	6267	16984	26475	10328	2685	7617	4111	22198	7106	22250	35847	13350	4734	8480	2694	12673	20359	8268	16965	6008	7944	5459	18897	5046	15496	1463	3766	22347	766	9641	45244	4434	4934	3660	3948	5589	8195	5840	1280	27381	4460	6934	11789	2191	15152	11457	3023	8716
Microbispora	1	1	4	5	0	0	5	16	10	1	6	3	0	50	10	0	4	3	10	3	7	0	1	102	2	4	0	11	0	0	5	0	0	0	0	2	2	4	10	0	5	6	0	1	0	1	17	52	1
Microbulbifer	0	0	1	4	2	0	7	0	1	1	1	1	1	4	7	0	1	2	6	1	1	0	5	4	1	2	1	6	2	0	4	1	2	0	3	11	0	5	5	1	8	1	0	2	2	6	14	11	1
Micrococcus	2491	157	978	1020	262	168	375	4988	1081	170	538	508	472	132	4483	204	382	1563	899	1837	853	45	1146	846	545	572	61	619	676	58	948	1407	283	216	2127	105	252	3018	494	138	1049	309	348	769	146	991	2327	201	255
Microcoleus	0	0	0	0	0	0	0	0	0	0	0	0	0	0	0	0	0	0	0	0	0	0	0	0	0	0	0	0	0	0	0	0	0	0	0	0	0	0	0	0	0	0	0	0	0	0	0	0	0
Microcystis	41	116	124	59	122	99	28	38	21	11	195	71	73	219	71	958	43	27	31	60	31	39	19	147	661	94	21	21	70	3	25	26	162	139	8	47	45	236	19	5	56	29	106	126	27	87	7	60	57
Microlunatus	1120	1440	3037	6379	1207	1123	661	405	1808	409	2930	1179	1037	1721	1331	351	1701	2424	1146	3454	1175	234	2449	2690	1152	1527	75	416	1197	72	542	1084	576	282	239	386	447	1305	560	175	3262	1603	1054	1152	324	5538	2853	304	600
Micromonospora	25	24	28	24	12	485	278	261	50	52	38	92	32	69	118	10	53	34	44	104	40	6	91	576	30	90	5	270	18	14	87	15	14	10	76	22	10	39	310	18	41	56	14	20	5	66	135	76	20
Microscilla	0	0	0	0	0	0	0	0	0	0	0	0	0	0	0	0	0	0	0	0	0	0	0	0	0	0	0	0	0	0	0	0	0	0	0	0	0	0	0	0	0	0	0	0	0	0	0	0	0
Microterricola	104	23	24	61	41	7	24	18	79	50	61	297	102	9	19	13	75	55	95	65	19	71	22	137	11	61	12	28	74	8	24	102	19	24	13	41	20	40	19	6	96	16	20	43	14	23	43	62	206
Microtetraspora	1	0	1	0	0	0	6	9	4	0	1	11	1	12	10	0	6	1	5	1	27	0	3	67	4	2	0	5	0	0	2	0	0	0	0	2	0	1	3	1	1	0	0	1	0	0	6	15	0
Microvirga	120	21	130	164	17	73	578	354	137	35	3013	307	118	219	506	22	85	357	107	204	157	20	341	301	89	67	2	250	33	5	139	58	21	40	96	109	51	156	685	21	152	28	43	21	8	206	321	160	42
Microvirgula	209	356	964	228	488	127	449	119	287	64	616	300	210	638	251	69	160	205	375	322	195	45	300	836	172	319	69	129	177	17	3531	548	286	327	111	195	177	239	95	93	481	140	136	304	8994	320	261	596	539
Mitsuaria	260	355	187	273	563	134	2416	193	317	50	288	236	525	1205	370	21	173	432	387	220	156	104	133	634	158	302	332	201	353	25	208	206	155	2309	64	423	87	269	41	21	435	139	127	216	121	526	609	992	898
Mitsuokella	5925	1348	8536	22106	8538	3874	24332	13526	1766	522	5458	1038	1957	2582	11902	2012	4823	9932	7140	10351	8479	1172	3088	4078	69975	4256	648	825	991	240	143687	9142	7809	1178	4351	1086	4566	31348	10577	3173	5821	3914	23093	2735	5321	69530	24284	798	2410
Mizugakiibacter	138	674	344	355	324	195	833	419	1320	98	531	2393	1105	2193	465	15	518	1561	1354	593	291	65	113	740	178	519	22	460	240	79	629	224	108	151	167	792	128	202	227	96	310	313	233	198	142	715	664	1304	805
Mobilicoccus	186	126	358	493	159	125	185	118	433	88	342	327	247	161	961	54	434	354	206	499	275	29	208	968	233	243	9	1432	170	31	89	167	101	52	42	91	107	891	273	53	358	134	228	195	34	218	632	308	84
Mobiluncus	90	22	84	104	34	35	92	95	81	19	125	38	68	14	91	87	51	90	55	127	60	4	71	99	64	57	3	12	26	7	50	65	42	13	49	16	26	103	64	15	67	36	47	75	48	110	130	38	42
Modestobacter	67	16	29	49	49	22	105	47	71	14	42	212	57	360	73	7	197	88	70	75	50	24	40	711	49	141	4	60	40	4	26	35	13	48	44	25	6	72	43	16	191	39	15	43	3	38	85	128	12
Moellerella	0	0	8	0	2	1	0	1	3	0	9	0	0	0	7	0	0	2	0	2	2	1	0	4	0	2	0	0	0	0	16	4	0	1	0	2	0	5	0	30	1	0	0	0	11	1	0	0	2
Mogibacterium	69	9	62	28	6	46	42	54	36	6	91	14	7	10	62	31	16	23	14	20	15	0	109	63	36	12	0	5	14	2	13	34	14	9	24	5	5	53	36	1	14	23	29	19	20	81	132	12	5
Moorea	0	0	0	0	0	0	0	0	0	0	0	0	0	0	0	0	0	0	0	0	0	0	0	0	0	0	0	0	0	0	0	0	0	0	0	1	0	0	0	0	0	0	0	0	0	0	0	0	0
Moorella	0	0	0	0	0	0	4	4	1	0	6	0	1	0	2	1	14	1	1	0	0	0	3	3	1	2	0	2	0	1	2	0	1	0	0	0	0	3	1	0	0	1	0	0	0	0	2	20	0
Moraxella	54013	957184	1133314	26603	436941	1336312	5573	47123	6982	10115	194176	25292	24192	9832	743463	1984	154996	10543	25095	62923	15078	101412	5123	70791	201432	33228	179807	3296	52804	1181	15848	86099	427064	95951	15938	278509	245313	1004195	8573	62775	13545	14290	143673	126929	74191	41235	36729	6761	43860
Morganella	101	527	1790	686	705	383	1250	329	371	63	1060	114	144	144	229	230	323	308	131	194	120	41	369	867	426	480	35	50	97	19	675	155	4092	185	346	73	100	1403	133	265	566	391	236	186	5453	932	2969	166	255
Moritella	4	0	0	0	2	1	0	0	1	0	3	0	0	1	1	0	6	0	0	0	0	0	2	2	4	0	0	0	1	0	6	0	0	0	0	1	4	1	0	0	0	0	0	0	2	0	1	4	0
Mucilaginibacter	7	5	0	15	8	1	15	0	11	6	3	7	10	32	1	2	7	2	29	8	1	16	2	11	1	6	3	6	1	1	7	9	4	4	0	14	3	2	0	1	13	1	2	4	0	5	2	60	20
Mucinivorans	21	32	27	13	36	11	100	11	32	6	52	15	20	47	29	5	33	24	44	8	15	15	33	114	10	52	3	150	23	1	90	12	33	7	8	102	104	30	2	1	8	36	75	65	195	12	9	240	9
Mucispirillum	0	0	0	0	0	0	0	0	1	0	0	0	0	5	0	0	0	0	0	0	0	0	0	0	0	0	0	0	0	0	0	0	0	0	0	1	0	0	0	0	0	0	0	0	0	0	1	0	0
Muribacter	2	7	9	0	1	171	3	404	31	0	7	0	0	0	468	0	4	5	2	2	1	2	0	11	3	3	0	1	5	0	1	1	42	0	69	3	1	21	0	1	4	2	0	5	28	50	79	0	2
Muricauda	1	0	0	8	5	1	3	0	28	2	6	1	10	6	3	1	5	8	14	7	3	29	5	2	0	5	9	13	2	8	3	9	5	14	0	10	13	2	0	0	2	3	1	7	35	2	1	34	8
Mycetocola	36	0	10	7	2	0	3	0	10	2	1	51	6	0	1	8	5	2	14	5	5	11	2	14	1	7	1	0	5	0	0	21	5	4	1	1	10	1	8	0	23	0	6	5	2	2	4	0	17
Mycobacterium	14129	7241	21177	3670	2200	11820	27157	24748	11948	6773	23739	252628	14062	14701	23475	13481	16690	5962	1962	3787	1611	1660	52070	99292	8355	6615	461	5476	1864	532	28440	6225	6440	2726	11334	3807	2743	23048	22288	3803	4817	1531	2099	3615	5261	30397	35772	2884	1170
Mycoplasma	28	63	22	41	7	10	7	10	5	8	54	4	12	5	14	0	24	23	20	24	26	11	14	47	25	21	4	3	11	7	7	3	10	1	11	6	26	25	9	3	31	7	68	27	7	18	12	45	4
Myroides	1267	3123	698	1975	2741	543	1727	647	1614	636	3535	659	1083	1291	1635	115	1151	710	1235	1273	648	14511	701	2249	580	1220	2437	1746	1275	71	1912	2682	2956	1643	189	2385	2180	1651	139	145	1215	798	1011	2484	2004	1467	689	863	2305
Myxococcus	67	96	40	40	50	23	151	37	60	11	73	45	75	506	138	15	50	71	40	40	26	30	66	89	19	33	21	111	31	5	29	79	42	16	9	148	13	59	64	4	71	16	28	35	12	27	88	424	66
Myxosarcina	0	0	0	0	0	0	8	0	0	0	0	0	0	0	1	0	0	0	0	0	0	0	4	0	0	0	0	0	0	0	0	0	0	0	0	0	0	0	0	0	0	0	0	0	0	0	0	0	0
Nafulsella	0	0	0	0	0	0	0	0	0	0	0	0	0	0	3	1	0	0	2	0	0	0	0	2	0	0	0	0	0	0	0	0	0	0	0	1	0	0	0	0	0	0	0	0	0	0	0	3	0
Nakamurella	2396	2312	7733	3992	2747	1205	706	328	5042	633	5982	4744	912	3722	510	334	1196	1438	582	1661	426	288	701	2618	769	1920	73	52	493	62	2124	2271	289	590	254	271	181	1922	509	85	5990	327	510	699	347	4087	5297	821	1161
Natranaerobius	3	1	0	0	0	0	4	0	6	0	6	3	1	0	0	0	0	0	3	3	5	0	0	1	0	0	0	0	2	0	3	1	0	1	0	0	0	2	0	0	3	0	0	0	3	0	0	5	0
Nautella	12	3	0	12	0	0	0	2	11	1	12	8	5	0	3	0	8	4	3	8	4	0	8	6	3	8	0	1	2	0	1	11	2	5	0	2	1	1	0	0	12	2	4	3	7	9	0	5	3
Nautilia	1	0	0	0	0	1	34	0	1	0	1	1	0	0	0	0	0	0	0	0	0	0	0	0	0	0	0	0	0	0	2	0	0	0	0	0	0	0	0	0	0	0	0	1	0	0	0	3	0
Necropsobacter	11	17	35	7	1	242	1	3486	64	1	49	10	0	0	1867	4	18	17	2	4	3	6	1	10	43	13	1	6	4	0	6	5	170	1	633	4	6	49	4	2	5	5	5	11	82	33	436	3	7
Neisseria	32590	31175	128292	19195	14195	142164	2070	44048	115123	13309	100446	17069	11875	2391	133955	498	23444	72893	16747	25769	15908	10463	1967	107251	56764	18198	1687	993	16819	1863	4460	27673	43605	4710	20159	9873	15214	128458	539	2504	17343	16416	29042	26112	121230	21359	31983	3041	3841
Neochlamydia	0	0	0	0	0	0	0	0	1	0	0	0	1	1	0	1	0	4	0	1	1	0	0	1	0	0	0	0	0	0	0	0	0	0	0	0	0	0	0	0	0	0	0	0	0	0	0	1	1
Neorhizobium	113	98	184	135	55	68	112	136	297	63	242	291	110	67	59	27	63	127	75	108	49	48	99	665	87	276	8	27	99	12	49	171	73	35	43	73	48	96	51	13	182	35	41	73	27	302	94	50	34
Neosynechococcus	4	1	0	3	7	0	3	0	3	0	1	2	4	1	0	0	0	0	3	5	1	0	1	14	3	3	13	1	6	0	0	6	2	7	0	2	3	0	0	0	8	0	3	2	0	0	0	2	3
Neptuniibacter	0	0	0	0	0	0	0	0	1	0	0	2	0	1	1	0	0	0	1	2	0	0	0	0	0	0	0	0	1	0	1	0	3	0	0	0	0	0	1	0	0	0	0	1	0	1	0	0	0
Neptunomonas	0	0	0	0	4	0	0	0	1	0	0	0	0	0	0	0	0	0	4	2	0	0	0	0	0	0	0	0	0	0	4	0	0	0	0	2	2	0	0	0	0	0	0	0	4	0	0	4	0
Nereida	8	0	1	3	0	0	0	0	17	3	1	17	3	6	0	0	0	7	12	1	3	0	0	5	0	8	0	0	7	0	0	23	1	2	0	4	1	0	1	0	15	0	3	1	3	1	0	3	3
Nesiotobacter	0	0	0	0	0	0	0	0	1	0	0	0	0	0	0	0	0	0	0	0	0	0	0	0	0	0	0	0	0	0	0	0	0	0	0	0	0	0	0	0	0	0	0	0	0	0	0	0	0
Nesterenkonia	209	19	58	102	31	30	79	66	41	11	92	136	74	21	674	49	27	80	44	141	31	23	49	120	62	30	4	93	75	4	41	108	57	26	85	15	37	322	28	7	83	29	32	62	34	44	311	16	39
Nevskia	45	13	11	27	22	6	58	41	73	4	16	67	55	192	47	0	30	53	97	34	31	12	30	116	14	19	9	55	31	6	37	38	11	26	1	72	18	9	10	9	70	9	9	18	6	26	24	291	48
Niabella	9	248	47	86	74	29	72	6	73	23	96	76	619	443	31	5	85	88	46	64	68	37	17	71	4	163	6	46	22	8	74	15	22	62	5	183	32	28	1	15	61	48	19	26	11	101	30	390	132
Niastella	2	14	2	5	4	5	11	0	11	7	10	1	35	162	6	0	17	6	9	4	11	2	1	8	1	7	0	10	2	4	6	4	3	7	0	44	5	1	0	0	3	6	2	2	0	21	1	139	49
Nisaea	9	1	0	10	0	0	7	0	31	0	1	0	4	17	3	0	0	9	0	1	7	0	9	1	0	15	0	0	0	0	15	0	0	0	5	0	0	9	4	1	1	0	0	12	0	9	2	10	0
Nitratifractor	1	0	0	0	0	0	8	0	0	1	1	0	2	0	1	2	0	0	0	0	0	0	0	0	0	0	0	0	0	0	3	0	0	0	0	0	0	0	0	0	0	0	0	0	0	0	0	0	0
Nitratireductor	109	126	231	503	203	54	103	168	309	166	317	206	312	217	198	32	303	292	86	132	110	33	251	722	92	205	17	34	89	51	258	432	108	164	85	124	36	93	87	9	212	62	116	91	320	292	253	348	60
Nitratiruptor	0	1	0	0	2	0	7	0	1	0	0	0	0	1	0	0	0	2	2	4	5	0	0	3	1	0	0	0	0	0	1	0	1	0	0	1	2	0	0	0	1	0	0	2	0	0	0	10	3
Nitriliruptor	7	2	5	7	3	1	5	37	5	1	4	5	4	10	5	2	6	4	2	1	2	1	0	52	1	6	0	3	1	2	1	0	1	3	11	2	2	6	1	2	0	1	0	3	3	2	3	27	0
Nitrincola	15	11	50	7	17	55	14	15	26	0	34	6	6	11	57	2	5	28	23	15	6	9	7	31	36	21	3	5	7	0	144	7	53	20	3	10	11	48	2	10	13	7	13	20	96	27	36	25	7
Nitritalea	1	14	0	5	12	2	8	1	9	0	18	3	13	26	2	0	4	1	5	1	3	11	1	8	1	3	9	73	2	2	27	7	12	13	0	34	6	13	0	0	7	7	2	6	9	5	0	238	8
Nitrobacter	100	426	413	322	78	117	192	462	449	134	435	328	354	464	133	254	283	721	147	326	162	36	367	1652	142	542	9	96	88	24	180	206	122	67	205	219	46	187	349	29	286	129	129	71	103	251	607	593	158
Nitrococcus	0	0	0	0	0	0	0	0	0	0	0	0	0	0	0	0	0	0	0	0	0	0	0	0	0	0	0	0	0	0	0	0	0	0	0	0	0	0	0	0	0	0	0	0	0	0	0	86	0
Nitrolancea	0	0	0	0	0	0	1	2	1	0	0	0	0	4	0	0	0	0	0	0	1	0	0	1	0	0	0	0	0	0	1	0	0	0	0	0	0	0	1	0	1	0	0	0	0	0	0	4	0
Nitrosococcus	32	57	90	24	28	41	880	194	180	40	303	48	49	91	219	94	29	92	74	40	29	23	163	665	97	38	13	293	42	16	85	23	34	8	46	23	27	75	301	25	11	39	26	38	219	58	244	457	34
Nitrosomonas	1340	2725	4237	2814	1406	1478	2633	2422	3365	581	2510	1233	5924	3884	2895	1349	2910	5101	2182	3208	2875	428	1663	5188	2653	1546	364	977	1598	276	1928	1103	2675	1542	801	1741	1092	2579	819	229	2759	1555	1624	1667	4978	3026	2930	36210	1829
Nitrosospira	123	132	79	155	64	40	35	45	131	84	87	138	169	170	31	5	51	237	200	140	79	44	47	85	64	581	99	12	31	7	64	740	28	446	30	80	37	71	11	20	298	59	22	40	14	57	127	1017	8273
Nitrospina	0	0	0	0	0	0	4	1	4	0	1	0	0	2	0	1	0	0	0	0	0	0	0	1	0	0	0	9	0	0	0	0	0	1	0	0	1	0	1	0	1	0	0	0	1	0	0	6	0
Nitrospira	494	5628	1338	1240	624	882	914	4365	791	1300	835	847	34619	21936	1298	93	16794	957	1311	452	446	246	242	2247	1240	782	360	552	1230	443	685	260	787	511	1007	99423	525	984	407	90	564	1498	503	727	851	785	711	227776	18904
Nitrospirillum	3	4	7	1	3	0	27	5	26	1	7	12	2	36	1	0	1	3	4	9	3	4	1	7	2	2	0	3	0	0	23	4	4	0	1	6	2	2	13	0	14	0	2	0	1	2	12	18	1
Niveispirillum	1	0	1	4	0	6	15	4	11	1	1	0	6	16	5	3	0	1	8	8	5	0	5	16	1	1	0	3	2	0	11	2	0	0	0	10	0	4	5	2	4	7	1	5	0	7	14	9	7
Nocardia	142	12871	181	843	28	118	1263	327	15316	700	1460	3359	1333	525	653	72	1522	734	144	576	244	11	584	1324	83	745	3	502	181	38	838	77	35	26	85	84	112	175	658	143	456	285	56	518	42	1190	1948	126	91
Nocardioides	938	875	854	1201	2191	684	3196	1008	1116	201	1176	1649	2304	1753	2353	129	3162	1087	3364	1756	1662	571	924	5275	876	1896	60	1135	1359	130	428	474	789	594	1857	1884	403	1376	612	124	1216	613	620	525	127	1376	1521	2864	349
Nocardiopsis	30	7	24	22	14	6	51	40	26	4	14	62	21	32	157	6	19	18	12	24	15	1	108	437	12	8	2	51	8	4	4	30	6	0	11	4	6	31	24	5	15	3	8	7	11	18	47	44	3
Nodosilinea	2	0	0	0	0	0	28	4	2	0	1	2	0	7	0	1	0	0	1	0	1	0	0	3	0	1	0	6	0	0	0	0	6	0	1	0	0	2	1	0	2	0	0	0	0	0	7	4	1
Nodularia	0	0	0	1	0	0	2	0	0	0	0	0	0	0	0	0	1	0	0	0	0	0	0	0	1	0	1	0	0	0	0	0	0	0	0	0	0	0	0	0	0	0	0	0	0	0	4	1	0
Nonlabens	7	95	0	8	25	45	5	2	17	1	53	6	22	16	25	6	13	4	60	8	10	131	7	10	0	6	110	4	4	1	7	16	7	17	0	21	15	19	1	5	12	9	3	8	17	37	2	30	49
Nonomuraea	4	4	2	2	2	4	6	27	14	0	5	21	9	41	20	0	24	4	8	7	11	0	9	424	8	1	0	24	7	0	4	0	0	1	6	11	0	4	7	1	5	0	0	0	0	11	18	74	1
Nosocomiicoccus	144	0	24	14	16	4	0	1	2	0	21	2	0	1	45	7	1	1	6	11	2	0	6	4	17	0	0	0	1	0	0	17	0	1	30	1	6	51	2	0	8	10	15	4	2	0	19	0	0
Nostoc	2	1	1	1	0	2	59	1	1	0	1	1	0	8	1	1	0	1	0	1	0	0	33	14	0	1	0	7	0	0	1	3	1	0	0	0	0	0	0	0	3	0	0	0	0	3	7	0	0
Noviherbaspirillum	29	24	22	16	56	54	43	16	39	6	42	54	77	83	22	3	19	48	89	48	18	48	11	256	26	46	89	18	29	0	16	42	30	38	8	49	42	71	12	2	65	9	11	29	23	25	22	136	117
Novispirillum	16	7	14	14	6	24	1300	93	17	7	11	13	17	23	15	27	11	7	16	20	18	0	71	186	6	6	1	7	10	2	805	7	26	122	8	16	1	24	9	44	69	3	4	23	37	147	39	86	126
Novosphingobium	6337	6468	5861	6146	6657	4274	12886	3653	15694	3916	15556	14759	31242	15526	4394	1304	5168	13017	3793	3122	3552	3286	7079	52225	3539	5182	3661	1986	3333	591	9034	4334	7302	9903	1754	8256	1678	4333	4611	770	9008	3454	5266	4115	4498	11877	8689	13738	33423
Obesumbacterium	777	852	1660	561	1254	827	205	543	766	178	9947	1526	400	201	417	151	361	559	1266	901	365	798	143	1860	1442	763	166	58	395	21	490	2353	811	1031	543	526	440	746	55	4708	608	348	519	501	3765	721	162	485	808
Oblitimonas	418	311	723	430	317	507	141	251	477	69	1300	164	190	219	927	41	321	719	614	563	251	132	45	1306	833	507	112	105	486	34	735	733	462	91	188	92	140	3227	39	90	293	273	687	423	5530	151	618	468	161
Oceanibaculum	11	19	31	19	10	2	30	116	65	5	40	30	21	81	18	4	14	23	19	24	17	7	10	111	22	19	0	59	14	3	19	7	13	6	20	40	14	19	21	0	17	1	20	7	296	44	24	88	10
Oceanibulbus	10	0	0	9	5	0	0	1	17	0	10	11	9	3	0	0	0	0	6	11	5	0	3	26	0	3	0	3	2	0	0	27	3	7	0	13	0	0	2	0	18	0	2	2	4	0	0	0	7
Oceanicaulis	2	11	4	8	4	2	14	3	15	2	4	3	13	23	11	3	10	23	5	2	4	1	3	35	3	8	1	11	1	0	9	2	5	2	3	14	3	7	10	0	9	2	6	4	13	8	2	19	8
Oceanicola	283	137	99	290	96	64	117	128	285	86	447	406	514	195	236	2	192	314	133	263	129	37	136	722	106	213	26	183	142	16	121	339	125	184	48	165	69	95	47	18	357	86	155	81	123	464	118	265	150
Oceanimonas	44	10	11	11	161	5	75	51	24	2	23	8	13	119	62	4	18	20	31	26	28	9	25	101	24	13	10	4	26	4	1203	6	26	40	8	85	96	59	6	57	11	63	15	57	606	30	34	140	25
Oceaniovalibus	145	47	87	155	23	41	49	103	171	30	234	555	156	47	152	10	73	203	70	142	82	13	45	202	64	93	2	79	82	4	64	177	108	49	52	79	38	98	40	2	103	51	109	62	68	241	66	70	34
Oceanithermus	3	0	0	0	0	0	1	8	6	0	0	0	3	4	5	7	2	4	1	1	1	0	3	4	0	5	0	9	0	0	0	1	0	0	0	1	0	2	2	1	0	0	0	0	4	1	1	14	1
Oceanobacillus	26	3	17	29	7	2	14	2	110	13	197	71	32	4	8	4	23	35	95	136	56	0	6	19	24	89	13	8	39	1	0	20	0	24	5	7	66	12	10	3	16	63	67	37	4	3	11	5	10
Oceanobacter	1	1	0	0	0	0	0	0	0	0	1	0	0	0	0	0	0	0	1	1	0	4	0	1	0	0	0	0	0	0	3	0	1	1	0	0	0	1	0	9	0	0	0	0	3	0	0	4	0
Oceanospirillum	3	0	0	1	2	0	1	0	2	0	2	0	0	3	6	0	1	5	17	7	0	10	0	5	1	6	0	0	0	0	4	2	0	0	0	0	5	9	0	2	4	0	1	0	22	6	3	15	0
Ochrobactrum	874	1089	6196	2650	332	489	499	1463	3461	1142	5134	2851	1375	170	857	392	1057	1350	469	573	230	215	1640	2649	543	903	61	127	1196	114	476	4909	3345	449	1210	413	268	988	601	148	4772	346	317	1356	641	1474	3504	233	276
Octadecabacter	73	7	1	26	9	3	3	3	26	8	27	52	28	4	6	2	25	13	36	40	20	8	20	73	4	20	8	1	31	2	1	121	11	42	1	64	3	6	0	0	75	2	10	7	8	3	0	22	31
Odoribacter	4742	1167	1360	8174	11820	1106	10107	1470	1051	595	4747	1773	2219	4031	1889	1071	2239	1222	7730	13192	7791	346	1817	3610	1183	2577	1457	107	1664	229	22797	3734	2298	4347	821	4288	8457	3684	667	1945	10196	5365	4325	10453	6293	4318	2880	2543	10274
Oenococcus	46	3	23	17	28	9	3	29	22	4	121	13	8	7	7	6	7	3	25	13	5	1	5	25	98	19	4	6	26	0	22	12	9	14	26	4	18	32	4	26	8	7	72	20	4	10	6	7	1
Oerskovia	173	70	57	234	36	20	26	20	160	92	139	132	110	16	39	15	281	74	121	205	92	68	11	152	46	200	7	48	109	1	8	145	6	29	14	35	93	59	5	0	101	39	215	137	13	31	21	22	32
Oleiagrimonas	31	130	66	84	82	48	126	39	344	31	101	659	210	297	49	8	100	234	271	120	47	18	26	297	43	122	5	56	50	13	99	52	29	42	30	158	19	69	41	44	65	56	41	50	54	100	135	306	111
Oleispira	483	212	11	281	210	12	4	8	51	9	69	26	68	8	5	2	94	80	38	176	72	45	7	168	35	11	31	4	84	2	9	374	77	21	23	337	24	10	2	1	179	16	170	135	327	12	2	14	108
Oligella	1410	605	10626	2217	660	2717	840	33710	2447	660	4646	852	1003	308	12314	3344	903	5970	453	1059	375	195	4517	2355	11516	2118	841	259	748	67	470	2763	488	248	7962	213	359	15834	1111	787	902	672	583	1090	6965	5149	57085	300	351
Oligotropha	141	238	510	309	145	101	149	407	372	99	285	236	286	284	250	59	215	514	48	91	74	33	341	769	101	295	7	134	81	21	124	96	98	55	197	107	57	266	199	14	193	101	103	60	107	342	513	449	79
Olivibacter	127	190	35	342	214	47	42	17	170	63	120	63	145	63	49	2	77	92	83	117	52	1140	37	155	16	125	162	31	92	3	51	817	109	92	12	184	132	44	8	14	106	98	76	153	48	93	20	381	256
Olleya	12	25	2	58	106	1	0	0	36	3	18	22	32	20	1	0	15	6	200	35	39	388	3	11	1	13	170	0	22	0	0	92	9	58	0	73	21	3	0	0	26	5	7	48	254	1	0	58	139
Olsenella	2025	304	3118	1585	864	1037	2200	1339	418	373	2163	632	822	446	3226	866	553	803	578	1393	530	174	2076	744	4151	2196	84	211	225	69	14014	2370	513	186	716	369	1000	2726	4242	1344	367	466	1836	1476	491	9724	5553	183	268
Opitutus	89	61	4	15	31	5	481	70	33	10	29	162	61	145	47	674	17	28	33	17	19	1	237	278	11	14	1	173	92	10	155	13	11	15	16	463	19	36	77	4	28	30	7	159	14	25	132	1666	8
Orenia	0	0	0	0	0	0	0	0	0	0	0	0	0	0	0	0	0	0	0	0	0	0	0	0	0	0	0	0	0	0	0	0	0	0	0	0	0	0	0	0	0	1	0	0	0	0	0	3	0
Oribacterium	314	118	515	375	65	235	160	580	199	64	1049	157	183	15	364	384	124	310	107	278	158	11	468	1407	598	208	7	13	104	21	301	207	170	36	203	79	132	1028	92	26	263	146	217	313	182	363	958	165	44
Orientia	1	1	2	3	3	1	6	1	2	14	5	6	7	17	8	2	6	20	3	2	1	0	1	49	0	2	0	0	1	0	6	1	2	2	0	9	2	1	9	3	5	0	4	2	5	17	3	60	3
Ornatilinea	5	12	24	2	5	2	201	61	22	103	30	33	8	242	331	13	10	22	28	6	15	0	13	18	19	58	0	2125	8	14	78	0	2	25	11	24	43	72	338	8	3	21	15	3	1	22	177	283	5
Ornithinibacillus	0	0	0	0	0	0	0	0	0	0	0	0	0	0	0	0	1	0	0	1	1	0	1	0	0	0	0	1	0	0	0	0	0	0	0	0	0	0	0	0	3	0	7	0	0	0	0	0	0
Ornithinimicrobium	60	24	52	116	32	24	67	21	83	14	62	70	86	76	433	9	183	123	93	163	108	16	40	510	98	44	4	312	30	3	21	25	18	8	13	13	20	245	22	13	82	39	35	34	5	70	132	166	11
Ornithobacterium	348	147	61	567	790	79	377	33	146	40	828	169	82	391	931	80	198	114	362	690	388	65	138	350	71	179	56	322	124	8	1362	166	172	238	31	198	241	261	20	132	571	206	181	450	1192	184	601	154	677
Oscillatoria	222	1293	2627	63	15	7	69	16	8	3	5	3	66	152	680	98	71	39	27	32	7	56	30	36	99	24	2	90	9	0	114	289	28	5	78	94	3	166	32	15	451	39	6	9	21	5	62	173	17
Oscillibacter	26879	4885	10848	38966	22778	4674	17990	5211	6854	2451	19904	12934	33131	6157	12937	5034	13802	8142	36969	72915	40764	1748	4362	35591	10663	33272	1619	1176	6793	1280	38056	35725	14820	12675	4840	10658	13327	21577	3378	2523	35936	15866	35864	46903	11352	27994	7369	7193	30926
Oscillochloris	0	0	0	0	0	0	9	0	1	0	0	0	0	20	0	0	3	0	0	52	0	0	0	1	0	1	0	3	0	0	0	0	0	0	0	0	0	0	0	0	0	0	0	0	0	0	0	5	0
Ottowia	8403	10026	8919	13152	13172	6649	2723	5503	14724	3510	12154	7560	13536	2345	7979	215	7660	16627	10600	13028	5240	4543	1491	16032	7784	12405	4541	2692	7447	585	1677	15070	7427	7101	1923	6709	4457	7442	1017	631	19117	4001	7078	9420	6489	7853	10907	4763	16760
Owenweeksia	0	3	0	0	1	0	9	0	1	2	0	0	1	10	1	0	0	1	3	1	0	1	0	0	0	1	1	25	1	0	2	1	1	0	0	7	2	0	2	1	0	2	1	0	1	0	1	41	2
Oxalobacter	273	192	176	618	336	142	1335	181	232	78	896	359	188	340	917	158	112	431	357	1154	611	31	2	525	73	158	19	29	131	0	2029	230	1002	74	160	142	161	414	1126	393	463	93	327	637	2382	574	175	22	158
Oxobacter	12	2	58	10	1	2	60	10	64	18	152	4	6	18	58	17	8	70	34	48	24	1	24	48	28	31	0	35	7	1	43	6	0	0	1	10	7	67	94	2	23	10	14	17	101	11	33	272	1
Paenarthrobacter	12	3	0	8	8	1	0	0	1	0	3	2	6	2	1	0	64	3	2	8	3	14	0	18	1	7	2	1	2	0	0	10	0	11	0	0	5	2	0	0	19	3	4	7	0	0	1	1	20
Paenibacillus	243	77	526	249	95	81	579	117	418	79	1080	249	92	81	187	100	446	198	205	359	127	14	71	468	129	257	18	48	195	15	195	112	127	64	59	74	97	258	229	24	439	158	202	195	140	116	87	305	44
Paeniclostridium	326	49	120	103	36	75	80	137	79	20	340	48	50	35	225	287	65	95	45	71	37	2	206	115	218	44	15	37	64	11	75	71	116	5	94	27	27	244	182	18	75	72	88	162	85	235	496	37	14
Paeniglutamicibacter	1199	3	2	21	244	1	2	0	4	16	15	140	11	1	3	1	32	5	65	97	12	411	6	14	0	38	42	1	21	0	3	129	5	45	2	6	761	5	3	2	445	3	19	7	0	1	1	3	668
Paenirhodobacter	418	575	1390	951	389	1519	391	920	2338	256	1617	1009	994	675	771	48	576	1089	523	935	483	122	264	1901	522	3659	61	135	27732	33	5983	641	248	357	445	305	188	923	170	258	531	416	798	210	1029	1581	154	525	457
Paenisporosarcina	2	0	0	1	0	0	0	0	1	0	2	1	0	0	0	0	0	1	0	1	1	1	0	2	0	2	0	0	1	0	5	1	0	0	0	1	1	1	0	0	4	1	0	0	5	0	1	2	1
Paludibacter	1014	458	183	174	900	87	7757	69	1247	141	1723	560	1275	2144	710	173	646	476	1795	958	322	184	797	2652	381	1143	236	5343	865	71	8952	313	515	1128	37	2814	1839	1476	52	66	245	744	854	2429	140	512	140	5922	780
Paludibacterium	12	4	36	1	9	7	65	32	47	0	19	21	5	43	18	0	11	3	11	33	9	8	25	26	16	1	0	0	11	0	175	10	13	6	3	8	19	44	6	7	5	0	0	13	12	27	0	56	11
Pandoraea	2082	3589	4834	3292	4391	2162	2245	1457	5747	762	4276	2463	2533	1226	3076	119	1405	4463	1922	2858	1253	1164	495	3361	3000	3222	950	1071	1865	156	2148	2690	2588	2465	553	1729	2270	2793	462	1003	2912	1558	1860	2901	1529	5188	2257	1896	3268
Pannonibacter	391	221	1103	2244	190	182	263	1490	1060	177	6594	509	2909	194	331	84	433	1064	543	413	238	199	762	1049	259	550	24	69	394	37	319	1357	416	1190	485	239	145	361	412	27	675	254	339	386	248	998	656	216	199
Pantoea	60766	756	2913	8836	2110	1713	726	1100	1314	773	6193	814	682	1316	2600	1010	696	1378	694	718	339	1319	1079	2153	14317	978	1806	181	390	35	4886	3227	1286	443	1197	300	619	3416	986	11711	669	630	747	425	3326	2195	908	328	521
Parabacteroides	15389	8567	11028	124172	79121	6674	27676	5725	8835	3041	61042	9551	10708	27915	11194	10608	13484	9479	37218	76858	40591	1315	15052	36113	4719	16084	6075	1606	9382	1382	92764	16082	26225	18695	4147	19831	19871	14252	4929	9516	82163	20774	22565	52494	385163	18436	6219	11983	54439
Paraburkholderia	6769	7367	6607	5639	9500	6754	2611	3489	5569	2463	10941	7432	10805	3789	4846	214	4535	5088	6471	8249	3408	4539	978	23645	4168	4807	4144	954	6295	375	1601	10090	7042	6803	1331	7015	3442	4401	374	1098	14042	1752	5441	7277	7769	6653	3060	4905	9320
Parachlamydia	10	17	27	33	6	4	22	25	20	19	23	12	15	18	7	11	35	40	25	6	3	1	35	37	11	11	0	2	13	1	17	21	8	1	17	6	4	14	12	1	13	5	3	8	14	8	26	26	7
Paraclostridium	92	9	53	41	10	55	51	37	28	10	159	26	4	18	125	105	16	28	22	28	10	0	169	43	73	10	1	161	13	3	31	19	17	1	36	4	13	73	394	9	13	20	408	43	31	98	264	33	2
Paracoccus	39704	17036	22400	27753	12582	6596	6479	16232	23238	10385	58944	40604	28045	10779	26327	2386	15369	26649	15332	26922	13439	7205	10464	41266	16257	19731	1379	7203	15362	1478	10492	41110	16591	6688	10352	14872	8862	15911	12276	1254	27675	9046	30619	14298	6049	32048	13437	7838	6654
Paraglaciecola	9	8	12	0	11	2	1	6	1	0	10	0	4	0	29	1	0	6	6	18	11	21	18	13	9	7	5	1	1	0	74	9	7	4	0	1	29	16	1	3	14	1	1	8	68	13	1	27	6
Paraoerskovia	33	13	13	59	3	4	28	1	49	16	38	28	10	8	19	1	66	13	43	69	28	3	8	82	16	37	0	26	21	0	6	35	4	7	6	9	20	21	0	1	21	10	42	22	1	4	10	8	8
Paraprevotella	584	111	129	1673	1316	88	511	38	182	21	969	171	315	975	141	58	299	125	1458	2760	2063	26	244	1352	53	531	104	22	205	34	1201	532	1078	666	140	491	273	331	32	99	2771	837	540	984	3421	260	106	493	2194
Pararhodospirillum	33	14	29	49	23	11	84	22	65	15	58	43	83	25	17	50	17	35	20	44	10	13	14	110	16	20	0	11	13	5	24	39	15	11	10	23	6	16	15	2	45	14	5	24	16	18	10	53	63
Parascardovia	75	4	53	42	10	22	7	21	23	5	159	44	25	4	11	54	20	26	14	33	11	1	63	40	19	16	2	2	22	4	75	17	23	6	31	8	12	59	23	10	16	45	29	60	10	47	37	84	3
Parasutterella	483	482	355	5443	2703	460	940	600	929	412	1750	785	393	491	124	225	1215	1088	633	1516	765	160	115	612	547	1189	185	8	564	48	4607	1804	3090	229	664	361	724	1301	41	813	2601	543	720	4397	1636	1458	215	95	574
Parvibaculum	2961	3595	2769	2305	3465	3246	4247	3357	3823	802	4488	1519	2441	1342	3998	202	1756	2749	4054	3711	1451	2352	1107	6131	3488	1739	312	2637	3058	151	1721	3237	6360	604	946	3018	1547	4074	472	224	4744	913	3392	4301	5648	4070	3803	1656	1138
Parvimonas	129	118	243	421	57	158	70	241	299	71	664	79	208	16	418	91	174	249	57	145	23	10	676	388	177	151	5	22	97	17	78	72	197	13	74	44	60	139	188	39	93	147	166	129	48	347	1011	96	50
Parvularcula	3	3	4	4	4	0	0	1	10	4	5	2	12	13	2	0	4	3	3	4	6	2	0	23	1	1	0	1	1	0	4	4	4	4	2	2	0	1	2	1	4	1	1	0	4	5	2	5	5
Pasteurella	173	162	245	44	178	743	670	3304	337	27	393	75	60	100	3612	58	70	206	100	127	80	110	319	836	207	134	45	225	184	16	409	101	651	297	741	102	113	554	334	58	197	71	178	216	560	213	1059	385	69
Patulibacter	57	15	64	48	38	8	66	188	57	27	74	94	88	107	27	30	29	38	142	50	31	0	16	49	22	93	1	16	122	1	10	16	17	77	152	16	11	48	27	3	37	21	15	65	9	45	28	181	41
Paucibacter	1153	951	991	809	2373	753	1143	555	911	268	1407	837	1283	2122	844	39	605	762	3306	1723	761	700	132	3044	995	811	4265	382	1476	60	467	2504	1312	5541	205	1882	586	1237	140	76	2387	335	537	1080	612	1044	465	2749	4399
Paucisalibacillus	0	0	0	0	0	0	0	0	1	0	9	0	0	0	0	0	0	0	3	0	0	0	19	0	0	0	0	0	0	0	0	0	0	0	0	0	0	2	0	0	0	0	0	0	1	0	1	0	0
Pectobacterium	315	81	337	118	106	172	64	96	138	36	882	67	31	256	165	44	63	64	142	78	58	306	152	278	78	233	85	8	23	1	261	294	105	90	50	48	48	148	37	2593	56	54	41	29	409	265	49	36	65
Pediococcus	140	23	255	58	46	58	22	74	138	26	838	73	108	17	189	94	91	122	98	89	35	5	73	122	479	103	3	101	42	7	347	77	32	55	138	14	44	109	154	283	64	82	115	74	38	282	311	18	29
Pedobacter	905	2632	575	2316	3907	281	311	65	2226	1139	2519	889	1372	720	171	35	1928	695	6729	1786	939	17982	145	1365	189	1552	5813	83	1097	56	272	7958	1646	2063	67	2179	1446	346	46	51	2108	892	795	2031	331	791	115	4927	7491
Pedosphaera	0	7	0	0	0	0	16	0	0	0	0	0	1	31	0	2	1	0	0	0	1	0	9	1	0	0	0	9	0	2	1	0	0	0	0	17	1	0	4	0	0	0	0	0	0	0	1	92	0
Pelagibaca	200	56	99	184	58	28	56	81	168	67	301	240	386	110	188	9	152	191	77	140	87	15	85	566	53	233	20	58	108	4	118	266	125	158	44	143	54	91	28	6	180	51	146	124	67	294	53	137	120
Pelagibacterium	18	18	32	20	44	11	11	31	47	13	38	38	24	41	26	9	12	31	15	13	13	4	32	56	17	30	2	7	12	1	19	32	26	10	21	23	5	23	32	0	24	1	11	8	60	43	23	19	15
Pelistega	39	22	93	82	10	123	68	181	25	46	190	31	25	21	3218	18	56	312	20	61	41	5	12	62	645	89	13	17	34	1	412	26	119	9	60	10	10	895	16	100	101	31	40	28	1558	532	1144	5	12
Pelobacter	906	664	1320	361	621	533	10884	3179	1674	418	1928	420	625	837	1638	372	660	1081	609	691	371	237	2712	1997	1230	617	69	1531	579	64	1840	478	804	344	898	496	419	1028	1406	57	593	257	622	748	1458	381	1237	8276	412
Pelodictyon	3	55	33	2	5	0	48	11	5	4	3	1	3	22	16	5	5	0	8	6	3	6	10	14	4	3	3	37	8	2	11	1	10	7	2	10	2	8	17	0	2	5	4	2	3	2	8	54	0
Pelomonas	783	887	694	754	1201	566	1872	470	801	142	1255	1189	1222	2423	811	22	441	984	1346	756	473	234	711	1391	482	749	1090	434	576	68	405	660	406	3141	170	1118	243	686	68	87	1558	282	318	590	221	2224	1816	2491	2347
Pelosinus	574	157	928	179	884	166	5979	473	440	96	1508	170	216	213	1400	1079	434	468	333	478	134	25	386	1635	261	560	37	138	455	16	2549	173	187	133	156	216	378	534	1867	187	148	559	264	907	1007	665	438	855	422
Pelotomaculum	4	13	9	1	1	5	5	2	10	4	175	17	9	6	15	4	100	5	14	15	6	2	3	20	6	16	0	9	0	13	4	2	1	10	3	0	1	16	17	1	2	5	1	2	2	4	15	309	4
Peptoclostridium	69788	43882	85173	12708	20266	57685	11511	102905	49240	9143	145085	5542	16490	4074	52926	11678	38092	96754	14094	14064	15944	4427	16034	90670	49055	34844	1636	9188	77747	4495	9880	3354	110655	3952	29329	25260	19558	114256	40703	1440	7543	32351	41818	57457	6168	49370	12630	23519	3531
Peptoniphilus	1011	228	659	1067	320	163	224	496	1611	274	3198	758	578	69	859	930	2070	1097	396	951	305	26	962	949	454	726	50	97	532	49	250	613	235	123	226	170	225	856	120	76	316	410	402	1363	367	347	956	219	174
Peptostreptococcus	123	23	233	107	16	100	30	209	72	20	289	37	54	15	293	89	61	120	49	105	47	2	338	86	172	58	3	4	35	1	53	72	65	12	79	11	79	186	37	14	60	62	92	140	41	224	990	34	43
Perlucidibaca	183	57	20	48	151	6	128	34	78	17	15	123	114	204	114	8	9	24	124	213	92	82	74	293	37	36	22	45	72	7	68	45	90	201	3	208	21	27	26	2	282	55	130	146	26	72	212	662	123
Persephonella	0	0	0	0	0	0	1	0	0	0	0	0	0	0	0	0	0	0	1	0	0	0	0	0	0	0	0	0	0	0	0	0	0	0	0	0	0	0	0	0	0	0	0	0	0	0	0	0	0
Persicobacter	0	0	0	0	0	0	0	0	0	0	0	0	0	0	0	0	0	0	0	0	0	0	0	0	0	0	0	0	0	0	0	0	0	0	0	0	0	0	0	0	0	0	0	0	0	0	0	0	0
Petrotoga	65	34	65	45	20	11	4	27	40	14	252	29	31	8	116	15	633	107	48	131	28	33	15	27	203	65	6	23	43	10	8	10	56	32	43	32	42	5	15	11	24	37	52	89	13	4	17	104	35
Phaeobacter	42	17	11	15	14	4	13	15	23	13	36	62	51	16	18	0	15	18	17	26	10	7	6	54	14	39	8	15	43	2	8	49	18	45	4	21	10	13	6	1	42	14	12	15	27	33	6	24	35
Phaeodactylibacter	0	2	0	0	0	0	24	1	0	0	0	4	5	14	0	0	6	0	1	0	0	0	0	3	3	0	0	2	0	0	0	0	0	0	0	5	0	0	0	0	0	0	0	0	1	0	1	34	4
Phaeospirillum	0	0	2	0	3	2	31	16	5	0	1	1	0	11	1	1	0	3	1	3	0	0	2	8	1	1	0	0	0	0	54	0	1	0	1	4	0	0	2	0	3	0	0	1	2	0	1	4	0
Phascolarctobacterium	23725	2164	5371	38934	16087	25253	40069	9893	5600	2367	20557	1119	4645	2370	14875	8203	11011	11019	7207	13282	5939	3293	10492	23543	9139	4256	2208	252	3122	682	5395	30562	11933	2219	13722	1836	3819	16627	13440	612	19461	13704	25865	8337	26672	35550	14790	1776	5005
Phaseolibacter	1	0	0	1	0	0	0	10	1	0	0	0	0	0	1	0	0	0	1	0	1	1	0	2	7	0	0	0	0	0	1	0	1	0	0	0	0	8	0	0	10	0	0	0	15	2	1	0	0
Phenylobacterium	38147	28742	27346	55349	30805	9933	12361	40646	75012	22121	49747	14697	20622	7662	5288	6836	15020	111882	6930	6340	3897	38961	31292	29617	16725	20144	2169	2068	13883	2059	4066	57412	15532	4336	11628	7420	8130	6758	10857	1516	55889	19073	31508	16609	16532	33578	31176	11003	13100
Phocaeicola	5	1	1	1	3	1	3	0	16	0	26	2	1	9	6	6	1	0	1	14	0	0	24	6	3	0	0	49	0	1	35	1	0	0	2	1	9	5	8	1	1	1	0	2	15	0	8	10	3
Photobacterium	60	3	1	41	15	12	17	3	1	1	6	6	6	10	5	1	5	1	16	4	2	15	24	11	377	3	0	1	4	0	177	18	4	6	1	4	18	2	0	8	12	7	1	9	42	8	1	27	7
Photorhabdus	19	15	92	9	16	13	28	17	33	1	207	8	3	33	6	12	4	11	23	11	11	15	23	63	13	43	10	8	8	0	197	72	6	55	7	7	20	20	5	80	10	13	9	5	50	62	16	19	9
Phycicoccus	455	170	150	1265	146	78	1267	87	505	221	235	1359	876	363	462	49	3289	608	2192	841	753	46	57	8359	241	289	56	435	339	180	134	316	132	44	155	377	131	374	166	113	735	218	324	639	45	207	289	1902	350
Phycisphaera	1	3	0	0	0	0	10	3	4	2	0	0	3	50	2	1	2	4	4	3	4	1	3	1	1	1	0	10	1	1	5	1	0	1	0	18	0	4	7	0	4	2	0	0	0	2	7	39	0
Phyllobacterium	33	8	20	18	5	3	6	8	14	4	15	16	11	5	4	1	5	21	9	3	1	2	13	20	4	7	0	1	10	0	3	45	19	1	2	10	7	6	4	0	16	2	4	9	0	5	5	6	3
Pimelobacter	61	238	196	123	172	52	263	125	148	52	174	257	213	120	187	14	167	104	194	145	99	15	76	419	86	189	9	78	132	18	43	28	60	202	316	115	55	85	42	14	96	62	67	44	51	108	150	174	38
Pirellula	43	286	500	230	90	134	274	290	860	249	478	146	239	172	225	98	365	502	211	200	111	17	643	2356	74	128	3	219	90	29	42	44	76	61	133	208	37	78	146	14	112	119	125	87	76	190	262	614	51
Piscirickettsia	12	1	0	2	1	3	0	0	2	0	2	0	2	1	1	0	3	1	1	2	0	4	0	4	0	0	8	1	0	0	1	7	1	2	0	3	2	1	0	0	0	0	14	0	3	3	1	1	8
Planctomyces	59	44	145	37	15	35	325	191	139	22	59	62	50	215	142	153	94	101	61	41	18	11	240	315	60	64	2	196	21	5	81	29	22	8	73	158	9	108	229	18	61	19	20	27	57	49	333	169	10
Planctopirus	25	14	17	26	25	13	37	52	28	20	50	60	32	20	13	16	50	72	17	65	22	2	107	104	11	17	1	18	23	8	31	3	32	6	19	48	5	19	25	5	20	13	13	39	10	36	70	92	47
Planktomarina	1	0	0	1	0	0	0	0	0	0	2	0	0	0	0	0	1	0	2	0	0	0	0	0	0	0	0	0	0	0	0	1	0	0	0	0	0	0	0	0	4	0	1	0	0	3	0	1	1
Planktothricoides	0	3	7	0	1	0	171	2	0	0	0	0	11	40	57	18	0	0	0	0	1	0	1	0	1	0	0	10	1	0	0	0	0	2	1	2	2	4	81	2	1	0	0	2	0	2	5	3	0
Planktothrix	75	19	7	27	31	5	228	7	32	9	60	20	30	22	50	175	17	18	40	24	13	78	9	33	24	12	25	9	26	1	6	31	17	35	2	48	22	19	26	2	18	7	22	32	2	16	7	51	34
Planococcus	16	4	5	10	13	1	0	3	27	5	261	20	16	29	19	2	7	11	16	35	11	104	2	387	58	11	10	116	10	0	9	17	7	6	3	4	12	109	5	9	14	12	31	5	3	5	11	33	4
Planomicrobium	36	136	13	3	42	165	3	3	15	7	134	53	9	17	7	3	41	14	14	6	9	691	2	39	29	8	32	0	19	1	14	14	40	92	4	30	85	107	0	18	4	1	204	34	23	15	6	3	21
Plantibacter	95	18	46	97	42	4	11	20	69	42	76	177	59	19	19	27	48	54	52	60	25	31	13	97	13	49	8	12	50	5	24	114	14	12	9	27	22	34	9	1	83	14	15	28	34	42	29	27	62
Pleomorphomonas	3873	5943	44857	5524	1363	7599	8769	75229	22260	4466	18695	9290	3823	966	4084	6619	2375	7896	1856	2264	918	1161	15752	17681	11868	49575	201	235	4855	284	7480	6416	7403	1068	17865	4893	3745	12722	16344	568	2878	1120	1987	3925	1569	14894	2954	1248	1126
Plesiocystis	7	38	0	0	3	0	5	3	0	0	0	0	19	743	0	0	2	1	5	0	12	0	1	20	0	0	0	10	6	0	2	1	0	0	0	380	0	1	11	0	0	10	0	0	1	1	9	1040	0
Plesiomonas	63	738	136	19	41	20	131	68	27	8	53	20	513	49	83	14	53	43	13	23	11	40	16	390	29	47	37	23	139	3	196	36	49	59	46	54	37	21	39	112	29	473	21	22	133	255	16	152	61
Pleurocapsa	1	0	0	0	0	0	19	0	0	0	0	0	0	1	2	0	0	0	0	0	0	0	1	0	0	0	0	3	0	0	0	0	0	0	0	0	0	0	3	0	0	0	0	0	0	0	0	0	0
Pluralibacter	130	160	1770	201	208	429	164	705	588	107	1532	151	90	269	396	198	143	454	258	172	71	87	403	814	260	257	94	32	109	12	2255	451	197	95	269	60	117	372	184	665	148	221	161	130	1814	2012	236	111	91
Polaribacter	128	125	13	127	323	44	18	3	529	50	123	92	98	41	30	5	177	47	1478	466	308	1157	6	55	26	81	500	6	127	7	24	247	100	207	1	241	159	48	5	7	62	88	83	188	387	44	6	208	593
Polaromonas	7381	3171	1747	5903	19094	1333	1154	1828	6750	2220	4755	6330	8869	3631	1860	134	3909	5690	29667	16474	6279	2266	422	12180	1918	6785	13006	1244	5325	312	689	11855	2051	10609	599	6973	3468	1992	284	218	17404	1701	2304	6091	2048	2543	2751	17816	27453
Polycyclovorans	57	55	37	79	100	45	53	32	75	16	58	203	194	127	38	3	34	78	122	91	41	25	32	151	60	51	117	77	50	4	29	44	51	79	11	152	23	53	10	17	129	19	45	71	10	76	89	124	171
Polymorphum	403	220	358	606	211	164	258	479	567	195	1233	1396	593	370	368	34	407	814	228	440	246	58	251	940	178	363	16	177	460	33	297	340	312	382	187	233	201	197	152	31	377	297	462	277	168	843	266	352	155
Polynucleobacter	94	50	49	70	272	55	43	24	17	87	39	355	114	510	80	396	263	32	331	369	494	34	6	57	47	89	92	9	81	1	56	107	49	98	15	379	90	89	16	13	219	58	17	52	782	79	20	233	147
Pontibacillus	2	0	0	4	1	0	0	0	3	0	4	1	1	3	0	1	0	0	7	4	4	0	1	1	0	0	0	0	0	0	3	1	1	0	0	3	1	2	0	0	10	0	0	4	5	0	0	0	1
Pontibacter	2	0	0	0	1	0	7	0	1	0	1	2	3	17	21	1	1	3	6	2	2	1	3	4	3	1	0	29	1	1	3	0	0	0	0	2	1	21	1	0	0	4	0	2	0	1	2	49	4
Ponticaulis	0	1	1	0	0	0	0	0	0	0	0	0	1	1	0	0	1	0	1	0	0	0	0	1	0	0	0	0	0	0	0	0	0	0	0	2	0	0	0	0	0	0	1	0	0	0	0	2	0
Ponticoccus	83	17	37	107	37	23	32	62	97	30	151	115	159	89	67	7	96	107	71	99	42	12	37	156	28	98	1	52	47	7	75	100	60	37	21	44	34	38	28	3	79	33	55	61	34	211	32	84	35
Porphyrobacter	3457	955	751	2004	1562	3036	6328	878	6301	1171	10433	765	2563	4291	7951	151	1029	6068	840	1459	956	1065	891	10451	1050	649	413	2475	2567	336	1358	3746	2727	1965	413	3547	1714	8741	2369	340	2966	2025	7006	3498	2361	3210	734	1655	1563
Porphyromonas	282	281	140	219	404	92	332	77	371	88	2858	294	209	318	924	108	160	191	629	1562	606	14	242	616	161	823	73	202	144	45	668	193	132	292	71	188	319	435	54	139	351	428	567	1129	520	247	794	175	512
Porticoccus	18	32	71	3	10	92	37	51	37	9	38	10	9	11	65	4	12	33	9	9	4	6	13	47	54	9	1	29	16	1	12	11	21	9	15	11	6	60	13	2	10	13	12	15	54	36	29	17	1
Pragia	8	8	4	12	19	0	3	2	18	3	10	1	6	1	0	2	24	10	45	39	29	3	0	389	3	101	1	2	3	0	7	34	2	1	2	2	6	2	1	80	8	19	8	7	438	1	0	6	18
Prauserella	2	2	2	1	1	0	5	2	5	1	9	24	0	6	125	0	4	7	2	5	3	1	1	34	5	4	0	2	0	0	4	1	0	0	0	1	1	3	1	1	0	0	0	0	5	2	6	3	0
Prevotella	111846	10378	12102	78228	82462	19029	128679	19700	9324	3637	58860	13503	13644	125732	57401	37289	30688	21252	94619	122904	79355	2966	60820	62971	48239	24432	7936	4697	15932	4456	1000601	36873	37875	27080	19850	36822	58501	134267	11833	14843	97220	80911	85503	84144	22255	62754	86939	70620	70871
Prochlorococcus	7	1	0	0	0	0	0	2	0	0	0	0	0	0	0	0	0	0	0	0	0	0	0	0	0	0	0	1	0	0	0	0	0	0	2	0	0	0	0	0	0	0	0	0	0	0	0	0	0
Prochlorothrix	0	0	0	0	0	0	3	1	0	0	0	0	0	0	1	0	0	0	1	2	0	0	0	0	0	0	0	1	0	0	0	1	1	0	0	1	0	0	3	0	0	1	0	0	1	0	0	1	0
Prolixibacter	1	8	1	0	90	0	109	0	14	1	11	4	1	34	19	4	6	4	7	4	2	1	18	8	4	6	0	136	3	1	11	11	5	2	0	17	20	24	1	0	2	5	4	3	6	16	2	44	0
Promicromonospora	74	13	15	78	9	5	20	10	55	7	34	37	16	20	53	5	74	28	65	79	33	4	20	225	22	53	1	62	41	1	9	45	9	4	8	12	12	39	10	2	43	14	27	24	2	17	19	14	13
Propionibacterium	2816	1012	14032	3295	712	1291	1521	1401	3440	759	6637	2236	1823	581	4640	1778	1666	2976	1810	3306	1368	160	2904	5810	2521	15858	124	2366	1229	157	1503	2134	643	641	785	491	1187	4066	1637	414	1646	927	1466	1319	430	2764	3678	702	622
Propionicicella	147	165	1033	646	259	596	1247	291	531	268	650	1054	838	407	1638	91	882	959	656	1345	606	37	732	619	630	1041	18	840	405	43	837	355	145	237	123	179	317	1322	275	164	201	241	466	367	29	1019	623	311	134
Propionimicrobium	30	9	43	27	3	19	24	26	27	9	52	30	24	8	77	16	16	28	16	50	13	1	34	45	33	27	2	70	18	4	34	42	5	1	22	2	5	39	32	5	8	21	17	27	3	39	135	10	2
Propionispira	470	221	3929	615	1463	163	367	362	1853	1284	4426	159	658	276	1169	433	667	592	1694	3401	1684	103	122	1754	357	1778	56	29	722	22	1954	17035	150	473	521	205	6918	511	468	189	616	3539	752	2034	831	517	147	1034	694
Propionispora	139	74	1307	67	112	121	6284	542	319	56	464	104	64	212	1583	1232	67	274	83	116	57	22	338	449	170	189	10	285	179	12	1093	53	166	29	127	86	132	511	2723	157	75	120	114	174	448	724	473	215	47
Prosthecochloris	119	168	796	62	63	295	888	714	1007	124	837	109	37	92	436	95	54	465	80	95	62	33	423	694	317	100	11	634	83	25	129	86	141	22	147	44	76	446	479	12	68	80	107	104	1327	172	360	508	21
Prosthecomicrobium	130	637	637	727	156	235	948	752	328	328	609	2950	624	2189	192	130	1161	359	81	96	171	67	306	16922	134	352	14	72	147	111	477	130	141	71	319	584	77	252	350	85	159	170	406	150	85	1023	338	3233	287
Proteiniclasticum	2385	749	2205	2213	3327	1317	2029	335	8640	776	4192	1604	3072	7424	8660	654	11672	3636	4693	7390	9760	227	664	16496	1288	11108	473	9476	5511	475	945	802	1284	627	382	2808	6441	9558	1354	227	1309	5562	30030	15616	2720	1025	1418	1829	606
Proteiniphilum	50	123	89	290	73	39	346	194	572	94	364	61	157	313	1145	7	70	401	436	289	167	22	64	437	178	255	10	8876	95	31	467	38	274	27	39	100	96	642	45	67	65	143	137	146	3128	81	780	911	59
Proteocatella	5448	2478	8817	1853	2286	452	227	5797	6908	1614	10479	696	2242	826	1416	817	7704	12190	3013	3024	1935	228	327	8704	2615	6438	79	113	5805	385	133	442	5272	226	1718	1283	2061	11792	1817	83	1418	6786	5953	6855	349	514	533	4800	460
Proteus	387	318	1709	680	535	577	258	994	436	110	3192	191	151	265	1107	175	358	415	385	361	179	127	307	957	368	437	140	50	216	14	1326	651	298	221	339	178	252	922	175	270	403	165	287	309	1673	2399	747	598	238
Providencia	229	548	2175	219	516	261	635	153	421	66	1215	157	92	179	1171	51	181	213	289	462	154	213	110	1150	234	329	110	2261	136	17	1039	444	340	213	163	185	175	2728	117	121	303	365	322	220	4619	362	281	263	175
Pseudacidovorax	2447	2559	5054	3215	3616	1426	1561	1957	3340	676	3267	3245	4290	2184	3186	99	2536	4973	2357	3299	1394	1634	510	6438	2236	3212	2320	2004	1758	154	1339	2602	1663	3745	735	2278	1104	2087	398	273	4012	1175	1702	2550	1209	3674	5210	3123	5081
Pseudaminobacter	58	57	156	144	109	54	64	115	146	46	151	129	144	122	62	20	131	202	60	66	46	9	131	190	67	116	0	27	48	6	108	99	61	23	58	119	22	69	50	9	119	34	54	44	60	241	141	136	54
Pseudanabaena	24	0	0	0	0	0	3	0	0	0	5	0	0	1	0	1	0	0	0	0	0	0	0	0	0	0	0	0	1	0	0	0	0	0	0	0	0	0	0	1	0	0	0	0	0	0	1	0	0
Pseudarthrobacter	517	188	505	632	193	191	354	141	406	93	316	229	317	166	626	72	445	519	227	599	325	87	340	6040	333	332	25	270	271	22	184	205	135	76	88	107	156	639	109	21	334	179	259	216	49	476	469	254	130
Pseudoalteromonas	659	45	32	98	74	84	75	84	79	55	94	36	35	67	204	10	105	75	48	85	19	117	396	157	69	35	138	27	43	0	53	124	72	15	69	65	87	115	19	8	147	28	134	101	316	23	58	96	29
Pseudobacteroides	6	36	64	22	9	10	77	102	21	11	80	12	18	22	18	40	21	14	14	15	9	0	37	27	15	41	1	18	23	9	87	2	182	12	13	10	10	38	78	3	10	10	14	12	62	21	48	1032	8
Pseudobutyrivibrio	16	4	100	17	12	3	12	19	26	14	22	22	7	6	30	40	4	33	16	15	10	0	6	61	43	7	1	3	15	1	76	10	3	8	20	6	14	168	10	3	10	15	28	44	57	28	35	47	11
Pseudochrobactrum	1224	220	1615	2642	88	137	335	279	2060	472	2051	1322	1614	740	195	246	455	1235	240	701	254	293	259	1990	694	433	7	210	1169	76	128	7159	2329	122	740	226	151	763	79	10	3848	152	475	927	243	103	329	83	202
Pseudoclavibacter	145	24	72	113	14	15	17	58	52	10	42	75	39	15	156	24	38	59	29	80	39	19	28	180	38	44	6	42	60	8	31	122	32	11	19	12	24	97	35	4	61	25	64	51	3	40	56	13	25
Pseudodonghicola	152	55	47	151	59	23	55	86	120	54	199	196	202	67	155	10	83	122	66	96	43	22	48	349	52	150	12	66	86	4	92	198	82	78	27	89	36	54	19	8	137	31	85	80	97	156	59	105	66
Pseudoduganella	59	23	29	23	42	44	53	18	62	20	1074	125	27	143	53	2	16	17	76	24	40	1174	21	73	31	32	2617	18	22	1	60	51	19	26	8	35	364	59	8	42	85	11	60	38	11	66	51	137	64
Pseudoflavonifractor	1356	509	2234	5332	1226	779	806	895	1279	505	4141	1293	2200	258	620	573	1359	1495	2016	4643	2352	83	718	2635	863	3177	116	89	784	151	1731	2549	1220	1020	1151	760	784	1423	265	133	2281	1171	1472	3498	1071	2056	1003	654	2041
Pseudoglutamicibacter	130	3	10	13	4	5	6	10	18	0	34	11	10	0	75	5	17	20	19	39	11	0	31	15	21	9	3	9	12	0	6	22	6	1	20	8	17	39	7	6	11	4	15	25	3	10	53	0	5
Pseudogulbenkiania	483	419	598	236	546	408	1382	439	712	100	679	569	445	1510	714	83	275	395	652	636	304	288	736	1567	597	327	581	385	429	42	1998	366	500	586	132	590	334	781	95	662	516	173	317	505	664	722	539	1571	730
Pseudohaliea	0	0	0	0	0	0	0	2	0	0	0	0	0	27	1	0	1	1	3	1	4	0	0	4	0	0	0	4	0	0	0	0	0	0	0	30	0	0	1	0	0	0	0	0	0	0	0	6	0
Pseudohongiella	6	1	3	5	1	3	9	5	3	0	2	1	3	5	10	0	2	7	5	6	1	1	1	13	1	1	0	32	2	0	3	0	2	0	0	4	0	5	16	2	0	1	3	2	3	4	15	5	0
Pseudolabrys	29	40	80	36	16	20	464	334	85	36	54	147	106	198	52	53	78	54	40	39	51	7	126	197	25	89	2	54	19	10	69	32	13	26	101	44	15	71	601	29	58	18	27	23	62	82	174	454	47
Pseudomonas	1936501	370897	164361	983725	261828	155568	140914	167443	354420	197252	945677	982696	312009	79386	295085	42204	390903	273238	252932	277267	128514	1649041	67386	360557	283478	184754	6518253	89131	166157	13599	124085	536302	159255	146218	121705	192247	274946	197071	59281	21136411	215472	144124	623358	244343	1227016	300190	141926	115055	184607
Pseudonocardia	96	31	90	82	30	68	525	150	75	19	89	258	103	215	267	16	228	116	63	168	52	7	214	1061	49	75	10	104	51	5	206	45	15	61	31	31	20	85	86	18	109	39	25	39	14	179	453	141	53
Pseudooceanicola	232	100	111	280	80	55	83	105	283	66	438	336	454	173	154	14	202	262	124	242	108	35	94	634	79	180	8	119	136	10	126	244	93	99	54	157	49	58	45	6	235	65	155	143	96	448	89	181	127
Pseudopedobacter	480	1769	489	1079	1189	189	317	57	609	169	1227	195	538	436	648	16	568	436	512	698	279	3132	150	617	112	680	959	529	479	21	382	1780	1310	640	32	573	892	537	14	46	412	391	629	765	348	759	102	428	1290
Pseudophaeobacter	17	2	3	24	2	2	1	10	18	3	33	29	38	4	6	3	12	41	19	15	8	4	5	81	2	6	1	10	13	1	1	47	9	8	3	12	7	9	3	0	21	7	15	12	26	7	3	21	12
Pseudoramibacter	0	0	1	0	0	0	0	0	0	0	3	0	0	0	3	1	0	0	0	0	0	0	4	0	0	0	0	0	0	0	1	0	0	0	0	0	0	1	1	0	0	0	0	0	0	1	3	0	0
Pseudorhizobium	76	47	93	58	26	18	35	76	141	17	134	142	51	46	24	14	28	44	42	65	26	62	59	161	50	94	0	37	61	0	15	90	33	10	29	20	24	59	19	3	71	12	34	34	11	134	46	30	13
Pseudorhodobacter	7070	670	462	3605	2222	153	315	239	2593	1893	3953	39964	7424	403	337	58	1075	1179	2983	4887	1223	1271	267	3687	362	1652	5583	214	2905	62	156	25419	498	5771	189	1821	413	260	88	55	7322	328	519	906	623	577	128	1642	19881
Pseudorhodoferax	14767	8022	5973	15609	22133	3194	3958	6473	15709	5006	11011	14064	21182	8619	7272	416	7677	17964	17575	15386	8150	21070	1732	19995	5072	11945	22293	5368	7387	748	2831	26206	5378	12496	2079	8541	3080	5023	819	722	22650	4126	5597	11791	2816	10065	15845	16812	25060
Pseudothermotoga	24	7	27	20	11	2	3	7	11	2	82	7	15	0	5	3	295	43	18	37	6	13	2	16	68	22	0	2	18	3	1	4	20	8	3	11	10	7	5	0	4	6	23	36	4	1	1	22	4
Pseudovibrio	0	1	0	0	0	1	4	4	0	0	0	0	0	0	1	0	0	1	0	0	0	0	1	2	0	1	0	1	2	0	0	2	0	0	0	1	0	0	0	0	0	0	0	0	1	3	3	0	0
Pseudoxanthomonas	65401	59562	76362	111390	101408	23223	40804	102856	330863	33781	133135	28064	86661	30512	75710	2061	61988	557087	75768	101341	49586	19998	46269	119184	50179	79290	6009	116608	111162	10258	35463	39797	64617	12340	31697	53415	46799	33413	18201	7656	66944	79273	98405	130183	46000	133034	152151	18585	32339
Psychrilyobacter	95	24	29	25	16	9	3	2	143	29	430	122	37	9	1	1	483	59	105	210	38	12	5	140	164	101	5	2	86	8	149	25	65	9	6	22	53	34	1	0	15	31	74	148	88	9	2	189	10
Psychrobacter	161956	221436	28076	30290	63683	20863	8744	16458	174879	36537	88460	46191	140852	7108	73128	6261	45319	15285	55212	142466	38824	60107	3142	974363	48246	50695	13272	6923	69836	2648	4539	228057	18456	7959	11008	11571	79982	20196	217219	11811	33457	29225	28932	11739	277761	6916	16276	12597	45325
Psychroflexus	18	54	4	24	29	89	9	125	34	2	66	33	27	25	15	2	216	30	130	37	19	228	12	15	68	37	24	6	18	0	10	28	64	49	1	102	60	85	1	2	15	24	13	20	18	47	3	159	81
Psychromonas	54	141	19	12	37	8	7	3	74	26	22	12	15	9	15	1	10	11	54	24	29	9	0	85	7	20	1	0	13	1	15	45	30	7	14	4	24	10	2	3	15	10	15	20	178	3	6	26	8
Psychroserpens	18	25	1	54	106	2	9	0	115	10	21	86	46	14	1	0	45	11	480	60	78	356	1	34	24	39	189	4	37	1	4	98	22	61	0	85	31	1	0	0	52	23	13	66	43	2	1	93	247
Puniceibacterium	341	72	85	196	164	47	50	72	203	88	287	442	358	43	193	4	132	150	131	197	80	32	68	591	51	105	30	53	318	14	43	620	78	357	34	134	36	33	7	1	631	42	149	81	96	87	35	205	353
Pusillimonas	176	149	384	230	224	61	141	339	655	91	300	1672	352	114	477	154	91	628	178	277	129	108	34	1627	239	319	37	175	200	25	140	230	189	62	115	117	95	215	204	40	305	147	194	208	1704	147	249	158	132
Pyramidobacter	418	75	116	2537	1240	325	41	1559	190	83	1320	110	124	210	228	195	853	748	75	199	90	36	77	1452	149	178	31	17	567	52	806	163	290	25	472	325	396	169	670	278	700	332	1049	2371	1426	1199	311	37	36
Pyrinomonas	0	1	48	9	1	0	0	2	194	0	4	2	1	15	0	2	4	1	1	3	2	0	2	0	0	12	0	4	0	1	1	6	0	2	0	1	2	0	6	0	2	11	1	0	0	0	0	4	5
Rahnella	85915	5030	1848	7900	2966	979	191	1446	1107	1184	23086	1055	1062	587	891	924	2610	2186	4028	1065	535	114089	964	6689	2213	1983	5831	889	403	20	1556	6798	675	1228	1820	1776	1469	421	1068	1313052	1653	2985	8635	824	8845	496	115	360	1361
Ralstonia	6766	10461	13583	8227	13821	9119	7314	6769	12456	2430	94760	15898	9648	7221	11013	368	7955	13105	7955	11811	4439	3353	1621	17574	14656	10363	2937	3936	9393	463	6007	7200	8641	11947	2195	9803	8348	10509	1122	1468	12417	3625	8263	11449	5717	11396	8096	8944	9785
Ramlibacter	5877	9201	7400	10591	10567	3938	5781	11619	12413	2177	9652	8949	16010	17937	10037	585	8290	20548	7777	9216	5252	2284	2023	26542	5798	11922	7240	9387	5440	1044	3208	5969	5068	8935	3215	11070	3023	5522	1340	828	11088	5207	6227	6607	4097	11343	24151	27301	12664
Raoultella	13150	12424	78775	11978	22718	6691	1362	8310	11477	2289	494656	4338	2994	25038	1034	7073	9442	8048	14840	6885	6328	1618	2206	58730	9342	21459	3065	195	3067	224	6437	110846	1750	43549	5595	3319	6143	8667	528	24705	5262	5136	4124	3644	141997	13378	2091	4929	14736
Raphidiopsis	1	0	0	0	0	0	0	0	0	0	0	0	0	245	0	0	0	0	0	0	0	0	0	0	0	0	0	0	0	0	0	0	0	0	0	0	0	0	3	0	0	0	0	0	0	0	0	0	0
Rathayibacter	294	58	103	236	61	26	67	66	216	91	153	513	185	36	68	27	128	175	125	198	64	44	34	351	51	165	20	52	132	6	73	370	32	38	36	45	42	72	55	10	209	35	53	110	26	95	85	84	88
Reinekea	0	0	0	0	0	0	0	0	0	0	0	0	0	0	0	0	0	0	0	0	0	0	0	0	0	0	0	0	0	0	0	0	0	0	0	1	2	1	0	0	0	0	0	0	0	0	0	0	0
Renibacterium	45	1	0	1	6	0	0	0	0	0	2	1	0	0	0	1	0	0	0	1	0	0	0	1	1	3	0	0	1	0	0	1	0	0	0	3	4	0	0	0	2	0	0	0	0	1	0	0	2
Reyranella	3517	4640	11035	4218	1646	3302	3742	64187	14203	2916	10919	47206	7544	5617	3787	3828	9639	35305	1381	3005	1097	376	9524	183898	1673	2695	182	414	2887	478	8963	1226	2961	805	20986	4637	2220	5883	11854	1373	3274	3153	3508	5637	4157	20014	5788	2073	885
Rheinheimera	13857	178	84	213	215	83	1527	228	1311	59	396	1038	391	706	202	528	157	436	1020	1669	1756	4190	672	929	245	79	232	34	1800	201	649	1067	2182	1234	294	1925	299	175	81	85	17397	103	350	2022	7778	228	386	2499	128
Rhizobacter	1393	2061	944	2130	2882	649	1448	1125	2165	637	1891	1468	5501	18057	1349	128	2081	2538	2810	1980	1214	584	571	3470	830	2303	2389	1254	1394	183	1054	1623	676	7259	305	3212	530	1418	213	141	3072	943	858	1467	425	2314	2871	10736	14213
Rhizobium	12186	5460	12398	9016	5862	5583	4357	8351	17531	4168	28317	26757	6135	3785	4279	2448	3321	7678	4376	8075	3306	10911	8477	16619	6890	7489	441	3840	7682	410	2350	18843	5024	2238	6159	4588	2743	6092	4044	360	11066	1895	4023	5124	1870	24343	4641	2102	4698
Rhodanobacter	451	1905	830	864	738	344	931	811	4719	356	1360	14261	2067	1552	727	75	1848	2998	2975	1772	809	269	277	1744	512	3519	54	458	556	84	810	925	271	514	308	971	188	655	413	186	1525	512	405	616	295	1257	1242	4138	1861
Rhodobacter	3860	1643	2213	3646	1257	966	2453	3090	3904	1211	4882	9504	8117	2234	92064	390	2342	3782	1696	3588	1407	681	1345	8634	1082	3531	649	11854	2441	172	1435	3692	3126	2289	1196	3129	956	1380	2890	175	4514	1265	2097	1743	1266	3896	794	3365	2439
Rhodococcus	3234	1057	1217	2067	12634	875	1476	532	1802	14522	1387	17027	3457	870	2104	554	4744	1081	7799	16672	1821	138	884	2820	354	4918	785	2556	2430	127	395	3807	479	2538	512	232	277	1315	784	70	4054	402	1598	1093	639	850	2187	1597	1194
Rhodoferax	8190	2870	1131	5454	18467	1015	649	789	4689	2265	4214	4814	10879	2608	1079	96	3039	5368	30148	12630	5791	1721	295	8753	1440	5204	11712	593	9446	257	384	11348	1662	14682	321	8532	1937	1626	163	89	30916	1578	2107	6334	1744	1531	1203	26281	35292
Rhodoluna	6	0	3	3	2	0	0	0	1	0	0	12	1	63	0	10	0	0	0	2	15	0	0	0	0	2	0	2	2	0	2	22	0	6	0	2	0	6	11	2	1	2	0	0	0	0	0	2	0
Rhodomicrobium	2	14	8	3	0	5	8	6	3	4	4	0	14	21	5	2	2	3	4	0	3	0	3	16	5	27	1	4	0	0	5	4	1	12	1	4	0	4	6	0	5	1	1	1	1	24	2	19	1
Rhodonellum	0	10	0	19	18	1	5	0	15	2	11	5	14	6	12	0	15	6	29	19	18	54	5	13	2	18	27	11	8	0	3	24	12	3	0	71	3	3	0	2	6	7	6	21	1	7	0	40	52
Rhodopirellula	0	0	0	1	0	0	1	3	4	0	1	0	0	5	1	3	4	1	11	0	2	0	1	7	0	0	1	6	0	0	0	0	0	3	1	3	0	0	0	0	0	0	0	0	1	1	1	7	0
Rhodoplanes	25	42	60	52	16	21	293	428	50	19	48	162	113	240	72	28	36	73	34	41	33	15	158	207	31	62	5	43	17	3	51	39	15	7	116	51	16	63	262	8	79	15	20	17	10	91	82	221	41
Rhodopseudomonas	657	3647	12462	905	695	591	3870	2824	1708	594	1172	2698	2075	2720	30170	1693	1284	1188	458	419	514	434	2412	9760	394	749	80	9324	352	95	771	973	4884	344	1126	1158	181	2236	25299	102	891	334	403	363	283	1391	1196	3152	903
Rhodospirillum	23	27	27	28	26	6	112	77	79	20	43	94	57	116	27	13	35	51	14	20	22	1	34	121	7	42	3	47	15	3	60	25	8	16	38	32	7	21	47	5	29	23	26	18	15	66	41	136	17
Rhodothermus	0	0	0	0	8	0	2	1	0	0	1	0	0	4	1	2	1	1	0	0	0	0	1	0	1	1	0	10	1	0	1	0	0	0	0	4	1	1	6	2	0	1	0	0	1	0	1	15	1
Rhodovibrio	1	1	4	1	2	2	10	29	6	0	6	5	3	15	6	0	5	1	2	1	3	1	5	17	0	5	1	0	2	0	3	0	2	2	10	9	0	0	2	0	0	0	0	3	4	7	3	26	0
Rhodovulum	255	239	347	311	116	152	788	1233	378	92	477	563	467	585	580	162	174	338	154	263	168	39	366	680	210	357	32	306	188	10	372	228	242	158	307	194	94	331	766	20	280	91	209	143	106	705	351	358	130
Richelia	0	0	0	0	0	0	0	0	0	0	0	0	0	0	0	0	0	0	0	0	0	0	0	0	0	0	0	0	0	0	0	0	0	0	0	0	0	0	0	0	0	0	0	0	0	0	0	0	0
Rickettsia	4	6	2	9	2	1	10	0	1	0	2	1	7	40	1	4	3	52	5	2	0	2	0	8	7	2	0	0	4	0	20	0	16	0	1	17	0	13	3	100	5	1	3	2	14	1	1	18	0
Rickettsiella	7	4	3	2	6	2	18	1	0	0	1	1	16	8	6	71	1	1	3	9	2	0	52	11	0	0	0	0	2	0	1	4	3	0	1	4	0	3	4	0	7	4	0	2	14	5	1	1	1
Riemerella	746	4799	1344	989	3594	2193	1452	740	955	228	5764	543	949	1391	2437	86	3391	465	570	720	386	5126	1009	1560	802	1515	733	1390	2085	89	2585	861	6960	3119	115	1871	5804	3609	114	271	469	754	1334	1450	1576	3598	536	1637	1197
Rikenella	33	29	32	419	286	9	42	5	10	4	76	50	46	44	15	16	65	26	160	294	131	3	14	97	6	96	12	5	52	9	249	35	38	55	16	87	72	22	8	28	168	99	127	200	484	35	5	147	203
Risungbinella	0	0	0	0	0	0	0	0	0	0	0	0	0	0	0	0	0	0	0	0	0	0	0	0	0	0	0	0	0	0	0	0	0	0	0	0	0	0	0	0	0	0	0	0	0	0	0	0	0
Rivularia	1	0	2	0	1	0	1	38	3	0	3	0	2	1	0	0	1	1	1	1	0	0	2	0	9	3	0	0	1	0	0	0	0	0	13	0	0	0	0	0	2	0	0	0	0	0	0	1	1
Robiginitalea	0	1	0	4	0	0	1	0	1	0	0	0	1	1	0	0	1	1	3	2	3	0	0	5	0	1	0	2	1	0	0	1	0	2	0	1	0	0	0	0	0	0	0	3	0	1	0	8	1
Robiginitomaculum	1	0	0	1	0	0	0	1	0	0	0	0	0	0	0	0	0	0	0	0	0	0	2	0	0	0	0	0	0	0	1	0	0	0	0	0	0	0	0	0	0	0	0	0	0	0	0	0	0
Robinsoniella	15	9	39	21	26	12	36	10	29	6	23	17	9	7	20	12	17	44	16	24	16	0	11	40	29	36	0	10	30	0	82	20	13	5	6	48	15	70	16	6	8	12	16	34	35	45	49	2	18
Roseateles	239	476	179	206	453	221	2202	186	284	50	287	231	418	613	511	20	137	280	470	318	171	103	101	814	235	253	365	295	257	22	279	228	239	2415	45	386	93	296	31	30	407	107	108	238	177	507	684	805	841
Roseburia	42998	14445	35315	140646	27408	23329	11650	18713	32449	24151	69365	32827	47974	14304	13170	13100	36286	49588	47266	96945	61461	3989	21428	49874	28770	47948	2704	837	17865	3795	90676	63622	36276	22337	21163	10230	12395	70418	3426	3542	77363	23156	45865	115006	20509	75901	45960	12626	70292
Roseibacterium	46	17	28	55	24	12	23	22	46	22	79	61	94	36	31	10	34	67	39	37	15	7	18	123	13	26	4	35	26	1	19	51	26	25	15	31	21	16	10	2	45	20	27	27	31	64	19	57	30
Roseibium	1	0	7	1	0	0	0	19	2	0	5	2	8	18	1	2	0	2	0	1	1	1	6	31	0	2	0	0	0	0	7	1	1	2	4	0	1	2	0	1	2	0	3	3	0	10	0	2	0
Roseiflexus	1	3	0	2	0	0	20	13	2	2	1	7	12	31	2	3	7	2	2	4	2	0	0	11	0	7	0	10	1	0	12	0	0	9	5	8	0	2	3	1	1	1	0	0	1	4	1	60	2
Roseivirga	0	5	3	1	2	1	22	0	30	0	2	6	21	48	6	2	4	1	5	1	0	5	1	11	1	5	0	6	17	0	13	2	2	2	0	43	9	4	2	0	9	2	2	6	35	0	4	129	5
Roseivivax	103	66	85	189	73	25	60	93	166	28	256	215	250	180	83	1	114	180	48	143	87	11	68	297	55	133	10	63	88	10	80	124	72	84	52	70	34	51	32	9	121	47	75	87	34	343	74	121	63
Roseobacter	61	7	16	24	8	1	2	9	45	6	47	50	30	15	10	0	8	13	16	24	14	5	5	66	4	16	5	7	22	1	5	109	17	38	1	28	13	7	0	0	43	3	27	9	11	28	3	20	13
Roseomonas	1627	1111	3186	1915	1620	1295	2340	5196	3653	671	4644	2941	1258	1270	5610	7612	726	4063	507	806	336	160	17141	4687	952	1207	107	1485	433	117	3789	1398	458	1445	1461	314	347	3575	8529	681	2119	573	463	386	1509	11284	20680	908	717
Roseovarius	932	276	290	776	213	136	194	255	680	281	994	1527	1482	326	429	18	483	675	423	681	262	159	183	2087	167	375	81	230	442	15	152	1392	346	551	135	413	126	141	58	16	979	143	447	320	328	641	132	624	623
Rothia	1164	448	1552	801	226	642	210	1250	791	423	2719	1864	1449	130	1274	351	509	860	369	758	408	25	5659	1131	564	656	55	46	385	26	192	515	624	111	632	145	220	1128	79	88	1127	203	792	616	151	927	9435	147	221
Rouxiella	1127	95	54	67	109	5	2	13	33	22	253	19	13	38	6	7	34	21	40	16	14	927	13	70	40	28	45	10	5	0	33	51	19	10	38	22	27	10	8	11060	22	10	153	22	59	18	1	13	17
Ruania	29	3	22	55	1	7	10	18	24	1	14	20	11	8	44	3	18	39	30	54	29	0	26	107	12	29	0	82	9	3	9	22	2	2	2	1	6	41	11	2	20	6	8	17	51	30	29	19	7
Rubellimicrobium	301	174	221	525	146	146	355	343	553	148	666	542	867	948	469	12	438	600	135	320	241	60	246	1004	153	406	22	262	485	21	185	399	304	261	150	290	117	160	155	23	436	201	285	205	100	787	255	428	189
Rubidibacter	0	0	0	0	0	0	0	0	0	0	0	0	0	0	0	0	0	0	0	0	0	0	0	0	0	0	0	0	0	0	0	0	0	0	0	0	0	0	0	0	0	0	0	0	0	0	0	0	0
Rubinisphaera	0	1	1	0	1	0	1	1	1	1	1	2	2	6	1	2	2	1	0	0	0	0	2	4	1	0	0	4	0	0	0	0	1	0	1	2	1	0	5	0	0	0	0	1	0	0	2	4	1
Rubritalea	0	0	0	0	0	0	0	0	0	0	0	0	0	0	0	0	0	0	0	0	0	0	0	1	1	0	0	1	0	0	0	0	0	0	0	0	0	0	1	0	0	0	0	0	0	0	0	0	0
Rubritepida	197	500	790	690	921	220	1448	1055	813	184	1061	725	1118	696	999	363	445	1368	486	475	244	68	2235	1752	206	766	18	2105	345	47	593	212	243	857	300	155	538	276	940	191	359	590	615	353	188	2027	685	516	489
Rubrivivax	504	1508	756	1139	1290	615	1532	911	1324	199	1169	723	2293	12068	8869	67	1039	1539	1056	988	809	241	360	1722	740	1363	563	1919	654	125	847	382	559	4590	292	2453	322	1302	234	123	1093	661	583	820	402	1946	2165	8220	2477
Rubrobacter	0	0	8	3	0	1	77	1	4	0	4	1	3	10	26	16	1	5	5	3	8	0	18	5	1	3	0	14	2	0	13	0	0	3	0	1	4	7	32	0	0	2	0	1	1	2	29	3	1
Rudaea	67	1794	783	275	475	440	639	101	868	194	683	678	640	513	267	425	313	724	1004	333	175	92	116	487	102	1422	14	75	97	28	1871	150	67	528	87	243	54	299	97	144	332	204	135	92	48	1570	401	573	1339
Rudanella	4	4	1	4	6	5	24	0	6	1	7	8	34	14	9	1	7	3	22	1	0	11	2	14	2	9	1	22	3	0	9	17	5	243	2	10	6	3	1	0	17	5	1	4	2	6	2	11	36
Ruegeria	245	128	66	194	97	45	75	131	188	85	350	358	406	155	146	16	144	217	109	161	96	37	60	481	54	137	26	97	124	4	76	233	145	132	48	135	47	70	32	14	178	65	127	107	105	293	59	193	145
Rufibacter	5	1	1	1	5	2	5	3	1	0	0	0	1	9	2	1	2	0	7	2	3	36	2	0	0	1	2	5	1	0	6	0	1	3	0	7	0	1	0	0	1	5	7	1	0	1	1	23	3
Ruminiclostridium	8261	3782	11770	22661	4814	4101	5149	3478	7768	2770	25710	7090	10764	1891	3156	3000	8549	7265	9340	17716	9725	433	3727	15397	3997	10458	497	747	3428	1291	10800	11686	6344	9552	5620	2596	2687	7765	1411	793	9949	5079	6133	16693	5594	12998	5672	9419	9113
Ruminobacter	2	0	6	0	1	3	1	0	0	0	5	0	0	21	3	0	0	1	0	0	0	0	0	2	3	0	0	0	0	0	23	0	8	1	0	0	5	26	2	2	2	0	3	0	25	0	2	0	1
Ruminococcus	49413	28381	70498	101719	30722	32308	20383	18825	25810	9809	125816	46032	78361	11355	20687	17016	32803	40953	70909	121922	61585	2967	24268	70622	33188	50175	3462	1033	20483	4299	84620	80997	26033	39179	25084	17659	16165	74137	8489	6164	61555	28150	66393	116331	18709	124731	49278	46342	41274
Rummeliibacillus	23	1	3	8	5	1	6	3	29	0	101	4	5	1	2	2	12	8	19	30	10	1	0	3	1	17	5	2	15	0	0	18	0	5	2	1	4	1	1	0	5	2	10	13	0	0	2	11	1
Runella	70	2191	77	57	324	135	360	45	94	119	250	199	13969	1876	157	19	213	45	239	1066	76	225	132	1966	34	179	823	576	176	29	203	106	314	2891	15	3652	289	127	62	15	98	118	84	103	45	279	61	2225	889
Saccharibacillus	7	0	3	68	3	12	13	7	5	1	6	2	2	47	77	5	3	8	0	3	1	4	4	8	10	0	0	9	2	0	7	2	5	0	3	1	0	47	21	1	9	3	1	2	1	12	11	4	1
Saccharibacter	0	0	0	0	0	0	0	0	0	0	0	0	0	0	0	0	0	0	0	0	0	0	0	0	0	0	0	0	0	0	1	0	0	0	0	0	0	0	0	0	0	0	0	0	0	0	0	0	0
Saccharicrinis	3	16	2	4	8	2	29	2	38	2	23	6	19	23	23	2	9	11	97	26	12	2	18	49	2	10	4	30	6	28	20	10	7	13	3	31	15	4	0	1	14	14	2	15	32	3	10	746	15
Saccharomonospora	9	10	13	16	9	14	18	24	29	6	34	60	15	14	116	9	16	28	17	26	16	2	325	379	16	26	1	79	13	1	15	9	1	5	7	7	12	32	16	2	10	10	10	8	34	17	40	40	5
Saccharophagus	0	2	0	0	1	1	0	0	2	0	1	0	4	2	2	0	1	2	14	5	1	1	0	3	1	4	0	1	0	0	6	0	0	0	0	5	2	1	0	4	1	0	0	1	1	0	1	11	4
Saccharopolyspora	14	18	10	2	2	5	98	10	13	3	8	86	9	22	377	5	15	9	12	10	10	1	17	409	8	3	0	20	5	1	11	0	5	4	2	8	1	22	9	5	9	9	4	3	68	10	55	20	3
Saccharospirillum	1	0	0	0	0	1	1	0	1	0	2	0	0	0	4	0	0	0	1	0	0	0	0	2	0	0	0	0	0	0	0	4	0	0	0	0	0	1	0	0	3	2	0	0	1	0	0	2	0
Saccharothrix	16	6	8	12	2	6	26	21	11	5	7	78	16	24	34	3	17	11	17	18	10	0	7	532	3	10	2	21	11	1	18	3	1	1	11	5	4	9	7	1	8	2	4	1	0	15	26	37	6
Sagittula	46	10	16	32	15	7	9	8	27	14	62	51	66	26	25	1	23	49	17	45	23	3	18	89	9	35	3	17	12	0	15	40	19	25	5	37	10	21	6	0	27	14	19	28	7	54	13	20	18
Salegentibacter	7	4	0	5	20	3	3	0	17	4	6	5	1	7	3	0	7	0	36	13	17	50	1	9	1	1	4	4	3	0	2	13	4	5	0	8	4	2	0	2	10	8	2	8	1	4	2	11	24
Salimicrobium	0	1	0	0	0	0	1	0	0	0	1	0	1	0	0	1	0	0	0	1	0	0	1	0	1	0	0	0	0	0	0	0	0	0	0	1	0	6	0	0	0	0	0	1	0	8	1	0	0
Salinarimonas	21	16	32	33	14	16	97	58	38	17	57	70	54	146	38	2	62	35	15	49	24	4	38	108	4	32	0	47	18	2	52	23	15	18	14	46	8	20	50	2	23	15	25	11	4	75	38	140	22
Salinibacter	3	0	0	0	0	0	1	0	2	0	0	0	0	2	0	0	0	0	0	1	0	0	0	8	0	1	0	0	0	0	0	0	0	0	0	0	0	0	0	0	1	0	0	0	0	0	0	0	0
Salinibacterium	5	1	1	6	2	0	2	1	17	25	8	40	9	0	0	3	6	4	41	22	77	1	1	16	0	5	4	1	17	0	1	6	0	1	2	5	2	0	1	0	46	0	3	4	0	0	2	16	5
Salinicoccus	16	10	23	28	2	74	37	6	24	4	52	13	15	3	103	46	14	16	11	23	14	0	10	36	39	35	4	11	4	0	6	12	16	3	8	3	8	60	26	4	8	3	21	19	65	3	295	1	18
Salinimicrobium	0	0	0	0	1	0	0	0	0	1	0	0	0	3	1	0	0	0	4	0	1	1	0	0	0	0	0	0	0	0	0	0	0	0	0	0	0	0	0	0	0	1	0	1	0	0	0	0	0
Salinimonas	0	0	0	0	0	0	0	0	0	0	0	0	0	0	0	0	0	0	0	0	0	0	0	0	0	0	0	0	0	0	1	0	0	0	0	0	0	0	0	0	0	0	0	0	0	0	0	0	0
Salinisphaera	0	1	0	0	0	0	0	0	1	0	0	0	0	4	2	0	0	0	3	0	3	0	2	11	0	0	0	5	0	0	0	0	0	0	0	0	0	0	3	0	0	0	0	0	0	0	0	7	0
Salinispira	0	3	12	4	0	0	4	2	27	0	8	0	0	3	1	1	1	15	0	0	2	0	12	1	0	5	0	3	0	1	1	0	1	0	0	1	2	1	2	0	0	0	2	0	93	0	5	9	0
Salinispora	1	1	1	0	1	1	9	2	3	2	1	14	4	1	3	0	2	1	0	1	2	0	1	100	1	1	0	2	2	0	3	1	1	0	1	0	0	4	6	0	3	3	1	2	1	3	4	6	1
Salinivibrio	47	0	6	2	1	0	1	0	0	0	9	2	0	4	2	0	3	4	0	0	8	14	1	12	3	3	0	1	0	0	6	3	3	1	1	2	1	13	0	0	4	0	1	4	54	0	0	5	1
Salipiger	42	18	19	86	29	19	43	51	73	9	129	91	126	75	56	1	60	79	27	69	41	10	39	152	49	76	1	51	25	4	57	46	55	33	23	47	12	35	30	6	55	22	53	44	28	192	38	80	37
Salisaeta	0	0	0	0	0	1	0	1	0	0	0	0	0	0	0	1	0	1	0	0	0	0	0	0	0	0	0	0	0	0	0	0	1	1	1	0	0	0	0	0	0	0	0	0	0	0	0	1	2
Salmonella	3126	2496	12817	2976	4309	3566	6622	8974	3810	768	14381	1241	1417	3122	14659	2598	1645	3317	3180	2391	1078	1458	3111	8763	5198	3171	1020	3214	1348	132	13856	4258	4102	1285	2910	1192	2111	7559	3887	4154	2261	1510	2175	2406	14331	8753	10126	868	1563
Salsuginibacillus	0	0	0	0	0	0	0	0	0	0	0	0	0	0	0	0	0	0	0	0	0	0	0	0	0	0	0	0	0	0	0	0	0	0	0	0	0	0	0	0	0	0	0	0	0	0	0	0	0
Sandaracinus	5	27	2	9	12	2	24	19	37	5	13	8	35	779	17	1	13	12	48	18	14	3	4	32	3	5	9	21	3	2	11	3	3	12	0	207	4	6	11	1	6	11	3	4	4	7	8	466	38
Sandarakinorhabdus	189	46	46	83	177	17	141	20	204	42	171	89	102	110	62	12	40	233	33	40	58	54	66	145	17	142	11	160	19	4	106	63	15	41	10	87	25	58	50	11	107	56	67	98	27	149	46	53	197
Sanguibacter	223	119	68	327	64	17	18	22	226	119	150	163	140	34	57	16	450	104	160	248	156	133	25	251	51	275	9	86	148	5	12	188	11	36	31	46	86	66	11	4	152	79	179	120	12	27	28	43	67
Sanguibacteroides	61	4	8	221	328	2	137	0	18	0	78	32	25	38	2	9	32	3	154	194	140	1	25	90	15	18	26	0	27	5	126	41	33	34	5	91	113	10	0	14	170	77	111	134	421	33	18	68	82
Saprospira	0	1	2	0	0	0	0	0	0	0	0	2	2	28	1	0	2	0	0	0	0	0	0	0	0	1	0	0	0	0	0	0	0	2	0	14	0	0	1	0	0	0	2	0	0	1	0	44	3
Scardovia	359	37	135	167	35	83	79	78	93	46	271	105	107	6	53	160	71	154	40	56	22	5	364	131	42	66	4	2	92	7	141	67	140	15	114	13	28	128	27	22	51	31	132	186	22	119	72	13	15
Schleiferia	0	15	0	3	9	2	16	0	11	7	20	26	14	81	1	1	0	0	70	6	7	4	11	16	3	11	0	39	0	4	12	1	8	5	3	15	3	4	7	0	0	5	0	0	0	6	0	424	9
Schlesneria	0	0	18	0	0	1	0	7	5	0	0	0	0	8	0	0	3	0	0	1	0	0	3	11	1	0	0	14	0	0	0	1	0	0	0	6	0	0	0	0	1	0	0	1	0	0	12	16	0
Sciscionella	0	0	1	2	0	0	13	0	1	0	0	14	0	0	10	0	2	2	0	2	0	0	5	29	0	3	0	0	0	0	0	1	0	0	0	0	1	1	0	0	1	1	0	0	0	3	2	0	0
Scytonema	31	0	6	12	9	12	22	8	13	2	17	1	2	130	10	5	11	4	14	143	10	10	30	5	8	3	3	1	4	1	10	45	8	2	3	8	3	14	2	4	11	3	7	5	0	13	5	5	0
Sebaldella	42783	92981	475229	48733	15034	98926	4627	155850	292907	40647	310971	67722	62614	1796	36580	18704	102915	106812	28767	42632	19487	21383	23247	372990	839379	51718	2616	2390	87903	4908	3599	12420	223876	5827	58962	19730	46968	151554	4392	1931	20115	51045	111283	63710	337219	11628	40615	23932	7080
Sedimentibacter	32	34	44	41	41	20	94	9	93	25	300	47	42	40	115	9	52	61	53	62	43	0	7	91	20	269	2	21	63	66	51	9	44	20	6	47	47	94	9	10	36	61	54	204	671	43	14	618	28
Sedimenticola	6	6	4	2	3	0	30	55	22	2	3	14	24	36	43	5	103	11	25	6	7	0	5	170	18	5	0	105	6	0	12	3	4	5	3	6	4	6	42	1	2	4	6	5	13	19	54	79	4
Sedimentitalea	38	7	17	62	6	7	3	12	70	15	70	59	58	16	18	0	6	47	13	55	29	2	11	56	9	34	3	15	14	0	1	85	21	16	6	27	5	6	7	0	41	11	29	8	26	35	17	21	29
Sediminibacillus	0	0	0	0	0	0	0	0	0	0	0	0	0	0	0	0	0	0	0	0	0	0	0	0	0	0	0	0	0	0	0	0	0	0	0	0	0	0	2	0	0	0	0	0	0	0	0	1	0
Sediminibacter	5	12	1	4	20	1	3	0	25	3	11	21	12	2	1	1	2	5	111	13	10	76	2	12	0	8	28	0	8	0	2	25	8	9	1	9	8	4	1	1	10	5	2	5	21	1	0	17	30
Sediminibacterium	745	2855	464	2275	2525	910	2499	127	752	374	3697	1762	1649	2669	979	127	1851	527	933	1211	729	8069	418	1804	126	1060	2353	182	1023	38	2664	2198	3852	6467	334	2176	3491	890	46	70	799	846	865	1432	1701	1536	211	3646	2836
Sediminicola	3	3	1	2	10	0	2	0	13	2	6	1	4	2	0	0	5	3	10	4	2	14	0	4	1	3	1	5	1	0	1	7	3	7	0	11	5	0	2	0	3	3	3	3	11	0	0	76	8
Sediminimonas	17	2	0	20	3	3	4	6	16	3	22	32	26	18	5	0	11	7	7	23	3	0	6	44	0	12	0	5	6	1	5	29	7	10	2	9	7	8	3	0	16	4	8	3	9	13	0	14	11
Segetibacter	0	5	0	1	1	0	5	0	9	0	0	2	18	7	0	2	7	0	3	4	1	2	0	1	1	1	1	4	1	0	0	2	0	2	1	12	0	0	0	0	6	1	0	1	0	0	0	77	21
Segniliparus	1	1	2	1	0	0	0	2	1	1	0	17	0	2	3	0	3	0	0	0	0	0	4	21	1	0	0	1	1	0	3	0	0	0	1	0	0	1	2	0	0	1	0	0	0	0	6	0	0
Selenomonas	1253	1084	6991	11413	908	2413	3935	10680	1149	206	2913	1388	1984	2059	22767	691	2086	4650	6855	6750	4135	368	1178	2365	19949	10378	157	640	781	86	99828	12188	3580	1118	3075	709	5121	6004	10289	7805	7588	2955	40625	1129	3017	20111	1938	536	2023
Sellimonas	202	87	681	721	165	270	89	165	290	79	1181	322	454	223	122	90	235	390	377	863	368	37	464	724	163	405	23	3	203	45	1383	524	290	456	237	108	71	336	67	18	406	144	142	728	196	4711	411	79	200
Senegalimassilia	4931	661	6375	2129	614	2764	3561	5454	1654	582	5677	1246	2354	172	10727	8413	1608	2820	2365	5773	2219	275	12039	4908	14189	3256	324	213	973	170	5315	3816	761	835	3116	400	808	12735	9495	1171	992	1539	5808	2008	1005	9789	17925	642	751
Serinicoccus	220	68	164	402	82	44	188	71	241	55	146	206	296	224	953	29	557	490	264	495	378	38	108	1291	265	141	7	483	109	28	90	90	104	29	50	46	41	924	69	17	271	131	170	100	37	165	370	483	40
Serratia	68188	7748	5314	21918	9612	1728	998	1548	19850	10067	36133	8154	1263	1180	1148	696	2791	2686	3944	2199	998	5272	1654	27510	3654	8912	29800	497	1070	73	4924	53617	1141	3346	4181	935	1184	1957	431	43116	2114	1878	9632	3189	13903	3134	1244	1094	2717
Sharpea	125	9	626	103	16	69	68	48	34	17	4856	39	130	5	139	43	32	83	51	90	405	3	84	71	192	98	4	2	20	4	53	58	57	14	40	9	33	139	68	10	48	50	96	54	128	177	109	20	13
Shewanella	5446	2821	3603	11387	9930	7158	13833	1619	3457	784	6610	2432	6153	6946	2006	897	1693	2117	10261	8910	7496	219137	1277	11955	3349	2010	7542	373	7259	1565	11187	10209	2189	2243	1069	1403	1620	9080	417	838	5121	1369	9590	6443	51727	7775	8312	16997	2026
Shigella	723	364	2411	1290	757	448	855	995	875	219	2941	185	358	225	874	1625	325	1110	530	883	319	148	1001	1099	492	633	189	41	203	34	4589	1062	658	128	705	131	364	969	636	1128	580	426	776	805	3512	1949	1136	2628	222
Shimazuella	0	0	0	0	0	0	0	0	0	0	0	0	0	0	0	0	0	0	0	0	0	0	0	0	0	0	0	0	0	0	0	0	0	0	0	0	0	0	0	0	0	0	0	0	0	0	0	0	0
Shimia	8	0	0	0	1	0	0	0	3	1	2	3	2	1	1	0	0	0	0	2	0	0	0	3	0	1	0	0	0	0	0	2	0	0	0	0	0	1	1	0	6	0	0	0	0	1	0	0	1
Shimwellia	27	20	163	25	35	59	158	74	29	3	128	6	8	81	28	15	18	27	38	49	6	10	98	66	21	20	7	5	8	1	218	31	18	14	58	13	16	46	21	112	19	16	3	9	208	114	45	14	9
Shinella	0	0	0	0	0	0	0	0	0	0	0	0	0	0	0	0	0	0	0	0	0	0	0	0	0	0	0	0	0	0	0	0	0	0	0	0	0	0	0	0	0	0	0	0	0	0	0	0	0
Shuttleworthia	42	13	51	48	9	24	27	44	30	9	137	15	30	9	63	19	22	35	17	46	19	1	38	93	51	41	2	6	8	8	36	35	27	13	29	7	11	78	9	5	16	16	59	74	19	59	60	16	13
Siansivirga	38	38	7	133	101	2	9	1	409	87	115	60	182	20	6	6	64	58	1698	157	89	449	7	204	11	68	159	6	85	8	6	149	102	104	4	89	42	24	1	2	94	40	47	165	112	15	4	127	182
Siccibacter	77	31	237	64	55	42	26	91	63	12	242	39	14	81	52	29	32	53	79	31	14	41	41	170	39	49	25	21	9	0	180	81	48	29	54	6	21	93	11	573	35	29	18	23	174	90	44	7	12
Sideroxydans	28	35	36	6	38	59	140	30	92	6	39	43	41	101	35	5	56	11	37	35	20	5	10	149	66	53	8	30	49	1	114	8	31	33	4	69	61	57	19	11	14	30	24	35	10	108	17	287	33
Silanimonas	242	273	740	510	504	198	1103	304	839	107	1359	2194	914	1141	585	30	386	1250	1149	877	413	99	134	924	222	441	31	612	789	55	407	293	302	2955	121	548	625	457	196	85	555	639	494	609	354	1148	438	458	290
Silvibacterium	0	0	0	0	0	0	0	0	0	0	0	0	0	0	0	0	0	0	0	0	0	0	0	0	0	0	0	0	0	0	1	0	0	0	0	2	0	0	0	0	0	0	0	0	0	0	0	6	1
Simiduia	7	2	1	3	9	5	10	18	12	2	5	4	6	3	3	0	4	5	11	14	4	7	5	13	1	6	5	1	0	0	55	4	17	5	1	3	8	5	2	8	10	4	0	9	18	6	2	23	4
Simkania	0	0	2	0	2	0	29	1	0	0	1	1	0	4	0	2	0	0	0	2	0	0	4	2	0	1	3	0	0	0	16	0	1	0	1	0	0	0	5	1	0	0	0	2	93	138	45	4	0
Simonsiella	38	32	180	9	25	1731	25	2230	121	18	164	9	19	7	915	0	151	87	29	83	21	11	12	95	59	41	3	3	69	1	25	31	168	8	473	18	32	259	1	15	14	19	98	53	59	520	75	6	27
Simplicispira	14776	4891	2055	6334	135908	1809	1542	717	24904	6345	12230	7323	22859	1885	1911	254	10992	7267	210752	193252	77819	5359	645	17099	2564	31918	5365	1452	45708	905	711	47299	5047	34422	581	24281	11676	2594	253	353	93703	9246	6815	21725	9743	1738	1092	36351	139856
Singulisphaera	4	17	17	1	4	3	28	22	9	6	5	0	7	29	7	14	7	4	0	3	4	3	22	140	6	3	0	6	1	1	5	3	0	2	14	3	0	9	24	0	11	3	1	2	1	3	19	27	2
Sinomonas	189	10	15	24	15	8	25	5	31	3	27	32	10	15	41	10	26	26	15	33	18	1	21	118	13	20	4	37	16	1	18	20	20	8	9	8	11	24	17	2	23	5	11	18	4	18	24	30	13
Sinorhizobium	4879	3726	5321	10189	2695	1354	479	1247	6399	2404	9461	5396	3601	901	767	332	2920	6346	2215	2726	1271	1472	2333	5730	1460	5234	192	77	4209	304	369	20136	1963	1108	857	1307	1270	1443	352	71	11244	1935	3895	3338	377	6542	1889	624	1903
Skermanella	1262	40	60	82	64	46	160	222	632	77	613	149	27	704	107	16	87	201	53	80	34	311	160	254	147	58	8	41	26	7	46	1058	85	100	90	123	30	191	54	13	355	26	62	96	14	205	104	80	13
Slackia	219	112	793	325	62	603	247	178	420	169	684	360	318	44	218	785	219	269	282	725	231	24	1103	510	549	286	16	30	122	22	279	556	37	133	108	35	56	301	715	54	117	133	212	165	221	1657	264	69	79
Smaragdicoccus	5	10	15	4	3	14	156	61	6	3	14	52	4	18	85	10	160	5	4	17	10	3	139	16	6	18	0	5	10	2	87	0	1	1	12	9	3	9	79	11	4	0	3	8	2	60	175	0	2
Sneathia	472	95	226	131	107	59	10	22	694	150	2308	507	175	34	20	18	2518	328	524	876	177	72	21	586	944	509	10	7	535	6	47	77	232	95	21	105	391	153	5	8	40	153	447	749	58	38	42	71	118
Sneathiella	0	0	0	0	0	0	0	0	0	0	0	0	0	0	0	0	0	0	0	0	0	0	0	0	0	0	0	0	0	0	0	0	0	0	0	0	0	0	0	0	0	0	0	0	0	0	0	0	0
Snodgrassella	240	364	590	98	120	1233	1061	748	933	105	592	139	116	55	770	48	858	500	173	436	112	57	80	479	382	359	6	27	271	16	362	190	185	47	153	73	105	623	161	26	152	129	323	301	444	230	276	68	46
Sodalis	62	47	612	120	66	80	33	218	159	27	413	33	30	64	27	40	59	79	59	85	43	21	36	199	65	133	19	3	26	6	216	434	62	26	74	16	73	79	3	100	70	43	52	45	368	214	43	15	69
Solibacillus	4	1	21	9	2	4	3	3	8	1	15	7	3	2	55	2	6	7	1	8	10	0	6	4	2	10	0	4	3	0	12	2	4	5	3	1	3	31	0	3	5	5	55	12	4	3	24	2	2
Solimonas	58	80	45	84	51	38	268	144	194	14	91	240	140	504	123	20	50	214	152	111	84	19	63	269	63	84	17	162	54	16	157	32	65	180	38	174	37	85	76	17	60	24	35	71	12	186	182	590	72
Solirubrobacter	28	2	7	4	1	2	165	150	7	1	1	9	1	217	34	4	13	3	7	13	6	16	18	24	12	4	0	40	2	1	15	2	0	0	32	14	1	33	53	1	16	1	2	0	0	14	39	66	2
Solitalea	23	76	5	53	69	10	68	13	38	3	59	16	57	91	7	7	64	8	48	29	27	182	17	48	4	25	30	32	24	3	29	57	44	35	9	91	19	13	4	1	39	19	33	43	8	22	7	384	116
Solobacterium	204	42	222	319	35	91	136	260	180	45	480	166	185	24	323	188	117	204	56	147	54	8	453	212	311	175	7	10	51	18	116	136	84	21	105	20	48	283	236	17	50	90	150	175	45	555	1005	42	40
Sorangium	9	100	10	35	24	15	136	58	11	13	21	25	129	2311	38	10	49	21	20	30	27	8	50	108	14	17	21	90	25	5	57	23	7	23	18	454	15	21	128	0	25	25	14	24	13	25	57	2211	173
Sphaerobacter	1	1	2	0	0	2	2	13	1	1	1	2	8	10	3	2	4	1	1	1	1	0	2	5	0	1	0	7	1	0	4	0	0	0	1	0	0	4	5	0	1	2	0	0	2	1	6	11	1
Sphaerochaeta	953	373	1201	656	423	112	550	117	449	171	2095	302	675	126	337	145	6498	1193	1123	1557	493	214	70	859	1928	725	87	1527	761	373	367	256	675	173	174	341	384	656	431	40	208	275	947	1474	305	142	494	6339	182
Sphaerotilus	6742	460785	24852	3042	28223	100869	5626	4688	6593	2236	19051	4587	14167	43110	177155	1117	4904	9661	10021	4838	6111	5714	13461	38334	20651	119886	2923	4301	23139	275	16339	2846	16018	4793426	1905	47349	17298	119233	1290	3551	14483	8230	8583	4633	903	706497	2838	8110	40095
Sphingobacterium	1707	3898	8959	3539	3332	596	3405	112	2541	543	3801	1806	1583	1205	2166	54	1652	1082	3177	1758	928	19126	546	5024	481	2159	2438	502	1202	98	1881	5237	2489	1845	79	1938	1586	1143	81	345	1667	1553	1815	2089	1587	1449	640	1112	4916
Sphingobium	4157	5239	6726	5129	5202	2389	4863	2019	11952	3305	12034	6683	18848	5192	2488	963	5253	8176	4137	3016	4495	7626	2078	31927	2053	4271	838	618	2226	390	3974	7622	4271	4037	1342	6758	878	2381	1806	419	6822	2022	2936	3716	2611	6894	2357	15245	30941
Sphingomonas	4104	4385	15599	5486	12426	2941	11451	3965	15677	3484	15653	10286	7837	9175	7430	2179	3578	11852	3679	3718	2483	3308	4911	15198	2174	6722	383	1460	2051	403	11904	6264	2732	5378	3174	3565	1016	4380	6556	1548	11490	3127	2785	3124	7980	10735	5729	5737	7732
Sphingopyxis	26689	32009	51111	40583	64753	38330	44382	26463	156880	26001	136021	33016	43903	24863	21268	2657	35258	123840	131543	21081	15031	12907	33439	82832	10397	35766	2911	2968	17548	3121	39594	54558	15326	14848	11054	20024	8880	15076	22503	3888	63045	19412	34940	23095	24037	94516	43584	19121	31989
Sphingorhabdus	9	7	4	12	10	2	20	5	28	8	10	7	38	19	4	0	8	31	71	13	52	3	1	22	5	12	6	1	5	2	9	15	6	10	3	30	0	2	5	2	16	7	2	10	53	3	4	57	50
Spiribacter	0	1	1	0	0	0	8	3	0	0	0	1	2	4	1	0	0	0	2	0	1	0	0	26	0	1	0	0	0	0	4	0	1	0	0	0	0	1	1	0	0	0	2	0	0	1	1	9	0
Spirillospora	2	0	0	1	0	2	2	25	1	0	1	11	4	26	9	0	3	6	6	8	9	0	7	104	4	4	0	10	0	1	5	0	0	0	1	6	0	5	10	0	1	0	1	0	0	1	10	8	0
Spirochaeta	1	0	0	0	0	0	15	4	2	2	2	1	1	11	0	7	9	0	0	1	1	0	6	5	1	0	0	7	1	2	15	0	0	0	1	2	0	4	8	0	0	1	0	3	3	0	5	30	0
Spiroplasma	3	1	0	1	1	0	5	2	1	0	4	2	1	0	5	0	2	4	1	0	0	0	1	5	3	5	0	1	2	0	1	2	0	2	1	0	1	3	0	0	0	1	1	1	2	2	4	15	0
Spirosoma	0	84	0	2	13	0	16	0	6	1	2	17	5	20	1	0	6	4	64	8	3	6	0	7	0	23	0	1	1	0	57	21	0	53	0	20	0	1	1	0	23	1	0	2	2	8	1	27	150
Spirulina	0	1	0	0	0	2	18	1	1	0	1	0	0	1	34	2	0	0	0	0	0	0	1	1	0	0	0	3	1	0	0	0	0	0	0	0	0	0	10	0	1	0	0	0	0	0	0	1	0
Spongiibacter	7	5	31	1	6	13	8	14	7	2	14	2	8	11	61	5	9	14	22	13	9	14	3	62	10	8	6	22	4	0	18	21	7	3	8	15	11	39	7	2	9	5	4	16	24	11	121	71	6
Sporichthya	23	16	26	13	7	16	48	34	26	8	24	41	34	96	44	7	52	18	13	16	22	2	25	1641	6	9	3	26	19	8	17	5	6	7	17	10	5	19	14	4	11	15	6	6	3	19	39	110	6
Sporocytophaga	8	11	3	6	2	1	14	0	4	2	19	5	4	6	2	0	1	2	2	11	9	27	0	3	0	2	6	10	4	1	1	27	0	6	1	17	4	3	1	0	19	2	1	4	0	2	7	21	37
Sporolactobacillus	0	0	5	0	0	0	0	0	5	0	1	0	1	0	0	0	0	0	1	38	0	0	0	0	0	0	0	0	0	0	1	0	0	0	0	0	0	1	2	0	1	0	0	0	0	0	1	0	0
Sporomusa	320	102	780	100	440	238	5841	511	115	35	440	39	84	198	1673	774	124	435	130	188	78	19	214	669	331	266	10	98	295	11	3644	81	117	43	134	227	248	813	2408	274	84	320	53	756	731	807	270	459	88
Sporosarcina	1823	93	81	367	236	10	2	1	2051	385	2878	1665	212	3	3	15	336	432	590	780	433	21	12	662	129	736	149	8	696	26	21	504	24	112	57	68	402	49	7	7	197	669	731	1100	9	20	14	57	101
Stackebrandtia	4	0	2	6	1	3	1	4	2	0	6	6	10	4	5	0	4	2	2	3	4	1	8	237	1	3	1	8	3	1	1	2	0	1	0	2	1	3	0	1	1	6	0	5	0	2	9	9	3
Stanieria	5	0	0	1	0	0	52	1	1	0	0	0	0	0	47	0	1	0	0	0	0	3	0	0	2	0	0	384	0	0	2	0	0	0	0	0	0	1	54	0	0	1	0	0	0	0	2	0	0
Staphylococcus	1877	152	1595	1204	525	597	877	474	810	404	4076	692	619	63	2369	1092	585	669	647	1154	529	52	2421	1189	877	843	136	74	453	33	275	698	209	142	1189	104	575	1145	1128	107	1070	356	941	953	199	834	2131	281	229
Stappia	2	8	6	11	2	0	7	14	5	1	22	14	11	19	2	0	8	17	12	13	7	3	3	22	6	4	0	1	5	0	4	15	6	0	3	4	3	7	5	1	9	1	0	3	5	12	4	31	11
Starkeya	204	90	263	207	58	93	319	326	304	104	286	1420	243	183	91	71	250	232	87	159	101	21	152	762	214	130	5	61	72	13	200	109	104	64	234	88	34	117	262	19	122	56	71	127	57	329	126	208	65
Stenotrophomonas	57176	119957	137442	62898	73220	57816	42323	67675	330286	24156	154942	55814	59908	25915	126827	3709	34983	194643	60833	70141	29283	84911	19800	136190	82714	57411	43194	59605	56505	5661	38880	180515	137123	22279	23905	44485	29961	85831	9756	9664	74420	52543	97833	85339	195920	131511	104149	22629	46346
Stenoxybacter	260	443	785	126	170	804	25	360	1354	70	559	232	107	10	569	4	287	721	164	321	168	57	15	679	488	337	14	7	173	8	43	222	165	78	127	84	86	792	4	22	134	150	208	194	691	99	284	42	47
Steroidobacter	652	800	815	1257	1000	411	585	1164	2878	326	1485	479	1099	522	1068	56	659	4966	900	1163	508	243	369	3546	532	982	116	902	991	122	622	767	749	283	358	596	511	573	216	82	918	764	1006	1141	913	856	1657	923	593
Stigmatella	1	7	3	4	6	2	16	10	4	9	2	4	8	180	9	3	6	5	1	7	6	5	4	15	2	2	7	14	1	1	6	3	1	3	1	34	1	1	10	0	2	5	0	4	6	4	19	107	9
Stomatobaculum	230	49	221	551	63	128	167	182	114	40	550	117	118	22	127	120	93	141	97	229	115	16	171	257	235	133	11	12	51	22	198	227	146	45	153	35	38	314	40	15	212	100	115	266	144	300	394	62	102
Streptacidiphilus	10	8	14	7	1	3	17	22	12	1	21	37	16	35	32	5	16	12	11	13	17	2	11	362	12	4	1	26	10	0	5	4	2	3	7	12	6	18	7	0	13	7	4	6	3	9	32	56	1
Streptobacillus	1495	314	1182	532	347	318	47	110	2049	589	8430	1685	558	64	197	88	7864	1130	1488	2631	397	318	55	2067	3068	1640	50	13	1586	26	122	272	625	239	103	369	1169	452	606	12	121	465	1376	2058	276	141	53	174	284
Streptococcus	72251	151505	1255919	133332	83435	484961	47096	77966	81016	32392	1486058	74891	95443	8727	508418	40988	96417	87524	112393	151783	69510	7530	93856	209290	331176	264007	6763	5689	62289	5866	152657	48664	180700	31554	54275	28341	286968	577764	24673	32836	44692	73160	128283	87031	28962	297709	144185	12988	37188
Streptomonospora	3	0	0	0	0	1	0	8	0	0	0	3	0	1	3	0	1	0	1	4	0	0	0	29	1	0	0	0	0	0	0	0	0	0	0	2	0	1	0	0	0	0	0	0	0	0	0	1	0
Streptomyces	334	209	304	506	217	245	815	544	431	113	445	609	606	940	860	90	619	323	456	657	305658	39	365	8519	224	306	130	703	343	71	253	327	98	81	169	221	123	665	329	51	335	188	326	272	193	444	800	925	108
Streptosporangium	11	7	15	15	3	3	31	25	23	5	16	21	25	25	24	2	22	17	11	14	19	2	11	335	11	7	1	10	8	4	7	3	5	3	11	19	5	10	10	1	7	10	7	10	1	11	25	73	3
Subdoligranulum	20178	7447	38571	37674	11054	12219	7841	17625	19420	4730	37510	13258	21857	2503	15625	8991	13725	23066	15318	36789	16902	989	13705	32752	21433	23777	788	493	11799	1864	26484	29596	12304	5699	14301	4743	6176	25164	8156	1501	16410	10192	13343	44061	33483	33908	29884	3554	10519
Succinatimonas	1	0	5	408	100	12	23	57	4	1	12	0	1	39	3	3	56	11	55	92	24	0	2	7	3	0	0	0	21	0	10	6	151	4	30	23	16	5	0	6	81	23	21	51	202	108	0	1	2
Succinimonas	2	0	0	2	2	0	1	0	0	0	1	0	0	1	6	1	1	0	0	0	0	1	1	4	1	2	0	0	0	0	15	0	2	0	1	0	1	22	0	1	0	2	1	3	12	1	0	1	1
Succinispira	14232	2360	9889	1838	4508	1795	1809	13487	3677	319	9873	579	1592	1500	34085	15893	4044	9202	2618	2119	1376	961	4208	48831	11528	1686	295	1947	8445	207	3951	1315	10493	727	4676	2590	2860	37547	14085	720	2578	6864	3830	9009	160677	989	14884	10989	806
Succinivibrio	25	1	21	62	56	25	80	28	5	0	50	0	0	4	214	7	27	7	11	31	6	3	9	47	40	3	5	9	4	1	128	6	82	2	18	3	30	152	7	34	23	24	40	16	401	25	6	0	7
Sulfitobacter	140	11	14	29	21	3	10	7	50	11	53	95	84	9	7	1	27	44	41	62	13	15	6	88	11	39	8	11	44	0	8	124	8	49	1	43	6	15	5	2	85	5	15	11	13	15	7	43	55
Sulfobacillus	0	0	0	0	0	0	0	0	1	0	0	0	0	0	0	0	0	0	0	0	0	0	1	0	0	0	0	0	0	0	0	0	0	0	0	0	0	0	0	0	0	0	0	0	0	0	0	0	0
Sulfuricella	37	27	26	8	36	11	59	22	56	7	14	30	52	70	23	3	27	21	121	45	28	6	12	105	45	32	12	13	39	2	32	19	18	36	2	84	22	23	6	4	20	9	7	30	6	28	15	371	67
Sulfuricurvum	84	31	11	13	25	11	4082	18	252	10	43	29	124	319	13	50	23	86	84	50	27	4	56	93	19	29	9	8	37	7	2724	38	10	15	2	28	16	100	29	3	43	46	24	40	19	73	21	797	18
Sulfurihydrogenibium	0	3	0	1	0	1	1	0	23	0	1	0	6	0	0	0	2	2	3	1	1	0	0	1	0	0	0	0	6	0	0	1	0	11	0	0	20	1	2	0	0	0	0	0	0	0	0	40	0
Sulfurimonas	1031	277	25	328	1991	132	3966	69	368	64	326	353	728	1014	160	211	637	176	2345	2886	1311	59	494	1099	132	366	22	43	1054	209	975	280	942	101	38	1640	1444	276	46	29	596	545	559	2205	2678	174	106	4370	603
Sulfuritalea	317	4283	535	532	390	191	2404	913	683	95	408	802	2521	9922	528	40	2282	300	1126	489	2895	49	237	2635	625	392	105	579	1010	806	1433	232	290	335	268	15082	433	704	140	69	174	1205	228	440	177	731	250	159144	499
Sulfurospirillum	3486	1570	2768	630	2570	1416	351535	1122	3518	369	7400	1510	3285	16864	1553	1489	16404	1583	5977	3940	1726	151	2407	7961	4945	1576	391	177	7158	467	181948	1633	1377	724	386	2940	4928	5759	8130	927	3106	2336	2395	4288	3908	15010	2296	27922	1353
Sulfurovum	2	3	0	3	15	0	30	0	86	1	13	2	6	12	0	0	9	12	45	55	12	0	2	20	0	6	0	4	8	0	8	1	4	2	0	10	14	9	8	1	1	14	6	17	244	0	6	82	20
Sunxiuqinia	6	10	1	2	6	0	278	1	12	2	18	14	19	32	15	5	3	5	48	12	9	2	20	26	2	9	0	122	13	2	42	3	4	2	0	34	16	6	9	0	4	2	6	8	9	0	10	223	11
Sutterella	2828	463	791	9431	9597	1324	5632	1397	513	146	6776	777	1488	3656	321	243	3603	1447	5800	9491	3676	175	618	1753	363	1437	235	50	1283	206	6318	2837	777	1274	3247	1507	4227	784	117	2736	3438	9574	6616	8721	2336	11288	1294	1286	3448
Symbiobacterium	0	2	1	2	2	2	15	4	3	1	3	0	5	8	5	2	2	2	1	4	0	0	6	27	2	1	0	11	2	0	6	0	0	1	0	1	1	2	23	0	1	1	1	0	1	6	6	23	0
Synechococcus	1501	5	10	8	0	0	21	201	5	18	1	7	8	38	115	1	1	5	2	1	2	0	5	64	0	4	0	13	1	2	28	0	2	1	57	7	0	3	359	2	0	1	1	0	3	1	3	12	0
Synechocystis	31	6	2	4	1	1	10	1	0	1	2	0	12	33	5	4	7	13	5	11	8	2	5	0	2	5	0	6	0	0	0	160	6	1	5	2	4	0	9	11	399	8	5	0	0	0	3	18	6
Synergistes	231	372	2072	1978	376	425	798	7789	670	181	1464	346	585	217	1264	792	739	761	391	752	301	55	682	2759	667	690	33	674	352	58	2387	512	479	143	1843	245	342	2178	2079	181	411	480	377	777	1644	1036	1885	423	181
Syntrophaceticus	6	1	1	8	6	2	4	0	25	1	14994	0	1	5	26	2	7	36	0	1	0	2	11	4	4	8	0	1	4	5	0	0	0	3	0	1	2	0	6	0	1	2	0	4	16	15	5	165	0
Syntrophobacter	125	318	901	96	136	255	1364	3077	1288	439	602	383	166	550	2297	269	129	785	136	145	87	36	1030	1015	999	229	14	2197	156	56	256	34	824	62	802	121	208	618	2524	55	93	177	205	251	1625	249	2381	2914	35
Syntrophobotulus	72	215	637	78	141	69	413	172	532	85	305	92	39	113	141	270	136	121	65	69	35	10	83	698	91	407	5	82	140	13	260	15	239	19	68	122	119	314	175	16	28	93	97	296	320	106	128	196	42
Syntrophomonas	17	593	186	19	39	70	258	54	61	100	852	117	293	241	262	77	58	40	46	27	28	3	62	713	58	44	4	1099	124	1141	379	10	78	20	71	11	19	171	239	26	11	141	24	28	269	51	248	23297	16
Syntrophorhabdus	46	299	23	13	19	18	395	318	157	407	74	164	147	837	414	117	27	87	87	13	12	0	251	106	47	46	7	1032	91	101	173	6	61	13	82	13	24	188	1236	24	20	100	40	47	531	58	955	11225	10
Syntrophothermus	0	0	2	1	2	0	0	0	4	1	6	0	10	1	4	0	28	1	1	0	0	2	0	0	0	0	0	3	0	2	1	0	0	0	1	3	0	0	0	0	0	1	0	0	1	0	1	14	0
Syntrophus	67	287	268	21	59	43	1191	1422	305	537	242	2458	158	606	853	214	63	230	209	45	27	26	902	285	377	83	26	940	123	87	229	10	283	32	324	56	77	651	15018	31	39	141	74	92	511	179	5170	9106	33
Tamlana	19	15	1	35	48	5	2	0	87	2	24	9	27	11	4	0	23	8	256	36	23	193	2	17	0	9	73	1	19	0	4	40	52	28	0	38	38	8	0	0	20	5	12	54	26	4	1	20	77
Tannerella	561	179	164	1044	1673	116	640	207	219	81	1640	253	184	1437	536	250	288	217	1010	1738	986	29	707	695	212	364	87	526	295	53	2018	375	476	452	105	600	660	545	152	190	1377	634	661	1250	1926	470	677	650	1494
Tanticharoenia	1	0	3	0	0	1	2	2	3	0	1	1	0	3	9	1	1	3	2	0	0	0	0	5	3	3	0	2	0	0	7	0	0	0	1	0	0	0	0	3	1	0	0	0	3	7	9	3	0
Tateyamaria	6	0	0	0	0	0	0	0	6	0	3	8	13	0	1	0	1	2	5	0	5	0	0	4	1	0	0	0	0	0	0	9	1	4	0	2	1	0	0	0	0	0	0	0	0	7	0	2	5
Tatlockia	6	0	1	1	0	1	4	4	24	1	2	3	5	0	2	1	2	4	1	0	0	0	1	2	0	0	0	1	1	0	4	0	1	0	0	0	1	0	2	0	1	0	0	0	4	1	1	0	0
Tatumella	37	11	66	7	16	13	14	8	5	0	89	7	0	26	42	12	3	4	16	7	2	12	7	17	5	22	1	1	1	0	281	21	4	4	7	1	8	33	19	280	1	4	4	2	83	69	6	6	5
Taylorella	3	1	4	5	1	1	2	3	1	1	3	3	5	1	23	0	1	11	0	2	0	2	0	7	33	3	1	0	2	0	2	0	6	5	1	0	1	29	0	1	0	2	2	2	60	6	17	3	0
Tenacibaculum	112	78	7	154	404	19	15	5	170	31	155	57	109	35	18	0	116	24	568	202	154	1228	12	72	26	84	554	6	109	1	5	225	115	214	0	388	149	43	1	2	81	61	52	258	148	27	6	128	571
Tepidanaerobacter	10	20	45	18	14	67	21	44	80	23	633	20	26	6	23	7	288	37	49	76	32	0	37	62	34	151	4	16	26	26	17	5	26	9	8	5	14	64	60	1	10	35	28	70	69	17	31	162	19
Tepidicaulis	6	7	24	10	4	1	89	12	28	6	38	4	10	18	11	0	3	16	21	12	26	0	0	32	1	7	0	4	22	0	8	1	2	2	9	2	3	3	8	0	4	4	7	3	12	11	3	16	3
Tepidimonas	620	566	864	948	843	1073	439	516	737	87	3530	1517	780	659	557	67	745	1510	941	938	796	151	159	1763	7466	682	295	476	423	65	242	577	468	6138	163	1975	6866	2728	104	53	2254	485	419	419	1786	754	1069	863	554
Tepidiphilus	1273	968	11095	16053	2215	621	2517	3686	7537	1468	16315	161207	7068	889	1056	303	7298	6460	8781	24447	10079	668	573	1695	3452	6816	210	439	5063	417	5061	6001	14236	6630	957	1816	8843	4446	913	717	8317	7323	2614	4112	11658	4820	2831	3025	2823
Terasakiella	0	0	0	0	0	0	0	0	0	0	0	0	0	0	0	0	0	0	0	0	0	0	0	0	0	0	0	0	0	0	0	0	0	0	0	0	0	0	0	0	0	0	0	0	0	0	0	0	0
Teredinibacter	31	33	60	25	18	23	8	28	48	12	40	6	26	6	45	4	23	170	30	30	18	4	6	148	37	12	7	0	28	0	12	14	24	7	20	12	6	95	0	4	23	16	12	27	143	11	22	27	4
Terrabacter	63	48	49	150	32	33	88	27	77	33	57	171	97	49	121	4	590	70	185	126	148	16	9	1030	40	60	3	58	38	31	18	32	25	13	35	49	23	99	41	8	81	45	46	44	8	49	60	561	10
Terracidiphilus	0	0	0	0	0	0	0	0	0	0	0	0	0	1	0	0	0	0	0	0	0	0	0	0	0	0	0	1	0	0	5	0	0	0	0	1	0	0	0	0	0	0	0	0	0	0	0	0	0
Terribacillus	0	0	0	1	1	0	3	0	11	0	3	1	0	1	0	0	0	4	2	2	0	0	2	1	1	2	0	4	2	0	0	1	0	0	0	0	0	1	0	0	2	0	1	1	0	0	3	0	0
Terriglobus	0	3	2	0	4	0	2	0	2	8	2	0	0	17	2	1	0	1	0	0	1	0	0	1	0	2	0	0	0	0	9	4	0	2	0	2	0	0	4	0	4	5	0	0	0	0	0	5	5
Terrimonas	0	47	1	5	33	9	6	0	92	2	16	18	38	518	1	0	105	4	13	88	22	0	1	7	0	57	0	7	0	3	2	4	1	29	0	156	0	48	0	3	5	4	4	0	2	7	4	326	71
Terrisporobacter	417	50	202	157	18	55	66	196	127	37	481	89	80	39	759	146	69	159	118	238	85	14	257	194	996	91	9	41	80	16	50	214	135	22	106	57	26	907	323	22	146	70	202	168	49	82	1656	35	43
Tessaracoccus	896	1233	2271	2546	567	575	678	374	2153	459	2973	1654	2007	469	2491	151	1565	2163	1186	2785	1170	231	1053	2283	2335	2377	163	2896	1110	82	324	1013	443	561	171	560	1089	3148	191	101	1459	672	1813	979	366	950	670	182	386
Tetragenococcus	295	87	949	561	289	143	20	71	715	266	4716	715	315	32	116	29	623	424	967	1446	574	16	36	825	220	1309	56	7	334	25	220	260	120	191	73	78	405	398	71	31	325	472	473	398	18	59	54	59	290
Tetrasphaera	2202	9175	20474	17066	18609	11100	4564	2492	4398	7111	8038	9975	14596	9855	15715	2125	359474	7625	3738	6285	6675	830	9361	188410	2431	14607	468	2082	2515	2740	5533	1538	1596	1423	4414	2757	1537	11741	1985	1166	6207	5701	3009	2604	1049	23303	29427	17580	4283
Thalassobacillus	0	0	0	0	0	0	0	0	0	0	0	0	0	0	0	0	0	0	0	0	0	0	0	0	0	0	0	0	0	0	0	0	0	0	0	0	0	0	0	0	0	0	0	0	0	0	0	0	0
Thalassobacter	6	1	0	0	0	0	0	1	0	0	7	38	23	0	8	0	5	6	1	2	1	0	0	8	0	7	0	0	1	0	1	2	0	3	0	0	2	0	1	0	5	0	0	0	15	1	0	1	0
Thalassobaculum	6	10	6	5	4	0	28	52	32	5	11	20	26	65	16	2	13	33	8	7	6	0	15	70	1	2	0	10	4	0	12	4	4	5	13	20	6	6	19	2	10	8	3	5	3	14	6	88	6
Thalassobium	5	1	0	1	2	0	0	0	0	1	0	4	1	1	1	0	0	0	1	1	1	0	0	1	0	1	0	0	1	0	0	1	0	0	0	0	0	0	0	0	0	1	1	0	2	3	1	3	1
Thalassobius	34	2	0	1	1	0	1	2	15	5	22	45	16	0	3	1	3	6	13	22	8	4	0	38	2	7	1	3	8	1	1	32	6	6	0	9	1	3	0	0	30	0	2	4	5	5	0	11	17
Thalassolituus	56	74	48	30	42	145	6	61	60	6	71	14	12	15	122	3	5	36	56	32	23	104	32	101	39	26	20	19	17	6	200	24	81	47	19	33	41	113	2	19	36	24	39	45	278	46	45	46	19
Thalassomonas	0	0	0	0	0	0	0	0	0	0	0	0	0	0	0	0	0	0	0	0	0	0	0	0	0	0	0	0	0	0	0	0	0	0	0	0	0	0	0	0	0	0	0	0	0	0	0	0	0
Thalassospira	221	290	174	171	242	336	426	311	339	45	341	123	167	112	392	20	151	219	288	282	95	150	150	521	340	138	22	200	217	4	206	215	460	32	58	254	142	630	38	24	386	71	267	317	512	296	530	137	63
Thalassotalea	1	0	0	0	0	0	0	0	0	0	0	0	0	0	0	0	0	0	1	0	0	3	0	0	0	0	0	0	0	0	0	0	0	0	0	0	0	0	0	0	0	0	0	0	1	0	0	2	0
Thauera	48341	29698	15959	39238	84841	9016	38783	48361	191042	23173	75867	44285	87109	113142	221238	2129	47900	96582	239843	259918	114485	7687	26766	70816	26273	54098	4335	401495	61898	7240	20287	63408	89289	33050	11501	99520	34498	29650	5928	1942	103290	34651	43827	100347	155761	26155	49106	68256	23727
Thermacetogenium	11	26	197	18	22	10	210	62	82	32	397	27	25	16	154	55	845	46	22	21	17	1	31	718	74	40	2	60	32	67	56	4	17	8	30	19	20	135	133	5	13	25	24	35	378	15	138	819	13
Thermaerobacter	3	6	3	1	0	1	7	16	10	0	1	5	3	17	13	17	0	1	0	7	6	0	4	10	1	2	0	27	2	1	12	0	1	4	6	3	1	9	23	1	1	2	2	3	1	2	26	53	1
Thermanaerothrix	2	9	4	0	2	0	39	10	2	31	1	1	13	35	36	2	2	2	4	0	4	0	3	7	2	2	0	144	6	3	17	1	0	4	0	10	8	5	94	1	0	1	0	0	1	5	22	80	2
Thermanaerovibrio	6	83	235	75	47	6	224	140	64	393	271	79	47	68	138	59	186	69	158	84	54	4	59	80	25	44	2	379	20	26	102	19	25	97	31	25	69	78	723	15	32	25	17	11	102	123	460	2300	11
Thermicanus	8	3	69	3	6	1	6	10	7	0	28	3	8	0	35	4	61	7	7	8	3	0	3	25	21	10	1	4	12	5	26	2	9	4	4	4	7	21	25	3	5	6	11	19	24	6	12	66	5
Thermincola	0	0	2	0	0	0	2	0	3	0	12	0	1	1	1	0	3	0	1	0	0	0	0	0	0	1	0	0	0	0	5	0	0	0	0	0	1	0	1	0	0	0	0	0	1	1	1	5	0
Thermithiobacillus	13	24	20	3	3	13	72	60	87	6	110	34	21	78	59	9	12	54	29	35	19	2	12	164	19	12	3	166	20	1	24	4	25	4	10	25	9	27	58	3	11	4	7	11	15	41	46	132	13
Thermoactinomyces	0	0	0	0	0	0	0	0	0	0	1	0	0	0	3	0	2	0	2	0	0	0	6	0	0	0	0	1	0	0	0	0	0	0	0	0	0	2	0	0	0	0	0	0	3	0	0	3	0
Thermoanaerobacter	117	34	142	132	34	9	66	33	223	62	538	179	98	6	19	7	774	296	231	330	94	26	8	107	182	108	5	6	233	20	11	212	56	18	38	27	132	32	25	1	48	89	551	265	27	13	135	438	22
Thermoanaerobacterium	178	71	254	146	62	19	21	25	62	19	866	62	135	10	48	32	1835	303	185	324	88	47	5	86	477	120	3	35	144	80	42	54	152	43	43	59	93	56	26	16	35	50	214	259	29	20	31	442	42
Thermoanaerobaculum	0	1	0	0	0	0	5	0	0	0	0	0	1	3	0	0	0	0	3	5	4	0	0	2	0	0	0	0	0	0	0	0	0	0	0	0	31	0	2	0	13	1	7	0	0	0	0	208	0
Thermobacillus	1	2	0	4	1	1	8	1	0	1	14	2	5	2	3	2	2	1	1	0	1	0	2	18	1	3	0	6	2	0	1	1	1	0	1	0	0	12	5	0	5	0	1	1	7	0	2	8	0
Thermobaculum	0	2	1	0	0	0	0	0	0	0	1	0	0	2	0	0	1	0	0	4	0	0	0	0	0	0	0	1	0	0	1	0	0	1	0	0	0	0	0	0	0	0	0	0	0	0	1	2	0
Thermobifida	2	0	2	2	2	1	1	2	2	0	4	1	12	2	21	1	0	3	4	0	5	0	34	44	1	3	0	7	3	0	1	1	0	1	0	1	3	4	0	0	5	0	0	0	6	1	1	5	0
Thermobispora	6	6	3	6	3	3	14	9	3	2	8	11	18	11	6	3	4	3	8	1	4	0	6	118	3	4	0	6	1	1	2	1	1	0	5	7	1	9	2	0	2	3	0	0	27	2	15	20	1
Thermobrachium	0	0	3	1	0	0	1	0	0	0	1	0	6	0	3	0	0	0	10	1	0	0	0	0	0	0	0	0	0	0	9	0	0	0	0	1	3	4	21	1	0	0	1	0	0	0	0	25	0
Thermocrinis	2	0	0	0	1	0	0	1	1	0	0	0	0	0	0	0	4	0	0	4	0	0	0	0	1	3	0	0	0	0	1	0	0	1666	0	0	0	0	0	0	0	0	0	0	0	0	0	2	0
Thermocrispum	16	9	7	24	4	7	22	9	10	9	4	73	17	19	90	2	13	15	21	45	8	0	16	189	20	6	0	10	6	0	6	12	3	2	8	4	3	14	9	3	18	7	4	7	0	12	28	20	3
Thermodesulfatator	0	0	0	0	0	0	0	0	0	0	0	0	0	0	0	0	0	0	0	0	0	0	0	0	0	0	0	0	0	0	0	0	0	0	0	0	0	0	0	0	0	0	0	0	0	0	0	0	0
Thermodesulfobacterium	0	0	6	0	2	1	1	0	14	0	2	0	1	0	0	0	0	0	0	0	0	0	0	2	0	0	0	0	0	0	0	0	1	6	1	0	24	0	30	0	0	5	0	0	1	0	0	3	0
Thermodesulfobium	0	0	0	1	0	0	0	0	1	0	0	0	0	0	0	0	0	0	0	0	0	0	0	2	0	0	0	0	0	0	1	0	0	0	0	0	0	0	3	0	1	0	0	0	0	2	0	0	0
Thermodesulfovibrio	0	0	0	0	8	0	5	1	60	0	30	3	4	0	1	0	152	1	1	2	3	0	0	3	1	0	0	4	6	1	8	0	0	2	0	7	62	1	8	6	1	2	1	0	0	3	3	34	0
Thermogemmatispora	0	0	1	1	0	0	0	1	0	1	0	0	0	0	0	0	0	1	0	0	0	0	0	1	0	0	0	0	0	0	0	0	0	0	0	0	0	0	1	0	0	0	0	0	0	0	0	2	0
Thermomicrobium	0	0	0	0	0	0	0	1	0	0	0	0	0	0	2	0	0	0	0	0	0	0	0	0	0	0	0	0	0	0	0	0	0	0	0	0	0	1	0	0	0	0	0	0	0	0	0	3	0
Thermomonas	8548	22352	25014	21895	22846	16725	45078	26097	55045	8673	41599	32429	91392	23965	54456	773	24076	79693	46858	28058	18631	4426	12971	75321	15221	27763	2247	26661	17083	5466	16477	15518	15025	6291	9712	18489	10769	26353	20165	4711	21221	23025	18265	14145	12309	70251	36219	23278	11050
Thermomonospora	15	13	11	10	5	14	26	35	9	2	11	16	23	24	31	3	11	6	13	9	13	1	15	548	9	6	1	31	6	0	9	3	5	5	13	11	1	11	4	1	14	8	9	7	1	15	30	64	5
Thermonema	0	0	0	0	0	0	0	0	0	0	0	0	0	0	0	0	0	0	2	0	0	0	0	0	0	0	0	0	0	0	0	0	0	0	0	0	0	0	0	0	0	0	0	0	0	0	0	1	0
Thermopetrobacter	0	0	0	0	0	0	1	1	2	0	0	0	0	6	0	0	0	0	0	0	1	0	0	4	0	0	0	0	0	0	5	0	0	0	0	1	0	0	2	0	0	2	0	0	0	0	0	8	0
Thermophagus	0	0	1	2	1	0	11	0	6	0	2	0	4	1	3	0	4	0	5	5	0	0	13	4	1	0	0	28	0	1	2	0	9	1	0	0	0	0	0	0	3	0	1	0	8	0	3	31	0
Thermorudis	0	0	1	0	0	0	0	1	0	0	3	0	0	0	0	0	0	0	0	5	0	0	0	1	0	0	0	0	0	0	0	1	0	0	3	0	0	1	4	1	0	0	0	0	0	1	0	1	0
Thermosediminibacter	1	1	0	0	0	1	0	2	1	0	1	0	1	0	0	0	47	0	0	1	1	0	3	0	1	1	0	0	0	0	0	1	0	0	0	0	0	2	0	0	1	2	0	1	0	0	1	5	0
Thermosinus	31	21	165	9	41	23	1465	72	284	1	131	6	19	25	143	193	22	44	9	16	8	2	51	63	30	26	1	32	44	0	375	2	30	15	12	13	73	73	481	17	10	22	12	40	104	111	91	39	11
Thermosipho	0	1	0	0	0	0	0	0	0	0	0	0	0	0	0	0	0	0	0	0	0	0	0	1	0	0	0	0	0	0	0	0	0	0	0	0	0	0	2	0	0	0	0	0	0	0	0	8	0
Thermosulfidibacter	0	0	0	0	0	0	1	0	0	0	0	0	0	0	0	1	0	0	0	0	0	0	0	0	0	0	0	1	0	0	0	0	0	0	0	0	0	0	0	0	0	0	0	0	0	0	0	0	0
Thermosynechococcus	0	0	4	0	2	2	5	3	4	1	0	3	1	3	3	2	1	0	3	0	1	2	3	6	3	0	0	1	1	0	12	0	2	0	2	1	14	2	8	2	1	1	1	0	17	2	3	9	0
Thermotoga	0	0	0	0	11	0	0	0	0	0	0	0	0	0	0	0	0	1	0	0	0	0	0	0	0	0	0	0	0	0	0	1	0	0	0	0	1	0	0	0	0	0	1	0	0	0	0	2	0
Thermovirga	2	8	1	1	0	0	1	7	2	166	5	2	5	2	11	1	31	1	4	0	0	0	6	2	1	0	1	16	3	2	0	0	1	0	2	0	1	7	41	0	2	1	0	1	28	5	73	263	1
Thermus	20	8	22	208	142	6	6	6	33	94	43	40	57	15	4	2	123	19	102	185	195	14	19	143	12	169	0	5	15	1	3	84	8	920	3	41	860	73	22	6	109	9	139	8	17	10	3	53	171
Thioalkalimicrobium	1	2	10	1	2	2	9	1	17	0	2	3	0	1	2	3	1	11	6	1	2	1	1	13	1	1	2	0	2	0	3	1	1	0	1	5	1	7	0	1	0	2	1	0	29	6	2	5	1
Thioalkalivibrio	332	504	470	684	447	185	547	613	1372	244	581	461	618	580	587	48	445	772	352	474	226	92	200	1803	184	480	94	1449	395	43	220	352	223	188	201	262	173	220	660	79	502	228	237	439	322	391	733	833	302
Thiobacillus	395	592	464	429	671	262	12418	726	1804	263	846	743	872	2170	616	72	399	861	1409	1311	598	141	334	1796	438	851	110	1076	552	50	515	351	356	688	160	833	286	765	505	74	759	260	384	672	466	558	463	5259	812
Thiocapsa	25	101	24	15	26	9	167	146	85	26	22	119	89	137	169	180	60	33	63	100	116	12	22	5049	21	12	7	350	75	11	13	131	2	10	24	145	24	25	265	1	24	37	28	24	47	14	67	761	39
Thioclava	730	341	492	933	341	306	397	802	976	272	1285	1148	1284	418	685	33	564	1082	357	589	352	144	350	2698	319	1398	45	301	507	62	653	974	467	410	265	545	225	371	169	40	906	219	512	403	803	887	310	591	449
Thiocystis	25	65	94	14	21	5	493	211	30	4	21	25	50	99	476	501	33	10	62	41	57	4	26	1780	25	12	3	146	30	4	31	16	25	24	48	41	7	36	1491	6	15	23	16	19	17	52	33	389	17
Thioflavicoccus	5	32	10	10	10	9	149	71	32	5	20	38	24	126	102	7	18	11	16	14	30	9	23	1510	22	7	3	287	20	1	30	8	11	18	9	19	20	18	186	8	1	18	7	11	2	29	118	168	9
Thiohalocapsa	3	33	3	4	7	5	153	98	17	0	7	23	44	127	78	28	12	10	18	10	22	1	10	1829	13	11	2	361	15	0	32	10	4	13	13	32	10	22	236	9	11	16	4	9	6	20	107	237	11
Thiohalorhabdus	0	0	0	1	2	0	8	6	0	0	0	0	3	7	7	3	1	0	2	0	0	0	1	13	0	0	0	40	0	0	0	0	0	0	0	2	0	2	16	1	1	0	0	0	0	2	9	8	0
Thiolapillus	3	15	23	0	10	32	8	50	7	0	1	4	8	4	35	0	4	5	5	3	2	2	2	34	28	5	2	1	6	0	9	0	34	1	14	0	9	32	3	0	11	8	6	5	1	80	12	6	6
Thiomicrospira	17	7	1	7	5	9	13	10	13	3	11	4	8	7	9	1	5	11	7	3	9	4	13	20	13	8	10	5	69	2	14	3	9	5	1	5	6	18	1	4	13	4	3	2	37	13	13	15	5
Thiomonas	2347	2620	3441	2220	4025	2239	15469	2010	14891	593	3928	3626	3552	5726	4239	151	3202	2911	3788	4288	2184	1082	898	8068	4874	4270	1494	1200	3264	247	4409	2521	3242	4163	699	4345	1910	8025	1163	3807	4528	1765	2217	4446	1317	6505	1971	5032	4681
Thioploca	0	1	0	1	0	0	2	0	2	0	0	0	3	2	1	0	1	0	2	0	0	0	0	3	0	0	0	0	0	0	0	0	0	0	0	0	0	0	0	0	1	0	1	0	0	2	0	15	0
Thiorhodococcus	10	63	35	10	16	2	456	213	30	5	11	3	51	188	530	198	9	12	33	27	71	3	33	3993	16	7	4	442	15	0	53	4	0	10	27	44	5	20	1214	5	15	23	10	5	33	29	103	439	7
Thiorhodospira	2	0	0	0	0	0	18	0	5	0	0	2	0	0	21	1	0	0	0	1	0	0	2	31	5	0	0	4	0	0	4	0	0	4	0	0	2	10	25	0	0	0	1	1	1	27	9	4	0
Thiorhodovibrio	5	29	17	6	6	2	82	50	26	4	6	10	31	28	71	98	15	25	45	15	24	0	30	980	5	6	1	40	14	0	24	8	7	5	6	24	4	10	241	1	3	12	11	7	47	22	22	229	6
Thiothrix	1544	1295	827	49	569	339	1055	74	747	1348	824	932	893	718	1301	12	279	694	23810	5369	2022	22	102	9389	1042	1766	191	15	10393	26	174	573	1556	2739	86	3898	2094	2253	60	79	246	419	1099	320	43	13532	33	1372	5625
Timonella	263	52	283	80	352	43	28	63	60	30	70	34	99	26	80	8	798	29	72	151	82	79	26	770	155	206	6	34	768	8	11	27	403	31	94	239	1181	410	7	11	78	103	509	707	123	15	27	8	21
Tistrella	5	9	9	8	4	4	18	54	24	2	28	31	8	40	7	7	10	21	4	7	12	1	6	64	5	8	0	13	7	0	14	12	2	5	10	13	5	5	23	0	9	8	5	4	7	23	11	30	11
Tolumonas	9663	9246	4964	2300	13632	4173	16912	4920	5813	834	9371	3038	3288	13972	5324	702	5702	3392	7123	9883	4119	6585	9788	17243	7951	2473	481	2990	6504	352	116373	3535	21010	3472	1848	12345	17037	8196	994	6070	8531	3554	6567	9001	25770	7463	5770	16242	1666
Tolypothrix	163	377	280	450	453	187	687	379	1466	115	1099	622	1549	676	637	10	395	1740	1287	685	306	51	267	1205	223	461	24	261	549	68	319	260	137	129	165	267	369	319	454	70	355	318	257	230	242	1051	629	404	269
Tomitella	4	2	16	16	11	3	8	1	95	14	10	102	5	2	5	1	5	4	29	35	19	0	14	49	7	53	0	15	6	0	1	13	0	2	7	0	5	3	2	0	27	4	5	13	1	1	23	6	4
Trabulsiella	92	30	372	48	94	88	50	120	67	3	369	18	8	157	71	23	41	36	124	32	16	49	49	178	68	86	5	2	2	3	180	193	31	44	47	6	26	82	18	337	21	22	14	27	436	302	12	16	23
Treponema	3313	371	854	1654	556	755	35827	1127	561	193	1760	449	581	344	4077	1396	554	941	821	1369	545	469	2240	1411	4996	756	78	280	287	48	13229	568	1654	330	475	449	933	13876	446	671	1278	770	1156	1217	625	1752	1634	2065	699
Trichodesmium	0	0	0	0	0	0	3	2	0	0	0	0	1	6	0	0	0	1	2	0	0	0	3	2	0	0	0	0	0	0	1	0	2	0	0	1	0	0	2	0	1	0	0	1	0	0	0	7	3
Trichormus	0	0	0	0	0	0	2	0	0	0	0	0	0	1	0	0	0	0	0	0	0	2	1	0	0	0	0	0	0	0	0	0	1	0	0	0	0	0	0	0	0	0	0	0	0	0	0	0	0
Tropheryma	5	0	2	3	0	1	0	8	4	1	5	0	5	0	8	5	2	5	0	4	1	0	5	3	5	1	0	3	2	0	0	0	2	0	1	0	1	10	1	0	2	0	10	3	1	8	14	1	1
Tropicibacter	146	21	89	140	19	16	35	29	142	41	226	221	164	80	51	4	84	91	70	113	68	22	32	278	63	71	6	10	88	3	31	147	90	72	16	79	14	42	9	2	101	36	84	72	70	237	44	60	60
Truepera	2	1	5	16	3	0	7	3	11	0	5	6	27	7	2	0	18	23	108	23	16	0	2	14	0	17	0	16	8	0	1	24	0	10	1	2	2	1	0	0	10	3	0	1	7	21	2	8	8
Trueperella	318	90	445	430	63	281	138	417	438	96	769	272	318	23	641	298	187	327	123	224	124	13	693	365	290	279	6	50	107	11	113	208	161	17	227	68	110	570	189	72	140	123	349	356	74	447	1110	51	39
Tsukamurella	260	705	626	221	126	86	239	616	375	181	774	2260	429	276	523	64	266	414	116	220	113	26	1205	634	279	639	21	156	129	19	405	141	102	43	258	111	34	288	128	108	285	86	68	145	35	322	1994	135	195
Tuberibacillus	0	0	0	0	0	0	0	0	0	0	0	0	1	0	0	0	0	0	0	0	0	0	0	0	0	0	0	0	0	0	0	0	0	0	0	0	0	0	0	0	0	0	0	0	0	0	0	0	0
Tumebacillus	0	0	0	0	0	0	1	0	0	0	0	0	0	0	0	0	0	0	0	0	0	0	0	0	0	0	0	0	0	0	1	0	0	0	0	0	0	0	13	0	0	0	0	0	0	0	0	1	0
Turicella	6	6	4	3	1	2	5	2	1	0	1	1	2	1	11	1	0	4	1	4	6	0	4	7	3	2	0	4	2	1	3	1	1	0	0	2	2	10	7	1	5	0	5	5	2	1	8	6	0
Turicibacter	1852	647	3518	1679	390	866	829	1480	1571	768	9452	1477	868	250	4791	1167	4049	1670	1022	1291	677	42	2261	5194	2259	1028	142	396	864	215	855	942	1796	168	2018	276	424	3820	2120	274	967	576	1253	2620	1053	1965	10053	561	275
Turneriella	2	205	15	50	10	18	75	137	4	37	12	468	132	1978	6	1	413	26	15	17	77	1	4	12208	4	11	11	2	42	88	47	12	4	13	905	1642	7	20	5	3	24	98	38	11	11	26	11	3638	4
Tyzzerella	1718	811	3103	4389	810	1456	808	1270	2509	1001	7152	1488	2326	1239	692	1184	1066	1574	1255	2860	1583	80	1145	4503	995	1958	74	36	605	189	2358	4169	1261	1242	1950	378	400	1869	1150	307	1771	657	920	3695	965	7637	2467	527	1163
Uliginosibacterium	64	56	79	14	97	27	232	52	131	3	118	79	40	188	88	15	165	30	177	139	32	8	55	211	120	75	5	41	90	2	599	31	29	43	6	451	95	128	14	6	35	23	56	145	44	108	32	481	137
Ureaplasma	4	0	0	1	0	0	0	0	0	0	0	0	0	1	0	0	0	0	0	0	1	0	1	0	1	1	0	0	0	0	0	4	0	1	0	0	0	1	0	0	1	0	0	0	0	1	0	0	0
Ureibacillus	1	0	9	1	0	0	0	0	0	0	2	1	0	0	40	0	0	0	0	0	2	0	2	90	0	0	0	38	0	0	0	0	0	4	0	0	0	16	0	0	0	0	0	0	0	4	168	0	0
Vagococcus	55	33	194	82	22	19	1	6	191	3	425	92	36	2	92	10	132	100	84	123	89	0	7	215	83	109	2	24	58	7	1	43	0	14	52	13	60	105	47	10	57	51	244	89	14	12	28	13	5
Varibaculum	10	4	22	16	6	5	8	16	15	2	41	22	14	0	5	18	9	12	11	31	9	0	21	19	16	17	0	0	22	2	10	49	0	1	6	1	4	7	8	0	14	4	7	16	1	19	15	2	0
Variovorax	15094	9161	6600	20585	27104	4386	3373	5190	18688	5745	15246	13919	22301	7211	6451	367	10336	21037	24512	22509	9743	13723	1358	21272	6054	14991	14937	4123	11570	748	2619	26701	7075	18892	1983	10901	4809	5867	755	747	31995	4577	6350	17598	3363	9531	12539	16677	57048
Veillonella	13449	9413	121888	37613	11988	20923	6123	13960	21213	8844	72510	5189	19682	3719	71054	6981	13410	21875	11081	25756	7774	3758	9788	21433	18198	16586	2143	562	9105	1263	57505	25909	30673	2508	10320	3676	12077	106799	6515	11288	17912	14170	23339	38385	11069	55592	65944	2413	8862
Verminephrobacter	4565	3479	1859	3949	9164	1920	1165	1186	4592	1281	4944	4454	7403	1759	2243	73	3660	4352	9192	9126	3637	2444	435	9668	2743	4393	5303	1808	6770	236	771	6354	3555	7378	437	7498	2246	2721	256	194	9522	1636	3056	6770	2388	2489	2455	5446	9048
Verrucomicrobium	113	88	55	86	174	19	82	155	301	139	76	162	157	462	64	42	90	176	132	74	48	17	74	463	52	49	5	61	56	8	74	51	36	25	128	387	22	35	95	13	90	68	71	65	104	43	92	396	54
Verrucosispora	0	10	6	8	2	3	21	8	17	1	8	21	5	3	12	3	22	7	10	8	8	2	4	150	4	4	0	11	1	1	4	6	0	2	3	1	2	7	7	0	9	1	4	4	2	4	9	30	5
Vibrio	1248	884	1576	453	730	2537	723	1623	1016	455	2867	543	448	476	1053	116	485	878	507	623	316	734	1547	2518	855	556	214	143	432	39	3351	977	962	269	830	438	551	1202	104	200	537	324	671	652	4657	472	535	1012	368
Virgibacillus	2	0	2	6	1	1	0	4	9	1	27	5	5	0	0	0	4	6	7	7	9	0	4	17	3	6	0	0	5	0	0	1	0	1	0	1	3	3	0	0	9	4	4	7	5	0	1	1	1
Viridibacillus	3	0	0	2	0	0	0	0	2	0	45	19	0	0	0	0	11	9	2	0	1	0	1	4	0	11	2	0	0	0	0	2	0	7	0	1	0	0	2	0	1	1	6	2	0	0	0	0	0
Vitreoscilla	133802	142238	180597	66889	65657	113898	2067	16863	120158	103456	446539	99464	78183	3420	31955	856	67191	112899	38134	116797	41843	34226	1876	271691	190015	82326	4486	968	58014	4126	2511	92672	82735	10944	87262	40166	49094	53838	793	1181	84800	20442	142679	81968	62016	6258	8917	5347	35842
Vogesella	97	60	95	29	147	70	967	81	142	0	104	87	51	624	131	18	58	86	179	186	90	23	219	220	70	54	96	54	67	5	827	56	41	70	14	151	59	115	18	47	80	31	32	78	86	154	166	380	137
Vulgatibacter	3	5	2	8	5	3	20	28	7	4	4	3	14	106	11	9	7	3	10	5	2	1	6	14	0	1	4	27	2	0	9	1	3	2	7	21	1	0	18	1	4	2	2	5	3	5	3	152	8
Waddlia	9	10	15	3	3	5	8	22	13	8	40	4	0	0	27	4	2	20	4	6	3	0	2	23	8	4	0	8	2	1	8	5	11	0	4	3	2	8	8	0	3	0	2	4	29	1	7	62	1
Weeksella	828	4801	1279	2148	2579	1492	941	568	845	544	3098	579	877	507	2144	65	2730	626	704	891	518	3731	953	1173	465	1702	634	170	856	50	1031	2081	8269	2572	258	1805	5443	1788	53	103	633	724	2077	1556	2491	1733	392	490	1662
Weissella	235	52	839	298	83	856	657	920	163	41	3268	129	57	86	11824	1223	112	245	177	123	70	49	2332	373	1873	271	22	1202	38	16	28154	82	160	105	360	53	105	4609	1612	9076	87	111	289	135	93	3914	5758	32	74
Wenxinia	87	64	47	91	71	26	39	63	115	20	174	95	235	115	63	3	79	127	45	100	70	6	58	198	43	122	7	59	66	4	60	73	75	28	17	54	36	29	34	3	80	32	52	61	29	232	42	109	31
Wenyingzhuangia	16	38	4	30	112	1	6	1	43	2	27	10	13	4	0	0	26	8	200	60	41	340	0	15	6	21	137	2	20	2	6	66	7	41	2	67	21	13	0	1	12	13	15	34	51	7	5	35	199
Wenzhouxiangella	4	2	1	1	1	0	14	11	9	0	0	1	9	42	12	0	3	5	10	2	1	0	1	23	1	6	1	39	3	4	7	3	2	1	5	15	2	0	24	0	1	2	2	1	0	4	13	62	1
Wigglesworthia	0	0	0	0	0	0	0	0	0	0	1	0	0	0	0	0	0	0	0	0	0	0	0	1	0	0	0	0	0	0	0	0	0	0	0	0	0	1	0	0	0	0	0	0	0	0	0	0	0
Williamsia	8	10	22	15	10	7	159	12	17	7	17	290	11	14	26	11	55	10	8	12	12	3	60	108	16	33	5	27	3	0	22	1	4	6	19	9	3	23	42	4	13	4	4	7	4	31	68	8	2
Winogradskyella	13	15	0	49	52	0	1	1	52	6	51	336	11	11	4	1	21	15	221	62	38	370	3	14	5	13	123	2	28	0	1	53	8	45	1	88	19	2	0	0	17	7	11	71	16	1	3	44	215
Woeseia	1	1	1	0	0	0	11	188	2	12	9	3	4	6	3	4	0	1	5	1	1	0	2	10	4	1	1	9	1	0	1	0	0	3	50	2	0	10	6	1	0	3	0	2	12	4	5	16	4
Wohlfahrtiimonas	20	9	228	19	17	33	2095	56	18	12	78	5	13	17	1227	20	19	52	19	18	4	9	19	34	90	13	8	67	9	1	272	7	12	5	18	3	14	285	544	16	5	11	8	13	469	39	13	10	9
Wolbachia	1	0	0	0	0	1	18	0	0	1	0	0	0	2	0	0	0	0	0	0	0	0	1	0	0	0	1	0	0	0	0	0	0	0	0	0	0	1	0	0	0	0	0	0	0	1	0	0	0
Wolinella	7	18	153	17	14	10	184	21	10	3	92	6	6	42	23	17	280	22	38	87	28	0	35	84	9	33	3	1	44	7	88	21	55	7	6	22	68	54	8	3	188	12	30	23	74	30	47	122	5
Woodsholea	0	0	0	0	0	0	0	0	1	0	0	0	0	1	0	0	0	1	0	0	0	0	0	1	0	0	0	0	0	0	0	0	0	0	0	0	0	0	0	0	1	0	0	0	0	0	0	0	0
Xanthobacter	883	1410	5392	1616	624	796	1817	1930	2645	1006	2266	4964	1598	1577	908	982	2320	1504	288	439	365	243	1402	46918	1109	1104	76	232	448	61	1795	1230	496	331	1021	597	231	1447	1265	195	1315	599	566	633	375	2830	1812	1438	534
Xanthomarina	12	14	6	25	86	0	4	0	70	7	28	206	29	38	11	0	17	16	181	32	37	448	5	48	15	11	61	23	20	0	3	56	17	39	0	46	33	9	2	0	22	28	15	19	486	7	0	31	42
Xanthomonas	7790	8691	8662	13361	11229	4747	12589	9675	35849	4519	15393	9500	17597	5742	18661	3835	7535	36627	21483	14194	5686	5412	3832	21228	12373	9800	1648	5874	9220	1075	6845	11708	5893	3750	4205	6146	3870	13528	5741	1841	12530	6692	7819	12016	12325	14118	14098	6027	6965
Xenococcus	0	0	0	0	0	0	0	0	0	0	0	0	0	0	0	0	0	0	0	0	0	0	0	0	0	0	0	0	0	0	0	0	0	0	0	0	0	0	0	0	0	0	0	0	0	0	0	0	0
[truncated: 19 more rows]
[truncated: 30 more columns]
