# Supplementary material for: Global monitoring of antimicrobial resistance based on metagenomics analyses of urban sewage
Source: Nat Commun. 2019 Mar 8;10:1124. doi: 10.1038/s41467-019-08853-3 (PMC6408512; doi:10.1038/s41467-019-08853-3)
Supplement: Supplementary file 8 — Supplementary Data 5 [file 41467_2019_8853_MOESM8_ESM.xlsx]

## Sheet: Sheet1
Country Code	Country Name	Predicted Total AMR (FPKM)	CL_Lower	CI_Upper
ABW	Aruba	346.653	343.122	350.184
AFG	Afghanistan	484.104	481.333	486.875
AGO	Angola	475.149	471.812	478.485
ALB	Albania	441.135	438.379	443.892
AND	Andorra	291.305	287.798	294.812
ARB	Arab World	445.571	442.843	448.3
ARE	United Arab Emirates	295.665	291.227	300.104
ARG	Argentina	320.293	317.8	322.785
ARM	Armenia	359.22	357.094	361.347
ASM	American Samoa	381.045	378.094	383.995
ATG	Antigua and Barbuda	359.44	355.541	363.34
AUS	Australia	272.744	266.479	279.008
AUT	Austria	229.479	222.47	236.488
AZE	Azerbaijan	387.023	384.705	389.341
BDI	Burundi	504.031	501.359	506.702
BEL	Belgium	221.028	216.295	225.762
BEN	Benin	475.09	472.256	477.924
BFA	Burkina Faso	519.872	517.071	522.672
BGD	Bangladesh	468.158	465.411	470.904
BGR	Bulgaria	291.804	288.678	294.929
BHR	Bahrain	345.329	340.284	350.375
BHS	Bahamas, The	344.761	340.994	348.528
BIH	Bosnia and Herzegovina	366.503	363.75	369.257
BLR	Belarus	318.733	316.141	321.325
BLZ	Belize	404.66	400.862	408.458
BMU	Bermuda	346.042	342.226	349.857
BOL	Bolivia	431.584	428.59	434.578
BRA	Brazil	524.156	521.776	526.535
BRB	Barbados	343.773	340.684	346.862
BRN	Brunei Darussalam	338.893	335.122	342.664
BTN	Bhutan	430.312	426.74	433.884
BWA	Botswana	412.768	408.398	417.139
CAF	Central African Republic	481.516	478.976	484.057
CAN	Canada	228.851	226.221	231.481
CEB	Central Europe and the Baltics	254.895	251.016	258.774
CHE	Switzerland	157.449	153.711	161.186
CHI	Channel Islands	255.507	252.404	258.609
CHL	Chile	276.51	270.855	282.164
CHN	China	235.687	232.473	238.901
CIV	Cote d'Ivoire	586	583.442	588.558
CMR	Cameroon	494.358	492.236	496.48
COD	Congo, Dem. Rep.	517.516	514.406	520.626
COG	Congo, Rep.	462.842	460.455	465.228
COL	Colombia	264.719	261.574	267.863
COM	Comoros	455.785	453.944	457.627
CPV	Cabo Verde	407.542	404.317	410.767
CRI	Costa Rica	352.549	348.921	356.178
CSS	Caribbean small states	379.077	376.236	381.918
CUB	Cuba	319.166	315.962	322.369
CUW	Curacao	337.018	333.595	340.442
CYM	Cayman Islands	271.211	267.562	274.86
CYP	Cyprus	303.169	297.198	309.139
CZE	Czech Republic	230.539	226.908	234.17
DEU	Germany	211.262	206.719	215.805
DJI	Djibouti	462.141	453.184	471.099
DMA	Dominica	392.948	389.135	396.761
DNK	Denmark	197.935	194.764	201.106
DOM	Dominican Republic	381.756	377.675	385.838
DZA	Algeria	419.396	416.864	421.928
EAP	East Asia & Pacific (excluding high income)	396.47	393.255	399.685
EAR	Early-demographic dividend	438.61	435.594	441.625
EAS	East Asia & Pacific	359.541	356.627	362.456
ECA	Europe & Central Asia (excluding high income)	333.709	331.065	336.352
ECS	Europe & Central Asia	295.194	292.383	298.006
ECU	Ecuador	331.336	328.789	333.883
EGY	Egypt, Arab Rep.	415.345	412.718	417.973
EMU	Euro area	258.406	255.593	261.22
ERI	Eritrea	476.637	472.503	480.772
ESP	Spain	245.018	242.401	247.635
EST	Estonia	274.19	270.204	278.175
ETH	Ethiopia	458.328	454.366	462.289
EUU	European Union	268.681	266.319	271.044
FCS	Fragile and conflict affected situations	518.167	514.426	521.909
FIN	Finland	237.297	233.709	240.886
FJI	Fiji	408.018	404.222	411.815
FRA	France	216.013	212.512	219.515
FRO	Faroe Islands	333.858	329.124	338.591
FSM	Micronesia, Fed. Sts.	420.692	417.342	424.041
GAB	Gabon	445.208	441.794	448.623
GBR	United Kingdom	219.027	215.642	222.413
GEO	Georgia	223.383	218.089	228.677
GHA	Ghana	348.278	346.425	350.13
GIB	Gibraltar	271.384	269.374	273.394
GIN	Guinea	506.089	502.354	509.823
GMB	Gambia, The	463.865	461.348	466.382
GNB	Guinea-Bissau	493.025	490.683	495.368
GNQ	Equatorial Guinea	462.549	459.782	465.317
GRC	Greece	258.123	254.993	261.252
GRD	Grenada	392.037	388.429	395.646
GRL	Greenland	354.515	351.173	357.856
GTM	Guatemala	426.877	423.769	429.985
GUM	Guam	349.165	346.267	352.063
GUY	Guyana	427.334	424.026	430.642
HIC	High income	287.708	284.233	291.182
HKG	Hong Kong SAR, China	234.011	230.283	237.739
HND	Honduras	426.889	421.839	431.94
HPC	Heavily indebted poor countries (HIPC)	520.336	517.823	522.849
HRV	Croatia	295.216	291.95	298.482
HTI	Haiti	456.304	451.4	461.209
HUN	Hungary	203.526	200.462	206.591
IDN	Indonesia	455.216	451.943	458.489
IMN	Isle of Man	287.677	284.82	290.534
IND	India	404.789	401.788	407.79
INX	Not classified	341.416	338.075	344.756
IRL	Ireland	236.883	233.749	240.017
IRN	Iran, Islamic Rep.	461.156	458.47	463.842
IRQ	Iraq	450.793	447.342	454.244
ISL	Iceland	276.871	273.175	280.568
ISR	Israel	292.099	288.85	295.347
ITA	Italy	224.347	221.396	227.298
JAM	Jamaica	390.977	385.743	396.211
JOR	Jordan	381.735	378.955	384.515
JPN	Japan	251.648	248.727	254.568
KAZ	Kazakhstan	336.675	331.993	341.356
KEN	Kenya	569.781	566.984	572.578
KGZ	Kyrgyz Republic	402.154	397.655	406.653
KHM	Cambodia	522.528	520.007	525.05
KIR	Kiribati	428.126	424.901	431.351
KNA	St. Kitts and Nevis	375.467	371.843	379.092
KOR	Korea, Rep.	243.87	240.246	247.495
KWT	Kuwait	332.839	329.047	336.631
LAC	Latin America & Caribbean (excluding high income)	402.008	399.981	404.036
LAO	Lao PDR	508.24	505.765	510.714
LBN	Lebanon	383.537	380.636	386.438
LBR	Liberia	475.559	472.795	478.323
LBY	Libya	374.916	371.628	378.204
LCA	St. Lucia	377.544	372.863	382.225
LCN	Latin America & Caribbean	395.692	393.065	398.318
LDC	Least developed countries: UN classification	525.777	522.988	528.565
LIC	Low income	553.464	549.985	556.943
LIE	Liechtenstein	292.213	289.473	294.954
LKA	Sri Lanka	214.19	210.622	217.758
LMC	Lower middle income	462.781	459.143	466.418
LMY	Low & middle income	436.655	434.061	439.25
LSO	Lesotho	442.433	439.091	445.774
LTE	Late-demographic dividend	339.854	337.062	342.645
LTU	Lithuania	283.022	278.894	287.149
LUX	Luxembourg	314.32	312.503	316.137
LVA	Latvia	280.706	277.712	283.7
MAC	Macao SAR, China	299	296.232	301.768
MAF	St. Martin (French part)	298.656	295.443	301.869
MAR	Morocco	386.112	383.552	388.672
MCO	Monaco	245.676	240.739	250.614
MDA	Moldova	445.028	441.018	449.038
MDG	Madagascar	503.543	501.275	505.81
MDV	Maldives	413.978	411.401	416.555
MEA	Middle East & North Africa	424.713	420.749	428.677
MEX	Mexico	342.664	339.556	345.772
MHL	Marshall Islands	428.874	426.103	431.646
MIC	Middle income	431.709	427.565	435.852
MKD	Macedonia, FYR	342.284	339.676	344.892
MLI	Mali	499.517	497.078	501.956
MLT	Malta	345.706	342.07	349.342
MMR	Myanmar	500.831	498.033	503.63
MNA	Middle East & North Africa (excluding high income)	448.653	445.902	451.404
MNE	Montenegro	362.384	359.136	365.632
MNG	Mongolia	405.157	402.398	407.915
MNP	Northern Mariana Islands	362.662	358.727	366.597
MOZ	Mozambique	480.982	478.368	483.597
MRT	Mauritania	466.679	462.732	470.625
MUS	Mauritius	361.478	357.641	365.315
MWI	Malawi	481.705	478.46	484.95
MYS	Malaysia	332.073	329.59	334.555
NAC	North America	277.774	275.031	280.518
NAM	Namibia	410.349	407.759	412.938
NCL	New Caledonia	340.802	338.154	343.449
NER	Niger	506.292	503.152	509.432
NGA	Nigeria	620.274	617.992	622.556
NIC	Nicaragua	432.42	428.365	436.475
NLD	Netherlands	119.855	116.33	123.379
NOR	Norway	151.88	149.316	154.443
NPL	Nepal	433.37	430.304	436.436
NRU	Nauru	422.475	419.252	425.698
NZL	New Zealand	134.929	129.318	140.539
OED	OECD members	286.851	283.63	290.071
OMN	Oman	326.506	323.325	329.686
OSS	Other small states	395.969	392.866	399.072
PAK	Pakistan	485.803	483.648	487.957
PAN	Panama	371.078	368.514	373.641
PER	Peru	570.492	566.837	574.147
PHL	Philippines	398.979	396.139	401.82
PLW	Palau	377.871	374.569	381.173
PNG	Papua New Guinea	475.364	472.483	478.245
POL	Poland	242.29	240.85	243.73
PRE	Pre-demographic dividend	518.565	515.511	521.619
PRI	Puerto Rico	294.11	291.163	297.058
PRK	Korea, Dem. People’s Rep.	377.875	374.458	381.292
PRT	Portugal	247.391	242.02	252.762
PRY	Paraguay	443.787	440.373	447.2
PSE	West Bank and Gaza	415.506	411.563	419.449
PSS	Pacific island small states	454.989	452.561	457.417
PST	Post-demographic dividend	283.098	279.005	287.19
PYF	French Polynesia	362.122	359.589	364.654
QAT	Qatar	323.292	320.036	326.548
ROU	Romania	294.279	291.107	297.451
RUS	Russian Federation	324.738	322.145	327.331
RWA	Rwanda	468.166	464.977	471.354
SAS	South Asia	458.09	454.388	461.792
SAU	Saudi Arabia	339.356	335.79	342.921
SDN	Sudan	484.456	480.379	488.533
SEN	Senegal	446.023	443.543	448.503
SGP	Singapore	239.686	236.813	242.558
SLB	Solomon Islands	460.119	457.43	462.808
SLE	Sierra Leone	497.157	494.624	499.69
SLV	El Salvador	399.642	396.82	402.463
SMR	San Marino	265.982	260.726	271.238
SOM	Somalia	533.888	530.733	537.042
SRB	Serbia	420.4	418.031	422.77
SSA	Sub-Saharan Africa (excluding high income)	514.941	511.902	517.981
SSD	South Sudan	481.581	475.779	487.384
SSF	Sub-Saharan Africa	512.749	510.428	515.069
SST	Small states	389.469	387.42	391.519
STP	Sao Tome and Principe	449.484	445.846	453.122
SUR	Suriname	382.466	379.656	385.275
SVK	Slovak Republic	245.976	242.391	249.56
SVN	Slovenia	300.913	298.119	303.708
SWE	Sweden	138.955	136.332	141.577
SWZ	Swaziland	432.308	428.62	435.995
SXM	Sint Maarten (Dutch part)	360.787	356.027	365.548
SYC	Seychelles	360.208	357.047	363.369
SYR	Syrian Arab Republic	451.16	445.784	456.535
TCA	Turks and Caicos Islands	342.89	339.574	346.207
TCD	Chad	493.201	489.922	496.48
TEA	East Asia & Pacific (IDA & IBRD countries)	388.594	384.713	392.475
TEC	Europe & Central Asia (IDA & IBRD countries)	321.147	317.908	324.385
TGO	Togo	431.682	428.083	435.28
THA	Thailand	370.088	367.461	372.716
TJK	Tajikistan	436.353	433.718	438.988
TKM	Turkmenistan	438.284	434.646	441.921
TLA	Latin America & the Caribbean (IDA & IBRD countries)	397.289	394.933	399.644
TLS	Timor-Leste	432.757	429.612	435.903
TMN	Middle East & North Africa (IDA & IBRD countries)	433.445	430.962	435.928
TON	Tonga	407.779	404.248	411.311
TSA	South Asia (IDA & IBRD)	458.608	456.014	461.202
TSS	Sub-Saharan Africa (IDA & IBRD countries)	512.2	508.832	515.568
TTO	Trinidad and Tobago	366.17	363.373	368.968
TUN	Tunisia	382.479	378.939	386.019
TUR	Turkey	212.476	209.527	215.425
TUV	Tuvalu	402.549	398.903	406.195
TZA	Tanzania	755.15	751.851	758.448
UGA	Uganda	555.071	551.816	558.327
UKR	Ukraine	327.937	325.903	329.97
UMC	Upper middle income	355.53	351.934	359.126
URY	Uruguay	342.505	340.758	344.253
USA	United States	242.444	240.158	244.729
UZB	Uzbekistan	415.192	412.793	417.591
VCT	St. Vincent and the Grenadines	390.142	387.035	393.249
VEN	Venezuela, RB	377.146	374.804	379.488
VGB	British Virgin Islands	269.466	265.127	273.804
VIR	Virgin Islands (U.S.)	322.72	320.401	325.038
VNM	Vietnam	649.657	646.386	652.929
VUT	Vanuatu	426.077	423.735	428.418
WLD	World	418.775	414.8	422.75
WSM	Samoa	399.862	396.191	403.534
XKX	Kosovo	386.831	383.447	390.214
YEM	Yemen, Rep.	483.595	479.901	487.289
ZAF	South Africa	376.288	373.377	379.199
ZMB	Zambia	415.401	412.174	418.628
ZWE	Zimbabwe	466.185	463.072	469.299
