# Supplementary material for: Global monitoring of antimicrobial resistance based on metagenomics analyses of urban sewage
Source: Nat Commun. 2019 Mar 8;10:1124. doi: 10.1038/s41467-019-08853-3 (PMC6408512; doi:10.1038/s41467-019-08853-3)
Supplement: Supplementary file 9 — Supplementary Data 6 [file 41467_2019_8853_MOESM9_ESM.xlsx]

## Sheet: Resistome BC dissimilarities
	ALB.17	AUS.18	AUS.18a	AUT.70	BGR.66	BRA.53	BRA.53a	BWA.19	CAN.22	CAN.22a	CAN.22b	CAN.22c	CHE.67	CHN.64	CIV.13	COL.2	CZE.23	DEU.27	DNK.71_RA	DNK.71_RD	DNK.71_RL	ECU.14	ECU.14a	ESP.75	ETH.24	FIN.25	GEO.59	GHA.4	HRV.68	HUN.61	IND.11	IRL.69	IRN.12	ISL.28	ISR.29	ITA.30	KAZ.6	KEN.72	KHM.21	LKA.40	LUX.32	LVA.31	MDA.65	MKD.62	MLT.63	MYS.54	NGA.50	NLD.43	NOR.34
ALB.17	0	0.257922	0.392106	0.281779	0.230265	0.330086	0.493873	0.465693	0.385681	0.350008	0.397419	0.369786	0.343978	0.439267	0.416868	0.504675	0.260421	0.371987	0.366711	0.323433	0.370511	0.285245	0.44495	0.307322	0.381017	0.392966	0.301685	0.519697	0.283017	0.467526	0.480522	0.198613	0.266004	0.297783	0.384569	0.262382	0.296379	0.335697	0.465497	0.440772	0.253194	0.380974	0.182963	0.257599	0.36595	0.438175	0.452611	0.425181	0.273464
AUS.18	0.257922	0	0.304561	0.302978	0.232542	0.273448	0.458534	0.393168	0.354888	0.328518	0.395508	0.365358	0.304042	0.385358	0.360834	0.473728	0.27757	0.333008	0.34547	0.325282	0.365187	0.282433	0.403182	0.277541	0.349196	0.341779	0.351644	0.453496	0.266092	0.456442	0.444509	0.251952	0.226768	0.269756	0.336019	0.234074	0.277961	0.306139	0.443373	0.41586	0.26924	0.342888	0.249478	0.283133	0.327429	0.375976	0.420008	0.404794	0.285952
AUS.18a	0.392106	0.304561	0	0.331732	0.334126	0.341777	0.465278	0.359171	0.270879	0.280487	0.271288	0.277569	0.294333	0.349511	0.341993	0.396127	0.346092	0.260024	0.286054	0.282642	0.328847	0.452693	0.364135	0.27258	0.290442	0.217952	0.443972	0.460158	0.32059	0.399631	0.35324	0.356412	0.300172	0.398842	0.294852	0.3701	0.280128	0.27984	0.394409	0.353396	0.342335	0.276545	0.36374	0.307996	0.335126	0.290279	0.391834	0.385592	0.325071
AUT.70	0.281779	0.302978	0.331732	0	0.234982	0.35256	0.483393	0.452042	0.320372	0.272724	0.298394	0.284038	0.251904	0.381116	0.395498	0.418826	0.218022	0.267347	0.283796	0.229646	0.266139	0.377214	0.37543	0.280494	0.35381	0.292083	0.39775	0.515904	0.267734	0.408043	0.41463	0.257782	0.281253	0.319801	0.35384	0.300676	0.274465	0.327407	0.46778	0.410806	0.226144	0.272121	0.26739	0.224725	0.347202	0.355157	0.422739	0.357655	0.240694
BGR.66	0.230265	0.232542	0.334126	0.234982	0	0.321021	0.44822	0.377353	0.336552	0.309001	0.364899	0.312	0.250767	0.33164	0.346568	0.440614	0.25166	0.275561	0.271593	0.245422	0.289895	0.295824	0.330391	0.221214	0.310054	0.32799	0.316187	0.44877	0.215719	0.384185	0.393043	0.224787	0.196871	0.291488	0.299131	0.199418	0.200793	0.276678	0.402527	0.370757	0.191773	0.273891	0.217252	0.169713	0.259713	0.35073	0.379217	0.343478	0.207095
BRA.53	0.330086	0.273448	0.341777	0.35256	0.321021	0	0.452576	0.407795	0.389323	0.370319	0.414625	0.395171	0.354301	0.386864	0.358538	0.464748	0.335564	0.369237	0.378816	0.363981	0.386852	0.402738	0.401904	0.30202	0.363142	0.380178	0.411364	0.487527	0.314888	0.48002	0.426246	0.335848	0.268584	0.329412	0.362403	0.308203	0.306273	0.315526	0.421434	0.408459	0.318773	0.378717	0.307908	0.33683	0.379305	0.385328	0.438616	0.409516	0.349846
BRA.53a	0.493873	0.458534	0.465278	0.483393	0.44822	0.452576	0	0.401826	0.45481	0.493644	0.497322	0.472737	0.446599	0.375635	0.370977	0.401033	0.479411	0.446328	0.443213	0.466335	0.499242	0.556732	0.397283	0.425167	0.411042	0.460774	0.542845	0.379023	0.441358	0.511954	0.394931	0.501605	0.424152	0.443338	0.424584	0.435541	0.435559	0.396219	0.394379	0.448658	0.451503	0.44208	0.487326	0.448634	0.438829	0.416689	0.395005	0.42416	0.464701
BWA.19	0.465693	0.393168	0.359171	0.452042	0.377353	0.407795	0.401826	0	0.411819	0.454292	0.452064	0.436795	0.375239	0.331092	0.286999	0.391861	0.448236	0.337748	0.385925	0.415824	0.459319	0.485274	0.333187	0.350165	0.303355	0.399573	0.480579	0.315713	0.388172	0.470936	0.31136	0.430677	0.330923	0.47477	0.206786	0.393154	0.373101	0.298506	0.354687	0.325617	0.416887	0.364353	0.459095	0.389237	0.334671	0.329019	0.27244	0.391781	0.424264
CAN.22	0.385681	0.354888	0.270879	0.320372	0.336552	0.389323	0.45481	0.411819	0	0.241239	0.234141	0.208824	0.285491	0.367006	0.360222	0.377041	0.291575	0.247086	0.264079	0.269382	0.323421	0.457914	0.375226	0.267362	0.330282	0.243138	0.449794	0.453882	0.300372	0.392928	0.395405	0.352629	0.330117	0.400084	0.348998	0.376896	0.308959	0.329723	0.390426	0.396036	0.333186	0.259259	0.367932	0.289251	0.377078	0.356069	0.402949	0.358133	0.328658
CAN.22a	0.350008	0.328518	0.280487	0.272724	0.309001	0.370319	0.493644	0.454292	0.241239	0	0.272069	0.201394	0.263175	0.416094	0.409064	0.415848	0.251794	0.267491	0.288811	0.257239	0.302843	0.41545	0.412985	0.271274	0.356121	0.257541	0.428461	0.501475	0.289867	0.395808	0.443315	0.309741	0.318354	0.358782	0.356043	0.349017	0.296083	0.331105	0.441593	0.41421	0.288187	0.278444	0.327247	0.277239	0.388769	0.393757	0.456248	0.374462	0.286307
CAN.22b	0.397419	0.395508	0.271288	0.298394	0.364899	0.414625	0.497322	0.452064	0.234141	0.272069	0	0.209657	0.315698	0.411349	0.404598	0.403646	0.307126	0.265784	0.300448	0.276596	0.336367	0.491842	0.404888	0.316249	0.361669	0.223918	0.490502	0.514337	0.344861	0.433267	0.421407	0.368603	0.371136	0.416898	0.38216	0.413508	0.32015	0.361464	0.446424	0.409079	0.358793	0.303736	0.364375	0.329449	0.385041	0.360765	0.448132	0.398849	0.346243
CAN.22c	0.369786	0.365358	0.277569	0.284038	0.312	0.395171	0.472737	0.436795	0.208824	0.201394	0.209657	0	0.274787	0.381173	0.393286	0.392825	0.275271	0.232746	0.258787	0.236731	0.297356	0.431642	0.373204	0.278402	0.344704	0.221192	0.435009	0.477777	0.291245	0.366065	0.407053	0.329841	0.316063	0.377799	0.358227	0.351592	0.289191	0.333615	0.422396	0.401251	0.30445	0.266221	0.339931	0.278306	0.373533	0.345367	0.426725	0.348949	0.275876
CHE.67	0.343978	0.304042	0.294333	0.251904	0.250767	0.354301	0.446599	0.375239	0.285491	0.263175	0.315698	0.274787	0	0.339293	0.321618	0.384661	0.266344	0.196467	0.201086	0.222168	0.256256	0.388897	0.319293	0.224967	0.250173	0.253866	0.387146	0.411014	0.222591	0.33586	0.384767	0.313493	0.262751	0.356789	0.27444	0.274254	0.252069	0.280323	0.390628	0.359987	0.237097	0.210678	0.323281	0.2165	0.305432	0.312661	0.355239	0.301771	0.243424
CHN.64	0.439267	0.385358	0.349511	0.381116	0.33164	0.386864	0.375635	0.331092	0.367006	0.416094	0.411349	0.381173	0.339293	0	0.275226	0.347183	0.413443	0.309717	0.335468	0.347372	0.379159	0.457353	0.252111	0.32102	0.272945	0.35237	0.467619	0.347869	0.368069	0.389237	0.261497	0.426681	0.310896	0.449909	0.307159	0.353918	0.299077	0.271755	0.293259	0.302645	0.361513	0.303559	0.434445	0.323463	0.296763	0.258932	0.304836	0.29838	0.340143
CIV.13	0.416868	0.360834	0.341993	0.395498	0.346568	0.358538	0.370977	0.286999	0.360222	0.409064	0.404598	0.393286	0.321618	0.275226	0	0.363871	0.401658	0.318568	0.332223	0.355484	0.399932	0.462423	0.305002	0.313215	0.227174	0.356502	0.435165	0.285316	0.334985	0.427244	0.297781	0.391981	0.303374	0.437753	0.257091	0.363295	0.330941	0.219034	0.284785	0.305042	0.364498	0.305714	0.400684	0.323136	0.308532	0.291823	0.196993	0.350589	0.382889
COL.2	0.504675	0.473728	0.396127	0.418826	0.440614	0.464748	0.401033	0.391861	0.377041	0.415848	0.403646	0.392825	0.384661	0.347183	0.363871	0	0.457092	0.33696	0.375644	0.383543	0.429153	0.535904	0.294695	0.387538	0.343571	0.383063	0.533389	0.396016	0.439795	0.426758	0.321227	0.474889	0.410075	0.521961	0.348154	0.480905	0.412157	0.352811	0.340071	0.354217	0.44271	0.334019	0.500216	0.387785	0.38591	0.315692	0.336883	0.38675	0.422941
CZE.23	0.260421	0.27757	0.346092	0.218022	0.25166	0.335564	0.479411	0.448236	0.291575	0.251794	0.307126	0.275271	0.266344	0.413443	0.401658	0.457092	0	0.280815	0.294553	0.261246	0.315065	0.360136	0.426255	0.266067	0.377021	0.287588	0.360967	0.480949	0.228621	0.408443	0.465258	0.267425	0.289867	0.304991	0.368032	0.279053	0.259844	0.347052	0.452595	0.443046	0.237998	0.312424	0.217818	0.237474	0.370971	0.412719	0.448525	0.381966	0.276968
DEU.27	0.371987	0.333008	0.260024	0.267347	0.275561	0.369237	0.446328	0.337748	0.247086	0.267491	0.265784	0.232746	0.196467	0.309717	0.318568	0.33696	0.280815	0	0.217261	0.212193	0.272988	0.436063	0.299545	0.2255	0.265908	0.217133	0.42442	0.412719	0.254999	0.321544	0.346314	0.335148	0.266715	0.382243	0.258001	0.311522	0.274355	0.266827	0.362637	0.347967	0.288291	0.185057	0.35276	0.219817	0.293162	0.283227	0.342146	0.306096	0.277702
DNK.71_RA	0.366711	0.34547	0.286054	0.283796	0.271593	0.378816	0.443213	0.385925	0.264079	0.288811	0.300448	0.258787	0.201086	0.335468	0.332223	0.375644	0.294553	0.217261	0	0.159204	0.227548	0.438023	0.344176	0.23616	0.268344	0.247124	0.417672	0.416703	0.226187	0.348501	0.365318	0.330025	0.27878	0.365722	0.306485	0.27797	0.270073	0.287604	0.40932	0.361737	0.237061	0.219511	0.346028	0.240125	0.312915	0.313543	0.359383	0.28461	0.239277
DNK.71_RD	0.323433	0.325282	0.282642	0.229646	0.245422	0.363981	0.466335	0.415824	0.269382	0.257239	0.276596	0.236731	0.222168	0.347372	0.355484	0.383543	0.261246	0.212193	0.159204	0	0.181189	0.416129	0.348664	0.239569	0.278136	0.235953	0.398732	0.446129	0.217372	0.353629	0.390308	0.299097	0.270387	0.342019	0.318246	0.287056	0.252425	0.282355	0.423967	0.378191	0.224231	0.220944	0.31419	0.196494	0.319621	0.323422	0.383924	0.306847	0.22017
DNK.71_RL	0.370511	0.365187	0.328847	0.266139	0.289895	0.386852	0.499242	0.459319	0.323421	0.302843	0.336367	0.297356	0.256256	0.379159	0.399932	0.429153	0.315065	0.272988	0.227548	0.181189	0	0.447108	0.377669	0.290567	0.326088	0.282619	0.42785	0.501295	0.279574	0.38018	0.409662	0.332189	0.320662	0.385137	0.361465	0.324432	0.291302	0.331736	0.464524	0.416866	0.274728	0.256435	0.347625	0.248316	0.36038	0.355361	0.427474	0.347062	0.26867
ECU.14	0.285245	0.282433	0.452693	0.377214	0.295824	0.402738	0.556732	0.485274	0.457914	0.41545	0.491842	0.431642	0.388897	0.457353	0.462423	0.535904	0.360136	0.436063	0.438023	0.416129	0.447108	0	0.458869	0.381361	0.448098	0.466437	0.318645	0.513164	0.358675	0.511358	0.504796	0.300383	0.324956	0.373214	0.438416	0.307068	0.36062	0.396791	0.50609	0.478044	0.330006	0.444626	0.310492	0.356922	0.391121	0.4786	0.492367	0.472803	0.333106
ECU.14a	0.44495	0.403182	0.364135	0.37543	0.330391	0.401904	0.397283	0.333187	0.375226	0.412985	0.404888	0.373204	0.319293	0.252111	0.305002	0.294695	0.426255	0.299545	0.344176	0.348664	0.377669	0.458869	0	0.322034	0.29119	0.365792	0.485097	0.382349	0.365915	0.384975	0.261964	0.423895	0.321722	0.457185	0.291135	0.378309	0.336561	0.278403	0.320214	0.309613	0.35922	0.298115	0.436065	0.31231	0.317294	0.279457	0.291895	0.318714	0.351445
ESP.75	0.307322	0.277541	0.27258	0.280494	0.221214	0.30202	0.425167	0.350165	0.267362	0.271274	0.316249	0.278402	0.224967	0.32102	0.313215	0.387538	0.266067	0.2255	0.23616	0.239569	0.290567	0.381361	0.322034	0	0.271027	0.275665	0.390034	0.396381	0.205123	0.357021	0.381148	0.280231	0.223065	0.334341	0.279173	0.254722	0.216895	0.245899	0.365258	0.357507	0.2381	0.238906	0.297843	0.212793	0.285506	0.316474	0.355115	0.307875	0.265459
ETH.24	0.381017	0.349196	0.290442	0.35381	0.310054	0.363142	0.411042	0.303355	0.330282	0.356121	0.361669	0.344704	0.250173	0.272945	0.227174	0.343571	0.377021	0.265908	0.268344	0.278136	0.326088	0.448098	0.29119	0.271027	0	0.311642	0.420819	0.355614	0.306727	0.385463	0.319267	0.362415	0.266852	0.40934	0.231902	0.327321	0.27722	0.179823	0.315267	0.291504	0.310895	0.260025	0.378317	0.26757	0.288284	0.25291	0.258697	0.320449	0.318073
FIN.25	0.392966	0.341779	0.217952	0.292083	0.32799	0.380178	0.460774	0.399573	0.243138	0.257541	0.223918	0.221192	0.253866	0.35237	0.356502	0.383063	0.287588	0.217133	0.247124	0.235953	0.282619	0.466437	0.365792	0.275665	0.311642	0	0.46044	0.443393	0.283724	0.377641	0.384414	0.342877	0.331514	0.387791	0.340269	0.363832	0.265577	0.313441	0.393823	0.385324	0.321271	0.246134	0.35987	0.276003	0.349823	0.316777	0.398239	0.34779	0.309314
GEO.59	0.301685	0.351644	0.443972	0.39775	0.316187	0.411364	0.542845	0.480579	0.449794	0.428461	0.490502	0.435009	0.387146	0.467619	0.435165	0.533389	0.360967	0.42442	0.417672	0.398732	0.42785	0.318645	0.485097	0.390034	0.420819	0.46044	0	0.503885	0.371726	0.519943	0.508629	0.292169	0.3556	0.384982	0.437709	0.33717	0.372512	0.39112	0.46699	0.473864	0.355693	0.443468	0.270601	0.34376	0.357035	0.488827	0.467967	0.450631	0.350294
GHA.4	0.519697	0.453496	0.460158	0.515904	0.44877	0.487527	0.379023	0.315713	0.453882	0.501475	0.514337	0.477777	0.411014	0.347869	0.285316	0.396016	0.480949	0.412719	0.416703	0.446129	0.501295	0.513164	0.382349	0.396381	0.355614	0.443393	0.503885	0	0.416557	0.484771	0.401987	0.505235	0.413425	0.502983	0.362988	0.417203	0.442075	0.341989	0.358314	0.397558	0.451528	0.413628	0.509578	0.430595	0.3873	0.403391	0.269155	0.403541	0.477622
HRV.68	0.283017	0.266092	0.32059	0.267734	0.215719	0.314888	0.441358	0.388172	0.300372	0.289867	0.344861	0.291245	0.222591	0.368069	0.334985	0.439795	0.228621	0.254999	0.226187	0.217372	0.279574	0.358675	0.365915	0.205123	0.306727	0.283724	0.371726	0.416557	0	0.361628	0.426886	0.281764	0.230582	0.297029	0.32518	0.227161	0.245342	0.287195	0.408969	0.399299	0.217266	0.275253	0.261803	0.201563	0.331424	0.354795	0.408529	0.333744	0.251111
HUN.61	0.467526	0.456442	0.399631	0.408043	0.384185	0.48002	0.511954	0.470936	0.392928	0.395808	0.433267	0.366065	0.33586	0.389237	0.427244	0.426758	0.408443	0.321544	0.348501	0.353629	0.38018	0.511358	0.384975	0.357021	0.385463	0.377641	0.519943	0.484771	0.361628	0	0.438931	0.457619	0.404897	0.484783	0.402085	0.421942	0.386748	0.390197	0.449034	0.454313	0.400636	0.336818	0.448413	0.351339	0.415072	0.417953	0.435843	0.373813	0.397094
IND.11	0.480522	0.444509	0.35324	0.41463	0.393043	0.426246	0.394931	0.31136	0.395405	0.443315	0.421407	0.407053	0.384767	0.261497	0.297781	0.321227	0.465258	0.346314	0.365318	0.390308	0.409662	0.504796	0.261964	0.381148	0.319267	0.384414	0.508629	0.401987	0.426886	0.438931	0	0.459637	0.35023	0.481354	0.301753	0.411014	0.340418	0.277972	0.332789	0.250004	0.412808	0.323113	0.475904	0.372782	0.335537	0.279117	0.304736	0.361623	0.382216
IRL.69	0.198613	0.251952	0.356412	0.257782	0.224787	0.335848	0.501605	0.430677	0.352629	0.309741	0.368603	0.329841	0.313493	0.426681	0.391981	0.474889	0.267425	0.335148	0.330025	0.299097	0.332189	0.300383	0.423895	0.280231	0.362415	0.342877	0.292169	0.505235	0.281764	0.457619	0.459637	0	0.261782	0.312766	0.359096	0.282608	0.279278	0.333725	0.442427	0.420545	0.237207	0.361115	0.203846	0.261773	0.348633	0.403994	0.438771	0.408846	0.238235
IRN.12	0.266004	0.226768	0.300172	0.281253	0.196871	0.268584	0.424152	0.330923	0.330117	0.318354	0.371136	0.316063	0.262751	0.310896	0.303374	0.410075	0.289867	0.266715	0.27878	0.270387	0.320662	0.324956	0.321722	0.223065	0.266852	0.331514	0.3556	0.413425	0.230582	0.404897	0.35023	0.261782	0	0.289432	0.26384	0.209565	0.225752	0.234715	0.366582	0.329357	0.222372	0.28298	0.259768	0.225243	0.257696	0.316715	0.351316	0.323265	0.267875
ISL.28	0.297783	0.269756	0.398842	0.319801	0.291488	0.329412	0.443338	0.47477	0.400084	0.358782	0.416898	0.377799	0.356789	0.449909	0.437753	0.521961	0.304991	0.382243	0.365722	0.342019	0.385137	0.373214	0.457185	0.334341	0.40934	0.387791	0.384982	0.502983	0.297029	0.484783	0.481354	0.312766	0.289432	0	0.408584	0.269599	0.348528	0.374978	0.509304	0.476567	0.287269	0.392568	0.298107	0.319349	0.385879	0.441542	0.480324	0.421211	0.302707
ISR.29	0.384569	0.336019	0.294852	0.35384	0.299131	0.362403	0.424584	0.206786	0.348998	0.356043	0.38216	0.358227	0.27444	0.307159	0.257091	0.348154	0.368032	0.258001	0.306485	0.318246	0.361465	0.438416	0.291135	0.279173	0.231902	0.340269	0.437709	0.362988	0.32518	0.402085	0.301753	0.359096	0.26384	0.408584	0	0.338389	0.308923	0.241086	0.356876	0.294426	0.325286	0.267994	0.373713	0.287692	0.268483	0.273234	0.265843	0.342218	0.325701
ITA.30	0.262382	0.234074	0.3701	0.300676	0.199418	0.308203	0.435541	0.393154	0.376896	0.349017	0.413508	0.351592	0.274254	0.353918	0.363295	0.480905	0.279053	0.311522	0.27797	0.287056	0.324432	0.307068	0.378309	0.254722	0.327321	0.363832	0.33717	0.417203	0.227161	0.421942	0.411014	0.282608	0.209565	0.269599	0.338389	0	0.260507	0.2904	0.43115	0.400688	0.219134	0.31365	0.252731	0.228683	0.295296	0.363255	0.398796	0.319623	0.266405
KAZ.6	0.296379	0.277961	0.280128	0.274465	0.200793	0.306273	0.435559	0.373101	0.308959	0.296083	0.32015	0.289191	0.252069	0.299077	0.330941	0.412157	0.259844	0.274355	0.270073	0.252425	0.291302	0.36062	0.336561	0.216895	0.27722	0.265577	0.372512	0.442075	0.245342	0.386748	0.340418	0.279278	0.225752	0.348528	0.308923	0.260507	0	0.245852	0.356752	0.330151	0.246503	0.264262	0.268147	0.218728	0.293643	0.303111	0.382303	0.340364	0.253303
KEN.72	0.335697	0.306139	0.27984	0.327407	0.276678	0.315526	0.396219	0.298506	0.329723	0.331105	0.361464	0.333615	0.280323	0.271755	0.219034	0.352811	0.347052	0.266827	0.287604	0.282355	0.331736	0.396791	0.278403	0.245899	0.179823	0.313441	0.39112	0.341989	0.287195	0.390197	0.277972	0.333725	0.234715	0.374978	0.241086	0.2904	0.245852	0	0.299111	0.269215	0.295062	0.281635	0.334107	0.24082	0.278073	0.266259	0.255718	0.333911	0.288055
KHM.21	0.465497	0.443373	0.394409	0.46778	0.402527	0.421434	0.394379	0.354687	0.390426	0.441593	0.446424	0.422396	0.390628	0.293259	0.284785	0.340071	0.452595	0.362637	0.40932	0.423967	0.464524	0.50609	0.320214	0.365258	0.315267	0.393823	0.46699	0.358314	0.408969	0.449034	0.332789	0.442427	0.366582	0.509304	0.356876	0.43115	0.356752	0.299111	0	0.3264	0.441651	0.363134	0.454579	0.359879	0.351256	0.327831	0.297566	0.390055	0.431343
LKA.40	0.440772	0.41586	0.353396	0.410806	0.370757	0.408459	0.448658	0.325617	0.396036	0.41421	0.409079	0.401251	0.359987	0.302645	0.305042	0.354217	0.443046	0.347967	0.361737	0.378191	0.416866	0.478044	0.309613	0.357507	0.291504	0.385324	0.473864	0.397558	0.399299	0.454313	0.250004	0.420545	0.329357	0.476567	0.294426	0.400688	0.330151	0.269215	0.3264	0	0.396852	0.32556	0.442236	0.359531	0.308821	0.297877	0.322108	0.357126	0.376913
LUX.32	0.253194	0.26924	0.342335	0.226144	0.191773	0.318773	0.451503	0.416887	0.333186	0.288187	0.358793	0.30445	0.237097	0.361513	0.364498	0.44271	0.237998	0.288291	0.237061	0.224231	0.274728	0.330006	0.35922	0.2381	0.310895	0.321271	0.355693	0.451528	0.217266	0.400636	0.412808	0.237207	0.222372	0.287269	0.325286	0.219134	0.246503	0.295062	0.441651	0.396852	0	0.291797	0.236834	0.205576	0.324336	0.366082	0.397266	0.335443	0.217154
LVA.31	0.380974	0.342888	0.276545	0.272121	0.273891	0.378717	0.44208	0.364353	0.259259	0.278444	0.303736	0.266221	0.210678	0.303559	0.305714	0.334019	0.312424	0.185057	0.219511	0.220944	0.256435	0.444626	0.298115	0.238906	0.260025	0.246134	0.443468	0.413628	0.275253	0.336818	0.323113	0.361115	0.28298	0.392568	0.267994	0.31365	0.264262	0.281635	0.363134	0.32556	0.291797	0	0.366694	0.227708	0.301874	0.285922	0.332733	0.287416	0.284031
MDA.65	0.182963	0.249478	0.36374	0.26739	0.217252	0.307908	0.487326	0.459095	0.367932	0.327247	0.364375	0.339931	0.323281	0.434445	0.400684	0.500216	0.217818	0.35276	0.346028	0.31419	0.347625	0.310492	0.436065	0.297843	0.378317	0.35987	0.270601	0.509578	0.261803	0.448413	0.475904	0.203846	0.259768	0.298107	0.373713	0.252731	0.268147	0.334107	0.454579	0.442236	0.236834	0.366694	0	0.24795	0.361558	0.431433	0.456201	0.433084	0.279372
MKD.62	0.257599	0.283133	0.307996	0.224725	0.169713	0.33683	0.448634	0.389237	0.289251	0.277239	0.329449	0.278306	0.2165	0.323463	0.323136	0.387785	0.237474	0.219817	0.240125	0.196494	0.248316	0.356922	0.31231	0.212793	0.26757	0.276003	0.34376	0.430595	0.201563	0.351339	0.372782	0.261773	0.225243	0.319349	0.287692	0.228683	0.218728	0.24082	0.359879	0.359531	0.205576	0.227708	0.24795	0	0.284731	0.308133	0.344503	0.311333	0.225106
MLT.63	0.36595	0.327429	0.335126	0.347202	0.259713	0.379305	0.438829	0.334671	0.377078	0.388769	0.385041	0.373533	0.305432	0.296763	0.308532	0.38591	0.370971	0.293162	0.312915	0.319621	0.36038	0.391121	0.317294	0.285506	0.288284	0.349823	0.357035	0.3873	0.331424	0.415072	0.335537	0.348633	0.257696	0.385879	0.268483	0.295296	0.293643	0.278073	0.351256	0.308821	0.324336	0.301874	0.361558	0.284731	0	0.318886	0.328075	0.333734	0.330336
MYS.54	0.438175	0.375976	0.290279	0.355157	0.35073	0.385328	0.416689	0.329019	0.356069	0.393757	0.360765	0.345367	0.312661	0.258932	0.291823	0.315692	0.412719	0.283227	0.313543	0.323422	0.355361	0.4786	0.279457	0.316474	0.25291	0.316777	0.488827	0.403391	0.354795	0.417953	0.279117	0.403994	0.316715	0.441542	0.273234	0.363255	0.303111	0.266259	0.327831	0.297877	0.366082	0.285922	0.431433	0.308133	0.318886	0	0.30815	0.338905	0.341801
NGA.50	0.452611	0.420008	0.391834	0.422739	0.379217	0.438616	0.395005	0.27244	0.402949	0.456248	0.448132	0.426725	0.355239	0.304836	0.196993	0.336883	0.448525	0.342146	0.359383	0.383924	0.427474	0.492367	0.291895	0.355115	0.258697	0.398239	0.467967	0.269155	0.408529	0.435843	0.304736	0.438771	0.351316	0.480324	0.265843	0.398796	0.382303	0.255718	0.297566	0.322108	0.397266	0.332733	0.456201	0.344503	0.328075	0.30815	0	0.374084	0.411241
NLD.43	0.425181	0.404794	0.385592	0.357655	0.343478	0.409516	0.42416	0.391781	0.358133	0.374462	0.398849	0.348949	0.301771	0.29838	0.350589	0.38675	0.381966	0.306096	0.28461	0.306847	0.347062	0.472803	0.318714	0.307875	0.320449	0.34779	0.450631	0.403541	0.333744	0.373813	0.361623	0.408846	0.323265	0.421211	0.342218	0.319623	0.340364	0.333911	0.390055	0.357126	0.335443	0.287416	0.433084	0.311333	0.333734	0.338905	0.374084	0	0.339719
NOR.34	0.273464	0.285952	0.325071	0.240694	0.207095	0.349846	0.464701	0.424264	0.328658	0.286307	0.346243	0.275876	0.243424	0.340143	0.382889	0.422941	0.276968	0.277702	0.239277	0.22017	0.26867	0.333106	0.351445	0.265459	0.318073	0.309314	0.350294	0.477622	0.251111	0.397094	0.382216	0.238235	0.267875	0.302707	0.325701	0.266405	0.253303	0.288055	0.431343	0.376913	0.217154	0.284031	0.279372	0.225106	0.330336	0.341801	0.411241	0.339719	0
NPL.33	0.457645	0.476862	0.371995	0.390123	0.417498	0.494612	0.486202	0.490108	0.357245	0.388326	0.350375	0.351226	0.382109	0.385816	0.38501	0.374787	0.433577	0.343017	0.346592	0.332916	0.376552	0.537946	0.364653	0.38179	0.367745	0.320105	0.531314	0.478436	0.413132	0.419745	0.366794	0.457905	0.425625	0.50356	0.432925	0.463422	0.360885	0.352848	0.403211	0.391226	0.424366	0.338826	0.457639	0.365422	0.441679	0.355478	0.401968	0.3879	0.395814
NZL.56	0.400643	0.356524	0.377568	0.363944	0.33111	0.444039	0.507101	0.455207	0.374293	0.345433	0.401297	0.349756	0.311846	0.379449	0.417761	0.473039	0.372584	0.340325	0.335838	0.336548	0.362553	0.387886	0.413609	0.367599	0.393009	0.359517	0.396606	0.486835	0.364547	0.42451	0.425342	0.34168	0.361905	0.406569	0.392377	0.347779	0.36472	0.383178	0.47454	0.400536	0.343256	0.338909	0.369357	0.343696	0.384798	0.404456	0.467521	0.369151	0.317658
PAK.7	0.44453	0.416549	0.352025	0.372426	0.360916	0.427832	0.400858	0.339693	0.345884	0.388491	0.386564	0.366398	0.32117	0.269965	0.271085	0.257151	0.41525	0.289942	0.320345	0.328704	0.371842	0.476892	0.230894	0.32152	0.269875	0.349513	0.498527	0.365213	0.367672	0.389102	0.235856	0.43591	0.309561	0.461699	0.300431	0.382352	0.336901	0.238836	0.286274	0.279816	0.372936	0.272757	0.437715	0.308441	0.326906	0.264519	0.267639	0.292782	0.370522
PER.35	0.34422	0.343868	0.346632	0.307505	0.285062	0.326422	0.398141	0.373166	0.355565	0.351387	0.371797	0.358311	0.319017	0.304908	0.315466	0.373734	0.348736	0.306773	0.301738	0.300526	0.334403	0.423028	0.278526	0.277817	0.283508	0.366135	0.424658	0.446602	0.328911	0.430656	0.359343	0.343093	0.265684	0.384207	0.296399	0.327893	0.301049	0.257457	0.370394	0.374428	0.291939	0.31367	0.34982	0.27597	0.321042	0.326781	0.339963	0.346231	0.303832
POL.36	0.376652	0.367357	0.287808	0.273869	0.297406	0.391365	0.443282	0.413363	0.254381	0.258019	0.267193	0.236427	0.242601	0.339868	0.348459	0.341772	0.285256	0.20835	0.240852	0.226522	0.268677	0.461773	0.329237	0.267152	0.298689	0.219612	0.456922	0.455096	0.289136	0.321122	0.361762	0.364462	0.320029	0.382018	0.325455	0.338659	0.2808	0.305258	0.371083	0.370205	0.299586	0.208321	0.366581	0.248077	0.333699	0.315628	0.374562	0.287195	0.304398
SEN.8	0.376195	0.358326	0.363139	0.414808	0.334107	0.393468	0.459139	0.329382	0.401888	0.427417	0.423057	0.427586	0.37919	0.361005	0.295748	0.412258	0.415728	0.377713	0.389176	0.399957	0.451541	0.40592	0.362978	0.358833	0.319142	0.420399	0.351625	0.407472	0.394161	0.489947	0.375907	0.340027	0.320871	0.448018	0.30281	0.382474	0.364052	0.297438	0.366036	0.32959	0.390952	0.362685	0.344703	0.364625	0.292884	0.353861	0.32815	0.40934	0.390891
SGP.52	0.414754	0.332964	0.288112	0.361496	0.319715	0.340301	0.413326	0.324777	0.334829	0.36378	0.365773	0.348513	0.292993	0.255561	0.271018	0.369634	0.386905	0.278833	0.310127	0.324113	0.361066	0.44033	0.300641	0.291704	0.260746	0.320519	0.448187	0.393233	0.335123	0.396703	0.322984	0.387265	0.290422	0.423054	0.271225	0.330136	0.293452	0.248535	0.327551	0.314749	0.339969	0.298378	0.396188	0.306361	0.314005	0.197205	0.329603	0.331111	0.322677
SRB.37	0.238672	0.281762	0.332987	0.212729	0.254664	0.32459	0.488838	0.464905	0.322798	0.271958	0.310568	0.277386	0.283292	0.413275	0.390477	0.454615	0.222222	0.289406	0.296246	0.255274	0.290834	0.372363	0.411416	0.282784	0.35021	0.305763	0.393446	0.509976	0.234854	0.402344	0.440669	0.273905	0.269084	0.301741	0.370903	0.292672	0.271263	0.316849	0.460156	0.437333	0.241609	0.318125	0.220999	0.219095	0.393621	0.387051	0.437965	0.397896	0.256477
SVK.9	0.329386	0.298287	0.274825	0.254274	0.210867	0.33736	0.42799	0.370005	0.26831	0.261401	0.311992	0.25553	0.207371	0.287105	0.324885	0.374058	0.251402	0.220081	0.215231	0.216547	0.253947	0.390062	0.295555	0.202272	0.266349	0.24933	0.389074	0.41393	0.218269	0.311661	0.326145	0.31757	0.230149	0.334863	0.279897	0.247575	0.216495	0.251591	0.378371	0.334844	0.218009	0.211415	0.304135	0.193223	0.274637	0.306176	0.354528	0.27395	0.224073
SVN.38	0.325724	0.360781	0.292566	0.254829	0.32588	0.374398	0.494041	0.458322	0.252299	0.25694	0.26516	0.249219	0.285553	0.415364	0.387744	0.419763	0.242203	0.255184	0.270567	0.235173	0.250582	0.457324	0.410909	0.273302	0.348415	0.250536	0.437019	0.508128	0.273039	0.376458	0.437979	0.327817	0.335709	0.382381	0.375227	0.368619	0.301001	0.324203	0.426449	0.42147	0.306987	0.277527	0.302195	0.260883	0.39174	0.390318	0.434146	0.375152	0.321916
SWE.41	0.424506	0.372501	0.282702	0.277376	0.34306	0.416879	0.471424	0.416411	0.276169	0.285806	0.27324	0.253262	0.262966	0.370721	0.372155	0.365393	0.319935	0.222192	0.264587	0.246451	0.289887	0.493402	0.364268	0.30205	0.326711	0.21623	0.472927	0.463258	0.31298	0.383737	0.38027	0.374186	0.355357	0.420836	0.339321	0.391802	0.306466	0.34651	0.409073	0.379541	0.333558	0.225719	0.378839	0.28248	0.364819	0.312926	0.396341	0.344155	0.322963
SWE.41a	0.359017	0.334365	0.265577	0.248452	0.284059	0.410385	0.471732	0.440543	0.287357	0.284715	0.282648	0.263656	0.263307	0.359738	0.388702	0.393776	0.313406	0.261534	0.239011	0.217038	0.239204	0.440556	0.369346	0.309152	0.323189	0.236627	0.433048	0.498973	0.302421	0.387409	0.387121	0.323554	0.334314	0.391643	0.349607	0.342123	0.284371	0.338828	0.439453	0.396576	0.281575	0.242451	0.329339	0.260303	0.350851	0.321168	0.419405	0.345027	0.239801
TGO.44	0.515454	0.492226	0.454523	0.4849	0.464537	0.521553	0.448234	0.459446	0.40403	0.468225	0.462051	0.417272	0.442681	0.354866	0.390241	0.414112	0.486569	0.415091	0.426732	0.428371	0.449865	0.516121	0.403722	0.427794	0.420703	0.406187	0.51155	0.349469	0.443984	0.463578	0.392379	0.511698	0.437296	0.522838	0.458996	0.467656	0.407909	0.408327	0.391055	0.426051	0.478588	0.39391	0.500136	0.444056	0.424437	0.431544	0.412263	0.368967	0.461509
TUR.46	0.321221	0.312097	0.424689	0.381495	0.268815	0.378107	0.514882	0.422895	0.429065	0.402867	0.488017	0.424814	0.361401	0.396735	0.373012	0.513198	0.345596	0.406382	0.38437	0.392758	0.435616	0.283479	0.4244	0.331486	0.378917	0.445156	0.301748	0.460016	0.337732	0.483107	0.454949	0.316465	0.29396	0.374608	0.370171	0.281103	0.305363	0.325271	0.409028	0.413617	0.321789	0.410024	0.321835	0.318224	0.287108	0.43226	0.409479	0.415541	0.340437
TZA.15	0.355127	0.356253	0.356797	0.384285	0.291893	0.348446	0.433973	0.308618	0.402982	0.420899	0.436175	0.401742	0.361766	0.296099	0.272922	0.416143	0.403468	0.359024	0.357485	0.363696	0.397192	0.398237	0.314405	0.332268	0.281217	0.399878	0.371898	0.387268	0.37112	0.461301	0.27999	0.359162	0.266522	0.4047	0.283362	0.322355	0.283514	0.207218	0.334866	0.282843	0.335478	0.353435	0.365488	0.314929	0.263691	0.334874	0.293035	0.378842	0.336781
USA.74	0.382222	0.353166	0.301013	0.311925	0.317038	0.397871	0.46065	0.422715	0.283453	0.303167	0.326797	0.27383	0.298219	0.347829	0.360934	0.359162	0.343638	0.282538	0.302359	0.269951	0.3091	0.434911	0.337268	0.280266	0.334347	0.310119	0.439241	0.449025	0.302057	0.362493	0.3613	0.354705	0.319639	0.409327	0.338425	0.350562	0.304631	0.298716	0.402354	0.37418	0.322361	0.302518	0.367857	0.281086	0.366869	0.31515	0.386109	0.344958	0.298841
USA.74a	0.364535	0.361104	0.315059	0.287996	0.327931	0.433199	0.505814	0.498067	0.299907	0.27377	0.281693	0.259222	0.314415	0.40311	0.421383	0.425872	0.344268	0.302088	0.29318	0.256562	0.281084	0.432843	0.408572	0.350047	0.375398	0.277247	0.443093	0.532277	0.350136	0.406183	0.429513	0.343198	0.381528	0.410541	0.404368	0.390849	0.313239	0.363998	0.471026	0.429372	0.322157	0.315405	0.349212	0.30782	0.407838	0.376966	0.455663	0.404467	0.288615
USA.74b	0.387421	0.34412	0.243502	0.302164	0.309526	0.356179	0.435804	0.34964	0.265587	0.291316	0.28292	0.274064	0.264415	0.297761	0.320444	0.314028	0.34933	0.235306	0.233608	0.241852	0.2863	0.441238	0.277233	0.236269	0.276973	0.250274	0.441657	0.429761	0.290725	0.374829	0.309681	0.351004	0.278253	0.405387	0.279946	0.322635	0.263719	0.264888	0.377813	0.321708	0.320283	0.241106	0.378414	0.272382	0.286851	0.269438	0.351006	0.289922	0.290325
USA.74c	0.391176	0.324996	0.263107	0.306338	0.327975	0.323237	0.433027	0.341028	0.266098	0.304053	0.293549	0.288942	0.27857	0.33352	0.324554	0.318931	0.347963	0.263749	0.271209	0.270942	0.308729	0.437743	0.283394	0.254327	0.292229	0.271005	0.461661	0.440586	0.30528	0.385682	0.329223	0.349521	0.293783	0.388296	0.279344	0.332387	0.28368	0.2589	0.392731	0.344065	0.32889	0.280591	0.383785	0.296051	0.324927	0.277187	0.352919	0.330309	0.316508
USA.74d	0.397887	0.402324	0.260904	0.282254	0.365965	0.419708	0.500092	0.473806	0.261401	0.286926	0.209352	0.23418	0.332878	0.404965	0.416986	0.403865	0.346537	0.294327	0.30152	0.274245	0.303567	0.49626	0.402007	0.334224	0.372904	0.232184	0.485455	0.524558	0.370126	0.422609	0.399207	0.372799	0.384821	0.432538	0.389025	0.419685	0.324812	0.354155	0.453099	0.40662	0.357016	0.316269	0.377349	0.330603	0.412461	0.333908	0.439779	0.40838	0.328532
USA.74e	0.346275	0.294433	0.279042	0.30462	0.299625	0.328022	0.470484	0.378611	0.291348	0.291584	0.297701	0.28296	0.302389	0.368122	0.363818	0.369898	0.319504	0.286274	0.300435	0.285297	0.327926	0.394915	0.331624	0.273326	0.340987	0.288819	0.428699	0.472193	0.296363	0.418416	0.363916	0.312771	0.276059	0.369261	0.326665	0.32024	0.279699	0.289168	0.416063	0.375707	0.300194	0.313411	0.342409	0.294101	0.344025	0.310327	0.395684	0.373148	0.294953
USA.74f	0.402258	0.338779	0.259328	0.324698	0.334427	0.348503	0.435151	0.340902	0.269854	0.309804	0.308368	0.273744	0.262269	0.321187	0.310451	0.311716	0.357165	0.251317	0.264817	0.276747	0.321751	0.452085	0.280009	0.253155	0.265299	0.275057	0.459182	0.413552	0.297621	0.385097	0.351828	0.35469	0.284343	0.402458	0.271729	0.346789	0.309385	0.262778	0.364993	0.345646	0.331155	0.261586	0.386338	0.297475	0.321935	0.264695	0.331776	0.331999	0.322774
USA.74g	0.390487	0.333483	0.261753	0.290383	0.311829	0.354962	0.442364	0.361525	0.268989	0.317116	0.286833	0.287964	0.279632	0.310291	0.326926	0.324357	0.354034	0.239463	0.266816	0.254846	0.287526	0.448092	0.272893	0.260611	0.28488	0.265224	0.455676	0.443653	0.301393	0.38359	0.330736	0.35745	0.292242	0.404267	0.292579	0.341515	0.28485	0.262442	0.387767	0.335559	0.324182	0.246842	0.384417	0.276982	0.300511	0.268331	0.351008	0.317875	0.308615
USA.74h	0.367442	0.327703	0.271179	0.284328	0.273443	0.36085	0.445658	0.390297	0.234579	0.266327	0.263049	0.244825	0.262858	0.308357	0.34418	0.338885	0.294865	0.240906	0.219866	0.223216	0.27832	0.428432	0.304551	0.242353	0.305829	0.251112	0.430626	0.438116	0.26322	0.356339	0.34481	0.337823	0.295352	0.37922	0.32313	0.313029	0.260639	0.279784	0.39652	0.345788	0.281887	0.236193	0.35524	0.254922	0.30066	0.302155	0.372568	0.294835	0.269503
USA.74i	0.317769	0.29504	0.309421	0.301826	0.242401	0.306948	0.431344	0.363234	0.314188	0.302708	0.363886	0.309719	0.251554	0.343214	0.325107	0.413501	0.281792	0.256991	0.267891	0.278764	0.320497	0.382892	0.345997	0.108673	0.287121	0.31255	0.388756	0.399951	0.230699	0.369452	0.402979	0.297493	0.236335	0.338607	0.298776	0.26109	0.247757	0.269573	0.372347	0.38248	0.247058	0.260959	0.295888	0.233903	0.313925	0.341595	0.361139	0.316217	0.297225
VNM.48	0.484466	0.437465	0.441348	0.493948	0.411131	0.478195	0.513312	0.363373	0.476863	0.516639	0.527432	0.490544	0.454983	0.366151	0.382044	0.480545	0.490507	0.450816	0.481614	0.493087	0.520539	0.431055	0.405742	0.448551	0.393964	0.495295	0.438854	0.458834	0.480994	0.563339	0.369954	0.45723	0.394462	0.524095	0.374698	0.420485	0.394608	0.387835	0.40723	0.355049	0.477262	0.44861	0.481708	0.44046	0.331639	0.379114	0.387614	0.458592	0.467675
XK.60	0.16734	0.279851	0.37618	0.271753	0.225882	0.329309	0.503934	0.46788	0.365253	0.328957	0.377717	0.340377	0.32192	0.435275	0.401753	0.48971	0.256727	0.359612	0.337299	0.302851	0.337207	0.335793	0.421839	0.308236	0.371659	0.365118	0.339925	0.517158	0.269319	0.448242	0.470343	0.225193	0.260595	0.289129	0.370259	0.273484	0.28048	0.333678	0.425576	0.433555	0.241278	0.367748	0.186948	0.231816	0.365822	0.421209	0.438367	0.432259	0.264151
ZAF.39	0.404654	0.328019	0.282886	0.315449	0.315202	0.35504	0.45619	0.31989	0.314016	0.324954	0.322497	0.302237	0.245465	0.321643	0.29358	0.311843	0.359794	0.221881	0.26402	0.267462	0.307166	0.452854	0.308074	0.272524	0.23107	0.284773	0.448945	0.408939	0.293425	0.365104	0.335918	0.363382	0.285922	0.394602	0.259839	0.338476	0.297096	0.244795	0.362222	0.325639	0.313403	0.244403	0.38324	0.271814	0.317656	0.227611	0.319211	0.328865	0.309708
ZMB.49	0.447231	0.3983	0.342339	0.394771	0.347806	0.395907	0.392345	0.281627	0.386686	0.426381	0.423773	0.405065	0.30685	0.26461	0.231208	0.319799	0.446918	0.315703	0.3062	0.328518	0.377718	0.485695	0.265715	0.320921	0.207578	0.373883	0.454741	0.333424	0.375573	0.428795	0.261384	0.421108	0.301362	0.454034	0.251142	0.373622	0.331071	0.205293	0.301979	0.264538	0.364849	0.289865	0.438928	0.324604	0.2938	0.251013	0.222806	0.341562	0.353307
ZMB.49b	0.457583	0.423617	0.365893	0.414528	0.362674	0.412091	0.399565	0.248996	0.408302	0.461037	0.45018	0.435571	0.344541	0.280914	0.259035	0.327624	0.465296	0.332255	0.337832	0.365609	0.419027	0.489678	0.275069	0.338225	0.249482	0.40018	0.464464	0.34423	0.400871	0.466324	0.271635	0.435519	0.329954	0.483313	0.240373	0.385667	0.369341	0.247282	0.326888	0.280509	0.389649	0.31225	0.461503	0.3521	0.273683	0.268631	0.231892	0.361313	0.377845
[truncated: 30 more columns]

## Sheet: Bacteriome BC dissimilarities
	ALB.17	AUS.18	AUS.18a	AUT.70	BGR.66	BRA.53	BRA.53a	BWA.19	CAN.22	CAN.22a	CAN.22b	CAN.22c	CHE.67	CHN.64	CIV.13	COL.2	CZE.23	DEU.27	DNK.71_RA	DNK.71_RD	DNK.71_RL	ECU.14	ECU.14a	ESP.75	ETH.24	FIN.25	GEO.59	GHA.4	HRV.68	HUN.61	IND.11	IRL.69	IRN.12	ISL.28	ISR.29	ITA.30	KAZ.6	KEN.72	KHM.21	LKA.40	LUX.32	LVA.31	MDA.65	MKD.62	MLT.63	MYS.54	NGA.50	NLD.43	NOR.34
ALB.17	0	0.239586	0.32738	0.21055	0.226713	0.275263	0.399146	0.366068	0.302721	0.25744	0.259047	0.291288	0.265723	0.397577	0.319376	0.389582	0.216108	0.303001	0.273545	0.231443	0.264169	0.332428	0.395343	0.296389	0.249163	0.262848	0.389792	0.433487	0.19958	0.318329	0.39385	0.167165	0.235903	0.288543	0.326355	0.275424	0.222882	0.276126	0.347585	0.490351	0.223885	0.273441	0.155516	0.196796	0.304152	0.312951	0.389263	0.410479	0.26466
AUS.18	0.239586	0	0.277717	0.266877	0.185633	0.210943	0.402356	0.369388	0.301059	0.254842	0.275255	0.304524	0.253715	0.373961	0.276175	0.445201	0.214692	0.316563	0.288276	0.269553	0.28337	0.352837	0.416085	0.294745	0.254388	0.258369	0.432817	0.408532	0.207522	0.324262	0.415119	0.238866	0.190083	0.249745	0.352541	0.209456	0.195251	0.241294	0.386968	0.534141	0.249773	0.274566	0.231112	0.240007	0.322457	0.298321	0.400481	0.391464	0.253021
AUS.18a	0.32738	0.277717	0	0.270268	0.342702	0.213814	0.356273	0.241019	0.252351	0.24831	0.199843	0.286021	0.27762	0.369793	0.234143	0.309642	0.270614	0.231508	0.297145	0.268137	0.281952	0.52304	0.309556	0.244539	0.219672	0.219062	0.600501	0.431622	0.288602	0.283132	0.310943	0.295529	0.257441	0.410797	0.217773	0.375239	0.311397	0.175502	0.352615	0.57541	0.293363	0.240189	0.320439	0.291612	0.327649	0.232264	0.288723	0.434659	0.367683
AUT.70	0.21055	0.266877	0.270268	0	0.233605	0.284826	0.346851	0.314349	0.247187	0.192327	0.20581	0.245044	0.200231	0.345046	0.303966	0.340953	0.191962	0.225332	0.216467	0.160734	0.173868	0.412184	0.31475	0.25127	0.267652	0.187619	0.482144	0.433338	0.217372	0.229567	0.323103	0.177751	0.231894	0.315683	0.236497	0.296245	0.240532	0.251183	0.377227	0.541931	0.167645	0.169915	0.232628	0.157856	0.318336	0.23707	0.318326	0.390571	0.245472
BGR.66	0.226713	0.185633	0.342702	0.233605	0	0.2569	0.402638	0.397198	0.33321	0.285002	0.274295	0.323147	0.26129	0.358892	0.33471	0.442351	0.205193	0.339661	0.242181	0.209167	0.24198	0.331892	0.417679	0.307205	0.267598	0.251344	0.39577	0.436501	0.183284	0.328785	0.389912	0.217308	0.187538	0.202756	0.38116	0.160026	0.140163	0.281514	0.421755	0.515199	0.188656	0.273589	0.217676	0.16653	0.299974	0.327434	0.421186	0.377094	0.166296
BRA.53	0.275263	0.210943	0.213814	0.284826	0.2569	0	0.399371	0.329029	0.310064	0.28181	0.224841	0.32507	0.287761	0.403388	0.242315	0.395169	0.252137	0.294529	0.303282	0.265508	0.292052	0.451061	0.392393	0.290563	0.180956	0.261993	0.523868	0.450136	0.241861	0.334372	0.373394	0.27853	0.20065	0.321175	0.315737	0.296011	0.234567	0.154527	0.388505	0.524981	0.265758	0.291966	0.255391	0.244628	0.342797	0.264286	0.363473	0.446629	0.310668
BRA.53a	0.399146	0.402356	0.356273	0.346851	0.402638	0.399371	0	0.281278	0.302758	0.338625	0.356018	0.332034	0.311121	0.229858	0.28872	0.340153	0.356878	0.299285	0.299413	0.327826	0.311168	0.577353	0.257744	0.28794	0.374217	0.319538	0.648311	0.318977	0.357413	0.282534	0.288193	0.394157	0.362252	0.465114	0.312253	0.398085	0.384713	0.327901	0.337376	0.656948	0.328386	0.274272	0.419702	0.366822	0.381627	0.295257	0.283431	0.296781	0.393782
BWA.19	0.366068	0.369388	0.241019	0.314349	0.397198	0.329029	0.281278	0	0.239614	0.278976	0.288227	0.291354	0.282843	0.315675	0.223274	0.300437	0.319503	0.211052	0.309173	0.316509	0.307697	0.56032	0.22146	0.233733	0.289742	0.274617	0.619252	0.346707	0.322401	0.252553	0.309784	0.346926	0.312206	0.451377	0.159508	0.402708	0.380278	0.258821	0.315269	0.627494	0.321538	0.238847	0.376069	0.34143	0.339899	0.224921	0.206059	0.371705	0.404051
CAN.22	0.302721	0.301059	0.252351	0.247187	0.33321	0.310064	0.302758	0.239614	0	0.156441	0.221156	0.197339	0.185733	0.288254	0.246501	0.357517	0.243106	0.115897	0.209539	0.229584	0.225703	0.511767	0.284455	0.18824	0.284222	0.18221	0.582391	0.332608	0.232707	0.195643	0.372216	0.265372	0.266339	0.383869	0.245305	0.341873	0.316159	0.261844	0.359348	0.61704	0.226707	0.178705	0.337636	0.270941	0.330028	0.250745	0.260343	0.343707	0.323041
CAN.22a	0.25744	0.254842	0.24831	0.192327	0.285002	0.28181	0.338625	0.278976	0.156441	0	0.192231	0.170985	0.163354	0.31807	0.272333	0.358078	0.193494	0.170718	0.210524	0.199733	0.203763	0.458045	0.305882	0.19468	0.259644	0.161448	0.529669	0.379429	0.2022	0.195366	0.372999	0.216638	0.233461	0.340837	0.23415	0.308079	0.269651	0.249665	0.354204	0.579028	0.197986	0.17637	0.290205	0.224903	0.344092	0.247251	0.288248	0.34984	0.279261
CAN.22b	0.259047	0.275255	0.199843	0.20581	0.274295	0.224841	0.356018	0.288227	0.221156	0.192231	0	0.240999	0.231549	0.350316	0.269166	0.32566	0.207537	0.217046	0.227178	0.20655	0.22518	0.464512	0.320077	0.218992	0.213338	0.159588	0.539999	0.430803	0.222277	0.250173	0.319613	0.234486	0.21852	0.343502	0.243369	0.318373	0.235732	0.209343	0.376939	0.545414	0.225602	0.196415	0.258063	0.201531	0.303185	0.229784	0.311855	0.405034	0.29729
CAN.22c	0.291288	0.304524	0.286021	0.245044	0.323147	0.32507	0.332034	0.291354	0.197339	0.170985	0.240999	0	0.176019	0.30365	0.299396	0.385587	0.236625	0.203849	0.221774	0.219667	0.221248	0.49592	0.306884	0.194322	0.290483	0.192312	0.557156	0.363681	0.242316	0.224236	0.381539	0.270562	0.289091	0.367123	0.277161	0.331435	0.307066	0.278118	0.399668	0.591035	0.221911	0.222233	0.333341	0.273816	0.383681	0.262471	0.291438	0.349246	0.300486
CHE.67	0.265723	0.253715	0.27762	0.200231	0.26129	0.287761	0.311121	0.282843	0.185733	0.163354	0.231549	0.176019	0	0.271394	0.277147	0.369266	0.19032	0.180152	0.173316	0.162553	0.170198	0.472687	0.302846	0.177818	0.260644	0.157631	0.544109	0.345753	0.172157	0.175874	0.355533	0.230503	0.231915	0.317879	0.268547	0.250063	0.253074	0.251667	0.384084	0.598194	0.162643	0.177713	0.28641	0.198339	0.367395	0.231117	0.280572	0.303669	0.240612
CHN.64	0.397577	0.373961	0.369793	0.345046	0.358892	0.403388	0.229858	0.315675	0.288254	0.31807	0.350316	0.30365	0.271394	0	0.314835	0.415321	0.34202	0.296814	0.266938	0.31771	0.294717	0.543173	0.29772	0.268499	0.393108	0.304272	0.610638	0.310377	0.338457	0.270359	0.331772	0.369348	0.347727	0.405553	0.345722	0.347943	0.361237	0.3495	0.408862	0.648989	0.296902	0.27329	0.419051	0.357598	0.373847	0.305079	0.314491	0.23085	0.335411
CIV.13	0.319376	0.276175	0.234143	0.303966	0.33471	0.242315	0.28872	0.223274	0.246501	0.272333	0.269166	0.299396	0.277147	0.314835	0	0.346542	0.282652	0.236795	0.283232	0.28526	0.282468	0.520726	0.285672	0.249574	0.252585	0.256618	0.588505	0.310093	0.275909	0.275863	0.337835	0.329426	0.263549	0.387391	0.244084	0.336969	0.302138	0.173008	0.308747	0.604066	0.295768	0.233769	0.331793	0.308082	0.330992	0.239083	0.231618	0.37673	0.36506
COL.2	0.389582	0.445201	0.309642	0.340953	0.442351	0.395169	0.340153	0.300437	0.357517	0.358078	0.32566	0.385587	0.369266	0.415321	0.346542	0	0.380293	0.318294	0.371914	0.354522	0.356207	0.60263	0.237407	0.335667	0.345775	0.329327	0.657774	0.474	0.389893	0.331792	0.288816	0.399336	0.390883	0.503116	0.244631	0.474454	0.416233	0.307337	0.293208	0.595243	0.382222	0.30789	0.404697	0.366394	0.389169	0.296684	0.269051	0.452844	0.453162
CZE.23	0.216108	0.214692	0.270614	0.191962	0.205193	0.252137	0.356878	0.319503	0.243106	0.193494	0.207537	0.236625	0.19032	0.34202	0.282652	0.380293	0	0.246999	0.211461	0.180046	0.194023	0.414588	0.351395	0.225186	0.233772	0.185865	0.485916	0.402266	0.164417	0.240485	0.366257	0.212562	0.194247	0.295888	0.288324	0.236691	0.189715	0.235798	0.373694	0.565103	0.201119	0.205527	0.223176	0.165317	0.337336	0.267873	0.340271	0.35119	0.233011
DEU.27	0.303001	0.316563	0.231508	0.225332	0.339661	0.294529	0.299285	0.211052	0.115897	0.170718	0.217046	0.203849	0.180152	0.296814	0.236795	0.318294	0.246999	0	0.221923	0.222115	0.217982	0.529649	0.257363	0.186906	0.259164	0.181674	0.593486	0.330998	0.241333	0.171802	0.347942	0.274307	0.261371	0.387925	0.205195	0.352587	0.322747	0.227116	0.348601	0.612718	0.220081	0.161799	0.323738	0.261591	0.338253	0.21502	0.219107	0.353757	0.331438
DNK.71_RA	0.273545	0.288276	0.297145	0.216467	0.242181	0.303282	0.299413	0.309173	0.209539	0.210524	0.227178	0.221774	0.173316	0.266938	0.283232	0.371914	0.211461	0.221923	0	0.125232	0.133148	0.470131	0.312853	0.214822	0.270722	0.167207	0.5449	0.37185	0.191432	0.205253	0.326268	0.244645	0.249232	0.325649	0.29876	0.27036	0.230639	0.252319	0.406622	0.587666	0.172537	0.167589	0.296528	0.204017	0.327327	0.25904	0.312105	0.304616	0.221226
DNK.71_RD	0.231443	0.269553	0.268137	0.160734	0.209167	0.265508	0.327826	0.316509	0.229584	0.199733	0.20655	0.219667	0.162553	0.31771	0.28526	0.354522	0.180046	0.222115	0.125232	0	0.0874384	0.458724	0.320276	0.217886	0.225898	0.147977	0.524341	0.410009	0.156643	0.201989	0.315122	0.209802	0.210202	0.30371	0.278215	0.249556	0.199913	0.222119	0.395932	0.572967	0.140005	0.15946	0.250911	0.141226	0.323109	0.241348	0.319256	0.348995	0.215554
DNK.71_RL	0.264169	0.28337	0.281952	0.173868	0.24198	0.292052	0.311168	0.307697	0.225703	0.203763	0.22518	0.221248	0.170198	0.294717	0.282468	0.356207	0.194023	0.217982	0.133148	0.0874384	0	0.47912	0.306822	0.20986	0.259711	0.158537	0.552247	0.392619	0.188412	0.184059	0.31276	0.240815	0.236049	0.328005	0.272015	0.260974	0.236857	0.235046	0.39914	0.596482	0.160421	0.149216	0.281271	0.174819	0.332928	0.243905	0.308181	0.322695	0.235342
ECU.14	0.332428	0.352837	0.52304	0.412184	0.331892	0.451061	0.577353	0.56032	0.511767	0.458045	0.464512	0.49592	0.472687	0.543173	0.520726	0.60263	0.414588	0.529649	0.470131	0.458724	0.47912	0	0.593978	0.526164	0.461951	0.477876	0.248794	0.55608	0.404995	0.530115	0.584454	0.342079	0.405825	0.350573	0.541384	0.354603	0.357295	0.495058	0.536497	0.496193	0.438507	0.485504	0.347766	0.390815	0.443512	0.518453	0.588358	0.543582	0.3696
ECU.14a	0.395343	0.416085	0.309556	0.31475	0.417679	0.392393	0.257744	0.22146	0.284455	0.305882	0.320077	0.306884	0.302846	0.29772	0.285672	0.237407	0.351395	0.257363	0.312853	0.320276	0.306822	0.593978	0	0.273516	0.353761	0.290101	0.646543	0.368513	0.35874	0.25002	0.275908	0.38709	0.363172	0.482135	0.211691	0.423444	0.394674	0.293081	0.345338	0.644916	0.334979	0.248447	0.413166	0.354962	0.379543	0.246947	0.182146	0.36012	0.416087
ESP.75	0.296389	0.294745	0.244539	0.25127	0.307205	0.290563	0.28794	0.233733	0.18824	0.19468	0.218992	0.194322	0.177818	0.268499	0.249574	0.335667	0.225186	0.186906	0.214822	0.217886	0.20986	0.526164	0.273516	0	0.25978	0.185872	0.589759	0.346436	0.229451	0.204782	0.34102	0.272065	0.251267	0.369118	0.22726	0.318878	0.293745	0.22805	0.344689	0.607656	0.225207	0.191961	0.324203	0.254485	0.323669	0.242953	0.269304	0.32048	0.303586
ETH.24	0.249163	0.254388	0.219672	0.267652	0.267598	0.180956	0.374217	0.289742	0.284222	0.259644	0.213338	0.290483	0.260644	0.393108	0.252585	0.345775	0.233772	0.259164	0.270722	0.225898	0.259711	0.461951	0.353761	0.25978	0	0.232234	0.537042	0.419147	0.205168	0.298149	0.342756	0.271768	0.198955	0.336716	0.269904	0.294838	0.220466	0.164446	0.353493	0.523019	0.248092	0.257219	0.24196	0.226339	0.332479	0.241085	0.317	0.429333	0.318569
FIN.25	0.262848	0.258369	0.219062	0.187619	0.251344	0.261993	0.319538	0.274617	0.18221	0.161448	0.159588	0.192312	0.157631	0.304272	0.256618	0.329327	0.185865	0.181674	0.167207	0.147977	0.158537	0.477876	0.290101	0.185872	0.232234	0	0.551959	0.384977	0.185833	0.197803	0.312225	0.217326	0.220561	0.3208	0.239276	0.288309	0.233941	0.213225	0.375293	0.578812	0.17656	0.148819	0.281774	0.19044	0.340933	0.206612	0.28463	0.357162	0.249558
GEO.59	0.389792	0.432817	0.600501	0.482144	0.39577	0.523868	0.648311	0.619252	0.582391	0.529669	0.539999	0.557156	0.544109	0.610638	0.588505	0.657774	0.485916	0.593486	0.5449	0.524341	0.552247	0.248794	0.646543	0.589759	0.537042	0.551959	0	0.620275	0.474477	0.598755	0.638923	0.409822	0.485574	0.38621	0.606312	0.428352	0.434313	0.567638	0.570729	0.435572	0.510043	0.559652	0.399508	0.451803	0.501292	0.586415	0.642516	0.601914	0.443899
GHA.4	0.433487	0.408532	0.431622	0.433338	0.436501	0.450136	0.318977	0.346707	0.332608	0.379429	0.430803	0.363681	0.345753	0.310377	0.310093	0.474	0.402266	0.330998	0.37185	0.410009	0.392619	0.55608	0.368513	0.346436	0.419147	0.384977	0.620275	0	0.384054	0.347884	0.463364	0.450199	0.418137	0.460086	0.402744	0.40378	0.433236	0.393673	0.401867	0.64496	0.388458	0.370621	0.455277	0.441065	0.456271	0.397666	0.329551	0.339897	0.437068
HRV.68	0.19958	0.207522	0.288602	0.217372	0.183284	0.241861	0.357413	0.322401	0.232707	0.2022	0.222277	0.242316	0.172157	0.338457	0.275909	0.389893	0.164417	0.241333	0.191432	0.156643	0.188412	0.404995	0.35874	0.229451	0.205168	0.185833	0.474477	0.384054	0	0.243835	0.376841	0.21153	0.165925	0.246329	0.303707	0.18742	0.172512	0.229166	0.374117	0.561298	0.16123	0.205573	0.216238	0.14453	0.322578	0.266674	0.349936	0.341277	0.227149
HUN.61	0.318329	0.324262	0.283132	0.229567	0.328785	0.334372	0.282534	0.252553	0.195643	0.195366	0.250173	0.224236	0.175874	0.270359	0.275863	0.331792	0.240485	0.171802	0.205253	0.201989	0.184059	0.530115	0.25002	0.204782	0.298149	0.197803	0.598755	0.347884	0.243835	0	0.334361	0.293743	0.271445	0.394016	0.236184	0.316074	0.308467	0.257967	0.380088	0.637129	0.223864	0.158825	0.341256	0.243411	0.360322	0.232295	0.238137	0.283143	0.3184
IND.11	0.39385	0.415119	0.310943	0.323103	0.389912	0.373394	0.288193	0.309784	0.372216	0.372999	0.319613	0.381539	0.355533	0.331772	0.337835	0.288816	0.366257	0.347942	0.326268	0.315122	0.31276	0.584454	0.275908	0.34102	0.342756	0.312225	0.638923	0.463364	0.376841	0.334361	0	0.386434	0.354282	0.46052	0.292702	0.417546	0.37251	0.301382	0.360436	0.59611	0.345617	0.285358	0.392252	0.337725	0.35583	0.248953	0.310373	0.401358	0.380024
IRL.69	0.167165	0.238866	0.295529	0.177751	0.217308	0.27853	0.394157	0.346926	0.265372	0.216638	0.234486	0.270562	0.230503	0.369348	0.329426	0.399336	0.212562	0.274307	0.244645	0.209802	0.240815	0.342079	0.38709	0.272065	0.271768	0.217326	0.409822	0.450199	0.21153	0.293743	0.386434	0	0.233348	0.275771	0.310492	0.291127	0.24246	0.283275	0.371645	0.529538	0.192985	0.241799	0.20696	0.198167	0.308315	0.282829	0.373167	0.413757	0.229438
IRN.12	0.235903	0.190083	0.257441	0.231894	0.187538	0.20065	0.362252	0.312206	0.266339	0.233461	0.21852	0.289091	0.231915	0.347727	0.263549	0.390883	0.194247	0.261371	0.249232	0.210202	0.236049	0.405825	0.363172	0.251267	0.198955	0.220561	0.485574	0.418137	0.165925	0.271445	0.354282	0.233348	0	0.274214	0.293208	0.213892	0.163375	0.201183	0.386356	0.556335	0.197477	0.227728	0.223414	0.16225	0.28366	0.261987	0.351159	0.386898	0.248384
ISL.28	0.288543	0.249745	0.410797	0.315683	0.202756	0.321175	0.465114	0.451377	0.383869	0.340837	0.343502	0.367123	0.317879	0.405553	0.387391	0.503116	0.295888	0.387925	0.325649	0.30371	0.328005	0.350573	0.482135	0.369118	0.336716	0.3208	0.38621	0.460086	0.246329	0.394016	0.46052	0.275771	0.274214	0	0.443308	0.213004	0.243013	0.348699	0.475437	0.523081	0.274661	0.356612	0.288949	0.254033	0.394598	0.353311	0.470513	0.41648	0.217612
ISR.29	0.326355	0.352541	0.217773	0.236497	0.38116	0.315737	0.312253	0.159508	0.245305	0.23415	0.243369	0.277161	0.268547	0.345722	0.244084	0.244631	0.288324	0.205195	0.29876	0.278215	0.272015	0.541384	0.211691	0.22726	0.269904	0.239276	0.606312	0.402744	0.303707	0.236184	0.292702	0.310492	0.293208	0.443308	0	0.402851	0.357662	0.237713	0.318813	0.594497	0.295765	0.204422	0.342201	0.293918	0.325885	0.212847	0.208665	0.396075	0.391851
ITA.30	0.275424	0.209456	0.375239	0.296245	0.160026	0.296011	0.398085	0.402708	0.341873	0.308079	0.318373	0.331435	0.250063	0.347943	0.336969	0.474454	0.236691	0.352587	0.27036	0.249556	0.260974	0.354603	0.423444	0.318878	0.294838	0.288309	0.428352	0.40378	0.18742	0.316074	0.417546	0.291127	0.213892	0.213004	0.402851	0	0.186583	0.30406	0.436715	0.557716	0.225496	0.300527	0.272225	0.204754	0.357176	0.341322	0.427119	0.333225	0.209887
KAZ.6	0.222882	0.195251	0.311397	0.240532	0.140163	0.234567	0.384713	0.380278	0.316159	0.269651	0.235732	0.307066	0.253074	0.361237	0.302138	0.416233	0.189715	0.322747	0.230639	0.199913	0.236857	0.357295	0.394674	0.293745	0.220466	0.233941	0.434313	0.433236	0.172512	0.308467	0.37251	0.24246	0.163375	0.243013	0.357662	0.186583	0	0.240566	0.409782	0.517796	0.214948	0.249026	0.198506	0.157793	0.304479	0.308853	0.398111	0.381544	0.215482
KEN.72	0.276126	0.241294	0.175502	0.251183	0.281514	0.154527	0.327901	0.258821	0.261844	0.249665	0.209343	0.278118	0.251667	0.3495	0.173008	0.307337	0.235798	0.227116	0.252319	0.222119	0.235046	0.495058	0.293081	0.22805	0.164446	0.213225	0.567638	0.393673	0.229166	0.257967	0.301382	0.283275	0.201183	0.348699	0.237713	0.30406	0.240566	0	0.346525	0.572027	0.250085	0.214655	0.276997	0.226433	0.322923	0.209719	0.261961	0.398439	0.318853
KHM.21	0.347585	0.386968	0.352615	0.377227	0.421755	0.388505	0.337376	0.315269	0.359348	0.354204	0.376939	0.399668	0.384084	0.408862	0.308747	0.293208	0.373694	0.348601	0.406622	0.395932	0.39914	0.536497	0.345338	0.344689	0.353493	0.375293	0.570729	0.401867	0.374117	0.380088	0.360436	0.371645	0.386356	0.475437	0.318813	0.436715	0.409782	0.346525	0	0.570149	0.39243	0.358826	0.350069	0.394498	0.387269	0.340039	0.343345	0.431808	0.446143
LKA.40	0.490351	0.534141	0.57541	0.541931	0.515199	0.524981	0.656948	0.627494	0.61704	0.579028	0.545414	0.591035	0.598194	0.648989	0.604066	0.595243	0.565103	0.612718	0.587666	0.572967	0.596482	0.496193	0.644916	0.607656	0.523019	0.578812	0.435572	0.64496	0.561298	0.637129	0.59611	0.529538	0.556335	0.523081	0.594497	0.557716	0.517796	0.572027	0.570149	0	0.571685	0.592717	0.489115	0.554556	0.542866	0.585248	0.645142	0.668441	0.558632
LUX.32	0.223885	0.249773	0.293363	0.167645	0.188656	0.265758	0.328386	0.321538	0.226707	0.197986	0.225602	0.221911	0.162643	0.296902	0.295768	0.382222	0.201119	0.220081	0.172537	0.140005	0.160421	0.438507	0.334979	0.225207	0.248092	0.17656	0.510043	0.388458	0.16123	0.223864	0.345617	0.192985	0.197477	0.274661	0.295765	0.225496	0.214948	0.250085	0.39243	0.571685	0	0.194879	0.249695	0.166224	0.324673	0.248456	0.324325	0.33195	0.185734
LVA.31	0.273441	0.274566	0.240189	0.169915	0.273589	0.291966	0.274272	0.238847	0.178705	0.17637	0.196415	0.222233	0.177713	0.27329	0.233769	0.30789	0.205527	0.161799	0.167589	0.15946	0.149216	0.485504	0.248447	0.191961	0.257219	0.148819	0.559652	0.370621	0.205573	0.158825	0.285358	0.241799	0.227728	0.356612	0.204422	0.300527	0.249026	0.214655	0.358826	0.592717	0.194879	0	0.28976	0.197786	0.297783	0.211815	0.246458	0.328129	0.270066
MDA.65	0.155516	0.231112	0.320439	0.232628	0.217676	0.255391	0.419702	0.376069	0.337636	0.290205	0.258063	0.333341	0.28641	0.419051	0.331793	0.404697	0.223176	0.323738	0.296528	0.250911	0.281271	0.347766	0.413166	0.324203	0.24196	0.281774	0.399508	0.455277	0.216238	0.341256	0.392252	0.20696	0.223414	0.288949	0.342201	0.272225	0.198506	0.276997	0.350069	0.489115	0.249695	0.28976	0	0.190047	0.310748	0.319852	0.404534	0.436291	0.276637
MKD.62	0.196796	0.240007	0.291612	0.157856	0.16653	0.244628	0.366822	0.34143	0.270941	0.224903	0.201531	0.273816	0.198339	0.357598	0.308082	0.366394	0.165317	0.261591	0.204017	0.141226	0.174819	0.390815	0.354962	0.254485	0.226339	0.19044	0.451803	0.441065	0.14453	0.243411	0.337725	0.198167	0.16225	0.254033	0.293918	0.204754	0.157793	0.226433	0.394498	0.554556	0.166224	0.197786	0.190047	0	0.311971	0.262158	0.355095	0.379476	0.206838
MLT.63	0.304152	0.322457	0.327649	0.318336	0.299974	0.342797	0.381627	0.339899	0.330028	0.344092	0.303185	0.383681	0.367395	0.373847	0.330992	0.389169	0.337336	0.338253	0.327327	0.323109	0.332928	0.443512	0.379543	0.323669	0.332479	0.340933	0.501292	0.456271	0.322578	0.360322	0.35583	0.308315	0.28366	0.394598	0.325885	0.357176	0.304479	0.322923	0.387269	0.542866	0.324673	0.297783	0.310748	0.311971	0	0.368865	0.381307	0.403718	0.350028
MYS.54	0.312951	0.298321	0.232264	0.23707	0.327434	0.264286	0.295257	0.224921	0.250745	0.247251	0.229784	0.262471	0.231117	0.305079	0.239083	0.296684	0.267873	0.21502	0.25904	0.241348	0.243905	0.518453	0.246947	0.242953	0.241085	0.206612	0.586415	0.397666	0.266674	0.232295	0.248953	0.282829	0.261987	0.353311	0.212847	0.341322	0.308853	0.209719	0.340039	0.585248	0.248456	0.211815	0.319852	0.262158	0.368865	0	0.229261	0.396752	0.327074
NGA.50	0.389263	0.400481	0.288723	0.318326	0.421186	0.363473	0.283431	0.206059	0.260343	0.288248	0.311855	0.291438	0.280572	0.314491	0.231618	0.269051	0.340271	0.219107	0.312105	0.319256	0.308181	0.588358	0.182146	0.269304	0.317	0.28463	0.642516	0.329551	0.349936	0.238137	0.310373	0.373167	0.351159	0.470513	0.208665	0.427119	0.398111	0.261961	0.343345	0.645142	0.324325	0.246458	0.404534	0.355095	0.381307	0.229261	0	0.366535	0.411706
NLD.43	0.410479	0.391464	0.434659	0.390571	0.377094	0.446629	0.296781	0.371705	0.343707	0.34984	0.405034	0.349246	0.303669	0.23085	0.37673	0.452844	0.35119	0.353757	0.304616	0.348995	0.322695	0.543582	0.36012	0.32048	0.429333	0.357162	0.601914	0.339897	0.341277	0.283143	0.401358	0.413757	0.386898	0.41648	0.396075	0.333225	0.381544	0.398439	0.431808	0.668441	0.33195	0.328129	0.436291	0.379476	0.403718	0.396752	0.366535	0	0.344944
NOR.34	0.26466	0.253021	0.367683	0.245472	0.166296	0.310668	0.393782	0.404051	0.323041	0.279261	0.29729	0.300486	0.240612	0.335411	0.36506	0.453162	0.233011	0.331438	0.221226	0.215554	0.235342	0.3696	0.416087	0.303586	0.318569	0.249558	0.443899	0.437068	0.227149	0.3184	0.380024	0.229438	0.248384	0.217612	0.391851	0.209887	0.215482	0.318853	0.446143	0.558632	0.185734	0.270066	0.276637	0.206838	0.350028	0.327074	0.411706	0.344944	0
NPL.33	0.391366	0.469188	0.384486	0.352366	0.465393	0.440345	0.410378	0.379404	0.380361	0.370672	0.372598	0.363367	0.369764	0.436638	0.374784	0.310316	0.377415	0.357629	0.380465	0.350618	0.344132	0.602791	0.290641	0.363014	0.379176	0.341259	0.667118	0.462888	0.393961	0.338973	0.369732	0.412532	0.421497	0.525729	0.324191	0.48044	0.42717	0.341391	0.414125	0.643149	0.383804	0.337192	0.410063	0.383031	0.469468	0.349049	0.30015	0.473417	0.467609
NZL.56	0.326759	0.344183	0.509938	0.385815	0.313104	0.436629	0.564372	0.549833	0.48215	0.434442	0.438377	0.463108	0.440639	0.536073	0.503976	0.566056	0.390825	0.506094	0.451063	0.424537	0.455783	0.221589	0.569743	0.485729	0.446196	0.456853	0.26953	0.546218	0.378545	0.512872	0.554697	0.331298	0.402895	0.31699	0.520597	0.343815	0.336914	0.476649	0.500851	0.454699	0.412454	0.463722	0.335353	0.365783	0.430686	0.497422	0.564665	0.523593	0.341587
PAK.7	0.367849	0.382663	0.295218	0.308054	0.391059	0.344715	0.252666	0.237805	0.280888	0.310844	0.29884	0.336729	0.303188	0.305957	0.231818	0.283219	0.329025	0.256456	0.285251	0.2872	0.278877	0.569437	0.225381	0.276827	0.299048	0.275836	0.634276	0.37038	0.322019	0.260891	0.233099	0.369082	0.312028	0.454807	0.238195	0.394216	0.355296	0.241045	0.326601	0.629982	0.319099	0.219184	0.376646	0.321812	0.327022	0.231492	0.219739	0.363264	0.389338
PER.35	0.298865	0.323946	0.247424	0.249169	0.331238	0.278007	0.319781	0.240437	0.264089	0.270243	0.246154	0.306739	0.282171	0.341089	0.223704	0.309562	0.277098	0.24438	0.269618	0.247096	0.247517	0.508871	0.256807	0.257626	0.246576	0.25196	0.577693	0.42025	0.280949	0.253189	0.300542	0.301591	0.244277	0.412834	0.208941	0.359354	0.300694	0.204696	0.37326	0.60382	0.271126	0.202149	0.316289	0.263389	0.290639	0.238242	0.24867	0.394183	0.352398
POL.36	0.333433	0.352509	0.276781	0.226544	0.354588	0.35513	0.285026	0.24104	0.206968	0.208402	0.245459	0.23634	0.218924	0.291538	0.270844	0.298439	0.254674	0.189964	0.227703	0.220298	0.194995	0.547445	0.227265	0.205659	0.31045	0.198569	0.613725	0.366271	0.278208	0.147163	0.31194	0.308311	0.299077	0.427489	0.201235	0.357534	0.331394	0.260107	0.364885	0.633231	0.259834	0.136936	0.356334	0.275265	0.353956	0.241934	0.225577	0.313034	0.347137
SEN.8	0.291957	0.365377	0.414586	0.393616	0.392024	0.366871	0.507847	0.448093	0.450343	0.418853	0.400904	0.458808	0.451322	0.516149	0.412796	0.441482	0.405607	0.44664	0.453814	0.428798	0.455108	0.416294	0.492784	0.441619	0.354243	0.438988	0.41632	0.512863	0.398359	0.486159	0.46156	0.354242	0.384945	0.436409	0.42272	0.434338	0.377617	0.389351	0.326091	0.400346	0.425685	0.435428	0.298896	0.398968	0.348691	0.42873	0.485765	0.539922	0.444978
SGP.52	0.335086	0.272502	0.254762	0.300372	0.316706	0.262665	0.277641	0.211298	0.229378	0.239578	0.25337	0.266014	0.235866	0.25985	0.208642	0.360523	0.277799	0.216409	0.264967	0.294687	0.285289	0.50289	0.295173	0.236419	0.27046	0.243262	0.570451	0.327628	0.262549	0.253779	0.313517	0.316205	0.256963	0.349648	0.248433	0.317038	0.301629	0.24166	0.327697	0.590128	0.2686	0.232532	0.333743	0.303355	0.336963	0.176495	0.23865	0.338266	0.326175
SRB.37	0.197925	0.228974	0.252534	0.144407	0.198413	0.221288	0.370855	0.318701	0.255274	0.196448	0.179864	0.245834	0.185518	0.365575	0.281469	0.351077	0.154585	0.231931	0.217094	0.148063	0.177626	0.410869	0.33947	0.239169	0.207507	0.175198	0.484288	0.427515	0.16415	0.237109	0.350444	0.190272	0.166275	0.278541	0.265615	0.241728	0.191544	0.201467	0.373664	0.554136	0.167001	0.195832	0.19576	0.11403	0.343357	0.231125	0.326513	0.396219	0.239279
SVK.9	0.239151	0.266566	0.283792	0.19818	0.207318	0.267703	0.310161	0.305989	0.238683	0.22531	0.216585	0.254623	0.201135	0.282604	0.284614	0.344002	0.204237	0.231957	0.179545	0.150895	0.166837	0.462063	0.315782	0.219796	0.230032	0.184265	0.528618	0.395044	0.167408	0.230799	0.29688	0.233576	0.206532	0.307152	0.284664	0.255191	0.211829	0.229811	0.376107	0.567253	0.149037	0.178679	0.256004	0.169555	0.287455	0.262241	0.318969	0.336082	0.233519
SVN.38	0.288063	0.338113	0.276187	0.204478	0.346056	0.316765	0.376196	0.306119	0.258613	0.233226	0.230282	0.276156	0.241017	0.392163	0.308086	0.330622	0.243847	0.233139	0.277151	0.223398	0.230441	0.520419	0.311339	0.26915	0.289764	0.213414	0.582832	0.433774	0.256194	0.233443	0.358484	0.283166	0.287236	0.404023	0.23574	0.369699	0.317336	0.25992	0.371442	0.605028	0.257483	0.211039	0.30022	0.245972	0.387216	0.27095	0.30116	0.405022	0.351747
SWE.41	0.259305	0.249282	0.237965	0.163651	0.257947	0.272615	0.324196	0.273413	0.184843	0.143597	0.183721	0.189939	0.146258	0.310949	0.257809	0.333798	0.17384	0.179193	0.180618	0.149007	0.143585	0.452863	0.290291	0.192153	0.244414	0.120167	0.5221	0.3835	0.186221	0.176728	0.326969	0.221186	0.217853	0.322217	0.222847	0.273609	0.226985	0.213896	0.371279	0.592843	0.186723	0.136557	0.272886	0.180351	0.339042	0.220723	0.273469	0.338164	0.253175
SWE.41a	0.221207	0.200237	0.26479	0.16397	0.159368	0.241268	0.35141	0.338955	0.254904	0.207283	0.22088	0.240848	0.182509	0.323922	0.280037	0.384521	0.167982	0.256097	0.174252	0.146415	0.172663	0.395726	0.358149	0.239897	0.252484	0.166187	0.466288	0.415313	0.182529	0.25462	0.333365	0.170645	0.196774	0.253628	0.305904	0.223792	0.182376	0.225729	0.3931	0.558056	0.144937	0.195634	0.234	0.154841	0.326792	0.253741	0.341919	0.356747	0.153252
TGO.44	0.432035	0.425975	0.495628	0.450545	0.413871	0.482625	0.416719	0.457039	0.417095	0.443487	0.449124	0.464089	0.440383	0.424681	0.432951	0.493524	0.429278	0.429678	0.425176	0.435753	0.436837	0.50117	0.444984	0.436523	0.477241	0.449446	0.557465	0.391197	0.408116	0.423485	0.474666	0.452107	0.408011	0.457736	0.4684	0.406301	0.410802	0.452705	0.446654	0.640103	0.428371	0.418056	0.428343	0.417226	0.397987	0.467185	0.467774	0.417601	0.441854
TUR.46	0.343209	0.36001	0.527314	0.412553	0.344029	0.473498	0.566396	0.555821	0.480363	0.440312	0.471612	0.469643	0.452134	0.52998	0.514023	0.595327	0.413195	0.512838	0.452516	0.451884	0.468058	0.188779	0.583516	0.485684	0.47816	0.462798	0.252558	0.537336	0.399875	0.51152	0.582916	0.347657	0.411744	0.372603	0.537537	0.369434	0.370714	0.499045	0.529034	0.508238	0.433271	0.472433	0.375895	0.396057	0.426588	0.525139	0.580113	0.528533	0.372354
TZA.15	0.330322	0.303111	0.296967	0.313331	0.30039	0.264001	0.353272	0.352432	0.375802	0.370228	0.31031	0.398402	0.361504	0.363966	0.286951	0.38354	0.327625	0.359919	0.321512	0.301671	0.316117	0.49404	0.358505	0.348478	0.284548	0.313968	0.545036	0.473215	0.327552	0.36161	0.266941	0.344356	0.269822	0.363284	0.341057	0.338967	0.269044	0.231847	0.412937	0.551615	0.310174	0.287789	0.303451	0.29061	0.31454	0.287523	0.362832	0.428583	0.338077
USA.74	0.334002	0.307773	0.249179	0.269464	0.329595	0.310962	0.275088	0.256807	0.216497	0.228172	0.253838	0.204966	0.193023	0.247286	0.268746	0.338834	0.258113	0.216825	0.235846	0.242058	0.238302	0.534033	0.253058	0.196979	0.289133	0.211931	0.605439	0.361921	0.273044	0.209892	0.325723	0.299719	0.283207	0.392617	0.258472	0.331222	0.310592	0.245059	0.382184	0.62647	0.251318	0.209269	0.351539	0.28353	0.38136	0.234023	0.255908	0.326502	0.31402
USA.74a	0.254379	0.315783	0.288351	0.18626	0.296883	0.307531	0.377526	0.33756	0.292653	0.226776	0.243421	0.244785	0.250612	0.369442	0.334045	0.356683	0.248621	0.277028	0.262391	0.228597	0.23819	0.450516	0.337468	0.274725	0.298701	0.229692	0.506497	0.434675	0.28324	0.261657	0.361857	0.237775	0.300369	0.345335	0.272893	0.345554	0.300616	0.282341	0.406319	0.549043	0.229847	0.23476	0.289834	0.246571	0.37496	0.272075	0.325829	0.401934	0.284867
USA.74b	0.336369	0.33311	0.23262	0.256717	0.342939	0.323175	0.269502	0.217787	0.208191	0.221824	0.235086	0.249031	0.211916	0.257741	0.248342	0.309382	0.263048	0.207951	0.224527	0.23979	0.221496	0.544607	0.243519	0.185196	0.295266	0.207776	0.60854	0.37408	0.279626	0.176647	0.30207	0.302655	0.286413	0.411671	0.209956	0.332854	0.319168	0.241085	0.352369	0.629201	0.268906	0.180791	0.356159	0.284334	0.324861	0.229185	0.250932	0.293922	0.332034
USA.74c	0.328788	0.331621	0.214902	0.263685	0.346064	0.266499	0.316603	0.228263	0.254492	0.277441	0.228212	0.312239	0.284966	0.355478	0.257839	0.281061	0.289208	0.244611	0.28255	0.255518	0.261094	0.538429	0.259373	0.252646	0.252227	0.239508	0.61132	0.439752	0.286684	0.244334	0.293597	0.31724	0.261125	0.427998	0.207202	0.37053	0.310192	0.215627	0.348349	0.60043	0.292335	0.220849	0.32922	0.260234	0.299066	0.234961	0.270533	0.398262	0.369004
USA.74d	0.277755	0.314452	0.2171	0.196258	0.308621	0.273409	0.343854	0.286704	0.257041	0.227297	0.171264	0.248383	0.244319	0.342514	0.291538	0.285502	0.254061	0.235537	0.234709	0.204336	0.216446	0.499984	0.272804	0.23957	0.255343	0.174773	0.563041	0.437973	0.263174	0.225087	0.281376	0.256654	0.275665	0.367084	0.224197	0.352492	0.281885	0.221762	0.394337	0.567714	0.232708	0.197447	0.296098	0.230379	0.352962	0.203347	0.274531	0.407201	0.304115
USA.74e	0.292414	0.296636	0.18055	0.236562	0.3117	0.235718	0.339713	0.229785	0.239973	0.237455	0.202914	0.28083	0.266602	0.356458	0.252064	0.298224	0.26286	0.225049	0.286214	0.251952	0.258486	0.498561	0.26942	0.238139	0.232707	0.228377	0.574435	0.431358	0.269701	0.249318	0.304707	0.273091	0.234093	0.38673	0.197779	0.344946	0.290618	0.203991	0.346992	0.586619	0.25985	0.224519	0.290116	0.248084	0.306005	0.214155	0.277258	0.40298	0.338587
USA.74f	0.347536	0.358463	0.233327	0.279508	0.389791	0.315019	0.306273	0.189749	0.200761	0.229238	0.255315	0.26269	0.250104	0.334515	0.254483	0.280646	0.300108	0.180731	0.297671	0.286864	0.284972	0.550928	0.2243	0.231662	0.283429	0.24502	0.618584	0.378727	0.304037	0.231764	0.328603	0.320575	0.307691	0.449192	0.184363	0.406219	0.359576	0.255173	0.31847	0.61982	0.298266	0.231055	0.365371	0.314112	0.347842	0.218161	0.235632	0.387006	0.393099
USA.74g	0.30314	0.314076	0.204239	0.230752	0.313729	0.269154	0.288515	0.228549	0.237108	0.249205	0.19796	0.286158	0.259302	0.311411	0.247849	0.279816	0.257476	0.217606	0.239935	0.217126	0.218894	0.516826	0.248516	0.226046	0.229043	0.211108	0.591392	0.420908	0.255289	0.206978	0.265404	0.287676	0.239576	0.39654	0.195974	0.340489	0.275826	0.193927	0.349168	0.598588	0.254177	0.183855	0.302719	0.235208	0.285626	0.199807	0.254498	0.36386	0.330514
USA.74h	0.27571	0.29231	0.231532	0.217744	0.271136	0.272351	0.286072	0.257681	0.193467	0.210022	0.190166	0.240308	0.222012	0.282924	0.266587	0.320933	0.218411	0.20125	0.184921	0.172908	0.181735	0.501501	0.280587	0.180908	0.228688	0.178043	0.56657	0.39397	0.209238	0.199856	0.291375	0.258469	0.225436	0.355592	0.241206	0.299157	0.254529	0.211543	0.372685	0.5883	0.209872	0.17445	0.30064	0.200216	0.268889	0.246105	0.298151	0.321425	0.282691
USA.74i	0.317764	0.315152	0.271231	0.274938	0.336951	0.312351	0.285566	0.239467	0.203404	0.223683	0.263202	0.206941	0.187433	0.27049	0.257781	0.350953	0.251519	0.195796	0.241427	0.242493	0.229664	0.540164	0.279022	0.0663555	0.280608	0.220236	0.607982	0.332817	0.253316	0.209519	0.363149	0.302149	0.279136	0.394656	0.248436	0.33888	0.323548	0.250878	0.354125	0.632699	0.241241	0.215635	0.345045	0.279669	0.348648	0.25811	0.267703	0.321812	0.327425
VNM.48	0.438943	0.430964	0.538339	0.479622	0.41879	0.485951	0.600622	0.564942	0.531962	0.506221	0.504679	0.552034	0.534958	0.574584	0.541137	0.58946	0.497439	0.55089	0.52454	0.518948	0.540954	0.347553	0.593442	0.545459	0.508264	0.533506	0.384405	0.594886	0.479687	0.570454	0.569778	0.43788	0.459652	0.443616	0.548984	0.456192	0.442095	0.526931	0.537271	0.481876	0.503993	0.52173	0.447257	0.471991	0.432237	0.54177	0.59608	0.589357	0.469189
XK.60	0.165547	0.262867	0.286414	0.167557	0.255018	0.261294	0.376884	0.333344	0.277406	0.237488	0.225063	0.277772	0.238277	0.38305	0.303715	0.350351	0.217982	0.254106	0.247759	0.186636	0.200224	0.406573	0.348756	0.274125	0.242076	0.226217	0.468044	0.443095	0.210065	0.257628	0.352409	0.184603	0.222053	0.316653	0.273227	0.300448	0.245598	0.230125	0.355584	0.558092	0.199003	0.216376	0.179	0.166365	0.331704	0.25935	0.336871	0.407183	0.273603
ZAF.39	0.312652	0.320204	0.207301	0.237595	0.345684	0.263015	0.334534	0.189607	0.221872	0.226967	0.223416	0.265851	0.247047	0.347443	0.224549	0.278485	0.265679	0.188787	0.284067	0.252035	0.25516	0.524235	0.224171	0.239574	0.236705	0.220201	0.592153	0.399609	0.272769	0.217198	0.321434	0.292133	0.251959	0.407205	0.165696	0.365196	0.319926	0.199221	0.350383	0.611111	0.261948	0.200407	0.324841	0.268659	0.354533	0.176877	0.202299	0.407614	0.361666
ZMB.49	0.320765	0.330455	0.222116	0.252957	0.334801	0.27707	0.270153	0.212347	0.251816	0.265877	0.233039	0.280014	0.255014	0.296929	0.20165	0.278906	0.278982	0.221118	0.251139	0.23566	0.232282	0.535801	0.213488	0.230595	0.23715	0.22276	0.60109	0.37896	0.267027	0.220756	0.251003	0.312479	0.248357	0.399697	0.195397	0.348565	0.303726	0.179666	0.344119	0.598493	0.265578	0.19288	0.324615	0.261344	0.324388	0.182063	0.214733	0.37035	0.347518
ZMB.49b	0.304915	0.318053	0.247948	0.262782	0.303305	0.27418	0.245271	0.224436	0.251651	0.274352	0.236154	0.289599	0.254903	0.288141	0.235739	0.266661	0.277806	0.234215	0.237607	0.236996	0.23968	0.524226	0.225061	0.235424	0.243931	0.234232	0.593584	0.382531	0.252766	0.23287	0.241334	0.304751	0.241828	0.384101	0.223068	0.318602	0.286665	0.200119	0.33432	0.593089	0.250809	0.212049	0.323443	0.244645	0.288065	0.189658	0.245794	0.352976	0.32576
[truncated: 30 more columns]
