# Supplementary material for: Global monitoring of antimicrobial resistance based on metagenomics analyses of urban sewage
Source: Nat Commun. 2019 Mar 8;10:1124. doi: 10.1038/s41467-019-08853-3 (PMC6408512; doi:10.1038/s41467-019-08853-3)
Supplement: Supplementary file 10 — Supplementary Data 7 [file 41467_2019_8853_MOESM10_ESM.xlsx]

## Sheet: Variable and Country Codes
World bank Health nutrition and population stastitics						World bank Development indicators					Country Codes
Series Name	Series Code					Series Name	Series Code				Country Name	Country Code
Agricultural machinery, tractors	AG.AGR.TRAC.NO					% of females ages 15-49 having comprehensive correct knowledge about HIV (2 prevent ways and reject 3 misconceptions)	SH.HIV.KNOW.FE.ZS				Afghanistan	AFG
Fertilizer consumption (% of fertilizer production)	AG.CON.FERT.PT.ZS					% of males ages 15-49 having comprehensive correct knowledge about HIV (2 prevent ways and reject 3 misconceptions)	SH.HIV.KNOW.MA.ZS				Albania	ALB
Fertilizer consumption (kilograms per hectare of arable land)	AG.CON.FERT.ZS					Adolescent fertility rate (births per 1,000 women ages 15-19)	SP.ADO.TFRT				Algeria	DZA
Agricultural land (sq. km)	AG.LND.AGRI.K2					Adults (ages 15+) and children (0-14 years) living with HIV	SH.HIV.TOTL				American Samoa	ASM
Agricultural land (% of land area)	AG.LND.AGRI.ZS					Adults (ages 15+) and children (ages 0-14) newly infected with HIV	SH.HIV.INCD.TL				Andorra	AND
Arable land (hectares)	AG.LND.ARBL.HA					Adults (ages 15+) living with HIV	SH.DYN.AIDS				Angola	AGO
Arable land (hectares per person)	AG.LND.ARBL.HA.PC					Adults (ages 15+) newly infected with HIV	SH.HIV.INCD				Antigua and Barbuda	ATG
Arable land (% of land area)	AG.LND.ARBL.ZS					Age at first marriage, female	SP.DYN.SMAM.FE				Arab World	ARB
Land under cereal production (hectares)	AG.LND.CREL.HA					Age at first marriage, male	SP.DYN.SMAM.MA				Argentina	ARG
Permanent cropland (% of land area)	AG.LND.CROP.ZS					Age dependency ratio (% of working-age population)	SP.POP.DPND				Armenia	ARM
Rural land area where elevation is below 5 meters (sq. km)	AG.LND.EL5M.RU.K2					Age dependency ratio, old	SP.POP.DPND.OL				Aruba	ABW
Rural land area where elevation is below 5 meters (% of total land area)	AG.LND.EL5M.RU.ZS					Age dependency ratio, young	SP.POP.DPND.YG				Australia	AUS
Urban land area where elevation is below 5 meters (sq. km)	AG.LND.EL5M.UR.K2					Age population, age 0, female, interpolated	SP.POP.AG00.FE.IN				Austria	AUT
Urban land area where elevation is below 5 meters (% of total land area)	AG.LND.EL5M.UR.ZS					Age population, age 0, male, interpolated	SP.POP.AG00.MA.IN				Azerbaijan	AZE
Land area where elevation is below 5 meters (% of total land area)	AG.LND.EL5M.ZS					Age population, age 01, female, interpolated	SP.POP.AG01.FE.IN				Bahamas, The	BHS
Forest area (sq. km)	AG.LND.FRST.K2					Age population, age 01, male, interpolated	SP.POP.AG01.MA.IN				Bahrain	BHR
Forest area (% of land area)	AG.LND.FRST.ZS					Age population, age 02, female, interpolated	SP.POP.AG02.FE.IN				Bangladesh	BGD
Agricultural irrigated land (% of total agricultural land)	AG.LND.IRIG.AG.ZS					Age population, age 02, male, interpolated	SP.POP.AG02.MA.IN				Barbados	BRB
Average precipitation in depth (mm per year)	AG.LND.PRCP.MM					Age population, age 03, female, interpolated	SP.POP.AG03.FE.IN				Belarus	BLR
Land area (sq. km)	AG.LND.TOTL.K2					Age population, age 03, male, interpolated	SP.POP.AG03.MA.IN				Belgium	BEL
Rural land area (sq. km)	AG.LND.TOTL.RU.K2					Age population, age 04, female, interpolated	SP.POP.AG04.FE.IN				Belize	BLZ
Urban land area (sq. km)	AG.LND.TOTL.UR.K2					Age population, age 04, male, interpolated	SP.POP.AG04.MA.IN				Benin	BEN
Agricultural machinery, tractors per 100 sq. km of arable land	AG.LND.TRAC.ZS					Age population, age 05, female, interpolated	SP.POP.AG05.FE.IN				Bermuda	BMU
Cereal production (metric tons)	AG.PRD.CREL.MT					Age population, age 05, male, interpolated	SP.POP.AG05.MA.IN				Bhutan	BTN
Crop production index (2004-2006 = 100)	AG.PRD.CROP.XD					Age population, age 06, female, interpolated	SP.POP.AG06.FE.IN				Bolivia	BOL
Food production index (2004-2006 = 100)	AG.PRD.FOOD.XD					Age population, age 06, male, interpolated	SP.POP.AG06.MA.IN				Bosnia and Herzegovina	BIH
Livestock production index (2004-2006 = 100)	AG.PRD.LVSK.XD					Age population, age 07, female, interpolated	SP.POP.AG07.FE.IN				Botswana	BWA
Surface area (sq. km)	AG.SRF.TOTL.K2					Age population, age 07, male, interpolated	SP.POP.AG07.MA.IN				Brazil	BRA
Cereal yield (kg per hectare)	AG.YLD.CREL.KG					Age population, age 08, female, interpolated	SP.POP.AG08.FE.IN				British Virgin Islands	VGB
Trade in services (% of GDP)	BG.GSR.NFSV.GD.ZS					Age population, age 08, male, interpolated	SP.POP.AG08.MA.IN				Brunei Darussalam	BRN
Communications, computer, etc. (% of service imports, BoP)	BM.GSR.CMCP.ZS					Age population, age 09, female, interpolated	SP.POP.AG09.FE.IN				Bulgaria	BGR
Primary income payments (BoP, current US$)	BM.GSR.FCTY.CD					Age population, age 09, male, interpolated	SP.POP.AG09.MA.IN				Burkina Faso	BFA
Imports of goods and services (BoP, current US$)	BM.GSR.GNFS.CD					Age population, age 10, female, interpolated	SP.POP.AG10.FE.IN				Burundi	BDI
Insurance and financial services (% of service imports, BoP)	BM.GSR.INSF.ZS					Age population, age 10, male, interpolated	SP.POP.AG10.MA.IN				Cabo Verde	CPV
Goods imports (BoP, current US$)	BM.GSR.MRCH.CD					Age population, age 11, female, interpolated	SP.POP.AG11.FE.IN				Cambodia	KHM
Service imports (BoP, current US$)	BM.GSR.NFSV.CD					Age population, age 11, male, interpolated	SP.POP.AG11.MA.IN				Cameroon	CMR
Charges for the use of intellectual property, payments (BoP, current US$)	BM.GSR.ROYL.CD					Age population, age 12, female, interpolated	SP.POP.AG12.FE.IN				Canada	CAN
Imports of goods, services and primary income (BoP, current US$)	BM.GSR.TOTL.CD					Age population, age 12, male, interpolated	SP.POP.AG12.MA.IN				Caribbean small states	CSS
Transport services (% of service imports, BoP)	BM.GSR.TRAN.ZS					Age population, age 13, female, interpolated	SP.POP.AG13.FE.IN				Cayman Islands	CYM
Travel services (% of service imports, BoP)	BM.GSR.TRVL.ZS					Age population, age 13, male, interpolated	SP.POP.AG13.MA.IN				Central African Republic	CAF
Foreign direct investment, net outflows (BoP, current US$)	BM.KLT.DINV.CD.WD					Age population, age 14, female, interpolated	SP.POP.AG14.FE.IN				Central Europe and the Baltics	CEB
Foreign direct investment, net outflows (% of GDP)	BM.KLT.DINV.WD.GD.ZS					Age population, age 14, male, interpolated	SP.POP.AG14.MA.IN				Chad	TCD
Secondary income, other sectors, payments (BoP, current US$)	BM.TRF.PRVT.CD					Age population, age 15, female, interpolated	SP.POP.AG15.FE.IN				Channel Islands	CHI
Personal remittances, paid (current US$)	BM.TRF.PWKR.CD.DT					Age population, age 15, male, interpolated	SP.POP.AG15.MA.IN				Chile	CHL
Current account balance (BoP, current US$)	BN.CAB.XOKA.CD					Age population, age 16, female, interpolated	SP.POP.AG16.FE.IN				China	CHN
Current account balance (% of GDP)	BN.CAB.XOKA.GD.ZS					Age population, age 16, male, interpolated	SP.POP.AG16.MA.IN				Colombia	COL
Net financial account (BoP, current US$)	BN.FIN.TOTL.CD					Age population, age 17, female, interpolated	SP.POP.AG17.FE.IN				Comoros	COM
Net primary income (BoP, current US$)	BN.GSR.FCTY.CD					Age population, age 17, male, interpolated	SP.POP.AG17.MA.IN				Congo, Dem. Rep.	COD
Net trade in goods and services (BoP, current US$)	BN.GSR.GNFS.CD					Age population, age 18, female, interpolated	SP.POP.AG18.FE.IN				Congo, Rep.	COG
Net trade in goods (BoP, current US$)	BN.GSR.MRCH.CD					Age population, age 18, male, interpolated	SP.POP.AG18.MA.IN				Costa Rica	CRI
Net errors and omissions (BoP, current US$)	BN.KAC.EOMS.CD					Age population, age 19, female, interpolated	SP.POP.AG19.FE.IN				Cote d'Ivoire	CIV
Foreign direct investment, net (BoP, current US$)	BN.KLT.DINV.CD					Age population, age 19, male, interpolated	SP.POP.AG19.MA.IN				Croatia	HRV
Portfolio investment, net (BoP, current US$)	BN.KLT.PTXL.CD					Age population, age 20, female, interpolated	SP.POP.AG20.FE.IN				Cuba	CUB
Reserves and related items (BoP, current US$)	BN.RES.INCL.CD					Age population, age 20, male, interpolated	SP.POP.AG20.MA.IN				Curacao	CUW
Net secondary income (BoP, current US$)	BN.TRF.CURR.CD					Age population, age 21, female, interpolated	SP.POP.AG21.FE.IN				Cyprus	CYP
Net capital account (BoP, current US$)	BN.TRF.KOGT.CD					Age population, age 21, male, interpolated	SP.POP.AG21.MA.IN				Czech Republic	CZE
Grants, excluding technical cooperation (BoP, current US$)	BX.GRT.EXTA.CD.WD					Age population, age 22, female, interpolated	SP.POP.AG22.FE.IN				Denmark	DNK
Technical cooperation grants (BoP, current US$)	BX.GRT.TECH.CD.WD					Age population, age 22, male, interpolated	SP.POP.AG22.MA.IN				Djibouti	DJI
ICT service exports (BoP, current US$)	BX.GSR.CCIS.CD					Age population, age 23, female, interpolated	SP.POP.AG23.FE.IN				Dominica	DMA
ICT service exports (% of service exports, BoP)	BX.GSR.CCIS.ZS					Age population, age 23, male, interpolated	SP.POP.AG23.MA.IN				Dominican Republic	DOM
Communications, computer, etc. (% of service exports, BoP)	BX.GSR.CMCP.ZS					Age population, age 24, female, interpolated	SP.POP.AG24.FE.IN				Early-demographic dividend	EAR
Primary income receipts (BoP, current US$)	BX.GSR.FCTY.CD					Age population, age 24, male, interpolated	SP.POP.AG24.MA.IN				East Asia & Pacific	EAS
Exports of goods and services (BoP, current US$)	BX.GSR.GNFS.CD					Age population, age 25, female, interpolated	SP.POP.AG25.FE.IN				East Asia & Pacific (excluding high income)	EAP
Insurance and financial services (% of service exports, BoP)	BX.GSR.INSF.ZS					Age population, age 25, male, interpolated	SP.POP.AG25.MA.IN				East Asia & Pacific (IDA & IBRD countries)	TEA
Goods exports (BoP, current US$)	BX.GSR.MRCH.CD					AIDS estimated deaths (UNAIDS estimates)	SH.DYN.AIDS.DH				Ecuador	ECU
Service exports (BoP, current US$)	BX.GSR.NFSV.CD					Antiretroviral therapy coverage (% of people living with HIV)	SH.HIV.ARTC.ZS				Egypt, Arab Rep.	EGY
Charges for the use of intellectual property, receipts (BoP, current US$)	BX.GSR.ROYL.CD					Antiretroviral therapy coverage for PMTCT (% of pregnant women living with HIV)	SH.HIV.PMTC.ZS				El Salvador	SLV
Exports of goods, services and primary income (BoP, current US$)	BX.GSR.TOTL.CD					ARI treatment (% of children under 5 taken to a health provider)	SH.STA.ARIC.ZS				Equatorial Guinea	GNQ
Transport services (% of service exports, BoP)	BX.GSR.TRAN.ZS					Birth rate, crude (per 1,000 people)	SP.DYN.CBRT.IN				Eritrea	ERI
Travel services (% of service exports, BoP)	BX.GSR.TRVL.ZS					Births attended by skilled health staff (% of total)	SH.STA.BRTC.ZS				Estonia	EST
Foreign direct investment, net inflows (BoP, current US$)	BX.KLT.DINV.CD.WD					Cause of death, by communicable diseases and maternal, prenatal and nutrition conditions (% of total)	SH.DTH.COMM.ZS				Ethiopia	ETH
Foreign direct investment, net inflows (% of GDP)	BX.KLT.DINV.WD.GD.ZS					Cause of death, by injury (% of total)	SH.DTH.INJR.ZS				Euro area	EMU
Primary income on FDI, payments (current US$)	BX.KLT.DREM.CD.DT					Cause of death, by non-communicable diseases (% of total)	SH.DTH.NCOM.ZS				Europe & Central Asia	ECS
Portfolio equity, net inflows (BoP, current US$)	BX.PEF.TOTL.CD.WD					Children (0-14) living with HIV	SH.HIV.0014				Europe & Central Asia (excluding high income)	ECA
Secondary income receipts (BoP, current US$)	BX.TRF.CURR.CD					Children (ages 0-14) newly infected with HIV	SH.HIV.INCD.14				Europe & Central Asia (IDA & IBRD countries)	TEC
Personal transfers, receipts (BoP, current US$)	BX.TRF.PWKR.CD					Children orphaned by HIV/AIDS	SH.HIV.ORPH				European Union	EUU
Personal remittances, received (current US$)	BX.TRF.PWKR.CD.DT					Children with fever receiving antimalarial drugs (% of children under age 5 with fever)	SH.MLR.TRET.ZS				Faroe Islands	FRO
Personal remittances, received (% of GDP)	BX.TRF.PWKR.DT.GD.ZS					Community health workers (per 1,000 people)	SH.MED.CMHW.P3				Fiji	FJI
S&P Global Equity Indices (annual % change)	CM.MKT.INDX.ZG					Completeness of birth registration (%)	SP.REG.BRTH.ZS				Finland	FIN
Market capitalization of listed domestic companies (current US$)	CM.MKT.LCAP.CD					Completeness of birth registration, rural (%)	SP.REG.BRTH.RU.ZS				Fragile and conflict affected situations	FCS
Market capitalization of listed domestic companies (% of GDP)	CM.MKT.LCAP.GD.ZS					Completeness of birth registration, urban (%)	SP.REG.BRTH.UR.ZS				France	FRA
Listed domestic companies, total	CM.MKT.LDOM.NO					Completeness of death registration with cause-of-death information (%)	SP.REG.DTHS.ZS				French Polynesia	PYF
Stocks traded, total value (current US$)	CM.MKT.TRAD.CD					Comprehensive correct knowledge of HIV/AIDS, ages 15-24, female (2 prevent ways and reject 3 misconceptions)	SH.HIV.1524.KW.FE.ZS				Gabon	GAB
Stocks traded, total value (% of GDP)	CM.MKT.TRAD.GD.ZS					Comprehensive correct knowledge of HIV/AIDS, ages 15-24, male (2 prevent ways and reject 3 misconceptions)	SH.HIV.1524.KW.MA.ZS				Gambia, The	GMB
Stocks traded, turnover ratio of domestic shares (%)	CM.MKT.TRNR					Condom use with non regular partner, % adults(15-49), female	SH.CON.AIDS.FE.ZS				Georgia	GEO
Net bilateral aid flows from DAC donors, Australia (current US$)	DC.DAC.AUSL.CD					Condom use with non regular partner, % adults(15-49), male	SH.CON.AIDS.MA.ZS				Germany	DEU
Net bilateral aid flows from DAC donors, Austria (current US$)	DC.DAC.AUTL.CD					Condom use, population ages 15-24, female (% of females ages 15-24)	SH.CON.1524.FE.ZS				Ghana	GHA
Net bilateral aid flows from DAC donors, Belgium (current US$)	DC.DAC.BELL.CD					Condom use, population ages 15-24, male (% of males ages 15-24)	SH.CON.1524.MA.ZS				Gibraltar	GIB
Net bilateral aid flows from DAC donors, Canada (current US$)	DC.DAC.CANL.CD					Consumption of iodized salt (% of households)	SN.ITK.SALT.ZS				Greece	GRC
Net bilateral aid flows from DAC donors, European Union institutions (current US$)	DC.DAC.CECL.CD					Contraceptive prevalence, any methods (% of women ages 15-49)	SP.DYN.CONU.ZS				Greenland	GRL
Net bilateral aid flows from DAC donors, Switzerland (current US$)	DC.DAC.CHEL.CD					Contraceptive prevalence, modern methods (% of women ages 15-49)	SP.DYN.CONM.ZS				Grenada	GRD
Net bilateral aid flows from DAC donors, Czech Republic (current US$)	DC.DAC.CZEL.CD					Death rate, crude (per 1,000 people)	SP.DYN.CDRT.IN				Guam	GUM
Net bilateral aid flows from DAC donors, Germany (current US$)	DC.DAC.DEUL.CD					Demand for family planning satisfied by any methods (% of married women with demand for family planning)	SH.FPL.SATI.ZS				Guatemala	GTM
Net bilateral aid flows from DAC donors, Denmark (current US$)	DC.DAC.DNKL.CD					Demand for family planning satisfied by modern methods (% of married women with demand for family planning)	SH.FPL.SATM.ZS				Guinea	GIN
Net bilateral aid flows from DAC donors, Spain (current US$)	DC.DAC.ESPL.CD					Diabetes prevalence (% of population ages 20 to 79)	SH.STA.DIAB.ZS				Guinea-Bissau	GNB
Net bilateral aid flows from DAC donors, Finland (current US$)	DC.DAC.FINL.CD					Diarrhea treatment (% of children under 5 receiving oral rehydration and continued feeding)	SH.STA.ORCF.ZS				Guyana	GUY
Net bilateral aid flows from DAC donors, France (current US$)	DC.DAC.FRAL.CD					Diarrhea treatment (% of children under 5 who received ORS packet)	SH.STA.ORTH				Haiti	HTI
Net bilateral aid flows from DAC donors, United Kingdom (current US$)	DC.DAC.GBRL.CD					Exclusive breastfeeding (% of children under 6 months)	SH.STA.BFED.ZS				Heavily indebted poor countries (HIPC)	HPC
Net bilateral aid flows from DAC donors, Greece (current US$)	DC.DAC.GRCL.CD					External resources for health (% of total expenditure on health)	SH.XPD.EXTR.ZS				High income	HIC
Net bilateral aid flows from DAC donors, Ireland (current US$)	DC.DAC.IRLL.CD					Female headed households (% of households with a female head)	SP.HOU.FEMA.ZS				Honduras	HND
Net bilateral aid flows from DAC donors, Iceland (current US$)	DC.DAC.ISLL.CD					Female population 00-04	SP.POP.0004.FE				Hong Kong SAR, China	HKG
Net bilateral aid flows from DAC donors, Italy (current US$)	DC.DAC.ITAL.CD					Female population 05-09	SP.POP.0509.FE				Hungary	HUN
Net bilateral aid flows from DAC donors, Japan (current US$)	DC.DAC.JPNL.CD					Female population 10-14	SP.POP.1014.FE				Iceland	ISL
Net bilateral aid flows from DAC donors, Korea, Rep. (current US$)	DC.DAC.KORL.CD					Female population 15-19	SP.POP.1519.FE				India	IND
Net bilateral aid flows from DAC donors, Luxembourg (current US$)	DC.DAC.LUXL.CD					Female population 20-24	SP.POP.2024.FE				Indonesia	IDN
Net bilateral aid flows from DAC donors, Netherlands (current US$)	DC.DAC.NLDL.CD					Female population 25-29	SP.POP.2529.FE				Iran, Islamic Rep.	IRN
Net bilateral aid flows from DAC donors, Norway (current US$)	DC.DAC.NORL.CD					Female population 30-34	SP.POP.3034.FE				Iraq	IRQ
Net bilateral aid flows from DAC donors, New Zealand (current US$)	DC.DAC.NZLL.CD					Female population 35-39	SP.POP.3539.FE				Ireland	IRL
Net bilateral aid flows from DAC donors, Poland (current US$)	DC.DAC.POLL.CD					Female population 40-44	SP.POP.4044.FE				Isle of Man	IMN
Net bilateral aid flows from DAC donors, Portugal (current US$)	DC.DAC.PRTL.CD					Female population 45-49	SP.POP.4549.FE				Israel	ISR
Net bilateral aid flows from DAC donors, Slovak Republic (current US$)	DC.DAC.SVKL.CD					Female population 50-54	SP.POP.5054.FE				Italy	ITA
Net bilateral aid flows from DAC donors, Slovenia (current US$)	DC.DAC.SVNL.CD					Female population 55-59	SP.POP.5559.FE				Jamaica	JAM
Net bilateral aid flows from DAC donors, Sweden (current US$)	DC.DAC.SWEL.CD					Female population 60-64	SP.POP.6064.FE				Japan	JPN
Net bilateral aid flows from DAC donors, Total (current US$)	DC.DAC.TOTL.CD					Female population 65-69	SP.POP.6569.FE				Jordan	JOR
Net bilateral aid flows from DAC donors, United States (current US$)	DC.DAC.USAL.CD					Female population 70-74	SP.POP.7074.FE				Kazakhstan	KAZ
PPG, bilateral (AMT, current US$)	DT.AMT.BLAT.CD					Female population 75-79	SP.POP.7579.FE				Kenya	KEN
PPG, bilateral concessional (AMT, current US$)	DT.AMT.BLTC.CD					Female population 80+	SP.POP.80UP.FE				Kiribati	KIR
IMF repurchases (AMT, current US$)	DT.AMT.DIMF.CD					Fertility rate, total (births per woman)	SP.DYN.TFRT.IN				Korea, Dem. People’s Rep.	PRK
Principal repayments on external debt, long-term + IMF (AMT, current US$)	DT.AMT.DLTF.CD					GNI per capita, Atlas method (current US$)	NY.GNP.PCAP.CD				Korea, Rep.	KOR
Principal repayments on external debt, long-term (AMT, current US$)	DT.AMT.DLXF.CD					Health expenditure per capita (current US$)	SH.XPD.PCAP				Kosovo	XKX
Principal repayments on external debt, private nonguaranteed (PNG) (AMT, current US$)	DT.AMT.DPNG.CD					Health expenditure per capita, PPP	SH.XPD.PCAP.PP.KD				Kuwait	KWT
Principal repayments on external debt, public and publicly guaranteed (PPG) (AMT, current US$)	DT.AMT.DPPG.CD					Health expenditure, private (% of GDP)	SH.XPD.PRIV.ZS				Kyrgyz Republic	KGZ
PPG, IBRD (AMT, current US$)	DT.AMT.MIBR.CD					Health expenditure, private (% of total health expenditure)	SH.XPD.PRIV				Lao PDR	LAO
PPG, IDA (AMT, current US$)	DT.AMT.MIDA.CD					Health expenditure, public (% of GDP)	SH.XPD.PUBL.ZS				Late-demographic dividend	LTE
PPG, multilateral (AMT, current US$)	DT.AMT.MLAT.CD					Health expenditure, public (% of government expenditure)	SH.XPD.PUBL.GX.ZS				Latin America & Caribbean	LCN
PPG, multilateral concessional (AMT, current US$)	DT.AMT.MLTC.CD					Health expenditure, public (% of total health expenditure)	SH.XPD.PUBL				Latin America & Caribbean (excluding high income)	LAC
PPG, official creditors (AMT, current US$)	DT.AMT.OFFT.CD					Health expenditure, total (% of GDP)	SH.XPD.TOTL.ZS				Latin America & the Caribbean (IDA & IBRD countries)	TLA
PPG, bonds (AMT, current US$)	DT.AMT.PBND.CD					Health expenditure, total (current US$)	SH.XPD.TOTL.CD				Latvia	LVA
PPG, commercial banks (AMT, current US$)	DT.AMT.PCBK.CD					Hospital beds (per 1,000 people)	SH.MED.BEDS.ZS				Least developed countries: UN classification	LDC
PNG, bonds (AMT, current US$)	DT.AMT.PNGB.CD					Immunization, BCG (% of one-year-old children)	SH.IMM.IBCG				Lebanon	LBN
PNG, commercial banks and other creditors (AMT, current US$)	DT.AMT.PNGC.CD					Immunization, DPT (% of children ages 12-23 months)	SH.IMM.IDPT				Lesotho	LSO
PPG, other private creditors (AMT, current US$)	DT.AMT.PROP.CD					Immunization, HepB3 (% of one-year-old children)	SH.IMM.HEPB				Liberia	LBR
PPG, private creditors (AMT, current US$)	DT.AMT.PRVT.CD					Immunization, Hib3 (% of children ages 12-23 months)	SH.IMM.HIB3				Libya	LBY
Principal arrears, long-term DOD (US$)	DT.AXA.DPPG.CD					Immunization, measles (% of children ages 12-23 months)	SH.IMM.MEAS				Liechtenstein	LIE
Principal arrears, official creditors (current US$)	DT.AXA.OFFT.CD					Immunization, Pol3 (% of one-year-old children)	SH.IMM.POL3				Lithuania	LTU
Principal arrears, private creditors (current US$)	DT.AXA.PRVT.CD					Improved sanitation facilities (% of population with access)	SH.STA.ACSN				Low & middle income	LMY
Principal forgiven (current US$)	DT.AXF.DPPG.CD					Improved sanitation facilities, rural (% of rural population with access)	SH.STA.ACSN.RU				Low income	LIC
Principal rescheduled (current US$)	DT.AXR.DPPG.CD					Improved sanitation facilities, urban (% of urban population with access)	SH.STA.ACSN.UR				Lower middle income	LMC
Principal rescheduled, official (current US$)	DT.AXR.OFFT.CD					Improved water source (% of population with access)	SH.H2O.SAFE.ZS				Luxembourg	LUX
Principal rescheduled, private (current US$)	DT.AXR.PRVT.CD					Improved water source, rural (% of rural population with access)	SH.H2O.SAFE.RU.ZS				Macao SAR, China	MAC
Commitments, public and publicly guaranteed (COM, current US$)	DT.COM.DPPG.CD					Improved water source, urban (% of urban population with access)	SH.H2O.SAFE.UR.ZS				Macedonia, FYR	MKD
Commitments, IBRD (COM, current US$)	DT.COM.MIBR.CD					Incidence of HIV (% of uninfected population ages 15-49)	SH.HIV.INCD.ZS				Madagascar	MDG
Commitments, IDA (COM, current US$)	DT.COM.MIDA.CD					Incidence of malaria (per 1,000 population at risk)	SH.MLR.INCD.P3				Malawi	MWI
Commitments, official creditors (COM, current US$)	DT.COM.OFFT.CD					Incidence of tuberculosis (per 100,000 people)	SH.TBS.INCD				Malaysia	MYS
Commitments, private creditors (COM, current US$)	DT.COM.PRVT.CD					Infant and young child feeding practices, all 3 IYCF (% children ages 6-23 months)	SH.STA.IYCF.ZS				Maldives	MDV
Currency composition of PPG debt, Deutsche mark (%)	DT.CUR.DMAK.ZS					Labor force, female (% of total labor force)	SL.TLF.TOTL.FE.ZS				Mali	MLI
Currency composition of PPG debt, Euro (%)	DT.CUR.EURO.ZS					Labor force, total	SL.TLF.TOTL.IN				Malta	MLT
Currency composition of PPG debt, French franc (%)	DT.CUR.FFRC.ZS					Life expectancy at birth, female (years)	SP.DYN.LE00.FE.IN				Marshall Islands	MHL
Currency composition of PPG debt, Japanese yen (%)	DT.CUR.JYEN.ZS					Life expectancy at birth, male (years)	SP.DYN.LE00.MA.IN				Mauritania	MRT
Currency composition of PPG debt, Multiple currencies (%)	DT.CUR.MULC.ZS					Life expectancy at birth, total (years)	SP.DYN.LE00.IN				Mauritius	MUS
Currency composition of PPG debt, all other currencies (%)	DT.CUR.OTHC.ZS					Lifetime risk of maternal death (%)	SH.MMR.RISK.ZS				Mexico	MEX
Currency composition of PPG debt, SDR (%)	DT.CUR.SDRW.ZS					Lifetime risk of maternal death (1 in: rate varies by country)	SH.MMR.RISK				Micronesia, Fed. Sts.	FSM
Currency composition of PPG debt, Swiss franc (%)	DT.CUR.SWFR.ZS					Literacy rate, adult female (% of females ages 15 and above)	SE.ADT.LITR.FE.ZS				Middle East & North Africa	MEA
Currency composition of PPG debt, Pound sterling (%)	DT.CUR.UKPS.ZS					Literacy rate, adult male (% of males ages 15 and above)	SE.ADT.LITR.MA.ZS				Middle East & North Africa (excluding high income)	MNA
Currency composition of PPG debt, U.S. dollars (%)	DT.CUR.USDL.ZS					Literacy rate, adult total (% of people ages 15 and above)	SE.ADT.LITR.ZS				Middle East & North Africa (IDA & IBRD countries)	TMN
Debt forgiveness or reduction (current US$)	DT.DFR.DPPG.CD					Literacy rate, youth male (% of males ages 15-24)	SE.ADT.1524.LT.MA.ZS				Middle income	MIC
PPG, bilateral (DIS, current US$)	DT.DIS.BLAT.CD					Literacy rate, youth total (% of people ages 15-24)	SE.ADT.1524.LT.ZS				Moldova	MDA
PPG, bilateral concessional (DIS, current US$)	DT.DIS.BLTC.CD					Low-birthweight babies (% of births)	SH.STA.BRTW.ZS				Monaco	MCO
IMF purchases (DIS, current US$)	DT.DIS.DIMF.CD					Malaria cases reported	SH.STA.MALR				Mongolia	MNG
Disbursements on external debt, long-term + IMF (DIS, current US$)	DT.DIS.DLTF.CD					Male population 00-04	SP.POP.0004.MA				Montenegro	MNE
Disbursements on external debt, long-term (DIS, current US$)	DT.DIS.DLXF.CD					Male population 05-09	SP.POP.0509.MA				Morocco	MAR
Disbursements on external debt, private nonguaranteed (PNG) (DIS, current US$)	DT.DIS.DPNG.CD					Male population 10-14	SP.POP.1014.MA				Mozambique	MOZ
Disbursements on external debt, public and publicly guaranteed (PPG) (DIS, current US$)	DT.DIS.DPPG.CD					Male population 15-19	SP.POP.1519.MA				Myanmar	MMR
IDA grants (current US$)	DT.DIS.IDAG.CD					Male population 20-24	SP.POP.2024.MA				Namibia	NAM
PPG, IBRD (DIS, current US$)	DT.DIS.MIBR.CD					Male population 25-29	SP.POP.2529.MA				Nauru	NRU
PPG, IDA (DIS, current US$)	DT.DIS.MIDA.CD					Male population 30-34	SP.POP.3034.MA				Nepal	NPL
PPG, multilateral (DIS, current US$)	DT.DIS.MLAT.CD					Male population 35-39	SP.POP.3539.MA				Netherlands	NLD
PPG, multilateral concessional (DIS, current US$)	DT.DIS.MLTC.CD					Male population 40-44	SP.POP.4044.MA				New Caledonia	NCL
PPG, official creditors (DIS, current US$)	DT.DIS.OFFT.CD					Male population 45-49	SP.POP.4549.MA				New Zealand	NZL
PPG, bonds (DIS, current US$)	DT.DIS.PBND.CD					Male population 50-54	SP.POP.5054.MA				Nicaragua	NIC
PPG, commercial banks (DIS, current US$)	DT.DIS.PCBK.CD					Male population 55-59	SP.POP.5559.MA				Niger	NER
PNG, bonds (DIS, current US$)	DT.DIS.PNGB.CD					Male population 60-64	SP.POP.6064.MA				Nigeria	NGA
PNG, commercial banks and other creditors (DIS, current US$)	DT.DIS.PNGC.CD					Male population 65-69	SP.POP.6569.MA				North America	NAC
PPG, other private creditors (DIS, current US$)	DT.DIS.PROP.CD					Male population 70-74	SP.POP.7074.MA				Northern Mariana Islands	MNP
PPG, private creditors (DIS, current US$)	DT.DIS.PRVT.CD					Male population 75-79	SP.POP.7579.MA				Norway	NOR
External debt stocks, concessional (DOD, current US$)	DT.DOD.ALLC.CD					Male population 80+	SP.POP.80UP.MA				Not classified	INX
Concessional debt (% of total external debt)	DT.DOD.ALLC.ZS					Malnutrition prevalence, height for age (% of children under 5)	SH.STA.STNT.ZS				OECD members	OED
PPG, bilateral (DOD, current US$)	DT.DOD.BLAT.CD					Malnutrition prevalence, height for age, female (% of children under 5)	SH.STA.STNT.FE.ZS				Oman	OMN
PPG, bilateral concessional (DOD, current US$)	DT.DOD.BLTC.CD					Malnutrition prevalence, height for age, male (% of children under 5)	SH.STA.STNT.MA.ZS				Other small states	OSS
External debt stocks, total (DOD, current US$)	DT.DOD.DECT.CD					Malnutrition prevalence, weight for age (% of children under 5)	SH.STA.MALN.ZS				Pacific island small states	PSS
Total change in external debt stocks (current US$)	DT.DOD.DECT.CD.CG					Malnutrition prevalence, weight for age, female (% of children under 5)	SH.STA.MALN.FE.ZS				Pakistan	PAK
External debt stocks (% of exports of goods, services and primary income)	DT.DOD.DECT.EX.ZS					Malnutrition prevalence, weight for age, male (% of children under 5)	SH.STA.MALN.MA.ZS				Palau	PLW
External debt stocks (% of GNI)	DT.DOD.DECT.GN.ZS					Maternal leave benefits (% of wages paid in covered period)	SH.MMR.WAGE.ZS				Panama	PAN
Use of IMF credit (DOD, current US$)	DT.DOD.DIMF.CD					Maternal mortality ratio (modeled estimate, per 100,000 live births)	SH.STA.MMRT				Papua New Guinea	PNG
External debt stocks, long-term (DOD, current US$)	DT.DOD.DLXF.CD					Maternal mortality ratio (national estimate, per 100,000 live births)	SH.STA.MMRT.NE				Paraguay	PRY
External debt stocks, private nonguaranteed (PNG) (DOD, current US$)	DT.DOD.DPNG.CD					Mortality caused by road traffic injury (per 100,000 people)	SH.STA.TRAF.P5				Peru	PER
External debt stocks, public and publicly guaranteed (PPG) (DOD, current US$)	DT.DOD.DPPG.CD					Mortality from CVD, cancer, diabetes or CRD between exact ages 30 and 70 (%)	SH.DYN.NCOM.ZS				Philippines	PHL
External debt stocks, short-term (DOD, current US$)	DT.DOD.DSTC.CD					Mortality rate, adult, female (per 1,000 female adults)	SP.DYN.AMRT.FE				Poland	POL
Short-term debt (% of total reserves)	DT.DOD.DSTC.IR.ZS					Mortality rate, adult, male (per 1,000 male adults)	SP.DYN.AMRT.MA				Portugal	PRT
Short-term debt (% of exports of goods, services and primary income)	DT.DOD.DSTC.XP.ZS					Mortality rate, infant (per 1,000 live births)	SP.DYN.IMRT.IN				Post-demographic dividend	PST
Short-term debt (% of total external debt)	DT.DOD.DSTC.ZS					Mortality rate, infant, female (per 1,000 live births)	SP.DYN.IMRT.FE.IN				Pre-demographic dividend	PRE
Debt forgiveness grants (current US$)	DT.DOD.MDRI.CD					Mortality rate, infant, male (per 1,000 live births)	SP.DYN.IMRT.MA.IN				Puerto Rico	PRI
PPG, IBRD (DOD, current US$)	DT.DOD.MIBR.CD					Mortality rate, neonatal (per 1,000 live births)	SH.DYN.NMRT				Qatar	QAT
PPG, IDA (DOD, current US$)	DT.DOD.MIDA.CD					Mortality rate, under-5 (per 1,000)	SH.DYN.MORT				Romania	ROU
PPG, multilateral (DOD, current US$)	DT.DOD.MLAT.CD					Mortality rate, under-5, female (per 1,000)	SH.DYN.MORT.FE				Russian Federation	RUS
Multilateral debt (% of total external debt)	DT.DOD.MLAT.ZS					Mortality rate, under-5, male (per 1,000)	SH.DYN.MORT.MA				Rwanda	RWA
PPG, multilateral concessional (DOD, current US$)	DT.DOD.MLTC.CD					Net migration	SM.POP.NETM				Samoa	WSM
IBRD loans and IDA credits (DOD, current US$)	DT.DOD.MWBG.CD					Newborns protected against tetanus (%)	SH.VAC.TTNS.ZS				San Marino	SMR
PPG, official creditors (DOD, current US$)	DT.DOD.OFFT.CD					Number of infant deaths	SH.DTH.IMRT				Sao Tome and Principe	STP
PPG, bonds (DOD, current US$)	DT.DOD.PBND.CD					Number of maternal deaths	SH.MMR.DTHS				Saudi Arabia	SAU
PPG, commercial banks (DOD, current US$)	DT.DOD.PCBK.CD					Number of neonatal deaths	SH.DTH.NMRT				Senegal	SEN
PNG, bonds (DOD, current US$)	DT.DOD.PNGB.CD					Number of people who are undernourished	SN.ITK.DEFC				Serbia	SRB
PNG, commercial banks and other creditors (DOD, current US$)	DT.DOD.PNGC.CD					Number of surgical procedures (per 100,000 population)	SH.SGR.PROC.P5				Seychelles	SYC
PPG, other private creditors (DOD, current US$)	DT.DOD.PROP.CD					Number of under-five deaths	SH.DTH.MORT				Sierra Leone	SLE
External debt stocks, long-term private sector (DOD, current US$)	DT.DOD.PRVS.CD					Number of weeks of maternity leave	SH.MMR.LEVE				Singapore	SGP
PPG, private creditors (DOD, current US$)	DT.DOD.PRVT.CD					Nurses and midwives (per 1,000 people)	SH.MED.NUMW.P3				Sint Maarten (Dutch part)	SXM
External debt stocks, long-term public sector (DOD, current US$)	DT.DOD.PUBS.CD					Out-of-pocket health expenditure (% of private expenditure on health)	SH.XPD.OOPC.ZS				Slovak Republic	SVK
Present value of external debt (current US$)	DT.DOD.PVLX.CD					Out-of-pocket health expenditure (% of total expenditure on health)	SH.XPD.OOPC.TO.ZS				Slovenia	SVN
Present value of external debt (% of exports of goods, services and primary income)	DT.DOD.PVLX.EX.ZS					People practicing open defecation (% of population)	SH.STA.ODFC.ZS				Small states	SST
Present value of external debt (% of GNI)	DT.DOD.PVLX.GN.ZS					People practicing open defecation, rural (% of rural population)	SH.STA.ODFC.RU.ZS				Solomon Islands	SLB
Residual, debt stock-flow reconciliation (current US$)	DT.DOD.RSDL.CD					People practicing open defecation, urban (% of urban population)	SH.STA.ODFC.UR.ZS				Somalia	SOM
External debt stocks, variable rate (DOD, current US$)	DT.DOD.VTOT.CD					Physicians (per 1,000 people)	SH.MED.PHYS.ZS				South Africa	ZAF
Debt buyback (current US$)	DT.DSB.DPPG.CD					Population ages 00-04, female (% of female population)	SP.POP.0004.FE.5Y				South Asia	SAS
Debt stock reduction (current US$)	DT.DSF.DPPG.CD					Population ages 00-04, male (% of male population)	SP.POP.0004.MA.5Y				South Asia (IDA & IBRD)	TSA
Debt stock rescheduled (current US$)	DT.DXR.DPPG.CD					Population ages 00-14 (% of total)	SP.POP.0014.TO.ZS				South Sudan	SSD
Average grace period on new external debt commitments (years)	DT.GPA.DPPG					Population ages 00-14, female (% of total)	SP.POP.0014.FE.ZS				Spain	ESP
Average grace period on new external debt commitments, official (years)	DT.GPA.OFFT					Population ages 00-14, male (% of total)	SP.POP.0014.MA.ZS				Sri Lanka	LKA
Average grace period on new external debt commitments, private (years)	DT.GPA.PRVT					Population ages 00-14, total	SP.POP.0014.TO				St. Kitts and Nevis	KNA
Average grant element on new external debt commitments (%)	DT.GRE.DPPG					Population ages 0-14, female	SP.POP.0014.FE.IN				St. Lucia	LCA
Average grant element on new external debt commitments, official (%)	DT.GRE.OFFT					Population ages 0-14, male	SP.POP.0014.MA.IN				St. Martin (French part)	MAF
Average grant element on new external debt commitments, private (%)	DT.GRE.PRVT					Population ages 05-09, female (% of female population)	SP.POP.0509.FE.5Y				St. Vincent and the Grenadines	VCT
Average interest on new external debt commitments (%)	DT.INR.DPPG					Population ages 05-09, male (% of male population)	SP.POP.0509.MA.5Y				Sub-Saharan Africa	SSF
Average interest on new external debt commitments, official (%)	DT.INR.OFFT					Population ages 10-14, female (% of female population)	SP.POP.1014.FE.5Y				Sub-Saharan Africa (excluding high income)	SSA
Average interest on new external debt commitments, private (%)	DT.INR.PRVT					Population ages 15-19, female (% of female population)	SP.POP.1519.FE.5Y				Sub-Saharan Africa (IDA & IBRD countries)	TSS
PPG, bilateral (INT, current US$)	DT.INT.BLAT.CD					Population ages 15-19, male (% of male population)	SP.POP.1519.MA.5Y				Sudan	SDN
PPG, bilateral concessional (INT, current US$)	DT.INT.BLTC.CD					Population ages 15-64 (% of total)	SP.POP.1564.TO.ZS				Suriname	SUR
Interest payments on external debt, total (INT, current US$)	DT.INT.DECT.CD					Population ages 15-64, female	SP.POP.1564.FE.IN				Swaziland	SWZ
Interest payments on external debt (% of exports of goods, services and primary income)	DT.INT.DECT.EX.ZS					Population ages 15-64, female (% of total)	SP.POP.1564.FE.ZS				Sweden	SWE
Interest payments on external debt (% of GNI)	DT.INT.DECT.GN.ZS					Population ages 15-64, male	SP.POP.1564.MA.IN				Switzerland	CHE
IMF charges (INT, current US$)	DT.INT.DIMF.CD					Population ages 15-64, male (% of total)	SP.POP.1564.MA.ZS				Syrian Arab Republic	SYR
Interest payments on external debt, long-term (INT, current US$)	DT.INT.DLXF.CD					Population ages 15-64, total	SP.POP.1564.TO				Tajikistan	TJK
Interest payments on external debt, private nonguaranteed (PNG) (INT, current US$)	DT.INT.DPNG.CD					Population ages 20-24, female (% of female population)	SP.POP.2024.FE.5Y				Tanzania	TZA
Interest payments on external debt, public and publicly guaranteed (PPG) (INT, current US$)	DT.INT.DPPG.CD					Population ages 20-24, male (% of male population)	SP.POP.2024.MA.5Y				Thailand	THA
Interest payments on external debt, short-term (INT, current US$)	DT.INT.DSTC.CD					Population ages 25-29, female (% of female population)	SP.POP.2529.FE.5Y				Timor-Leste	TLS
PPG, IBRD (INT, current US$)	DT.INT.MIBR.CD					Population ages 25-29, male (% of male population)	SP.POP.2529.MA.5Y				Togo	TGO
PPG, IDA (INT, current US$)	DT.INT.MIDA.CD					Population ages 30-34, female (% of female population)	SP.POP.3034.FE.5Y				Tonga	TON
PPG, multilateral (INT, current US$)	DT.INT.MLAT.CD					Population ages 30-34, male (% of male population)	SP.POP.3034.MA.5Y				Trinidad and Tobago	TTO
PPG, multilateral concessional (INT, current US$)	DT.INT.MLTC.CD					Population ages 35-39, female (% of female population)	SP.POP.3539.FE.5Y				Tunisia	TUN
PPG, official creditors (INT, current US$)	DT.INT.OFFT.CD					Population ages 35-39, male (% of male population)	SP.POP.3539.MA.5Y				Turkey	TUR
PPG, bonds (INT, current US$)	DT.INT.PBND.CD					Population ages 40-44, female (% of female population)	SP.POP.4044.FE.5Y				Turkmenistan	TKM
PPG, commercial banks (INT, current US$)	DT.INT.PCBK.CD					Population ages 40-44, male (% of male population)	SP.POP.4044.MA.5Y				Turks and Caicos Islands	TCA
PNG, bonds (INT, current US$)	DT.INT.PNGB.CD					Population ages 45-49, female (% of female population)	SP.POP.4549.FE.5Y				Tuvalu	TUV
PNG, commercial banks and other creditors (INT, current US$)	DT.INT.PNGC.CD					Population ages 45-49, male (% of male population)	SP.POP.4549.MA.5Y				Uganda	UGA
PPG, other private creditors (INT, current US$)	DT.INT.PROP.CD					Population ages 50-54, female (% of female population)	SP.POP.5054.FE.5Y				Ukraine	UKR
PPG, private creditors (INT, current US$)	DT.INT.PRVT.CD					Population ages 50-54, male (% of male population)	SP.POP.5054.MA.5Y				United Arab Emirates	ARE
Interest arrears, long-term DOD (US$)	DT.IXA.DPPG.CD					Population ages 55-59, female (% of female population)	SP.POP.5559.FE.5Y				United Kingdom	GBR
Net change in interest arrears (current US$)	DT.IXA.DPPG.CD.CG					Population ages 55-59, male (% of male population)	SP.POP.5559.MA.5Y				United States	USA
Interest arrears, official creditors (current US$)	DT.IXA.OFFT.CD					Population ages 60-64, female (% of female population)	SP.POP.6064.FE.5Y				Upper middle income	UMC
Interest arrears, private creditors (current US$)	DT.IXA.PRVT.CD					Population ages 60-64, male (% of male population)	SP.POP.6064.MA.5Y				Uruguay	URY
Interest forgiven (current US$)	DT.IXF.DPPG.CD					Population ages 65 and above (% of total)	SP.POP.65UP.TO.ZS				Uzbekistan	UZB
Interest rescheduled (capitalized) (current US$)	DT.IXR.DPPG.CD					Population ages 65 and above, female	SP.POP.65UP.FE.IN				Vanuatu	VUT
Interest rescheduled, official (current US$)	DT.IXR.OFFT.CD					Population ages 65 and above, female (% of total)	SP.POP.65UP.FE.ZS				Venezuela, RB	VEN
Interest rescheduled, private (current US$)	DT.IXR.PRVT.CD					Population ages 65 and above, male	SP.POP.65UP.MA.IN				Vietnam	VNM
Average maturity on new external debt commitments (years)	DT.MAT.DPPG					Population ages 65 and above, male (% of total)	SP.POP.65UP.MA.ZS				Virgin Islands (U.S.)	VIR
Average maturity on new external debt commitments, official (years)	DT.MAT.OFFT					Population ages 65 and above, total	SP.POP.65UP.TO				West Bank and Gaza	PSE
Average maturity on new external debt commitments, private (years)	DT.MAT.PRVT					Population ages 65-69, female (% of female population)	SP.POP.6569.FE.5Y				World	WLD
Net financial flows, bilateral (NFL, current US$)	DT.NFL.BLAT.CD					Population ages 65-69, male (% of male population)	SP.POP.6569.MA.5Y				Yemen, Rep.	YEM
PPG, bilateral concessional (NFL, current US$)	DT.NFL.BLTC.CD					Population ages 70-74, female (% of female population)	SP.POP.7074.FE.5Y				Zambia	ZMB
Portfolio investment, bonds (PPG + PNG) (NFL, current US$)	DT.NFL.BOND.CD					Population ages 70-74, male (% of male population)	SP.POP.7074.MA.5Y				Zimbabwe	ZWE
Net flows on external debt, total (NFL, current US$)	DT.NFL.DECT.CD					Population ages 75-79, female (% of female population)	SP.POP.7579.FE.5Y
Net flows on external debt, long-term (NFL, current US$)	DT.NFL.DLXF.CD					Population ages 75-79, male (% of male population)	SP.POP.7579.MA.5Y
Net flows on external debt, private nonguaranteed (PNG) (NFL, current US$)	DT.NFL.DPNG.CD					Population ages 80 and older, female (% of female population)	SP.POP.80UP.FE.5Y
Net flows on external debt, public and publicly guaranteed (PPG) (NFL, current US$)	DT.NFL.DPPG.CD					Population ages 80 and older, male (% of male population)	SP.POP.80UP.MA.5Y
Net flows on external debt, short-term (NFL, current US$)	DT.NFL.DSTC.CD					Population ages10-14, male (% of male population)	SP.POP.1014.MA.5Y
Net official flows from UN agencies, FAO (current US$)	DT.NFL.FAOG.CD					Population growth (annual %)	SP.POP.GROW
Net official flows from UN agencies, IAEA (current US$)	DT.NFL.IAEA.CD					Population, female	SP.POP.TOTL.FE.IN
Net official flows from UN agencies, IFAD (current US$)	DT.NFL.IFAD.CD					Population, female (% of total)	SP.POP.TOTL.FE.ZS
Net official flows from UN agencies, ILO (current US$)	DT.NFL.ILOG.CD					Population, male	SP.POP.TOTL.MA.IN
Net financial flows, IMF concessional (NFL, current US$)	DT.NFL.IMFC.CD					Population, male (% of total)	SP.POP.TOTL.MA.ZS
Net financial flows, IMF nonconcessional (NFL, current US$)	DT.NFL.IMFN.CD					Population, total	SP.POP.TOTL
Net financial flows, IBRD (NFL, current US$)	DT.NFL.MIBR.CD					Postnatal care coverage (% mothers)	SH.STA.PNVC.ZS
Net financial flows, IDA (NFL, current US$)	DT.NFL.MIDA.CD					Poverty headcount ratio at national poverty line (% of population)	SI.POV.NAHC
Net financial flows, multilateral (NFL, current US$)	DT.NFL.MLAT.CD					Pregnant women receiving prenatal care (%)	SH.STA.ANVC.ZS
PPG, multilateral concessional (NFL, current US$)	DT.NFL.MLTC.CD					Pregnant women receiving prenatal care of at least four visits (% of pregnant women)	SH.STA.ANV4.ZS
Net financial flows, others (NFL, current US$)	DT.NFL.MOTH.CD					Prevalence of anemia among children (% of children under 5)	SH.ANM.CHLD.ZS
EBRD, private nonguaranteed (NFL, current US$)	DT.NFL.NEBR.CD					Prevalence of anemia among non-pregnant women (% of women ages 15-49)	SH.ANM.NPRG.ZS
IFC, private nonguaranteed (NFL, current US$)	DT.NFL.NIFC.CD					Prevalence of anemia among pregnant women (%)	SH.PRG.ANEM
PPG, official creditors (NFL, current US$)	DT.NFL.OFFT.CD					Prevalence of anemia among women of reproductive age (% of women ages 15-49)	SH.ANM.ALLW.ZS
PPG, bonds (NFL, current US$)	DT.NFL.PBND.CD					Prevalence of HIV, female (% ages 15-24)	SH.HIV.1524.FE.ZS
PPG, commercial banks (NFL, current US$)	DT.NFL.PCBK.CD					Prevalence of HIV, male (% ages 15-24)	SH.HIV.1524.MA.ZS
Commercial banks and other lending (PPG + PNG) (NFL, current US$)	DT.NFL.PCBO.CD					Prevalence of HIV, total (% of population ages 15-49)	SH.DYN.AIDS.ZS
PNG, bonds (NFL, current US$)	DT.NFL.PNGB.CD					Prevalence of overweight (% of children under 5)	SH.STA.OWGH.ZS
PNG, commercial banks and other creditors (NFL, current US$)	DT.NFL.PNGC.CD					Prevalence of overweight, female (% of children under 5)	SH.STA.OWGH.FE.ZS
PPG, other private creditors (NFL, current US$)	DT.NFL.PROP.CD					Prevalence of overweight, female (% of female adults)	SH.STA.OWAD.FE.ZS
PPG, private creditors (NFL, current US$)	DT.NFL.PRVT.CD					Prevalence of overweight, male (% of children under 5)	SH.STA.OWGH.MA.ZS
Net financial flows, RDB concessional (NFL, current US$)	DT.NFL.RDBC.CD					Prevalence of overweight, male (% of male adults)	SH.STA.OWAD.MA.ZS
Net financial flows, RDB nonconcessional (NFL, current US$)	DT.NFL.RDBN.CD					Prevalence of severe wasting, weight for height (% of children under 5)	SH.SVR.WAST.ZS
Net official flows from UN agencies, UNAIDS (current US$)	DT.NFL.UNAI.CD					Prevalence of severe wasting, weight for height, female (% of children under 5)	SH.SVR.WAST.FE.ZS
Net official flows from UN agencies, UNICEF (current US$)	DT.NFL.UNCF.CD					Prevalence of severe wasting, weight for height, male (% of children under 5)	SH.SVR.WAST.MA.ZS
Net official flows from UN agencies, UNHCR (current US$)	DT.NFL.UNCR.CD					Prevalence of syphilis (% of women attending antenatal care)	SH.PRG.SYPH.ZS
Net official flows from UN agencies, UNDP (current US$)	DT.NFL.UNDP.CD					Prevalence of undernourishment (% of population)	SN.ITK.DEFC.ZS
Net official flows from UN agencies, UNECE (current US$)	DT.NFL.UNEC.CD					Prevalence of wasting (% of children under 5)	SH.STA.WAST.ZS
Net official flows from UN agencies, UNFPA (current US$)	DT.NFL.UNFP.CD					Prevalence of wasting, female (% of children under 5)	SH.STA.WAST.FE.ZS
Net official flows from UN agencies, UNPBF (current US$)	DT.NFL.UNPB.CD					Prevalence of wasting, male (% of children under 5)	SH.STA.WAST.MA.ZS
Net official flows from UN agencies, UNRWA (current US$)	DT.NFL.UNRW.CD					Primary completion rate, female (% of relevant age group)	SE.PRM.CMPT.FE.ZS
Net official flows from UN agencies, UNTA (current US$)	DT.NFL.UNTA.CD					Primary completion rate, male (% of relevant age group)	SE.PRM.CMPT.MA.ZS
Net official flows from UN agencies, WFP (current US$)	DT.NFL.WFPG.CD					Primary completion rate, total (% of relevant age group)	SE.PRM.CMPT.ZS
Net official flows from UN agencies, WHO (current US$)	DT.NFL.WHOL.CD					Public spending on education, total (% of GDP)	SE.XPD.TOTL.GD.ZS
PPG, bilateral (NTR, current US$)	DT.NTR.BLAT.CD					Ratio of school attendance of orphans to school attendance of non-orphans ages 10-14	SE.ENR.ORPH
PPG, bilateral concessional (NTR, current US$)	DT.NTR.BLTC.CD					Ratio of young literate females to males (% ages 15-24)	SE.ADT.1524.LT.FM.ZS
Net transfers on external debt, total (NTR, current US$)	DT.NTR.DECT.CD					Risk of catastrophic expenditure for surgical care (% of people at risk)	SH.SGR.CRSK.ZS
Net transfers on external debt, long-term (NTR, current US$)	DT.NTR.DLXF.CD					Risk of impoverishing expenditure for surgical care (% of people at risk)	SH.SGR.IRSK.ZS
Net transfers on external debt, private nonguaranteed (PNG) (NTR, current US$)	DT.NTR.DPNG.CD					Rural population	SP.RUR.TOTL
Net transfers on external debt, public and publicly guaranteed (PPG) (NTR, current US$)	DT.NTR.DPPG.CD					Rural population (% of total population)	SP.RUR.TOTL.ZS
PPG, IBRD (NTR, current US$)	DT.NTR.MIBR.CD					Rural population growth (annual %)	SP.RUR.TOTL.ZG
PPG, IDA (NTR, current US$)	DT.NTR.MIDA.CD					Rural poverty headcount ratio at national poverty lines (% of rural population)	SI.POV.RUHC
PPG, multilateral (NTR, current US$)	DT.NTR.MLAT.CD					School enrollment, primary (% gross)	SE.PRM.ENRR
PPG, multilateral concessional (NTR, current US$)	DT.NTR.MLTC.CD					School enrollment, primary (% net)	SE.PRM.NENR
PPG, official creditors (NTR, current US$)	DT.NTR.OFFT.CD					School enrollment, primary, female (% gross)	SE.PRM.ENRR.FE
PPG, bonds (NTR, current US$)	DT.NTR.PBND.CD					School enrollment, primary, female (% net)	SE.PRM.NENR.FE
PPG, commercial banks (NTR, current US$)	DT.NTR.PCBK.CD					School enrollment, primary, male (% gross)	SE.PRM.ENRR.MA
PNG, bonds (NTR, current US$)	DT.NTR.PNGB.CD					School enrollment, primary, male (% net)	SE.PRM.NENR.MA
PNG, commercial banks and other creditors (NTR, current US$)	DT.NTR.PNGC.CD					School enrollment, secondary (% gross)	SE.SEC.ENRR
PPG, other private creditors (NTR, current US$)	DT.NTR.PROP.CD					School enrollment, secondary (% net)	SE.SEC.NENR
PPG, private creditors (NTR, current US$)	DT.NTR.PRVT.CD					School enrollment, secondary, female (% gross)	SE.SEC.ENRR.FE
Net official development assistance and official aid received (current US$)	DT.ODA.ALLD.CD					School enrollment, secondary, female (% net)	SE.SEC.NENR.FE
Net official development assistance and official aid received (constant 2013 US$)	DT.ODA.ALLD.KD					School enrollment, secondary, male (% gross)	SE.SEC.ENRR.MA
Net official aid received (current US$)	DT.ODA.OATL.CD					School enrollment, secondary, male (% net)	SE.SEC.NENR.MA
Net official aid received (constant 2014 US$)	DT.ODA.OATL.KD					School enrollment, tertiary (% gross)	SE.TER.ENRR
Net official development assistance received (current US$)	DT.ODA.ODAT.CD					School enrollment, tertiary, female (% gross)	SE.TER.ENRR.FE
Net ODA received (% of gross capital formation)	DT.ODA.ODAT.GI.ZS					Sex ratio at birth (male births per female births)	SP.POP.BRTH.MF
Net ODA received (% of GNI)	DT.ODA.ODAT.GN.ZS					Share of women employed in the nonagricultural sector (% of total nonagricultural employment)	SL.EMP.INSV.FE.ZS
Net official development assistance received (constant 2014 US$)	DT.ODA.ODAT.KD					Smoking prevalence, females (% of adults)	SH.PRV.SMOK.FE
Net ODA received (% of imports of goods, services and primary income)	DT.ODA.ODAT.MP.ZS					Smoking prevalence, males (% of adults)	SH.PRV.SMOK.MA
Net ODA received per capita (current US$)	DT.ODA.ODAT.PC.ZS					Specialist surgical workforce (per 100,000 population)	SH.MED.SAOP.P5
Net ODA received (% of central government expense)	DT.ODA.ODAT.XP.ZS					Suicide mortality rate (per 100,000 population)	SH.STA.SUIC.P5
PPG, bilateral (TDS, current US$)	DT.TDS.BLAT.CD					Survival to age 65, female (% of cohort)	SP.DYN.TO65.FE.ZS
PPG, bilateral concessional (TDS, current US$)	DT.TDS.BLTC.CD					Survival to age 65, male (% of cohort)	SP.DYN.TO65.MA.ZS
Debt service on external debt, total (TDS, current US$)	DT.TDS.DECT.CD					Teenage mothers (% of women ages 15-19 who have had children or are currently pregnant)	SP.MTR.1519.ZS
Total debt service (% of exports of goods, services and primary income)	DT.TDS.DECT.EX.ZS					Total alcohol consumption per capita (liters of pure alcohol, projected estimates, 15+ years of age)	SH.ALC.PCAP.LI
Total debt service (% of GNI)	DT.TDS.DECT.GN.ZS					Tuberculosis case detection rate (all forms)	SH.TBS.DTEC.ZS
IMF repurchases and charges (TDS, current US$)	DT.TDS.DIMF.CD					Tuberculosis death rate (per 100,000 people)	SH.TBS.MORT
Debt service on external debt, long-term (TDS, current US$)	DT.TDS.DLXF.CD					Tuberculosis treatment success rate (% of new cases)	SH.TBS.CURE.ZS
Debt service on external debt, private nonguaranteed (PNG) (TDS, current US$)	DT.TDS.DPNG.CD					Unemployment, female (% of female labor force)	SL.UEM.TOTL.FE.ZS
Debt service (PPG and IMF only, % of exports of goods, services and primary income)	DT.TDS.DPPF.XP.ZS					Unemployment, male (% of male labor force)	SL.UEM.TOTL.MA.ZS
Debt service on external debt, public and publicly guaranteed (PPG) (TDS, current US$)	DT.TDS.DPPG.CD					Unemployment, total (% of total labor force)	SL.UEM.TOTL.ZS
Public and publicly guaranteed debt service (% of GNI)	DT.TDS.DPPG.GN.ZS					Unmet need for contraception (% of married women ages 15-49)	SP.UWT.TFRT
Public and publicly guaranteed debt service (% of exports of goods, services and primary income)	DT.TDS.DPPG.XP.ZS					Urban population	SP.URB.TOTL
PPG, IBRD (TDS, current US$)	DT.TDS.MIBR.CD					Urban population (% of total)	SP.URB.TOTL.IN.ZS
PPG, IDA (TDS, current US$)	DT.TDS.MIDA.CD					Urban population growth (annual %)	SP.URB.GROW
Multilateral debt service (TDS, current US$)	DT.TDS.MLAT.CD					Urban poverty headcount ratio at national poverty lines (% of urban population)	SI.POV.URHC
Multilateral debt service (% of public and publicly guaranteed debt service)	DT.TDS.MLAT.PG.ZS					Use of insecticide-treated bed nets (% of under-5 population)	SH.MLR.NETS.ZS
PPG, multilateral concessional (TDS, current US$)	DT.TDS.MLTC.CD					Use of Intermittent Preventive Treatment of malaria, 2+ doses of SP/Fansidar (% of pregnant women)	SH.MLR.SPF2.ZS
PPG, official creditors (TDS, current US$)	DT.TDS.OFFT.CD					Vitamin A supplementation coverage rate (% of children ages 6-59 months)	SN.ITK.VITA.ZS
PPG, bonds (TDS, current US$)	DT.TDS.PBND.CD					Wanted fertility rate (births per woman)	SP.DYN.WFRT
PPG, commercial banks (TDS, current US$)	DT.TDS.PCBK.CD					Women's share of population ages 15+ living with HIV (%)	SH.DYN.AIDS.FE.ZS
PNG, bonds (TDS, current US$)	DT.TDS.PNGB.CD
PNG, commercial banks and other creditors (TDS, current US$)	DT.TDS.PNGC.CD
PPG, other private creditors (TDS, current US$)	DT.TDS.PROP.CD
PPG, private creditors (TDS, current US$)	DT.TDS.PRVT.CD
Total amount of debt rescheduled (current US$)	DT.TXR.DPPG.CD
Undisbursed external debt, total (UND, current US$)	DT.UND.DPPG.CD
Undisbursed external debt, official creditors (UND, current US$)	DT.UND.OFFT.CD
Undisbursed external debt, private creditors (UND, current US$)	DT.UND.PRVT.CD
Agriculture value added per worker (constant 2010 US$)	EA.PRD.AGRI.KD
Access to clean fuels and technologies for cooking (% of population)	EG.CFT.ACCS.ZS
Energy intensity level of primary energy (MJ/$2011 PPP GDP)	EG.EGY.PRIM.PP.KD
Access to electricity, rural (% of rural population)	EG.ELC.ACCS.RU.ZS
Access to electricity, urban (% of urban population)	EG.ELC.ACCS.UR.ZS
Access to electricity (% of population)	EG.ELC.ACCS.ZS
Electricity production from coal sources (% of total)	EG.ELC.COAL.ZS
Electricity production from oil, gas and coal sources (% of total)	EG.ELC.FOSL.ZS
Electricity production from hydroelectric sources (% of total)	EG.ELC.HYRO.ZS
Electric power transmission and distribution losses (% of output)	EG.ELC.LOSS.ZS
Electricity production from natural gas sources (% of total)	EG.ELC.NGAS.ZS
Electricity production from nuclear sources (% of total)	EG.ELC.NUCL.ZS
Electricity production from oil sources (% of total)	EG.ELC.PETR.ZS
Renewable electricity output (% of total electricity output)	EG.ELC.RNEW.ZS
Electricity production from renewable sources, excluding hydroelectric (kWh)	EG.ELC.RNWX.KH
Electricity production from renewable sources, excluding hydroelectric (% of total)	EG.ELC.RNWX.ZS
Renewable energy consumption (% of total final energy consumption)	EG.FEC.RNEW.ZS
GDP per unit of energy use (PPP $ per kg of oil equivalent)	EG.GDP.PUSE.KO.PP
GDP per unit of energy use (constant 2011 PPP $ per kg of oil equivalent)	EG.GDP.PUSE.KO.PP.KD
Energy imports, net (% of energy use)	EG.IMP.CONS.ZS
Alternative and nuclear energy (% of total energy use)	EG.USE.COMM.CL.ZS
Fossil fuel energy consumption (% of total)	EG.USE.COMM.FO.ZS
Energy use (kg of oil equivalent) per $1,000 GDP (constant 2011 PPP)	EG.USE.COMM.GD.PP.KD
Combustible renewables and waste (% of total energy)	EG.USE.CRNW.ZS
Electric power consumption (kWh per capita)	EG.USE.ELEC.KH.PC
Energy use (kg of oil equivalent per capita)	EG.USE.PCAP.KG.OE
CO2 intensity (kg per kg of oil equivalent energy use)	EN.ATM.CO2E.EG.ZS
CO2 emissions from gaseous fuel consumption (kt)	EN.ATM.CO2E.GF.KT
CO2 emissions from gaseous fuel consumption (% of total)	EN.ATM.CO2E.GF.ZS
CO2 emissions (kg per 2010 US$ of GDP)	EN.ATM.CO2E.KD.GD
CO2 emissions (kt)	EN.ATM.CO2E.KT
CO2 emissions from liquid fuel consumption (kt)	EN.ATM.CO2E.LF.KT
CO2 emissions from liquid fuel consumption (% of total)	EN.ATM.CO2E.LF.ZS
CO2 emissions (metric tons per capita)	EN.ATM.CO2E.PC
CO2 emissions (kg per PPP $ of GDP)	EN.ATM.CO2E.PP.GD
CO2 emissions (kg per 2011 PPP $ of GDP)	EN.ATM.CO2E.PP.GD.KD
CO2 emissions from solid fuel consumption (kt)	EN.ATM.CO2E.SF.KT
CO2 emissions from solid fuel consumption (% of total)	EN.ATM.CO2E.SF.ZS
Other greenhouse gas emissions, HFC, PFC and SF6 (thousand metric tons of CO2 equivalent)	EN.ATM.GHGO.KT.CE
Other greenhouse gas emissions (% change from 1990)	EN.ATM.GHGO.ZG
Total greenhouse gas emissions (kt of CO2 equivalent)	EN.ATM.GHGT.KT.CE
Total greenhouse gas emissions (% change from 1990)	EN.ATM.GHGT.ZG
HFC gas emissions (thousand metric tons of CO2 equivalent)	EN.ATM.HFCG.KT.CE
Agricultural methane emissions (thousand metric tons of CO2 equivalent)	EN.ATM.METH.AG.KT.CE
Agricultural methane emissions (% of total)	EN.ATM.METH.AG.ZS
Methane emissions in energy sector (thousand metric tons of CO2 equivalent)	EN.ATM.METH.EG.KT.CE
Energy related methane emissions (% of total)	EN.ATM.METH.EG.ZS
Methane emissions (kt of CO2 equivalent)	EN.ATM.METH.KT.CE
Methane emissions (% change from 1990)	EN.ATM.METH.ZG
Agricultural nitrous oxide emissions (thousand metric tons of CO2 equivalent)	EN.ATM.NOXE.AG.KT.CE
Agricultural nitrous oxide emissions (% of total)	EN.ATM.NOXE.AG.ZS
Nitrous oxide emissions in energy sector (thousand metric tons of CO2 equivalent)	EN.ATM.NOXE.EG.KT.CE
Nitrous oxide emissions in energy sector (% of total)	EN.ATM.NOXE.EG.ZS
Nitrous oxide emissions (thousand metric tons of CO2 equivalent)	EN.ATM.NOXE.KT.CE
Nitrous oxide emissions (% change from 1990)	EN.ATM.NOXE.ZG
PFC gas emissions (thousand metric tons of CO2 equivalent)	EN.ATM.PFCG.KT.CE
PM2.5 air pollution, mean annual exposure (micrograms per cubic meter)	EN.ATM.PM25.MC.M3
PM2.5 air pollution, population exposed to levels exceeding WHO guideline value (% of total)	EN.ATM.PM25.MC.ZS
SF6 gas emissions (thousand metric tons of CO2 equivalent)	EN.ATM.SF6G.KT.CE
Bird species, threatened	EN.BIR.THRD.NO
Disaster risk reduction progress score (1-5 scale; 5=best)	EN.CLC.DRSK.XQ
GHG net emissions/removals by LUCF (Mt of CO2 equivalent)	EN.CLC.GHGR.MT.CE
Droughts, floods, extreme temperatures (% of population, average 1990-2009)	EN.CLC.MDAT.ZS
CO2 emissions from residential buildings and commercial and public services (% of total fuel combustion)	EN.CO2.BLDG.ZS
CO2 emissions from electricity and heat production, total (% of total fuel combustion)	EN.CO2.ETOT.ZS
CO2 emissions from manufacturing industries and construction (% of total fuel combustion)	EN.CO2.MANF.ZS
CO2 emissions from other sectors, excluding residential buildings and commercial and public services (% of total fuel combustion)	EN.CO2.OTHX.ZS
CO2 emissions from transport (% of total fuel combustion)	EN.CO2.TRAN.ZS
Fish species, threatened	EN.FSH.THRD.NO
Plant species (higher), threatened	EN.HPT.THRD.NO
Mammal species, threatened	EN.MAM.THRD.NO
Population density (people per sq. km of land area)	EN.POP.DNST
Rural population living in areas where elevation is below 5 meters (% of total population)	EN.POP.EL5M.RU.ZS
Urban population living in areas where elevation is below 5 meters (% of total population)	EN.POP.EL5M.UR.ZS
Population living in areas where elevation is below 5 meters (% of total population)	EN.POP.EL5M.ZS
Population living in slums (% of urban population)	EN.POP.SLUM.UR.ZS
Population in largest city	EN.URB.LCTY
Population in the largest city (% of urban population)	EN.URB.LCTY.UR.ZS
Population in urban agglomerations of more than 1 million	EN.URB.MCTY
Population in urban agglomerations of more than 1 million (% of total population)	EN.URB.MCTY.TL.ZS
Pump price for diesel fuel (US$ per liter)	EP.PMP.DESL.CD
Pump price for gasoline (US$ per liter)	EP.PMP.SGAS.CD
Aquaculture production (metric tons)	ER.FSH.AQUA.MT
Capture fisheries production (metric tons)	ER.FSH.CAPT.MT
Total fisheries production (metric tons)	ER.FSH.PROD.MT
Water productivity, total (constant 2010 US$ GDP per cubic meter of total freshwater withdrawal)	ER.GDP.FWTL.M3.KD
Annual freshwater withdrawals, agriculture (% of total freshwater withdrawal)	ER.H2O.FWAG.ZS
Annual freshwater withdrawals, domestic (% of total freshwater withdrawal)	ER.H2O.FWDM.ZS
Annual freshwater withdrawals, industry (% of total freshwater withdrawal)	ER.H2O.FWIN.ZS
Annual freshwater withdrawals, total (billion cubic meters)	ER.H2O.FWTL.K3
Annual freshwater withdrawals, total (% of internal resources)	ER.H2O.FWTL.ZS
Renewable internal freshwater resources, total (billion cubic meters)	ER.H2O.INTR.K3
Renewable internal freshwater resources per capita (cubic meters)	ER.H2O.INTR.PC
Terrestrial protected areas (% of total land area)	ER.LND.PTLD.ZS
Marine protected areas (% of territorial waters)	ER.MRN.PTMR.ZS
Terrestrial and marine protected areas (% of total territorial area)	ER.PTD.TOTL.ZS
Bank nonperforming loans to total gross loans (%)	FB.AST.NPER.ZS
Automated teller machines (ATMs) (per 100,000 adults)	FB.ATM.TOTL.P5
Bank capital to assets ratio (%)	FB.BNK.CAPA.ZS
Commercial bank branches (per 100,000 adults)	FB.CBK.BRCH.P5
Borrowers from commercial banks (per 1,000 adults)	FB.CBK.BRWR.P3
Depositors with commercial banks (per 1,000 adults)	FB.CBK.DPTR.P3
Point-of-sale terminals (per 100,000 adults)	FB.POS.TOTL.P5
Domestic credit to private sector by banks (% of GDP)	FD.AST.PRVT.GD.ZS
Bank liquid reserves to bank assets ratio (%)	FD.RES.LIQU.AS.ZS
Total reserves (includes gold, current US$)	FI.RES.TOTL.CD
Total reserves (% of total external debt)	FI.RES.TOTL.DT.ZS
Total reserves in months of imports	FI.RES.TOTL.MO
Total reserves minus gold (current US$)	FI.RES.XGLD.CD
Claims on central government (annual growth as % of broad money)	FM.AST.CGOV.ZG.M3
Claims on other sectors of the domestic economy (annual growth as % of broad money)	FM.AST.DOMO.ZG.M3
Net domestic credit (current LCU)	FM.AST.DOMS.CN
Net foreign assets (current LCU)	FM.AST.NFRG.CN
Claims on private sector (annual growth as % of broad money)	FM.AST.PRVT.ZG.M3
Broad money (current LCU)	FM.LBL.BMNY.CN
Broad money (% of GDP)	FM.LBL.BMNY.GD.ZS
Broad money to total reserves ratio	FM.LBL.BMNY.IR.ZS
Broad money growth (annual %)	FM.LBL.BMNY.ZG
Consumer price index (2010 = 100)	FP.CPI.TOTL
Inflation, consumer prices (annual %)	FP.CPI.TOTL.ZG
Wholesale price index (2010 = 100)	FP.WPI.TOTL
Deposit interest rate (%)	FR.INR.DPST
Lending interest rate (%)	FR.INR.LEND
Interest rate spread (lending rate minus deposit rate, %)	FR.INR.LNDP
Real interest rate (%)	FR.INR.RINR
Risk premium on lending (lending rate minus treasury bill rate, %)	FR.INR.RISK
Claims on central government, etc. (% GDP)	FS.AST.CGOV.GD.ZS
Claims on other sectors of the domestic economy (% of GDP)	FS.AST.DOMO.GD.ZS
Domestic credit provided by financial sector (% of GDP)	FS.AST.DOMS.GD.ZS
Domestic credit to private sector (% of GDP)	FS.AST.PRVT.GD.ZS
Research and development expenditure (% of GDP)	GB.XPD.RSDV.GD.ZS
Net acquisition of financial assets (current LCU)	GC.AST.TOTL.CN
Net acquisition of financial assets (% of GDP)	GC.AST.TOTL.GD.ZS
Central government debt, total (current LCU)	GC.DOD.TOTL.CN
Central government debt, total (% of GDP)	GC.DOD.TOTL.GD.ZS
Net incurrence of liabilities, total (current LCU)	GC.LBL.TOTL.CN
Net incurrence of liabilities, total (% of GDP)	GC.LBL.TOTL.GD.ZS
Net investment in nonfinancial assets (current LCU)	GC.NFN.TOTL.CN
Net investment in nonfinancial assets (% of GDP)	GC.NFN.TOTL.GD.ZS
Net lending (+) / net borrowing (-) (current LCU)	GC.NLD.TOTL.CN
Net lending (+) / net borrowing (-) (% of GDP)	GC.NLD.TOTL.GD.ZS
Grants and other revenue (current LCU)	GC.REV.GOTR.CN
Grants and other revenue (% of revenue)	GC.REV.GOTR.ZS
Social contributions (current LCU)	GC.REV.SOCL.CN
Social contributions (% of revenue)	GC.REV.SOCL.ZS
Revenue, excluding grants (current LCU)	GC.REV.XGRT.CN
Revenue, excluding grants (% of GDP)	GC.REV.XGRT.GD.ZS
Taxes on exports (current LCU)	GC.TAX.EXPT.CN
Taxes on exports (% of tax revenue)	GC.TAX.EXPT.ZS
Taxes on goods and services (current LCU)	GC.TAX.GSRV.CN
Taxes on goods and services (% of revenue)	GC.TAX.GSRV.RV.ZS
Taxes on goods and services (% value added of industry and services)	GC.TAX.GSRV.VA.ZS
Customs and other import duties (current LCU)	GC.TAX.IMPT.CN
Customs and other import duties (% of tax revenue)	GC.TAX.IMPT.ZS
Taxes on international trade (current LCU)	GC.TAX.INTT.CN
Taxes on international trade (% of revenue)	GC.TAX.INTT.RV.ZS
Other taxes (current LCU)	GC.TAX.OTHR.CN
Other taxes (% of revenue)	GC.TAX.OTHR.RV.ZS
Tax revenue (current LCU)	GC.TAX.TOTL.CN
Tax revenue (% of GDP)	GC.TAX.TOTL.GD.ZS
Taxes on income, profits and capital gains (current LCU)	GC.TAX.YPKG.CN
Taxes on income, profits and capital gains (% of revenue)	GC.TAX.YPKG.RV.ZS
Taxes on income, profits and capital gains (% of total taxes)	GC.TAX.YPKG.ZS
Compensation of employees (current LCU)	GC.XPN.COMP.CN
Compensation of employees (% of expense)	GC.XPN.COMP.ZS
Goods and services expense (current LCU)	GC.XPN.GSRV.CN
Goods and services expense (% of expense)	GC.XPN.GSRV.ZS
Interest payments (current LCU)	GC.XPN.INTP.CN
Interest payments (% of revenue)	GC.XPN.INTP.RV.ZS
Interest payments (% of expense)	GC.XPN.INTP.ZS
Other expense (current LCU)	GC.XPN.OTHR.CN
Other expense (% of expense)	GC.XPN.OTHR.ZS
Expense (current LCU)	GC.XPN.TOTL.CN
Expense (% of GDP)	GC.XPN.TOTL.GD.ZS
Subsidies and other transfers (current LCU)	GC.XPN.TRFT.CN
Subsidies and other transfers (% of expense)	GC.XPN.TRFT.ZS
Distance to frontier score (0=lowest performance to 100=frontier)	IC.BUS.DFRN.XQ
Business extent of disclosure index (0=less disclosure to 10=more disclosure)	IC.BUS.DISC.XQ
Ease of doing business index (1=most business-friendly regulations)	IC.BUS.EASE.XQ
New business density (new registrations per 1,000 people ages 15-64)	IC.BUS.NDNS.ZS
New businesses registered (number)	IC.BUS.NREG
Depth of credit information index (0=low to 8=high)	IC.CRD.INFO.XQ
Private credit bureau coverage (% of adults)	IC.CRD.PRVT.ZS
Public credit registry coverage (% of adults)	IC.CRD.PUBL.ZS
Average time to clear exports through customs (days)	IC.CUS.DURS.EX
Delay in obtaining an electrical connection (days)	IC.ELC.DURS
Power outages in firms in a typical month (number)	IC.ELC.OUTG
Time required to get electricity (days)	IC.ELC.TIME
Cost to export (US$ per container)	IC.EXP.COST.CD
Cost to export, border compliance (US$)	IC.EXP.CSBC.CD
Cost to export, documentary compliance (US$)	IC.EXP.CSDC.CD
Documents to export (number)	IC.EXP.DOCS
Time to export (days)	IC.EXP.DURS
Time to export, border compliance (hours)	IC.EXP.TMBC
Time to export, documentary compliance (hours)	IC.EXP.TMDC
Firms using banks to finance working capital (% of firms)	IC.FRM.BKWC.ZS
Firms using banks to finance investment (% of firms)	IC.FRM.BNKS.ZS
Bribery incidence (% of firms experiencing at least one bribe payment request)	IC.FRM.BRIB.ZS
Firms competing against unregistered firms (% of firms)	IC.FRM.CMPU.ZS
Informal payments to public officials (% of firms)	IC.FRM.CORR.ZS
Losses due to theft, robbery, vandalism, and arson (% sales)	IC.FRM.CRIM.ZS
Time required to obtain an operating license (days)	IC.FRM.DURS
Firms with female top manager (% of firms)	IC.FRM.FEMM.ZS
Firms with female participation in ownership (% of firms)	IC.FRM.FEMO.ZS
Firms formally registered when operations started (% of firms)	IC.FRM.FREG.ZS
Firms that do not report all sales for tax purposes (% of firms)	IC.FRM.INFM.ZS
Internationally-recognized quality certification (% of firms)	IC.FRM.ISOC.ZS
Value lost due to electrical outages (% of sales)	IC.FRM.OUTG.ZS
Firms offering formal training (% of firms)	IC.FRM.TRNG.ZS
Time spent dealing with the requirements of government regulations (% of senior management time)	IC.GOV.DURS.ZS
Cost to import (US$ per container)	IC.IMP.COST.CD
Cost to import, border compliance (US$)	IC.IMP.CSBC.CD
Cost to import, documentary compliance (US$)	IC.IMP.CSDC.CD
Documents to import (number)	IC.IMP.DOCS
Time to import (days)	IC.IMP.DURS
Time to import, border compliance (hours)	IC.IMP.TMBC
Time to import, documentary compliance (hours)	IC.IMP.TMDC
Time to resolve insolvency (years)	IC.ISV.DURS
Strength of legal rights index (0=weak to 12=strong)	IC.LGL.CRED.XQ
Time required to enforce a contract (days)	IC.LGL.DURS
Time required to register property (days)	IC.PRP.DURS
Procedures to register property (number)	IC.PRP.PROC
Cost of business start-up procedures, female (% of GNI per capita)	IC.REG.COST.PC.FE.ZS
Cost of business start-up procedures, male (% of GNI per capita)	IC.REG.COST.PC.MA.ZS
Cost of business start-up procedures (% of GNI per capita)	IC.REG.COST.PC.ZS
Time required to start a business (days)	IC.REG.DURS
Time required to start a business, female (days)	IC.REG.DURS.FE
Time required to start a business, male (days)	IC.REG.DURS.MA
Start-up procedures to register a business (number)	IC.REG.PROC
Start-up procedures to register a business, female (number)	IC.REG.PROC.FE
Start-up procedures to register a business, male (number)	IC.REG.PROC.MA
Time to prepare and pay taxes (hours)	IC.TAX.DURS
Firms expected to give gifts in meetings with tax officials (% of firms)	IC.TAX.GIFT.ZS
Labor tax and contributions (% of commercial profits)	IC.TAX.LABR.CP.ZS
Number of visits or required meetings with tax officials	IC.TAX.METG
Other taxes payable by businesses (% of commercial profits)	IC.TAX.OTHR.CP.ZS
Tax payments (number)	IC.TAX.PAYM
Profit tax (% of commercial profits)	IC.TAX.PRFT.CP.ZS
Total tax rate (% of commercial profits)	IC.TAX.TOTL.CP.ZS
Time required to build a warehouse (days)	IC.WRH.DURS
Procedures to build a warehouse (number)	IC.WRH.PROC
Investment in energy with private participation (current US$)	IE.PPI.ENGY.CD
Investment in ICT with private participation (current US$)	IE.PPI.ICTI.CD
Investment in telecoms with private participation (current US$)	IE.PPI.TELE.CD
Investment in transport with private participation (current US$)	IE.PPI.TRAN.CD
Investment in water and sanitation with private participation (current US$)	IE.PPI.WATR.CD
Public private partnerships investment in energy (current US$)	IE.PPN.ENGY.CD
Public private partnerships investment in telecom (current US$)	IE.PPN.TELE.CD
Public private partnerships investment in transport (current US$)	IE.PPN.TRAN.CD
Public private partnerships investment in water and sanitation (current US$)	IE.PPN.WATR.CD
Industrial design applications, nonresident, by count	IP.IDS.NRCT
Industrial design applications, resident, by count	IP.IDS.RSCT
Scientific and technical journal articles	IP.JRN.ARTC.SC
Patent applications, nonresidents	IP.PAT.NRES
Patent applications, residents	IP.PAT.RESD
Trademark applications, nonresident, by count	IP.TMK.NRCT
Trademark applications, direct nonresident	IP.TMK.NRES
Trademark applications, direct resident	IP.TMK.RESD
Trademark applications, resident, by count	IP.TMK.RSCT
Trademark applications, total	IP.TMK.TOTL
CPIA business regulatory environment rating (1=low to 6=high)	IQ.CPA.BREG.XQ
CPIA debt policy rating (1=low to 6=high)	IQ.CPA.DEBT.XQ
CPIA economic management cluster average (1=low to 6=high)	IQ.CPA.ECON.XQ
CPIA policy and institutions for environmental sustainability rating (1=low to 6=high)	IQ.CPA.ENVR.XQ
CPIA quality of budgetary and financial management rating (1=low to 6=high)	IQ.CPA.FINQ.XQ
CPIA financial sector rating (1=low to 6=high)	IQ.CPA.FINS.XQ
CPIA fiscal policy rating (1=low to 6=high)	IQ.CPA.FISP.XQ
CPIA gender equality rating (1=low to 6=high)	IQ.CPA.GNDR.XQ
CPIA building human resources rating (1=low to 6=high)	IQ.CPA.HRES.XQ
IDA resource allocation index (1=low to 6=high)	IQ.CPA.IRAI.XQ
CPIA macroeconomic management rating (1=low to 6=high)	IQ.CPA.MACR.XQ
CPIA quality of public administration rating (1=low to 6=high)	IQ.CPA.PADM.XQ
CPIA equity of public resource use rating (1=low to 6=high)	IQ.CPA.PRES.XQ
CPIA property rights and rule-based governance rating (1=low to 6=high)	IQ.CPA.PROP.XQ
CPIA social protection rating (1=low to 6=high)	IQ.CPA.PROT.XQ
CPIA public sector management and institutions cluster average (1=low to 6=high)	IQ.CPA.PUBS.XQ
CPIA efficiency of revenue mobilization rating (1=low to 6=high)	IQ.CPA.REVN.XQ
CPIA policies for social inclusion/equity cluster average (1=low to 6=high)	IQ.CPA.SOCI.XQ
CPIA structural policies cluster average (1=low to 6=high)	IQ.CPA.STRC.XQ
CPIA trade rating (1=low to 6=high)	IQ.CPA.TRAD.XQ
CPIA transparency, accountability, and corruption in the public sector rating (1=low to 6=high)	IQ.CPA.TRAN.XQ
Methodology assessment of statistical capacity (scale 0 - 100)	IQ.SCI.MTHD
Overall level of statistical capacity (scale 0 - 100)	IQ.SCI.OVRL
Periodicity and timeliness assessment of statistical capacity (scale 0 - 100)	IQ.SCI.PRDC
Source data assessment of statistical capacity (scale 0 - 100)	IQ.SCI.SRCE
Burden of customs procedure, WEF (1=extremely inefficient to 7=extremely efficient)	IQ.WEF.CUST.XQ
Quality of port infrastructure, WEF (1=extremely underdeveloped to 7=well developed and efficient by international standards)	IQ.WEF.PORT.XQ
Air transport, registered carrier departures worldwide	IS.AIR.DPRT
Air transport, freight (million ton-km)	IS.AIR.GOOD.MT.K1
Air transport, passengers carried	IS.AIR.PSGR
Railways, goods transported (million ton-km)	IS.RRS.GOOD.MT.K6
Railways, passengers carried (million passenger-km)	IS.RRS.PASG.KM
Rail lines (total route-km)	IS.RRS.TOTL.KM
Liner shipping connectivity index (maximum value in 2004 = 100)	IS.SHP.GCNW.XQ
Container port traffic (TEU: 20 foot equivalent units)	IS.SHP.GOOD.TU
Mobile cellular subscriptions	IT.CEL.SETS
Mobile cellular subscriptions (per 100 people)	IT.CEL.SETS.P2
Fixed telephone subscriptions	IT.MLT.MAIN
Fixed telephone subscriptions (per 100 people)	IT.MLT.MAIN.P2
Fixed broadband subscriptions	IT.NET.BBND
Fixed broadband subscriptions (per 100 people)	IT.NET.BBND.P2
Secure Internet servers	IT.NET.SECR
Secure Internet servers (per 1 million people)	IT.NET.SECR.P6
Individuals using the Internet (% of population)	IT.NET.USER.ZS
Lead time to export, median case (days)	LP.EXP.DURS.MD
Lead time to import, median case (days)	LP.IMP.DURS.MD
Logistics performance index: Efficiency of customs clearance process (1=low to 5=high)	LP.LPI.CUST.XQ
Logistics performance index: Quality of trade and transport-related infrastructure (1=low to 5=high)	LP.LPI.INFR.XQ
Logistics performance index: Ease of arranging competitively priced shipments (1=low to 5=high)	LP.LPI.ITRN.XQ
Logistics performance index: Competence and quality of logistics services (1=low to 5=high)	LP.LPI.LOGS.XQ
Logistics performance index: Overall (1=low to 5=high)	LP.LPI.OVRL.XQ
Logistics performance index: Frequency with which shipments reach consignee within scheduled or expected time (1=low to 5=high)	LP.LPI.TIME.XQ
Logistics performance index: Ability to track and trace consignments (1=low to 5=high)	LP.LPI.TRAC.XQ
Arms imports (SIPRI trend indicator values)	MS.MIL.MPRT.KD
Armed forces personnel, total	MS.MIL.TOTL.P1
Armed forces personnel (% of total labor force)	MS.MIL.TOTL.TF.ZS
Military expenditure (current LCU)	MS.MIL.XPND.CN
Military expenditure (% of GDP)	MS.MIL.XPND.GD.ZS
Military expenditure (% of central government expenditure)	MS.MIL.XPND.ZS
Arms exports (SIPRI trend indicator values)	MS.MIL.XPRT.KD
General government final consumption expenditure (current US$)	NE.CON.GOVT.CD
General government final consumption expenditure (current LCU)	NE.CON.GOVT.CN
General government final consumption expenditure (constant 2010 US$)	NE.CON.GOVT.KD
General government final consumption expenditure (annual % growth)	NE.CON.GOVT.KD.ZG
General government final consumption expenditure (constant LCU)	NE.CON.GOVT.KN
General government final consumption expenditure (% of GDP)	NE.CON.GOVT.ZS
Household final consumption expenditure, etc. (current US$)	NE.CON.PETC.CD
Household final consumption expenditure, etc. (current LCU)	NE.CON.PETC.CN
Household final consumption expenditure, etc. (constant 2010 US$)	NE.CON.PETC.KD
Household final consumption expenditure, etc. (annual % growth)	NE.CON.PETC.KD.ZG
Household final consumption expenditure, etc. (constant LCU)	NE.CON.PETC.KN
Household final consumption expenditure, etc. (% of GDP)	NE.CON.PETC.ZS
Household final consumption expenditure (current US$)	NE.CON.PRVT.CD
Household final consumption expenditure (current LCU)	NE.CON.PRVT.CN
Household final consumption expenditure (constant 2010 US$)	NE.CON.PRVT.KD
Household final consumption expenditure (annual % growth)	NE.CON.PRVT.KD.ZG
Household final consumption expenditure (constant LCU)	NE.CON.PRVT.KN
Household final consumption expenditure per capita (constant 2010 US$)	NE.CON.PRVT.PC.KD
Household final consumption expenditure per capita growth (annual %)	NE.CON.PRVT.PC.KD.ZG
Household final consumption expenditure, PPP (current international $)	NE.CON.PRVT.PP.CD
Household final consumption expenditure, PPP (constant 2011 international $)	NE.CON.PRVT.PP.KD
Final consumption expenditure, etc. (current US$)	NE.CON.TETC.CD
Final consumption expenditure, etc. (current LCU)	NE.CON.TETC.CN
Final consumption expenditure, etc. (constant 2010 US$)	NE.CON.TETC.KD
Final consumption expenditure, etc. (annual % growth)	NE.CON.TETC.KD.ZG
Final consumption expenditure, etc. (constant LCU)	NE.CON.TETC.KN
Final consumption expenditure, etc. (% of GDP)	NE.CON.TETC.ZS
Final consumption expenditure (current US$)	NE.CON.TOTL.CD
Final consumption expenditure (current LCU)	NE.CON.TOTL.CN
Final consumption expenditure (constant 2010 US$)	NE.CON.TOTL.KD
Final consumption expenditure (constant LCU)	NE.CON.TOTL.KN
Gross national expenditure deflator (base year varies by country)	NE.DAB.DEFL.ZS
Gross national expenditure (current US$)	NE.DAB.TOTL.CD
Gross national expenditure (current LCU)	NE.DAB.TOTL.CN
Gross national expenditure (constant 2010 US$)	NE.DAB.TOTL.KD
Gross national expenditure (constant LCU)	NE.DAB.TOTL.KN
Gross national expenditure (% of GDP)	NE.DAB.TOTL.ZS
Exports of goods and services (current US$)	NE.EXP.GNFS.CD
Exports of goods and services (current LCU)	NE.EXP.GNFS.CN
Exports of goods and services (constant 2010 US$)	NE.EXP.GNFS.KD
Exports of goods and services (annual % growth)	NE.EXP.GNFS.KD.ZG
Exports of goods and services (constant LCU)	NE.EXP.GNFS.KN
Exports of goods and services (% of GDP)	NE.EXP.GNFS.ZS
Gross fixed capital formation, private sector (current LCU)	NE.GDI.FPRV.CN
Gross fixed capital formation, private sector (% of GDP)	NE.GDI.FPRV.ZS
Gross fixed capital formation (current US$)	NE.GDI.FTOT.CD
Gross fixed capital formation (current LCU)	NE.GDI.FTOT.CN
Gross fixed capital formation (constant 2010 US$)	NE.GDI.FTOT.KD
Gross fixed capital formation (annual % growth)	NE.GDI.FTOT.KD.ZG
Gross fixed capital formation (constant LCU)	NE.GDI.FTOT.KN
Gross fixed capital formation (% of GDP)	NE.GDI.FTOT.ZS
Changes in inventories (current US$)	NE.GDI.STKB.CD
Changes in inventories (current LCU)	NE.GDI.STKB.CN
Changes in inventories (constant LCU)	NE.GDI.STKB.KN
Gross capital formation (current US$)	NE.GDI.TOTL.CD
Gross capital formation (current LCU)	NE.GDI.TOTL.CN
Gross capital formation (constant 2010 US$)	NE.GDI.TOTL.KD
Gross capital formation (annual % growth)	NE.GDI.TOTL.KD.ZG
Gross capital formation (constant LCU)	NE.GDI.TOTL.KN
Gross capital formation (% of GDP)	NE.GDI.TOTL.ZS
Imports of goods and services (current US$)	NE.IMP.GNFS.CD
Imports of goods and services (current LCU)	NE.IMP.GNFS.CN
Imports of goods and services (constant 2010 US$)	NE.IMP.GNFS.KD
Imports of goods and services (annual % growth)	NE.IMP.GNFS.KD.ZG
Imports of goods and services (constant LCU)	NE.IMP.GNFS.KN
Imports of goods and services (% of GDP)	NE.IMP.GNFS.ZS
External balance on goods and services (current US$)	NE.RSB.GNFS.CD
External balance on goods and services (current LCU)	NE.RSB.GNFS.CN
External balance on goods and services (constant LCU)	NE.RSB.GNFS.KN
External balance on goods and services (% of GDP)	NE.RSB.GNFS.ZS
Trade (% of GDP)	NE.TRD.GNFS.ZS
Agriculture, value added (current US$)	NV.AGR.TOTL.CD
Agriculture, value added (current LCU)	NV.AGR.TOTL.CN
Agriculture, value added (constant 2010 US$)	NV.AGR.TOTL.KD
Agriculture, value added (annual % growth)	NV.AGR.TOTL.KD.ZG
Agriculture, value added (constant LCU)	NV.AGR.TOTL.KN
Agriculture, value added (% of GDP)	NV.AGR.TOTL.ZS
Manufacturing, value added (current US$)	NV.IND.MANF.CD
Manufacturing, value added (current LCU)	NV.IND.MANF.CN
Manufacturing, value added (constant 2010 US$)	NV.IND.MANF.KD
Manufacturing, value added (annual % growth)	NV.IND.MANF.KD.ZG
Manufacturing, value added (constant LCU)	NV.IND.MANF.KN
Manufacturing, value added (% of GDP)	NV.IND.MANF.ZS
Industry, value added (current US$)	NV.IND.TOTL.CD
Industry, value added (current LCU)	NV.IND.TOTL.CN
Industry, value added (constant 2010 US$)	NV.IND.TOTL.KD
Industry, value added (annual % growth)	NV.IND.TOTL.KD.ZG
Industry, value added (constant LCU)	NV.IND.TOTL.KN
Industry, value added (% of GDP)	NV.IND.TOTL.ZS
Chemicals (% of value added in manufacturing)	NV.MNF.CHEM.ZS.UN
Food, beverages and tobacco (% of value added in manufacturing)	NV.MNF.FBTO.ZS.UN
Machinery and transport equipment (% of value added in manufacturing)	NV.MNF.MTRN.ZS.UN
Other manufacturing (% of value added in manufacturing)	NV.MNF.OTHR.ZS.UN
Textiles and clothing (% of value added in manufacturing)	NV.MNF.TXTL.ZS.UN
Services, etc., value added (current US$)	NV.SRV.TETC.CD
Services, etc., value added (current LCU)	NV.SRV.TETC.CN
Services, etc., value added (constant 2010 US$)	NV.SRV.TETC.KD
Services, etc., value added (annual % growth)	NV.SRV.TETC.KD.ZG
Services, etc., value added (constant LCU)	NV.SRV.TETC.KN
Services, etc., value added (% of GDP)	NV.SRV.TETC.ZS
Adjusted savings: education expenditure (current US$)	NY.ADJ.AEDU.CD
Adjusted savings: education expenditure (% of GNI)	NY.ADJ.AEDU.GN.ZS
Adjusted savings: carbon dioxide damage (current US$)	NY.ADJ.DCO2.CD
Adjusted savings: carbon dioxide damage (% of GNI)	NY.ADJ.DCO2.GN.ZS
Adjusted savings: net forest depletion (current US$)	NY.ADJ.DFOR.CD
Adjusted savings: net forest depletion (% of GNI)	NY.ADJ.DFOR.GN.ZS
Adjusted savings: consumption of fixed capital (current US$)	NY.ADJ.DKAP.CD
Adjusted savings: consumption of fixed capital (% of GNI)	NY.ADJ.DKAP.GN.ZS
Adjusted savings: mineral depletion (current US$)	NY.ADJ.DMIN.CD
Adjusted savings: mineral depletion (% of GNI)	NY.ADJ.DMIN.GN.ZS
Adjusted savings: energy depletion (current US$)	NY.ADJ.DNGY.CD
Adjusted savings: energy depletion (% of GNI)	NY.ADJ.DNGY.GN.ZS
Adjusted savings: particulate emission damage (current US$)	NY.ADJ.DPEM.CD
Adjusted savings: particulate emission damage (% of GNI)	NY.ADJ.DPEM.GN.ZS
Adjusted savings: natural resources depletion (% of GNI)	NY.ADJ.DRES.GN.ZS
Adjusted savings: gross savings (% of GNI)	NY.ADJ.ICTR.GN.ZS
Adjusted savings: net national savings (current US$)	NY.ADJ.NNAT.CD
Adjusted savings: net national savings (% of GNI)	NY.ADJ.NNAT.GN.ZS
Adjusted net national income (current US$)	NY.ADJ.NNTY.CD
Adjusted net national income (constant 2010 US$)	NY.ADJ.NNTY.KD
Adjusted net national income (annual % growth)	NY.ADJ.NNTY.KD.ZG
Adjusted net national income per capita (current US$)	NY.ADJ.NNTY.PC.CD
Adjusted net national income per capita (constant 2010 US$)	NY.ADJ.NNTY.PC.KD
Adjusted net national income per capita (annual % growth)	NY.ADJ.NNTY.PC.KD.ZG
Adjusted net savings, including particulate emission damage (current US$)	NY.ADJ.SVNG.CD
Adjusted net savings, including particulate emission damage (% of GNI)	NY.ADJ.SVNG.GN.ZS
Adjusted net savings, excluding particulate emission damage (current US$)	NY.ADJ.SVNX.CD
Adjusted net savings, excluding particulate emission damage (% of GNI)	NY.ADJ.SVNX.GN.ZS
Exports as a capacity to import (constant LCU)	NY.EXP.CAPM.KN
Coal rents (% of GDP)	NY.GDP.COAL.RT.ZS
Inflation, GDP deflator (annual %)	NY.GDP.DEFL.KD.ZG
Inflation, GDP deflator: linked series (annual %)	NY.GDP.DEFL.KD.ZG.AD
GDP deflator (base year varies by country)	NY.GDP.DEFL.ZS
GDP deflator: linked series (base year varies by country)	NY.GDP.DEFL.ZS.AD
Discrepancy in expenditure estimate of GDP (current LCU)	NY.GDP.DISC.CN
Discrepancy in expenditure estimate of GDP (constant LCU)	NY.GDP.DISC.KN
Gross value added at factor cost (current US$)	NY.GDP.FCST.CD
Gross value added at factor cost (current LCU)	NY.GDP.FCST.CN
Gross value added at factor cost (constant 2010 US$)	NY.GDP.FCST.KD
Gross value added at factor cost (constant LCU)	NY.GDP.FCST.KN
Forest rents (% of GDP)	NY.GDP.FRST.RT.ZS
Mineral rents (% of GDP)	NY.GDP.MINR.RT.ZS
GDP (current US$)	NY.GDP.MKTP.CD
GDP (current LCU)	NY.GDP.MKTP.CN
GDP: linked series (current LCU)	NY.GDP.MKTP.CN.AD
GDP (constant 2010 US$)	NY.GDP.MKTP.KD
GDP growth (annual %)	NY.GDP.MKTP.KD.ZG
GDP (constant LCU)	NY.GDP.MKTP.KN
GDP, PPP (current international $)	NY.GDP.MKTP.PP.CD
GDP, PPP (constant 2011 international $)	NY.GDP.MKTP.PP.KD
Natural gas rents (% of GDP)	NY.GDP.NGAS.RT.ZS
GDP per capita (current US$)	NY.GDP.PCAP.CD
GDP per capita (current LCU)	NY.GDP.PCAP.CN
GDP per capita (constant 2010 US$)	NY.GDP.PCAP.KD
GDP per capita growth (annual %)	NY.GDP.PCAP.KD.ZG
GDP per capita (constant LCU)	NY.GDP.PCAP.KN
GDP per capita, PPP (current international $)	NY.GDP.PCAP.PP.CD
GDP per capita, PPP (constant 2011 international $)	NY.GDP.PCAP.PP.KD
Oil rents (% of GDP)	NY.GDP.PETR.RT.ZS
Total natural resources rents (% of GDP)	NY.GDP.TOTL.RT.ZS
Gross domestic savings (current US$)	NY.GDS.TOTL.CD
Gross domestic savings (current LCU)	NY.GDS.TOTL.CN
Gross domestic savings (% of GDP)	NY.GDS.TOTL.ZS
Gross domestic income (constant LCU)	NY.GDY.TOTL.KN
GNI, Atlas method (current US$)	NY.GNP.ATLS.CD
GNI (current US$)	NY.GNP.MKTP.CD
GNI (current LCU)	NY.GNP.MKTP.CN
GNI (constant 2010 US$)	NY.GNP.MKTP.KD
GNI growth (annual %)	NY.GNP.MKTP.KD.ZG
GNI (constant LCU)	NY.GNP.MKTP.KN
GNI, PPP (current international $)	NY.GNP.MKTP.PP.CD
GNI, PPP (constant 2011 international $)	NY.GNP.MKTP.PP.KD
GNI per capita, Atlas method (current US$)	NY.GNP.PCAP.CD
GNI per capita (current LCU)	NY.GNP.PCAP.CN
GNI per capita (constant 2010 US$)	NY.GNP.PCAP.KD
GNI per capita growth (annual %)	NY.GNP.PCAP.KD.ZG
GNI per capita (constant LCU)	NY.GNP.PCAP.KN
GNI per capita, PPP (current international $)	NY.GNP.PCAP.PP.CD
GNI per capita, PPP (constant 2011 international $)	NY.GNP.PCAP.PP.KD
Gross savings (current US$)	NY.GNS.ICTR.CD
Gross savings (current LCU)	NY.GNS.ICTR.CN
Gross savings (% of GNI)	NY.GNS.ICTR.GN.ZS
Gross savings (% of GDP)	NY.GNS.ICTR.ZS
Net income from abroad (current US$)	NY.GSR.NFCY.CD
Net income from abroad (current LCU)	NY.GSR.NFCY.CN
Net income from abroad (constant LCU)	NY.GSR.NFCY.KN
Net taxes on products (current US$)	NY.TAX.NIND.CD
Net taxes on products (current LCU)	NY.TAX.NIND.CN
Net taxes on products (constant LCU)	NY.TAX.NIND.KN
Net current transfers from abroad (current US$)	NY.TRF.NCTR.CD
Net current transfers from abroad (current LCU)	NY.TRF.NCTR.CN
Net current transfers from abroad (constant LCU)	NY.TRF.NCTR.KN
Terms of trade adjustment (constant LCU)	NY.TTF.GNFS.KN
DEC alternative conversion factor (LCU per US$)	PA.NUS.ATLS
Official exchange rate (LCU per US$, period average)	PA.NUS.FCRF
PPP conversion factor, GDP (LCU per international $)	PA.NUS.PPP
2005 PPP conversion factor, GDP (LCU per international $)	PA.NUS.PPP.05
Price level ratio of PPP conversion factor (GDP) to market exchange rate	PA.NUS.PPPC.RF
PPP conversion factor, private consumption (LCU per international $)	PA.NUS.PRVT.PP
2005 PPP conversion factor, private consumption (LCU per international $)	PA.NUS.PRVT.PP.05
Adequacy of social protection and labor programs (% of total welfare of beneficiary households)	per_allsp.adq_pop_tot
Benefit incidence of social protection and labor programs to poorest quintile (% of total SPL benefits)	per_allsp.ben_q1_tot
Coverage of social protection and labor programs (% of population)	per_allsp.cov_pop_tot
Adequacy of unemployment benefits and ALMP (% of total welfare of beneficiary households)	per_lm_alllm.adq_pop_tot
Benefit incidence of unemployment benefits and ALMP to poorest quintile (% of total U/ALMP benefits)	per_lm_alllm.ben_q1_tot
Coverage of unemployment benefits and ALMP (% of population)	per_lm_alllm.cov_pop_tot
Coverage of unemployment benefits and ALMP in poorest quintile (% of population)	per_lm_alllm.cov_q1_tot
Coverage of unemployment benefits and ALMP in 2nd quintile (% of population)	per_lm_alllm.cov_q2_tot
Coverage of unemployment benefits and ALMP in 3rd quintile (% of population)	per_lm_alllm.cov_q3_tot
Coverage of unemployment benefits and ALMP in 4th quintile (% of population)	per_lm_alllm.cov_q4_tot
Coverage of unemployment benefits and ALMP in richest quintile (% of population)	per_lm_alllm.cov_q5_tot
Adequacy of social safety net programs (% of total welfare of beneficiary households)	per_sa_allsa.adq_pop_tot
Benefit incidence of social safety net programs to poorest quintile (% of total safety net benefits)	per_sa_allsa.ben_q1_tot
Coverage of social safety net programs (% of population)	per_sa_allsa.cov_pop_tot
Coverage of social safety net programs in poorest quintile (% of population)	per_sa_allsa.cov_q1_tot
Coverage of social safety net programs in 2nd quintile (% of population)	per_sa_allsa.cov_q2_tot
Coverage of social safety net programs in 3rd quintile (% of population)	per_sa_allsa.cov_q3_tot
Coverage of social safety net programs in 4th quintile (% of population)	per_sa_allsa.cov_q4_tot
Coverage of social safety net programs in richest quintile (% of population)	per_sa_allsa.cov_q5_tot
Adequacy of social insurance programs (% of total welfare of beneficiary households)	per_si_allsi.adq_pop_tot
Benefit incidence of social insurance programs to poorest quintile (% of total social insurance benefits)	per_si_allsi.ben_q1_tot
Coverage of social insurance programs (% of population)	per_si_allsi.cov_pop_tot
Coverage of social insurance programs in poorest quintile (% of population)	per_si_allsi.cov_q1_tot
Coverage of social insurance programs in 2nd quintile (% of population)	per_si_allsi.cov_q2_tot
Coverage of social insurance programs in 3rd quintile (% of population)	per_si_allsi.cov_q3_tot
Coverage of social insurance programs in 4th quintile (% of population)	per_si_allsi.cov_q4_tot
Coverage of social insurance programs in richest quintile (% of population)	per_si_allsi.cov_q5_tot
Real effective exchange rate index (2010 = 100)	PX.REX.REER
Literacy rate, youth female (% of females ages 15-24)	SE.ADT.1524.LT.FE.ZS
Literacy rate, youth (ages 15-24), gender parity index (GPI)	SE.ADT.1524.LT.FM.ZS
Literacy rate, youth male (% of males ages 15-24)	SE.ADT.1524.LT.MA.ZS
Literacy rate, youth total (% of people ages 15-24)	SE.ADT.1524.LT.ZS
Literacy rate, adult female (% of females ages 15 and above)	SE.ADT.LITR.FE.ZS
Literacy rate, adult male (% of males ages 15 and above)	SE.ADT.LITR.MA.ZS
Literacy rate, adult total (% of people ages 15 and above)	SE.ADT.LITR.ZS
Compulsory education, duration (years)	SE.COM.DURS
School enrollment, primary (gross), gender parity index (GPI)	SE.ENR.PRIM.FM.ZS
School enrollment, primary and secondary (gross), gender parity index (GPI)	SE.ENR.PRSC.FM.ZS
School enrollment, secondary (gross), gender parity index (GPI)	SE.ENR.SECO.FM.ZS
School enrollment, tertiary (gross), gender parity index (GPI)	SE.ENR.TERT.FM.ZS
Preprimary education, duration (years)	SE.PRE.DURS
Pupil-teacher ratio, preprimary	SE.PRE.ENRL.TC.ZS
School enrollment, preprimary (% gross)	SE.PRE.ENRR
School enrollment, preprimary, female (% gross)	SE.PRE.ENRR.FE
School enrollment, preprimary, male (% gross)	SE.PRE.ENRR.MA
Trained teachers in preprimary education, female (% of female teachers)	SE.PRE.TCAQ.FE.ZS
Trained teachers in preprimary education, male (% of male teachers)	SE.PRE.TCAQ.MA.ZS
Trained teachers in preprimary education (% of total teachers)	SE.PRE.TCAQ.ZS
Primary school starting age (years)	SE.PRM.AGES
Primary completion rate, female (% of relevant age group)	SE.PRM.CMPT.FE.ZS
Primary completion rate, male (% of relevant age group)	SE.PRM.CMPT.MA.ZS
Primary completion rate, total (% of relevant age group)	SE.PRM.CMPT.ZS
Educational attainment, at least completed primary, population 25+ years, female (%) (cumulative)	SE.PRM.CUAT.FE.ZS
Educational attainment, at least completed primary, population 25+ years, male (%) (cumulative)	SE.PRM.CUAT.MA.ZS
Educational attainment, at least completed primary, population 25+ years, total (%) (cumulative)	SE.PRM.CUAT.ZS
Primary education, duration (years)	SE.PRM.DURS
Primary education, pupils	SE.PRM.ENRL
Primary education, pupils (% female)	SE.PRM.ENRL.FE.ZS
Pupil-teacher ratio, primary	SE.PRM.ENRL.TC.ZS
School enrollment, primary (% gross)	SE.PRM.ENRR
School enrollment, primary, female (% gross)	SE.PRM.ENRR.FE
School enrollment, primary, male (% gross)	SE.PRM.ENRR.MA
Gross intake ratio in first grade of primary education, female (% of relevant age group)	SE.PRM.GINT.FE.ZS
Gross intake ratio in first grade of primary education, male (% of relevant age group)	SE.PRM.GINT.MA.ZS
Gross intake ratio in first grade of primary education, total (% of relevant age group)	SE.PRM.GINT.ZS
School enrollment, primary (% net)	SE.PRM.NENR
School enrollment, primary, female (% net)	SE.PRM.NENR.FE
School enrollment, primary, male (% net)	SE.PRM.NENR.MA
Net intake rate in grade 1, female (% of official school-age population)	SE.PRM.NINT.FE.ZS
Net intake rate in grade 1, male (% of official school-age population)	SE.PRM.NINT.MA.ZS
Net intake rate in grade 1 (% of official school-age population)	SE.PRM.NINT.ZS
Over-age students, primary, female (% of female enrollment)	SE.PRM.OENR.FE.ZS
Over-age students, primary, male (% of male enrollment)	SE.PRM.OENR.MA.ZS
Over-age students, primary (% of enrollment)	SE.PRM.OENR.ZS
School enrollment, primary, private (% of total primary)	SE.PRM.PRIV.ZS
Persistence to grade 5, female (% of cohort)	SE.PRM.PRS5.FE.ZS
Persistence to grade 5, male (% of cohort)	SE.PRM.PRS5.MA.ZS
Persistence to grade 5, total (% of cohort)	SE.PRM.PRS5.ZS
Persistence to last grade of primary, female (% of cohort)	SE.PRM.PRSL.FE.ZS
Persistence to last grade of primary, male (% of cohort)	SE.PRM.PRSL.MA.ZS
Persistence to last grade of primary, total (% of cohort)	SE.PRM.PRSL.ZS
Repeaters, primary, female (% of female enrollment)	SE.PRM.REPT.FE.ZS
Repeaters, primary, male (% of male enrollment)	SE.PRM.REPT.MA.ZS
Repeaters, primary, total (% of total enrollment)	SE.PRM.REPT.ZS
Trained teachers in primary education, female (% of female teachers)	SE.PRM.TCAQ.FE.ZS
Trained teachers in primary education, male (% of male teachers)	SE.PRM.TCAQ.MA.ZS
Trained teachers in primary education (% of total teachers)	SE.PRM.TCAQ.ZS
Primary education, teachers	SE.PRM.TCHR
Primary education, teachers (% female)	SE.PRM.TCHR.FE.ZS
Adjusted net enrollment rate, primary (% of primary school age children)	SE.PRM.TENR
Adjusted net enrollment rate, primary, female (% of primary school age children)	SE.PRM.TENR.FE
Adjusted net enrollment rate, primary, male (% of primary school age children)	SE.PRM.TENR.MA
Children out of school, primary	SE.PRM.UNER
Children out of school, primary, female	SE.PRM.UNER.FE
Children out of school, female (% of female primary school age)	SE.PRM.UNER.FE.ZS
Children out of school, primary, male	SE.PRM.UNER.MA
Children out of school, male (% of male primary school age)	SE.PRM.UNER.MA.ZS
Children out of school (% of primary school age)	SE.PRM.UNER.ZS
Lower secondary school starting age (years)	SE.SEC.AGES
Lower secondary completion rate, female (% of relevant age group)	SE.SEC.CMPT.LO.FE.ZS
Lower secondary completion rate, male (% of relevant age group)	SE.SEC.CMPT.LO.MA.ZS
Lower secondary completion rate, total (% of relevant age group)	SE.SEC.CMPT.LO.ZS
Educational attainment, at least completed lower secondary, population 25+, female (%) (cumulative)	SE.SEC.CUAT.LO.FE.ZS
Educational attainment, at least completed lower secondary, population 25+, male (%) (cumulative)	SE.SEC.CUAT.LO.MA.ZS
Educational attainment, at least completed lower secondary, population 25+, total (%) (cumulative)	SE.SEC.CUAT.LO.ZS
Educational attainment, at least completed post-secondary, population 25+, female (%) (cumulative)	SE.SEC.CUAT.PO.FE.ZS
Educational attainment, at least completed post-secondary, population 25+, male (%) (cumulative)	SE.SEC.CUAT.PO.MA.ZS
Educational attainment, at least completed post-secondary, population 25+, total (%) (cumulative)	SE.SEC.CUAT.PO.ZS
Educational attainment, at least completed upper secondary, population 25+, female (%) (cumulative)	SE.SEC.CUAT.UP.FE.ZS
Educational attainment, at least completed upper secondary, population 25+, male (%) (cumulative)	SE.SEC.CUAT.UP.MA.ZS
Educational attainment, at least completed upper secondary, population 25+, total (%) (cumulative)	SE.SEC.CUAT.UP.ZS
Secondary education, duration (years)	SE.SEC.DURS
Secondary education, pupils	SE.SEC.ENRL
Secondary education, pupils (% female)	SE.SEC.ENRL.FE.ZS
Secondary education, general pupils	SE.SEC.ENRL.GC
Secondary education, general pupils (% female)	SE.SEC.ENRL.GC.FE.ZS
Pupil-teacher ratio, lower secondary	SE.SEC.ENRL.LO.TC.ZS
Pupil-teacher ratio, secondary	SE.SEC.ENRL.TC.ZS
Pupil-teacher ratio, upper secondary	SE.SEC.ENRL.UP.TC.ZS
Secondary education, vocational pupils	SE.SEC.ENRL.VO
Secondary education, vocational pupils (% female)	SE.SEC.ENRL.VO.FE.ZS
School enrollment, secondary (% gross)	SE.SEC.ENRR
School enrollment, secondary, female (% gross)	SE.SEC.ENRR.FE
School enrollment, secondary, male (% gross)	SE.SEC.ENRR.MA
School enrollment, secondary (% net)	SE.SEC.NENR
School enrollment, secondary, female (% net)	SE.SEC.NENR.FE
School enrollment, secondary, male (% net)	SE.SEC.NENR.MA
School enrollment, secondary, private (% of total secondary)	SE.SEC.PRIV.ZS
Progression to secondary school, female (%)	SE.SEC.PROG.FE.ZS
Progression to secondary school, male (%)	SE.SEC.PROG.MA.ZS
Progression to secondary school (%)	SE.SEC.PROG.ZS
Trained teachers in secondary education, female (% of female teachers)	SE.SEC.TCAQ.FE.ZS
Trained teachers in lower secondary education, female (% of female teachers)	SE.SEC.TCAQ.LO.FE.ZS
Trained teachers in lower secondary education, male (% of male teachers)	SE.SEC.TCAQ.LO.MA.ZS
Trained teachers in lower secondary education (% of total teachers)	SE.SEC.TCAQ.LO.ZS
Trained teachers in secondary education, male (% of male teachers)	SE.SEC.TCAQ.MA.ZS
Trained teachers in upper secondary education, female (% of female teachers)	SE.SEC.TCAQ.UP.FE.ZS
Trained teachers in upper secondary education, male (% of male teachers)	SE.SEC.TCAQ.UP.MA.ZS
Trained teachers in upper secondary education (% of total teachers)	SE.SEC.TCAQ.UP.ZS
Trained teachers in secondary education (% of total teachers)	SE.SEC.TCAQ.ZS
Secondary education, teachers	SE.SEC.TCHR
Secondary education, teachers, female	SE.SEC.TCHR.FE
Secondary education, teachers (% female)	SE.SEC.TCHR.FE.ZS
Adolescents out of school, female (% of female lower secondary school age)	SE.SEC.UNER.LO.FE.ZS
Adolescents out of school, male (% of male lower secondary school age)	SE.SEC.UNER.LO.MA.ZS
Adolescents out of school (% of lower secondary school age)	SE.SEC.UNER.LO.ZS
Educational attainment, at least Bachelor's or equivalent, population 25+, female (%) (cumulative)	SE.TER.CUAT.BA.FE.ZS
Educational attainment, at least Bachelor's or equivalent, population 25+, male (%) (cumulative)	SE.TER.CUAT.BA.MA.ZS
Educational attainment, at least Bachelor's or equivalent, population 25+, total (%) (cumulative)	SE.TER.CUAT.BA.ZS
Educational attainment, Doctoral or equivalent, population 25+, female (%) (cumulative)	SE.TER.CUAT.DO.FE.ZS
Educational attainment, Doctoral or equivalent, population 25+, male (%) (cumulative)	SE.TER.CUAT.DO.MA.ZS
Educational attainment, Doctoral or equivalent, population 25+, total (%) (cumulative)	SE.TER.CUAT.DO.ZS
Educational attainment, at least Master's or equivalent, population 25+, female (%) (cumulative)	SE.TER.CUAT.MS.FE.ZS
Educational attainment, at least Master's or equivalent, population 25+, male (%) (cumulative)	SE.TER.CUAT.MS.MA.ZS
Educational attainment, at least Master's or equivalent, population 25+, total (%) (cumulative)	SE.TER.CUAT.MS.ZS
Educational attainment, at least completed short-cycle tertiary, population 25+, female (%) (cumulative)	SE.TER.CUAT.ST.FE.ZS
Educational attainment, at least completed short-cycle tertiary, population 25+, male (%) (cumulative)	SE.TER.CUAT.ST.MA.ZS
Educational attainment, at least completed short-cycle tertiary, population 25+, total (%) (cumulative)	SE.TER.CUAT.ST.ZS
Pupil-teacher ratio, tertiary	SE.TER.ENRL.TC.ZS
School enrollment, tertiary (% gross)	SE.TER.ENRR
School enrollment, tertiary, female (% gross)	SE.TER.ENRR.FE
School enrollment, tertiary, male (% gross)	SE.TER.ENRR.MA
Tertiary education, academic staff (% female)	SE.TER.TCHR.FE.ZS
Current education expenditure, primary (% of total expenditure in primary public institutions)	SE.XPD.CPRM.ZS
Current education expenditure, secondary (% of total expenditure in secondary public institutions)	SE.XPD.CSEC.ZS
Current education expenditure, tertiary (% of total expenditure in tertiary public institutions)	SE.XPD.CTER.ZS
Current education expenditure, total (% of total expenditure in public institutions)	SE.XPD.CTOT.ZS
All education staff compensation, primary (% of total expenditure in primary public institutions)	SE.XPD.MPRM.ZS
All education staff compensation, secondary (% of total expenditure in secondary public institutions)	SE.XPD.MSEC.ZS
All education staff compensation, tertiary (% of total expenditure in tertiary public institutions)	SE.XPD.MTER.ZS
All education staff compensation, total (% of total expenditure in public institutions)	SE.XPD.MTOT.ZS
Government expenditure per student, primary (% of GDP per capita)	SE.XPD.PRIM.PC.ZS
Expenditure on primary education (% of government expenditure on education)	SE.XPD.PRIM.ZS
Government expenditure per student, secondary (% of GDP per capita)	SE.XPD.SECO.PC.ZS
Expenditure on secondary education (% of government expenditure on education)	SE.XPD.SECO.ZS
Government expenditure per student, tertiary (% of GDP per capita)	SE.XPD.TERT.PC.ZS
Expenditure on tertiary education (% of government expenditure on education)	SE.XPD.TERT.ZS
Government expenditure on education, total (% of government expenditure)	SE.XPD.TOTL.GB.ZS
Government expenditure on education, total (% of GDP)	SE.XPD.TOTL.GD.ZS
Women participating in the three decisions (own health care, major household purchases, and visiting family) (% of women age 15-49)	SG.DMK.ALLD.FN.ZS
Proportion of seats held by women in national parliaments (%)	SG.GEN.PARL.ZS
Nonpregnant and nonnursing women can do the same jobs as men (1=yes; 0=no)	SG.JOB.NOPN.EQ
Law prohibits or invalidates child or early marriage (1=yes; 0=no)	SG.LAW.CHMR
Law mandates equal remuneration for females and males for work of equal value (1=yes; 0=no)	SG.LAW.EQRM.WK
Law mandates paid or unpaid maternity leave (1=yes; 0=no)	SG.LAW.LEVE.PU
Law mandates nondiscrimination based on gender in hiring (1=yes; 0=no)	SG.LAW.NODC.HR
Legislation exists on domestic violence (1=yes; 0=no)	SG.LEG.DVAW
Mothers are guaranteed an equivalent position after maternity leave (1=yes; 0=no)	SG.MMR.LEVE.EP
Nondiscrimination clause mentions gender in the constitution (1=yes; 0=no)	SG.NOD.CONS
Proportion of women subjected to physical and/or sexual violence in the last 12 months (% of women age 15-49)	SG.VAW.1549.ZS
Women who believe a husband is justified in beating his wife when she argues with him (%)	SG.VAW.ARGU.ZS
Women who believe a husband is justified in beating his wife when she burns the food (%)	SG.VAW.BURN.ZS
Women who believe a husband is justified in beating his wife when she goes out without telling him (%)	SG.VAW.GOES.ZS
Women who believe a husband is justified in beating his wife when she neglects the children (%)	SG.VAW.NEGL.ZS
Women who believe a husband is justified in beating his wife (any of five reasons) (%)	SG.VAW.REAS.ZS
Women who believe a husband is justified in beating his wife when she refuses sex with him (%)	SG.VAW.REFU.ZS
Total alcohol consumption per capita (liters of pure alcohol, projected estimates, 15+ years of age)	SH.ALC.PCAP.LI
Prevalence of anemia among women of reproductive age (% of women ages 15-49)	SH.ANM.ALLW.ZS
Prevalence of anemia among children (% of children under 5)	SH.ANM.CHLD.ZS
Prevalence of anemia among non-pregnant women (% of women ages 15-49)	SH.ANM.NPRG.ZS
Condom use, population ages 15-24, female (% of females ages 15-24)	SH.CON.1524.FE.ZS
Condom use, population ages 15-24, male (% of males ages 15-24)	SH.CON.1524.MA.ZS
Cause of death, by communicable diseases and maternal, prenatal and nutrition conditions (% of total)	SH.DTH.COMM.ZS
Number of infant deaths	SH.DTH.IMRT
Cause of death, by injury (% of total)	SH.DTH.INJR.ZS
Number of under-five deaths	SH.DTH.MORT
Cause of death, by non-communicable diseases (% of total)	SH.DTH.NCOM.ZS
Number of neonatal deaths	SH.DTH.NMRT
Women's share of population ages 15+ living with HIV (%)	SH.DYN.AIDS.FE.ZS
Prevalence of HIV, total (% of population ages 15-49)	SH.DYN.AIDS.ZS
Mortality rate, under-5 (per 1,000 live births)	SH.DYN.MORT
Mortality rate, under-5, female (per 1,000 live births)	SH.DYN.MORT.FE
Mortality rate, under-5, male (per 1,000 live births)	SH.DYN.MORT.MA
Mortality from CVD, cancer, diabetes or CRD between exact ages 30 and 70 (%)	SH.DYN.NCOM.ZS
Mortality rate, neonatal (per 1,000 live births)	SH.DYN.NMRT
Demand for family planning satisfied by modern methods (% of married women with demand for family planning)	SH.FPL.SATM.ZS
Improved water source, rural (% of rural population with access)	SH.H2O.SAFE.RU.ZS
Improved water source, urban (% of urban population with access)	SH.H2O.SAFE.UR.ZS
Improved water source (% of population with access)	SH.H2O.SAFE.ZS
Children (0-14) living with HIV	SH.HIV.0014
Prevalence of HIV, female (% ages 15-24)	SH.HIV.1524.FE.ZS
Prevalence of HIV, male (% ages 15-24)	SH.HIV.1524.MA.ZS
Antiretroviral therapy coverage (% of people living with HIV)	SH.HIV.ARTC.ZS
Adults (ages 15+) newly infected with HIV	SH.HIV.INCD
Children (ages 0-14) newly infected with HIV	SH.HIV.INCD.14
Adults (ages 15+) and children (ages 0-14) newly infected with HIV	SH.HIV.INCD.TL
Incidence of HIV (% of uninfected population ages 15-49)	SH.HIV.INCD.ZS
Antiretroviral therapy coverage for PMTCT (% of pregnant women living with HIV)	SH.HIV.PMTC.ZS
Immunization, HepB3 (% of one-year-old children)	SH.IMM.HEPB
Immunization, DPT (% of children ages 12-23 months)	SH.IMM.IDPT
Immunization, measles (% of children ages 12-23 months)	SH.IMM.MEAS
Hospital beds (per 1,000 people)	SH.MED.BEDS.ZS
Community health workers (per 1,000 people)	SH.MED.CMHW.P3
Nurses and midwives (per 1,000 people)	SH.MED.NUMW.P3
Physicians (per 1,000 people)	SH.MED.PHYS.ZS
Specialist surgical workforce (per 100,000 population)	SH.MED.SAOP.P5
Incidence of malaria (per 1,000 population at risk)	SH.MLR.INCD.P3
Use of insecticide-treated bed nets (% of under-5 population)	SH.MLR.NETS.ZS
Children with fever receiving antimalarial drugs (% of children under age 5 with fever)	SH.MLR.TRET.ZS
Number of maternal deaths	SH.MMR.DTHS
Lifetime risk of maternal death (1 in: rate varies by country)	SH.MMR.RISK
Lifetime risk of maternal death (%)	SH.MMR.RISK.ZS
Prevalence of anemia among pregnant women (%)	SH.PRG.ANEM
Smoking prevalence, females (% of adults)	SH.PRV.SMOK.FE
Smoking prevalence, males (% of adults)	SH.PRV.SMOK.MA
Risk of catastrophic expenditure for surgical care (% of people at risk)	SH.SGR.CRSK.ZS
Risk of impoverishing expenditure for surgical care (% of people at risk)	SH.SGR.IRSK.ZS
Number of surgical procedures (per 100,000 population)	SH.SGR.PROC.P5
Improved sanitation facilities (% of population with access)	SH.STA.ACSN
Improved sanitation facilities, rural (% of rural population with access)	SH.STA.ACSN.RU
Improved sanitation facilities, urban (% of urban population with access)	SH.STA.ACSN.UR
Pregnant women receiving prenatal care (%)	SH.STA.ANVC.ZS
ARI treatment (% of children under 5 taken to a health provider)	SH.STA.ARIC.ZS
Exclusive breastfeeding (% of children under 6 months)	SH.STA.BFED.ZS
Births attended by skilled health staff (% of total)	SH.STA.BRTC.ZS
Low-birthweight babies (% of births)	SH.STA.BRTW.ZS
Diabetes prevalence (% of population ages 20 to 79)	SH.STA.DIAB.ZS
Female genital mutilation prevalence (%)	SH.STA.FGMS.ZS
Prevalence of underweight, weight for age, female (% of children under 5)	SH.STA.MALN.FE.ZS
Prevalence of underweight, weight for age, male (% of children under 5)	SH.STA.MALN.MA.ZS
Prevalence of underweight, weight for age (% of children under 5)	SH.STA.MALN.ZS
Maternal mortality ratio (modeled estimate, per 100,000 live births)	SH.STA.MMRT
Maternal mortality ratio (national estimate, per 100,000 live births)	SH.STA.MMRT.NE
People practicing open defecation, rural (% of rural population)	SH.STA.ODFC.RU.ZS
People practicing open defecation, urban (% of urban population)	SH.STA.ODFC.UR.ZS
People practicing open defecation (% of population)	SH.STA.ODFC.ZS
Diarrhea treatment (% of children under 5 receiving oral rehydration and continued feeding)	SH.STA.ORCF.ZS
Diarrhea treatment (% of children under 5 who received ORS packet)	SH.STA.ORTH
Prevalence of overweight, weight for height, female (% of children under 5)	SH.STA.OWGH.FE.ZS
Prevalence of overweight, weight for height, male (% of children under 5)	SH.STA.OWGH.MA.ZS
Prevalence of overweight, weight for height (% of children under 5)	SH.STA.OWGH.ZS
Prevalence of stunting, height for age, female (% of children under 5)	SH.STA.STNT.FE.ZS
Prevalence of stunting, height for age, male (% of children under 5)	SH.STA.STNT.MA.ZS
Prevalence of stunting, height for age (% of children under 5)	SH.STA.STNT.ZS
Suicide mortality rate (per 100,000 population)	SH.STA.SUIC.P5
Mortality caused by road traffic injury (per 100,000 people)	SH.STA.TRAF.P5
Prevalence of wasting, weight for height, female (% of children under 5)	SH.STA.WAST.FE.ZS
Prevalence of wasting, weight for height, male (% of children under 5)	SH.STA.WAST.MA.ZS
Prevalence of wasting, weight for height (% of children under 5)	SH.STA.WAST.ZS
Prevalence of severe wasting, weight for height, female (% of children under 5)	SH.SVR.WAST.FE.ZS
Prevalence of severe wasting, weight for height, male (% of children under 5)	SH.SVR.WAST.MA.ZS
Prevalence of severe wasting, weight for height (% of children under 5)	SH.SVR.WAST.ZS
Tuberculosis treatment success rate (% of new cases)	SH.TBS.CURE.ZS
Tuberculosis case detection rate (%, all forms)	SH.TBS.DTEC.ZS
Incidence of tuberculosis (per 100,000 people)	SH.TBS.INCD
Newborns protected against tetanus (%)	SH.VAC.TTNS.ZS
External resources for health (% of total expenditure on health)	SH.XPD.EXTR.ZS
Out-of-pocket health expenditure (% of total expenditure on health)	SH.XPD.OOPC.TO.ZS
Out-of-pocket health expenditure (% of private expenditure on health)	SH.XPD.OOPC.ZS
Health expenditure per capita (current US$)	SH.XPD.PCAP
Health expenditure per capita, PPP (constant 2011 international $)	SH.XPD.PCAP.PP.KD
Health expenditure, private (% of GDP)	SH.XPD.PRIV.ZS
Health expenditure, public (% of total health expenditure)	SH.XPD.PUBL
Health expenditure, public (% of government expenditure)	SH.XPD.PUBL.GX.ZS
Health expenditure, public (% of GDP)	SH.XPD.PUBL.ZS
Health expenditure, total (% of GDP)	SH.XPD.TOTL.ZS
Income share held by second 20%	SI.DST.02ND.20
Income share held by third 20%	SI.DST.03RD.20
Income share held by fourth 20%	SI.DST.04TH.20
Income share held by highest 20%	SI.DST.05TH.20
Income share held by highest 10%	SI.DST.10TH.10
Income share held by lowest 10%	SI.DST.FRST.10
Income share held by lowest 20%	SI.DST.FRST.20
Poverty headcount ratio at $3.10 a day (2011 PPP) (% of population)	SI.POV.2DAY
Poverty headcount ratio at $1.90 a day (2011 PPP) (% of population)	SI.POV.DDAY
Poverty gap at $3.10 a day (2011 PPP) (%)	SI.POV.GAP2
Poverty gap at $1.90 a day (2011 PPP) (%)	SI.POV.GAPS
GINI index (World Bank estimate)	SI.POV.GINI
Poverty gap at national poverty lines (%)	SI.POV.NAGP
Poverty headcount ratio at national poverty lines (% of population)	SI.POV.NAHC
Rural poverty gap at national poverty lines (%)	SI.POV.RUGP
Rural poverty headcount ratio at national poverty lines (% of rural population)	SI.POV.RUHC
Urban poverty gap at national poverty lines (%)	SI.POV.URGP
Urban poverty headcount ratio at national poverty lines (% of urban population)	SI.POV.URHC
Survey mean consumption or income per capita, bottom 40% of population (2011 PPP $ per day)	SI.SPR.PC40
Annualized average growth rate in per capita real survey mean consumption or income, bottom 40% of population (%)	SI.SPR.PC40.ZG
Survey mean consumption or income per capita, total population (2011 PPP $ per day)	SI.SPR.PCAP
Annualized average growth rate in per capita real survey mean consumption or income, total population (%)	SI.SPR.PCAP.ZG
Child employment in agriculture, female (% of female economically active children ages 7-14)	SL.AGR.0714.FE.ZS
Child employment in agriculture, male (% of male economically active children ages 7-14)	SL.AGR.0714.MA.ZS
Child employment in agriculture (% of economically active children ages 7-14)	SL.AGR.0714.ZS
Employment in agriculture, female (% of female employment)	SL.AGR.EMPL.FE.ZS
Employment in agriculture, male (% of male employment)	SL.AGR.EMPL.MA.ZS
Employment in agriculture (% of total employment)	SL.AGR.EMPL.ZS
Employment to population ratio, ages 15-24, female (%) (national estimate)	SL.EMP.1524.SP.FE.NE.ZS
Employment to population ratio, ages 15-24, female (%) (modeled ILO estimate)	SL.EMP.1524.SP.FE.ZS
Employment to population ratio, ages 15-24, male (%) (national estimate)	SL.EMP.1524.SP.MA.NE.ZS
Employment to population ratio, ages 15-24, male (%) (modeled ILO estimate)	SL.EMP.1524.SP.MA.ZS
Employment to population ratio, ages 15-24, total (%) (national estimate)	SL.EMP.1524.SP.NE.ZS
Employment to population ratio, ages 15-24, total (%) (modeled ILO estimate)	SL.EMP.1524.SP.ZS
Share of women in wage employment in the nonagricultural sector (% of total nonagricultural employment)	SL.EMP.INSV.FE.ZS
Employers, female (% of female employment)	SL.EMP.MPYR.FE.ZS
Employers, male (% of male employment)	SL.EMP.MPYR.MA.ZS
Employers, total (% of total employment)	SL.EMP.MPYR.ZS
Self-employed, female (% of female employment)	SL.EMP.SELF.FE.ZS
Self-employed, male (% of male employment)	SL.EMP.SELF.MA.ZS
Self-employed, total (% of total employment)	SL.EMP.SELF.ZS
Female share of employment in senior and middle management (%)	SL.EMP.SMGT.FE.ZS
Employment to population ratio, 15+, female (%) (national estimate)	SL.EMP.TOTL.SP.FE.NE.ZS
Employment to population ratio, 15+, female (%) (modeled ILO estimate)	SL.EMP.TOTL.SP.FE.ZS
Employment to population ratio, 15+, male (%) (national estimate)	SL.EMP.TOTL.SP.MA.NE.ZS
Employment to population ratio, 15+, male (%) (modeled ILO estimate)	SL.EMP.TOTL.SP.MA.ZS
Employment to population ratio, 15+, total (%) (national estimate)	SL.EMP.TOTL.SP.NE.ZS
Employment to population ratio, 15+, total (%) (modeled ILO estimate)	SL.EMP.TOTL.SP.ZS
Vulnerable employment, female (% of female employment)	SL.EMP.VULN.FE.ZS
Vulnerable employment, male (% of male employment)	SL.EMP.VULN.MA.ZS
Vulnerable employment, total (% of total employment)	SL.EMP.VULN.ZS
Wage and salaried workers, female (% of female employment)	SL.EMP.WORK.FE.ZS
Wage and salaried workers, male (% of male employment)	SL.EMP.WORK.MA.ZS
Wage and salaried workers, total (% of total employment)	SL.EMP.WORK.ZS
Children in employment, unpaid family workers, female (% of female children in employment, ages 7-14)	SL.FAM.0714.FE.ZS
Children in employment, unpaid family workers, male (% of male children in employment, ages 7-14)	SL.FAM.0714.MA.ZS
Children in employment, unpaid family workers (% of children in employment, ages 7-14)	SL.FAM.0714.ZS
Contributing family workers, female (% of female employment)	SL.FAM.WORK.FE.ZS
Contributing family workers, male (% of male employment)	SL.FAM.WORK.MA.ZS
Contributing family workers, total (% of total employment)	SL.FAM.WORK.ZS
GDP per person employed (constant 2011 PPP $)	SL.GDP.PCAP.EM.KD
Employment in industry, female (% of female employment)	SL.IND.EMPL.FE.ZS
Employment in industry, male (% of male employment)	SL.IND.EMPL.MA.ZS
Employment in industry (% of total employment)	SL.IND.EMPL.ZS
Informal employment, female (% of total non-agricultural employment)	SL.ISV.IFRM.FE.ZS
Informal employment, male (% of total non-agricultural employment)	SL.ISV.IFRM.MA.ZS
Informal employment (% of total non-agricultural employment)	SL.ISV.IFRM.ZS
Child employment in manufacturing, female (% of female economically active children ages 7-14)	SL.MNF.0714.FE.ZS
Child employment in manufacturing, male (% of male economically active children ages 7-14)	SL.MNF.0714.MA.ZS
Child employment in manufacturing (% of economically active children ages 7-14)	SL.MNF.0714.ZS
Children in employment, self-employed, female (% of female children in employment, ages 7-14)	SL.SLF.0714.FE.ZS
Children in employment, self-employed, male (% of male children in employment, ages 7-14)	SL.SLF.0714.MA.ZS
Children in employment, self-employed (% of children in employment, ages 7-14)	SL.SLF.0714.ZS
Child employment in services, female (% of female economically active children ages 7-14)	SL.SRV.0714.FE.ZS
Child employment in services, male (% of male economically active children ages 7-14)	SL.SRV.0714.MA.ZS
Child employment in services (% of economically active children ages 7-14)	SL.SRV.0714.ZS
Employment in services, female (% of female employment)	SL.SRV.EMPL.FE.ZS
Employment in services, male (% of male employment)	SL.SRV.EMPL.MA.ZS
Employment in services (% of total employment)	SL.SRV.EMPL.ZS
Children in employment, female (% of female children ages 7-14)	SL.TLF.0714.FE.ZS
Children in employment, male (% of male children ages 7-14)	SL.TLF.0714.MA.ZS
Average working hours of children, study and work, female, ages 7-14 (hours per week)	SL.TLF.0714.SW.FE.TM
Children in employment, study and work, female (% of female children in employment, ages 7-14)	SL.TLF.0714.SW.FE.ZS
Average working hours of children, study and work, male, ages 7-14 (hours per week)	SL.TLF.0714.SW.MA.TM
Children in employment, study and work, male (% of male children in employment, ages 7-14)	SL.TLF.0714.SW.MA.ZS
Average working hours of children, study and work, ages 7-14 (hours per week)	SL.TLF.0714.SW.TM
Children in employment, study and work (% of children in employment, ages 7-14)	SL.TLF.0714.SW.ZS
Average working hours of children, working only, female, ages 7-14 (hours per week)	SL.TLF.0714.WK.FE.TM
Children in employment, work only, female (% of female children in employment, ages 7-14)	SL.TLF.0714.WK.FE.ZS
Average working hours of children, working only, male, ages 7-14 (hours per week)	SL.TLF.0714.WK.MA.TM
Children in employment, work only, male (% of male children in employment, ages 7-14)	SL.TLF.0714.WK.MA.ZS
Average working hours of children, working only, ages 7-14 (hours per week)	SL.TLF.0714.WK.TM
Children in employment, work only (% of children in employment, ages 7-14)	SL.TLF.0714.WK.ZS
Children in employment, total (% of children ages 7-14)	SL.TLF.0714.ZS
Labor force participation rate for ages 15-24, female (%) (national estimate)	SL.TLF.ACTI.1524.FE.NE.ZS
Labor force participation rate for ages 15-24, female (%) (modeled ILO estimate)	SL.TLF.ACTI.1524.FE.ZS
Labor force participation rate for ages 15-24, male (%) (national estimate)	SL.TLF.ACTI.1524.MA.NE.ZS
Labor force participation rate for ages 15-24, male (%) (modeled ILO estimate)	SL.TLF.ACTI.1524.MA.ZS
Labor force participation rate for ages 15-24, total (%) (national estimate)	SL.TLF.ACTI.1524.NE.ZS
Labor force participation rate for ages 15-24, total (%) (modeled ILO estimate)	SL.TLF.ACTI.1524.ZS
Labor force with advanced education, female (% of female working-age population with advanced education)	SL.TLF.ADVN.FE.ZS
Labor force with advanced education, male (% of male working-age population with advanced education)	SL.TLF.ADVN.MA.ZS
Labor force with advanced education (% of total working-age population with advanced education)	SL.TLF.ADVN.ZS
Labor force with basic education, female (% of female working-age population with basic education)	SL.TLF.BASC.FE.ZS
Labor force with basic education, male (% of male working-age population with basic education)	SL.TLF.BASC.MA.ZS
Labor force with basic education (% of total working-age population with basic education)	SL.TLF.BASC.ZS
Labor force participation rate, female (% of female population ages 15+) (national estimate)	SL.TLF.CACT.FE.NE.ZS
Labor force participation rate, female (% of female population ages 15+) (modeled ILO estimate)	SL.TLF.CACT.FE.ZS
Ratio of female to male labor force participation rate (%) (national estimate)	SL.TLF.CACT.FM.NE.ZS
Ratio of female to male labor force participation rate (%) (modeled ILO estimate)	SL.TLF.CACT.FM.ZS
Labor force participation rate, male (% of male population ages 15+) (national estimate)	SL.TLF.CACT.MA.NE.ZS
Labor force participation rate, male (% of male population ages 15+) (modeled ILO estimate)	SL.TLF.CACT.MA.ZS
Labor force participation rate, total (% of total population ages 15+) (national estimate)	SL.TLF.CACT.NE.ZS
Labor force participation rate, total (% of total population ages 15+) (modeled ILO estimate)	SL.TLF.CACT.ZS
Labor force with intermediate education, female (% of female working-age population with intermediate education)	SL.TLF.INTM.FE.ZS
Labor force with intermediate education, male (% of male working-age population with intermediate education)	SL.TLF.INTM.MA.ZS
Labor force with intermediate education (% of total working-age population with intermediate education)	SL.TLF.INTM.ZS
Labor force, female (% of total labor force)	SL.TLF.TOTL.FE.ZS
Labor force, total	SL.TLF.TOTL.IN
Unemployment, youth female (% of female labor force ages 15-24) (national estimate)	SL.UEM.1524.FE.NE.ZS
Unemployment, youth female (% of female labor force ages 15-24) (modeled ILO estimate)	SL.UEM.1524.FE.ZS
Unemployment, youth male (% of male labor force ages 15-24) (national estimate)	SL.UEM.1524.MA.NE.ZS
Unemployment, youth male (% of male labor force ages 15-24) (modeled ILO estimate)	SL.UEM.1524.MA.ZS
Unemployment, youth total (% of total labor force ages 15-24) (national estimate)	SL.UEM.1524.NE.ZS
Unemployment, youth total (% of total labor force ages 15-24) (modeled ILO estimate)	SL.UEM.1524.ZS
Unemployment with advanced education, female (% of female labor force with advanced education)	SL.UEM.ADVN.FE.ZS
Unemployment with advanced education, male (% of male labor force with advanced education)	SL.UEM.ADVN.MA.ZS
Unemployment with advanced education (% of total labor force with advanced education)	SL.UEM.ADVN.ZS
Unemployment with basic education, female (% of female labor force with basic education)	SL.UEM.BASC.FE.ZS
Unemployment with basic education, male (% of male labor force with basic education)	SL.UEM.BASC.MA.ZS
Unemployment with basic education (% of total labor force with basic education)	SL.UEM.BASC.ZS
Unemployment with intermediate education, female (% of female labor force with intermediate education)	SL.UEM.INTM.FE.ZS
Unemployment with intermediate education, male (% of male labor force with intermediate education)	SL.UEM.INTM.MA.ZS
Unemployment with intermediate education (% of total labor force with intermediate education)	SL.UEM.INTM.ZS
Share of youth not in education, employment or training, female (% of female youth population)	SL.UEM.NEET.FE.ZS
Share of youth not in education, employment or training, male (% of male youth population)	SL.UEM.NEET.MA.ZS
Share of youth not in education, employment or training, total (% of youth population)	SL.UEM.NEET.ZS
Unemployment, female (% of female labor force) (national estimate)	SL.UEM.TOTL.FE.NE.ZS
Unemployment, female (% of female labor force) (modeled ILO estimate)	SL.UEM.TOTL.FE.ZS
Unemployment, male (% of male labor force) (national estimate)	SL.UEM.TOTL.MA.NE.ZS
Unemployment, male (% of male labor force) (modeled ILO estimate)	SL.UEM.TOTL.MA.ZS
Unemployment, total (% of total labor force) (national estimate)	SL.UEM.TOTL.NE.ZS
Unemployment, total (% of total labor force) (modeled ILO estimate)	SL.UEM.TOTL.ZS
Children in employment, wage workers, female (% of female children in employment, ages 7-14)	SL.WAG.0714.FE.ZS
Children in employment, wage workers, male (% of male children in employment, ages 7-14)	SL.WAG.0714.MA.ZS
Children in employment, wage workers (% of children in employment, ages 7-14)	SL.WAG.0714.ZS
Emigration rate of tertiary educated (% of total tertiary educated population)	SM.EMI.TERT.ZS
Net migration	SM.POP.NETM
Refugee population by country or territory of asylum	SM.POP.REFG
Refugee population by country or territory of origin	SM.POP.REFG.OR
International migrant stock, total	SM.POP.TOTL
International migrant stock (% of population)	SM.POP.TOTL.ZS
Prevalence of undernourishment (% of population)	SN.ITK.DEFC.ZS
Depth of the food deficit (kilocalories per person per day)	SN.ITK.DFCT
Consumption of iodized salt (% of households)	SN.ITK.SALT.ZS
Vitamin A supplementation coverage rate (% of children ages 6-59 months)	SN.ITK.VITA.ZS
Adolescent fertility rate (births per 1,000 women ages 15-19)	SP.ADO.TFRT
Completeness of infant death reporting (% of reported infant deaths to estimated infant deaths)	SP.DTH.INFR.ZS
Completeness of total death reporting (% of reported total deaths to estimated total deaths)	SP.DTH.REPT.ZS
Mortality rate, adult, female (per 1,000 female adults)	SP.DYN.AMRT.FE
Mortality rate, adult, male (per 1,000 male adults)	SP.DYN.AMRT.MA
Birth rate, crude (per 1,000 people)	SP.DYN.CBRT.IN
Death rate, crude (per 1,000 people)	SP.DYN.CDRT.IN
Contraceptive prevalence, modern methods (% of women ages 15-49)	SP.DYN.CONM.ZS
Contraceptive prevalence, any methods (% of women ages 15-49)	SP.DYN.CONU.ZS
Mortality rate, infant, female (per 1,000 live births)	SP.DYN.IMRT.FE.IN
Mortality rate, infant (per 1,000 live births)	SP.DYN.IMRT.IN
Mortality rate, infant, male (per 1,000 live births)	SP.DYN.IMRT.MA.IN
Life expectancy at birth, female (years)	SP.DYN.LE00.FE.IN
Life expectancy at birth, total (years)	SP.DYN.LE00.IN
Life expectancy at birth, male (years)	SP.DYN.LE00.MA.IN
Fertility rate, total (births per woman)	SP.DYN.TFRT.IN
Survival to age 65, female (% of cohort)	SP.DYN.TO65.FE.ZS
Survival to age 65, male (% of cohort)	SP.DYN.TO65.MA.ZS
Wanted fertility rate (births per woman)	SP.DYN.WFRT
Female headed households (% of households with a female head)	SP.HOU.FEMA.ZS
Women who were first married by age 18 (% of women ages 20-24)	SP.M18.2024.FE.ZS
Teenage mothers (% of women ages 15-19 who have had children or are currently pregnant)	SP.MTR.1519.ZS
Population ages 0-4, female (% of female population)	SP.POP.0004.FE.5Y
Population ages 0-4, male (% of male population)	SP.POP.0004.MA.5Y
Population ages 0-14 (% of total)	SP.POP.0014.TO.ZS
Population ages 5-9, female (% of female population)	SP.POP.0509.FE.5Y
Population ages 5-9, male (% of male population)	SP.POP.0509.MA.5Y
Population ages 10-14, female (% of female population)	SP.POP.1014.FE.5Y
Population ages 10-14, male (% of male population)	SP.POP.1014.MA.5Y
Population ages 15-19, female (% of female population)	SP.POP.1519.FE.5Y
Population ages 15-19, male (% of male population)	SP.POP.1519.MA.5Y
Population ages 15-64 (% of total)	SP.POP.1564.TO.ZS
Population ages 20-24, female (% of female population)	SP.POP.2024.FE.5Y
Population ages 20-24, male (% of male population)	SP.POP.2024.MA.5Y
Population ages 25-29, female (% of female population)	SP.POP.2529.FE.5Y
Population ages 25-29, male (% of male population)	SP.POP.2529.MA.5Y
Population ages 30-34, female (% of female population)	SP.POP.3034.FE.5Y
Population ages 30-34, male (% of male population)	SP.POP.3034.MA.5Y
Population ages 35-39, female (% of female population)	SP.POP.3539.FE.5Y
Population ages 35-39, male (% of male population)	SP.POP.3539.MA.5Y
Population ages 40-44, female (% of female population)	SP.POP.4044.FE.5Y
Population ages 40-44, male (% of male population)	SP.POP.4044.MA.5Y
Population ages 45-49, female (% of female population)	SP.POP.4549.FE.5Y
Population ages 45-49, male (% of male population)	SP.POP.4549.MA.5Y
Population ages 50-54, female (% of female population)	SP.POP.5054.FE.5Y
Population ages 50-54, male (% of male population)	SP.POP.5054.MA.5Y
Population ages 55-59, female (% of female population)	SP.POP.5559.FE.5Y
Population ages 55-59, male (% of male population)	SP.POP.5559.MA.5Y
Population ages 60-64, female (% of female population)	SP.POP.6064.FE.5Y
Population ages 60-64, male (% of male population)	SP.POP.6064.MA.5Y
Population ages 65-69, female (% of female population)	SP.POP.6569.FE.5Y
Population ages 65-69, male (% of male population)	SP.POP.6569.MA.5Y
Population ages 65 and above (% of total)	SP.POP.65UP.TO.ZS
Population ages 70-74, female (% of female population)	SP.POP.7074.FE.5Y
Population ages 70-74, male (% of male population)	SP.POP.7074.MA.5Y
Population ages 75-79, female (% of female population)	SP.POP.7579.FE.5Y
Population ages 75-79, male (% of male population)	SP.POP.7579.MA.5Y
Population ages 80 and above, female (% of female population)	SP.POP.80UP.FE.5Y
Population ages 80 and above, male (% of male population)	SP.POP.80UP.MA.5Y
Age dependency ratio (% of working-age population)	SP.POP.DPND
Age dependency ratio, old (% of working-age population)	SP.POP.DPND.OL
Age dependency ratio, young (% of working-age population)	SP.POP.DPND.YG
Population growth (annual %)	SP.POP.GROW
Researchers in R&D (per million people)	SP.POP.SCIE.RD.P6
Technicians in R&D (per million people)	SP.POP.TECH.RD.P6
Population, total	SP.POP.TOTL
Population, female (% of total)	SP.POP.TOTL.FE.ZS
Completeness of birth registration, rural (%)	SP.REG.BRTH.RU.ZS
Completeness of birth registration, urban (%)	SP.REG.BRTH.UR.ZS
Completeness of birth registration (%)	SP.REG.BRTH.ZS
Completeness of death registration with cause-of-death information (%)	SP.REG.DTHS.ZS
Rural population	SP.RUR.TOTL
Rural population growth (annual %)	SP.RUR.TOTL.ZG
Rural population (% of total population)	SP.RUR.TOTL.ZS
Urban population growth (annual %)	SP.URB.GROW
Urban population	SP.URB.TOTL
Urban population (% of total)	SP.URB.TOTL.IN.ZS
Unmet need for contraception (% of married women ages 15-49)	SP.UWT.TFRT
International tourism, number of arrivals	ST.INT.ARVL
International tourism, number of departures	ST.INT.DPRT
International tourism, receipts (current US$)	ST.INT.RCPT.CD
International tourism, receipts (% of total exports)	ST.INT.RCPT.XP.ZS
International tourism, receipts for passenger transport items (current US$)	ST.INT.TRNR.CD
International tourism, expenditures for passenger transport items (current US$)	ST.INT.TRNX.CD
International tourism, receipts for travel items (current US$)	ST.INT.TVLR.CD
International tourism, expenditures for travel items (current US$)	ST.INT.TVLX.CD
International tourism, expenditures (current US$)	ST.INT.XPND.CD
International tourism, expenditures (% of total imports)	ST.INT.XPND.MP.ZS
Merchandise trade (% of GDP)	TG.VAL.TOTL.GD.ZS
Import volume index (2000 = 100)	TM.QTY.MRCH.XD.WD
Binding coverage, manufactured products (%)	TM.TAX.MANF.BC.ZS
Bound rate, simple mean, manufactured products (%)	TM.TAX.MANF.BR.ZS
Share of tariff lines with international peaks, manufactured products (%)	TM.TAX.MANF.IP.ZS
Tariff rate, applied, simple mean, manufactured products (%)	TM.TAX.MANF.SM.AR.ZS
Tariff rate, most favored nation, simple mean, manufactured products (%)	TM.TAX.MANF.SM.FN.ZS
Share of tariff lines with specific rates, manufactured products (%)	TM.TAX.MANF.SR.ZS
Tariff rate, applied, weighted mean, manufactured products (%)	TM.TAX.MANF.WM.AR.ZS
Tariff rate, most favored nation, weighted mean, manufactured products (%)	TM.TAX.MANF.WM.FN.ZS
Binding coverage, all products (%)	TM.TAX.MRCH.BC.ZS
Bound rate, simple mean, all products (%)	TM.TAX.MRCH.BR.ZS
Share of tariff lines with international peaks, all products (%)	TM.TAX.MRCH.IP.ZS
Tariff rate, applied, simple mean, all products (%)	TM.TAX.MRCH.SM.AR.ZS
Tariff rate, most favored nation, simple mean, all products (%)	TM.TAX.MRCH.SM.FN.ZS
Share of tariff lines with specific rates, all products (%)	TM.TAX.MRCH.SR.ZS
Tariff rate, applied, weighted mean, all products (%)	TM.TAX.MRCH.WM.AR.ZS
Tariff rate, most favored nation, weighted mean, all products (%)	TM.TAX.MRCH.WM.FN.ZS
Binding coverage, primary products (%)	TM.TAX.TCOM.BC.ZS
Bound rate, simple mean, primary products (%)	TM.TAX.TCOM.BR.ZS
Share of tariff lines with international peaks, primary products (%)	TM.TAX.TCOM.IP.ZS
Tariff rate, applied, simple mean, primary products (%)	TM.TAX.TCOM.SM.AR.ZS
Tariff rate, most favored nation, simple mean, primary products (%)	TM.TAX.TCOM.SM.FN.ZS
Share of tariff lines with specific rates, primary products (%)	TM.TAX.TCOM.SR.ZS
Tariff rate, applied, weighted mean, primary products (%)	TM.TAX.TCOM.WM.AR.ZS
Tariff rate, most favored nation, weighted mean, primary products (%)	TM.TAX.TCOM.WM.FN.ZS
Agricultural raw materials imports (% of merchandise imports)	TM.VAL.AGRI.ZS.UN
Food imports (% of merchandise imports)	TM.VAL.FOOD.ZS.UN
Fuel imports (% of merchandise imports)	TM.VAL.FUEL.ZS.UN
ICT goods imports (% total goods imports)	TM.VAL.ICTG.ZS.UN
Insurance and financial services (% of commercial service imports)	TM.VAL.INSF.ZS.WT
Manufactures imports (% of merchandise imports)	TM.VAL.MANF.ZS.UN
Ores and metals imports (% of merchandise imports)	TM.VAL.MMTL.ZS.UN
Merchandise imports from economies in the Arab World (% of total merchandise imports)	TM.VAL.MRCH.AL.ZS
Merchandise imports (current US$)	TM.VAL.MRCH.CD.WT
Merchandise imports from high-income economies (% of total merchandise imports)	TM.VAL.MRCH.HI.ZS
Merchandise imports from low- and middle-income economies outside region (% of total merchandise imports)	TM.VAL.MRCH.OR.ZS
Merchandise imports from low- and middle-income economies in East Asia & Pacific (% of total merchandise imports)	TM.VAL.MRCH.R1.ZS
Merchandise imports from low- and middle-income economies in Europe & Central Asia (% of total merchandise imports)	TM.VAL.MRCH.R2.ZS
Merchandise imports from low- and middle-income economies in Latin America & the Caribbean (% of total merchandise imports)	TM.VAL.MRCH.R3.ZS
Merchandise imports from low- and middle-income economies in Middle East & North Africa (% of total merchandise imports)	TM.VAL.MRCH.R4.ZS
Merchandise imports from low- and middle-income economies in South Asia (% of total merchandise imports)	TM.VAL.MRCH.R5.ZS
Merchandise imports from low- and middle-income economies in Sub-Saharan Africa (% of total merchandise imports)	TM.VAL.MRCH.R6.ZS
Merchandise imports by the reporting economy, residual (% of total merchandise imports)	TM.VAL.MRCH.RS.ZS
Merchandise imports by the reporting economy (current US$)	TM.VAL.MRCH.WL.CD
Merchandise imports from low- and middle-income economies within region (% of total merchandise imports)	TM.VAL.MRCH.WR.ZS
Import value index (2000 = 100)	TM.VAL.MRCH.XD.WD
Computer, communications and other services (% of commercial service imports)	TM.VAL.OTHR.ZS.WT
Commercial service imports (current US$)	TM.VAL.SERV.CD.WT
Transport services (% of commercial service imports)	TM.VAL.TRAN.ZS.WT
Travel services (% of commercial service imports)	TM.VAL.TRVL.ZS.WT
Net barter terms of trade index (2000 = 100)	TT.PRI.MRCH.XD.WD
Export volume index (2000 = 100)	TX.QTY.MRCH.XD.WD
Agricultural raw materials exports (% of merchandise exports)	TX.VAL.AGRI.ZS.UN
Food exports (% of merchandise exports)	TX.VAL.FOOD.ZS.UN
Fuel exports (% of merchandise exports)	TX.VAL.FUEL.ZS.UN
ICT goods exports (% of total goods exports)	TX.VAL.ICTG.ZS.UN
Insurance and financial services (% of commercial service exports)	TX.VAL.INSF.ZS.WT
Manufactures exports (% of merchandise exports)	TX.VAL.MANF.ZS.UN
Ores and metals exports (% of merchandise exports)	TX.VAL.MMTL.ZS.UN
Merchandise exports to economies in the Arab World (% of total merchandise exports)	TX.VAL.MRCH.AL.ZS
Merchandise exports (current US$)	TX.VAL.MRCH.CD.WT
Merchandise exports to high-income economies (% of total merchandise exports)	TX.VAL.MRCH.HI.ZS
Merchandise exports to low- and middle-income economies outside region (% of total merchandise exports)	TX.VAL.MRCH.OR.ZS
Merchandise exports to low- and middle-income economies in East Asia & Pacific (% of total merchandise exports)	TX.VAL.MRCH.R1.ZS
Merchandise exports to low- and middle-income economies in Europe & Central Asia (% of total merchandise exports)	TX.VAL.MRCH.R2.ZS
Merchandise exports to low- and middle-income economies in Latin America & the Caribbean (% of total merchandise exports)	TX.VAL.MRCH.R3.ZS
Merchandise exports to low- and middle-income economies in Middle East & North Africa (% of total merchandise exports)	TX.VAL.MRCH.R4.ZS
Merchandise exports to low- and middle-income economies in South Asia (% of total merchandise exports)	TX.VAL.MRCH.R5.ZS
Merchandise exports to low- and middle-income economies in Sub-Saharan Africa (% of total merchandise exports)	TX.VAL.MRCH.R6.ZS
Merchandise exports by the reporting economy, residual (% of total merchandise exports)	TX.VAL.MRCH.RS.ZS
Merchandise exports by the reporting economy (current US$)	TX.VAL.MRCH.WL.CD
Merchandise exports to low- and middle-income economies within region (% of total merchandise exports)	TX.VAL.MRCH.WR.ZS
Export value index (2000 = 100)	TX.VAL.MRCH.XD.WD
Computer, communications and other services (% of commercial service exports)	TX.VAL.OTHR.ZS.WT
Commercial service exports (current US$)	TX.VAL.SERV.CD.WT
High-technology exports (current US$)	TX.VAL.TECH.CD
High-technology exports (% of manufactured exports)	TX.VAL.TECH.MF.ZS
Transport services (% of commercial service exports)	TX.VAL.TRAN.ZS.WT
Travel services (% of commercial service exports)	TX.VAL.TRVL.ZS.WT
Battle-related deaths (number of people)	VC.BTL.DETH
Internally displaced persons, new displacement associated with conflict and violence (number of cases)	VC.IDP.NWCV
Internally displaced persons, new displacement associated with disasters (number of cases)	VC.IDP.NWDS
Internally displaced persons, total displaced by conflict and violence (number of people)	VC.IDP.TOCV
Intentional homicides (per 100,000 people)	VC.IHR.PSRC.P5
Presence of peace keepers (number of troops, police, and military observers in mandate)	VC.PKP.TOTL.UN
Account at a financial institution (% age 15+)	WP_time_01.1
Account at a financial institution, male (% age 15+)	WP_time_01.2
Account at a financial institution, female (% age 15+)	WP_time_01.3
Account at a financial institution, income, poorest 40% (% ages 15+)	WP_time_01.8
Account at a financial institution, income, richest 60% (% ages 15+)	WP_time_01.9
Account (% age 15+) [ts]	WP_time_10.1
Account, male (% age 15+) [ts]	WP_time_10.2
Account, female (% age 15+) [ts]	WP_time_10.3
Account, young adults (% ages 15-24) [ts]	WP_time_10.4
Account, older adults (% ages 25+) [ts]	WP_time_10.5
Account, primary education or less (% ages 15+) [ts]	WP_time_10.6
Account, secondary education or more (% ages 15+) [ts]	WP_time_10.7
Account, income, poorest 40% (% ages 15+) [ts]	WP_time_10.8
Account, income, richest 60% (% ages 15+) [ts]	WP_time_10.9
Mobile account (% age 15+)	WP15163_4.1
Mobile account, male (% age 15+)	WP15163_4.2
Mobile account, female (% age 15+)	WP15163_4.3
Mobile account, income, poorest 40% (% ages 15+)	WP15163_4.8
Mobile account, income, richest 60% (% ages 15+)	WP15163_4.9

## Sheet: Imputed Data
Country	AG.AGR.TRAC.NO	AG.CON.FERT.PT.ZS	AG.CON.FERT.ZS	AG.LND.AGRI.K2	AG.LND.AGRI.ZS	AG.LND.ARBL.HA	AG.LND.ARBL.HA.PC	AG.LND.ARBL.ZS	AG.LND.CREL.HA	AG.LND.CROP.ZS	AG.LND.EL5M.RU.K2	AG.LND.EL5M.RU.ZS	AG.LND.EL5M.UR.K2	AG.LND.EL5M.UR.ZS	AG.LND.EL5M.ZS	AG.LND.FRST.K2	AG.LND.FRST.ZS	AG.LND.IRIG.AG.ZS	AG.LND.PRCP.MM	AG.LND.TOTL.K2	AG.LND.TOTL.RU.K2	AG.LND.TOTL.UR.K2	AG.LND.TRAC.ZS	AG.PRD.CREL.MT	AG.PRD.CROP.XD	AG.PRD.FOOD.XD	AG.PRD.LVSK.XD	AG.SRF.TOTL.K2	AG.YLD.CREL.KG	BG.GSR.NFSV.GD.ZS	BM.GSR.CMCP.ZS	BM.GSR.FCTY.CD	BM.GSR.GNFS.CD	BM.GSR.INSF.ZS	BM.GSR.MRCH.CD	BM.GSR.NFSV.CD	BM.GSR.ROYL.CD	BM.GSR.TOTL.CD	BM.GSR.TRAN.ZS	BM.GSR.TRVL.ZS	BM.KLT.DINV.CD.WD	BM.KLT.DINV.WD.GD.ZS	BM.TRF.PRVT.CD	BM.TRF.PWKR.CD.DT	BN.CAB.XOKA.CD	BN.CAB.XOKA.GD.ZS	BN.FIN.TOTL.CD	BN.GSR.FCTY.CD	BN.GSR.GNFS.CD
ABW	17286.2	23272	345.546	20	11.1111	2000	0.0192688	11.1111	51040.4	7.45972	4.2781	2.35246	8.57979	4.7179	7.07037	4.2	2.33333	10.8604	1376.78	180	9.00832	172.848	729.588	394867	96.6455	100.693	103.44	180	7699.27	97.6722	44.0609	1.73352e+08	2134078212	4.04188	1253631285	8.80447e+08	1.36872e+07	2307430168	12.7665	39.1307	1.06145e+07	0.12105	1.47598e+08	7.49721e+07	9.59218e+07	-10.0817	1.10503e+08	-1.24693e+08	2.87095e+08
AFG	47438.5	662.32	12.2867	379100	58.0676	7771000	0.237224	11.903	3344733	0.212909	4717.07	2.39258	148.01	0.201172	2.04913	13500	2.06782	5.74255	327	652860	914850	4236.81	85.8724	6747888	147.22	127.59	105	652860	2017.5	11.5768	9.04344	9.35064e+07	8570000536	13.092	7020283085	1549717451	241598	8663506913	69.3174	8.54718	0	0	1.32775e+08	1.44052e+08	-5056729110	-25.6648	-1.54395e+08	100439809	-7253700226
AGO	126158	8718.57	6.95531	591900	47.4773	4900000	0.182018	3.93038	2052623	0.232614	1516.94	0.121392	54.1307	0.00433175	0.125724	578560	46.4073	5.65034	1010	1246700	1.2482e+06	1427.03	138.211	1823308	193.96	179.53	128.98	1246700	888.3	17.9992	72.3657	6073893027	37968764913	3.29843	20692537061	17276227851	264702200	44042657940	23.4891	0.846787	1046696442	1.01658	8.12371e+08	1252909012	-10272841903	-9.97729	-9956713337	-5907539218	-3531471369
ALB	7438	8831.75	87.6901	11742.9	42.8573	615600	0.213076	22.4672	143149	2.93431	1294.6	4.56227	84.845	0.299001	4.86127	7715	28.1569	17.8278	1485	27400	26686.7	1689.4	121.934	700370	164.67	135.12	109.66	28750	4892.6	37.0759	13.36	2.44444e+08	5441935465	2.13851	3670740158	1771195307	2.30109e+07	5686379385	13.2366	71.2649	2.75064e+07	0.230625	154619274	1.4713e+08	-1142453329	-9.5788	-7.37884e+08	-4.85512e+07	-2001965491
AND	353	12365.3	267.235	209	44.4681	2800	0.0353433	5.95745	4.30032e+06	3.26441	317.614	6.37091	39.1991	1.97585	8.69241	160	34.0426	8.49463	736.633	470	14184.3	817.547	1534.78	1.39531e+07	104.103	101.968	101.266	470	5079.3	51.4706	42.3515	3.42451e+09	1.57518e+10	6.50178	1.28885e+10	4.15577e+09	1.75773e+08	1.91703e+10	23.3374	26.1834	4.14032e+09	5.53017	7.36815e+08	7.38676e+08	9.03384e+08	2.68923	4.99246e+08	-8.03064e+08	2.29494e+09
ARB	2.91288e+06	25.5536	76.9262	4.79528e+06	35.204	8.16849e+07	0.152057	4.35408	31918030	0.628883	66515.1	0.50154	10786.2	0.0822574	0.583797	381765	2.80268	19.9775	719.593	13621413	1.32478e+07	193255	225.418	57520625	115.902	118.769	122.504	1.31526e+07	1802.15	16.4377	37.4759	48183830675	1071840000000	6.7963	743545000000	327512000000	1.04258e+08	1151190000000	29.7027	26.0251	23150579947	1.45711	89116092518	66246439578	7.88394e+09	-0.00486259	5.61677e+10	4.59928e+10	-9.89761e+08
ARE	217185	3.5078	846.4	3823	4.57297	37500	0.00413411	0.448565	1848	0.476077	2611.44	3.29964	1198.02	1.51374	4.81337	3226	3.85885	12.451	78	83600	70575.1	8568.16	871.252	77464	40.07	70.31	151.99	83600	41907.8	37.8136	36.0985	5.42219e+10	2.54161e+11	7.79902	1.89581e+11	7.79646e+10	2.99769e+09	3.35469e+11	25.6748	29.3683	16691626957	4.66313	1.69803e+10	1.13683e+10	1.09756e+10	2.81169	2.51366e+09	1.24673e+09	2.19338e+10
ARG	366790	267.309	35.9538	1487000	54.3357	39200000	0.91202	14.3239	10579215	0.365405	22906.6	0.834393	1605.26	0.0584731	0.892866	271120	9.90686	1.45804	591	2736690	2.69027e+06	55032.2	312.605	51026148	132.01	120.3	101.64	2780400	4823.2	5.43594	37.91	14464961334	75017051969	3.45644	57175621180	17841430789	1909402685	89482013303	25.4521	33.1814	8.75233e+08	0.149686	2065702304	6.97019e+08	-16805580655	-2.87417	-18084683142	-12121630919	-4312192006
ARM	36223.4	11954.7	42.2682	16810.9	59.0478	447500	0.15398	15.7183	185937	2.02634	1956.08	2.44616	147.197	0.61166	2.96089	3320	11.6614	9.19641	562	28470	93544.8	2398.55	372.13	585105	148.31	138.83	124.44	29740	3146.8	31.7041	13.6852	6.2663e+08	4568992150	3.5586	2835051411	1733940738	0	5195622528	21.209	61.5472	5.67553e+07	0.538101	2.53146e+08	3.58016e+08	-2.85462e+08	-2.70649	-4.59792e+08	2.2143e+08	-1068310027
ASM	5016.48	5472.78	243.476	49	24.5	3000	0.0541155	15	4.743e+06	9.5	4.42973	2.17347	2.81669	1.38202	3.55549	175.4	87.7	7.45363	1095	200	87.6423	116.167	500.5	1.92324e+07	113.59	111.92	101.68	200	3349.5	36.0682	37.799	5.58885e+08	5.56304e+09	6.24584	4.2788e+09	1.39467e+09	1.4243e+07	6.37686e+09	30.0366	25.4384	2.31168e+09	3.34328	2.6851e+08	2.73383e+08	-5.58482e+08	-4.38938	-4.31112e+08	-1.6132e+08	-9.64545e+08
ATG	9149.41	28410.6	8	90	20.4545	4000	0.0404551	9.09091	46	2.27273	32.3736	7.45698	24.9738	5.75251	13.2095	98	22.2727	11.4499	1030	440	167.86	266.278	514.698	74	111.06	88.03	65.28	440	1593.1	57.2384	26.8779	6.07695e+07	7.13899e+08	17.2752	4.9438e+08	2.19519e+08	1.18175e+06	7.74669e+08	32.9087	22.9381	5.7563e+06	0.424617	1.53635e+07	2.22245e+06	-2.044e+08	-17.0919	-1.58478e+08	-5.01315e+07	-1.84716e+08
AUS	682826	379.256	54.1859	4062690	52.8838	46957000	2.00152	6.11236	17979121	0.0455593	44375.9	0.577939	1739.06	0.0226491	0.600588	1247510	16.2388	0.577204	534	7682300	7.64156e+06	36745.7	876.965	38423006	126.06	111.79	101.94	7741220	2137.1	9.14131	29.959	67775262918	255396000000	3.97719	198489000000	56907276717	3372450617	323171000000	21.684	44.3798	-2.39512e+08	-0.0198828	6286323241	6381962876	-32893071299	-2.73058	-33255147185	-21159186855	-10489953940
AUT	331528	2840.21	103.943	27142	32.8902	1351700	0.15825	16.3797	827685	0.792506	2598.2	2.42418	823.656	1.36002	3.45276	38690	46.8839	1.91908	1110	82523	121664	14760.5	2401.25	6022449	115.45	108.71	104.25	83879	7276.3	28.159	43.8156	32247840167	191737000000	6.45206	142984000000	48753362770	1780938903	223985000000	30.1725	19.5599	-28844322944	-7.46435	4414581672	4128131583	6618443075	1.71272	7444791945	-7.02493e+08	11155758434
AZE	77188	9127.07	26.2507	47697	57.7005	1926500	0.202043	23.3055	980520	2.82472	2037.89	1.99266	220.471	0.468556	2.92484	11394	13.7837	29.723	447	82663	291059	7276.79	317.346	2339691	115.48	140.3	164.66	86600	2386.2	31.4183	52.8923	3392980000	16526981000	1.72838	9004176000	7522805000	28180000	19919961000	12.2214	33.158	2573601000	6.79988	530042000	740236000	-1363404000	-3.60234	2222322000	-2472054000	1051820000
BDI	12562.7	23944.1	10.88	20330	79.1667	1200000	0.121313	46.729	177930	13.6293	2460.27	3.91131	86.2044	0.256072	3.51188	2760	10.7477	7.53591	1274	25680	321878	1200.55	114.412	236989	108.35	123.6	141.62	27830	1331.9	9.35309	20.4598	1.66411e+07	8.2827e+08	5.16632	5.95863e+08	2.32407e+08	3244.48	8.44911e+08	61.7462	12.6277	152173	0.00491304	2.9803e+07	2.10311e+07	-3.74696e+08	-12.0974	-3.07533e+08	-2.3581e+06	-6.50143e+08
BEL	95010	14.7265	287.157	13313	43.9663	817000	0.0728875	26.9815	335211	0.73646	843.856	2.77209	1497.48	4.91928	7.69138	6834	22.5694	0.426487	847	30280	18091.9	12349.2	1127.05	3197582	107.39	107.63	108.4	30530	9539	46.8255	53.8518	48534091904	378637000000	6.55207	271223000000	107414000000	3143376859	427171000000	20.1478	18.247	4194471072	0.899395	10129639786	3857847941	-1912504055	-0.410087	-3084251826	-3767885398	10023599906
BEN	9041.18	10128.9	12.2052	37500	33.2565	2700000	0.262475	23.9447	1173784	4.4342	1041.69	0.902955	106.759	0.0925409	0.995495	43110	38.2316	0.269956	1039	112760	113917	1447.18	72.9558	1714040	169.8	173.8	116.03	114760	1460.3	12.3034	22.0773	1.62274e+08	2856014585	3.28134	2187190865	6.68824e+08	17719.2	3018288286	65.3202	9.32108	3.26861e+07	0.394236	8.74314e+07	9.81774e+07	-7.44721e+08	-8.98229	-6.16259e+08	-6.56349e+07	-8.2229e+08
BFA	11010.9	15187.5	15.7708	121000	44.2251	6000000	0.341181	21.9298	3646006	0.365497	2495.04	1.76991	93.1867	0.0846856	1.64449	53500	19.5541	6.23994	748	273600	561389	2018.98	95.8535	4469300	148.47	136.31	99.97	274220	1225.8	14.2016	26.1257	5.17557e+08	4324050047	18.3057	3015549978	1308500069	250801	4841607209	45.4705	10.0981	2.79096e+07	0.250338	1.71659e+08	1.60341e+08	-9.97626e+08	-8.04492	-6.00405e+08	-3.59047e+08	-1116086795
BGD	456235	469.366	279.22	90990	69.9009	7669000	0.0481101	58.9153	12073173	6.37628	12137.6	8.98983	873.051	0.646633	9.63646	14290	10.978	52.6185	2666	130170	123890	11125.4	232.115	55758786	145.57	143.38	132.8	147630	4618.4	5.54446	12.9115	2786765589	45326274294	6.70171	37626819500	7699454794	24259462	48113039883	74.8666	5.52024	4.9779e+07	0.0255174	8.75368e+07	2.93428e+07	2686936581	1.37736	2186189148	-2709898181	-10473959199
BGR	53100	115.98	133.08	49770	45.8456	3486000	0.482562	32.1113	1960700	1.16986	143.303	0.129666	82.4973	0.0746467	0.204313	38230	35.2155	1.97598	608	108560	103838	6678.94	171.956	9530421	133.96	121.35	89.42	111000	4860.7	24.4551	36.64	2540690000	31475070000	6.10797	26985850000	4489220000	166270000	34015760000	26.9359	30.316	661100000	1.26176	102170000	166700000	2237940000	4.27127	3791550000	-1319270000	1797230000
BHR	46642.8	0.660945	1318.75	86	11.1543	1600	0.00119725	2.07523	43355.1	3.89105	84.2103	12.6742	141.513	21.2986	33.9728	6	0.77821	10.5932	83	771	115.144	549.278	804.808	403243	104.09	166.68	264.43	771	8212.93	14.8362	6.98439	7617021277	14936170213	3.28677	13317819149	1618351064	1.23544e+09	22553191489	45.3574	44.3714	4.9734e+08	1.59784	2364361702	2364361702	1123670213	3.36552	-3151595745	-5664361702	9152393617
BHS	11453.3	20908.4	205.173	140	1.3986	8000	0.0209331	0.799201	55	0.3996	6581.65	51.9409	121.884	0.961885	52.9028	5150	51.4486	11.2362	1292	10010	12245.5	425.896	489.383	447	140.8	131.52	116.4	13880	8187.3	51.195	50.4125	4.67057e+08	4295685739	9.09446	2593943492	1701742247	2.2876e+07	4762742369	21.1493	19.3437	158129000	1.78596	2.41855e+08	1.93849e+08	-1106292887	-12.2283	5.49457e+07	-4.21279e+08	-9.21513e+08
BIH	54642.4	163.081	109.156	21620	42.2266	1011000	0.283511	19.7461	272202	2.07031	36.4274	0.0713402	29.0338	0.0568604	0.128201	21850	42.6758	7.53205	1028	51200	49338.4	1723.15	794.647	1082655	85.02	98.27	126.69	51210	3977.4	13.2086	20.9896	4.23228e+08	8845911017	10.502	8361059353	4.84852e+08	7.83187e+06	9269139065	38.307	30.2015	-1.22278e+07	-0.073841	6.28922e+07	6.17051e+07	-7.40991e+08	-4.47467	-4.40157e+08	9.00303e+07	-2855108535
BLR	48100	16.5035	214.938	86320	42.541	5670000	0.598448	27.9434	2428139	0.581539	0	0	0	0	0	86335	42.5484	0.344069	618	202910	198056	7783.03	86.7605	9033775	125.04	129.21	132.88	207600	3720.5	23.3175	44.5449	2845800000	29818500000	6.22028	25571100000	4247400000	124800000	32664300000	30.5128	18.722	36800000	0.0775824	413500000	120000000	-1703200000	-3.59072	-820800000	-2235100000	-27300000
BLZ	15163.9	24260.7	159.09	1600	7.01447	78000	0.221784	3.41955	26295	1.40289	1233.32	5.65637	86.6878	0.397575	6.05395	13663	59.8992	7.95578	1705	22810	21296	508.056	312.489	94519	95.91	97.58	105.91	22970	3594.6	41.1519	27.027	1.02741e+08	1182622393	19.9498	9.61265e+08	2.21358e+08	4.13922e+06	1285363604	31.6538	21.3694	469884	0.0269654	3.65657e+07	4.11614e+07	-1.74736e+08	-10.0276	-1.49962e+08	-9.54659e+07	-1.48978e+08
BMU	20099.1	14385.6	627.337	3	6	300	0.00460554	6	6.19495e+06	6.34498	4.52144	7.364	2.77506	4.51971	11.8837	10	20	11.1267	1142.11	50	22.784	38.6152	721.196	2.38251e+07	115.74	114.98	114.31	50	5545.89	40.7951	26.7681	2.96027e+08	1932367497	20.8236	9.3494e+08	997427796	8.59432e+06	2228394195	26.1046	26.3037	-8.44665e+07	0.907393	2.55768e+08	2.2436e+08	8.1678e+08	15.0824	8.17227e+08	1563402697	-6.11222e+08
BOL	37353.1	8415.8	9.07032	377045	34.8052	4472500	0.423446	4.12859	1543979	0.21416	4040.27	1.75161	133.641	0.119165	1.63189	547640	50.5529	0.71079	1146	1083300	713292	4682.11	167.778	3171019	153.6	146.52	133.91	1098580	2053.8	12.2793	40.9443	1235071611	11813670092	6.98998	9003573145	2810096947	8.35686e+07	13048741704	26.7963	25.2694	8.00345e+06	0.0242527	2.08709e+08	2.10176e+08	-1853713739	-5.61728	-2650020335	-1124047932	-1898735512
BRA	788053	441.699	175.196	2825890	33.81	80017000	0.391831	9.57354	21851934	0.786299	47495.2	0.567011	3425.56	0.0408953	0.607906	4935380	59.0488	1.63968	1761	8358140	8241430	134981	113.327	101402184	143.48	136.52	124.58	8515770	4640.4	5.40297	59.9807	52607818874	203163000000	3.49171	139416000000	63747077014	5140803656	255771000000	13.7862	22.7413	7815125058	0.435095	1674605307	1385076006	-23529633120	-1.30998	-16465859157	-41080288114	14590176743
BRB	11304.2	26772.8	46.6364	140	32.5581	11000	0.0388165	25.5814	30	2.32558	1.07696	0.247473	2.03755	0.468206	0.71568	63	14.6512	11.5116	1422	430	14.8074	420.375	653.161	81	62.4	87.86	104.23	430	2700	48.8504	73.7308	3.91921e+08	2387719173	5.22843	1687085133	7.00634e+08	1.21377e+07	2779640035	14.8976	6.14318	8.59522e+07	1.94383	1.26367e+08	4.6366e+07	-2.48161e+08	-5.67719	-2.02161e+08	-1.29685e+08	-6.75928e+07
BRN	20541.3	21228	141.8	144	2.73245	5000	0.0121446	0.948767	1448	1.13852	6.88598	0.119534	15.0652	0.261517	0.381051	3800	72.1063	0.877193	2722	5270	4743.62	1017.07	834.976	1211	100.58	157.21	170.7	5770	836.2	17.7278	58.133	4.46978e+08	4868026288	1.50266	3215783470	1652242819	7.57825e+06	5315004220	14.0932	27.7738	507944000	3.92829	4.44817e+08	4.44817e+08	2070943253	16.0161	4745095472	6.21796e+08	1897482529
BTN	18752.8	29702	15.1497	5256	13.7891	100200	0.129049	2.62875	53324	0.325314	1471.22	5.18365	71.7895	1.21372	4.69367	27549.3	72.2756	6.74956	2200	38117	102780	782.345	486.377	166904	99.19	98.97	98.02	38394	3130	15.2425	50.4355	1.96558e+08	1230361728	2.87651	1033237443	1.97124e+08	355876	1426919592	20.8102	25.8778	3.65009e+08	1.75008	2.72777e+07	5.25263e+07	-6.19689e+08	-27.7026	-4.49328e+08	-1.72094e+08	-591238178
BWA	3371	6017.43	58.2782	260010	45.879	399000	0.183992	0.704039	164545	0.00352902	2309.24	1.61233	89.8064	0.320928	2.36434	108400	19.1273	0.00961501	416	566730	326524	1965.44	120.824	50084	94.93	110.42	113.4	581730	304.4	13.0107	52.9446	5.13894e+08	7712275862	3.69236	7087765914	6.2451e+08	8.27761e+06	8226169424	4.79	38.573	8.4434e+07	0.585104	1.00602e+08	9.5547e+07	1120350115	7.76371	1417617332	-2.97485e+08	-1.87406e+08
C	5163541	71.2701	126.555	4.73461e+06	25.9559	1.24697e+08	0.566446	10.9983	71959914	0.396964	249820	1.34756	19489.2	0.104606	1.45216	6571650	36.0268	20.0997	1098.89	18240980	1.76336e+07	928603	251.202	494150491	112.158	113.472	105.14	19816230	6867.03	7.13482	41.3771	704307000000	3225400000000	14.1325	2623780000000	601648000000	52442987283	3930020000000	19.4118	25.0786	411750000000	2.04863	243146000000	67963306427	-1.08652e+11	-1.06817	-5.2682e+10	1.27317e+11	-9.74612e+10
CAF	8053.85	21813.3	0.281111	50800	8.15435	1800000	0.398636	2.88934	189208	0.128415	5272.15	2.81213	99.8611	0.272424	3.4774	221700	35.587	6.59446	1343	622980	706951	1810.22	72.8654	279941	126.17	115.16	105.42	622980	1479.5	26.367	37.4275	3.0845e+08	1.87549e+09	9.89382	1.54791e+09	5.38212e+08	2.78292e+07	2.14285e+09	46.7949	11.4149	0	0	1.42114e+08	1.75388e+08	-1.84982e+09	-14.0794	-1.52499e+09	-4.87541e+08	-1.8312e+09
CAN	733182	30.6482	89.4339	652560	7.17611	46015000	1.29457	5.0602	13980884	0.510364	158139	1.71693	1966.18	0.021347	1.73828	3470690	38.1667	1.21703	537	9093510	9084045	126511	162.525	51301401	129.46	110.66	89.81	9984670	3669.4	11.6725	38.7428	82971947565	510869000000	11.5322	413285000000	97584014254	9699987283	593841000000	19.9008	29.8242	64225302356	4.19839	7278314229	4728306427	-51194833228	-3.34659	-49066240331	-12476598318	-36399316031
CEB	2053109	95.6478	137.437	526401	47.6823	2.76149e+07	0.360768	33.8215	22735825	1.25072	11074.3	1.22747	1705.83	0.189578	1.41705	377330	34.1792	8.22203	888.55	1103976	829423	71091.1	658.499	105873332	104.319	102.012	96.8531	1134871	4656.7	21.4689	48.6319	90158421184	780739000000	4.72123	666488000000	114251000000	7251510972	872315000000	24.4337	22.2123	4132996251	0.329859	11553487414	8343654047	1.38378e+10	1.11666	-2.38026e+08	-1.40192e+10	1.68324e+10
CHE	106200	10179.2	197.181	15227	38.5338	400200	0.0488725	10.1275	143358	0.645308	0	0	0	0	0	12540	31.734	2.24815	1537	39516	30190.1	7898.15	2611.9	964087	108.58	106.21	105.43	41290	6725	31.7604	67.1857	119778000000	360063000000	5.62317	264856000000	95207385338	12074904790	479841000000	10.3644	16.8267	39797322798	6.03148	40770915704	24957982803	70631769655	10.7046	84158445049	8230126033	72361987974
CHI	116841	13411.6	277.975	95.2	50.1053	4170	0.0255877	21.9474	163119	3.8666	506.325	3.42106	136.41	2.29281	7.14759	8	4.21053	3.57143	975.33	190	25379.1	4086.78	1239	1.13732e+06	102.811	102.089	99.9494	190	7521.46	71.2428	47.1228	9.35795e+09	6.70472e+10	7.37718	4.63728e+10	1.38764e+10	6.02599e+08	8.08876e+10	19.1015	22.7708	7.23761e+09	11.5705	1.92831e+09	1.85576e+09	2.2485e+09	4.20294	1.66345e+09	-2.1352e+09	5.32975e+09
CHL	53915	36.8862	343.34	157612	21.1977	1289200	0.0731926	1.73389	567641	0.614634	3597.69	0.498677	47.1201	0.00653134	0.505209	177350	23.8524	6.95398	1522	743532	709419	12027.5	425.869	3478752	111.67	111.22	109.92	756096	6128.4	8.96172	41.4823	15522005732	67978955813	8.5373	55341277524	12637678289	1575198957	83500961545	33.0702	16.9102	7124909198	2.88425	1781915446	296111353	-3574377981	-1.44695	-2955469306	-7117167945	2118660734
CHN	4.20703e+06	88.4183	565.255	5145530	54.8084	105700000	0.0774773	11.2588	94693480	1.7064	83906.7	0.907172	23928.5	0.258707	1.16588	2083213	22.1897	10.491	645	9388211	8868577	380679	594.696	557407200	137.6	134.05	124.43	9562911	5886.4	5.90198	21.1928	269831000000	1948010000000	3.30253	1495440000000	452567000000	23979580208	2217840000000	17.8052	57.6996	217203000000	1.93946	14075104563	20285995518	196380000000	1.75353	-26672304215	-44013402100	249914000000
CIV	49235.8	3278.79	40.2066	206000	64.7799	2900000	0.12871	9.1195	1335356	14.1509	381.175	0.119762	130.451	0.0409864	0.160748	104010	32.7075	4.45339	1348	318000	314812	3466.16	102.936	2855919	135.29	129.92	58.32	322460	2138.7	13.2909	24.3388	1108243594	12066655016	3.44404	9055199204	3221448165	3.89001e+06	13174898610	60.3836	11.8336	7.97508e+06	0.0242931	7.77833e+08	7.36072e+08	-6.32724e+08	-2.02322	-1.56754e+08	-9.01009e+08	7.07696e+08
CMR	27795.2	6211.39	9.32871	97500	20.6258	6200000	0.278778	13.1159	1813699	3.27897	153.387	0.0331408	16.2682	0.00351491	0.0366557	188160	39.8045	5.22846	1604	472710	459153	3680.41	67.303	3048815	170.12	162.71	98.88	475440	1681	13.0675	25.6817	6.18988e+08	7786294420	7.22068	5588980899	2197313521	7.01666e+06	8405282170	41.2358	25.8618	5.57951e+07	0.196351	2.26731e+08	7.5577e+07	-1173219339	-4.12874	-1155449050	-4.36724e+08	-1053344355
COD	116352	13993.4	2.55338	262000	11.5569	7100000	0.0963066	3.13182	1995588	0.396992	471.296	0.0205997	26.0145	0.00113706	0.0217368	1525780	67.3024	8.63724	1543	2267050	2.27881e+06	9061.72	127.032	1541083	111.7	105.84	59.6	2344860	772.2	6.07692	25.3046	812072898	12600408287	21.7135	10574609454	2025798833	0	13412481185	49.7928	3.18909	5.0778e+08	1.40315	3.96804e+08	1.74222e+07	-1545622689	-4.27103	-1457961937	-8.06725e+08	-2142285893
COG	45423.7	7776.02	1.94364	106270	31.1186	550000	0.112911	1.61054	34927	0.225476	36.834	0.010849	4.05881	0.00119548	0.0120445	223340	65.3997	8.24258	1646	341500	338427	1087.16	141.018	28772	124.87	106.6	46.36	342000	823.8	45.8281	75.0695	1908123061	6385796202	5.18129	2858115876	3527680326	3.17176e+08	8293919263	14.9997	4.74951	-8836000	-0.103307	7.97051e+07	1.0224e+08	-2181039951	-25.9812	-2348170249	-1884754030	-2.58311e+08
COL	261266	310.717	708.604	449134	40.4808	1675200	0.035052	1.50987	987542	1.68842	5934.87	0.526734	655.697	0.0581947	0.584928	585017	52.728	1.45173	3240	1109500	1.0906e+06	36132.1	212.929	4053801	111.49	115.79	118.63	1141749	4104.9	6.58901	27.2721	9883935945	54041429204	10.1408	43225536250	10815892954	4.2916e+08	63925365149	23.6704	38.9167	4516461714	1.59896	4.88739e+08	4.55262e+07	-12541083843	-4.43991	-12763845677	-4909586702	-13281037155
COM	9295.21	26238.6	54.6039	1330	71.467	65000	0.0855956	34.9275	26926	28.4793	12.895	0.769759	0.603693	0.0360372	0.805796	370	19.8818	7.74184	900	1861	1478.79	196.407	141.007	36877	108.4	108.8	112.39	1861	1369.6	30.4547	4.52998	5.4526e+06	3.21658e+08	12.1039	2.17842e+08	1.03816e+08	0	3.2711e+08	64.4201	18.9459	0	0	4.93918e+07	826446	-4.1141e+07	-7.20677	1.05417e+07	-1.69276e+06	-2.32111e+08
CPV	50392.9	28907.7	142.821	840	20.8437	55000	0.104476	13.6476	5276	0.992556	133.904	3.27077	11.4886	0.280625	3.5514	899	22.3077	7.42024	228	4030	3913.57	180.382	247.755	1065	123.24	100.8	76.23	4030	201.8	58.3121	49.9685	8.02608e+07	1044332858	6.1671	6.9104e+08	3.53293e+08	2.40091e+06	1124593652	24.7931	19.0713	8.63126e+06	0.533628	3.26375e+07	2.68909e+07	-6.17681e+07	-3.81882	-5.9282e+07	-5.65207e+07	-3.05969e+08
CRI	39836	5722.57	870.474	18111	35.47	232100	0.0487854	4.54563	62870	6.14963	283.81	0.561649	12.1859	0.0241154	0.585765	27560	53.9757	1.5448	2926	51060	46480	4051.56	381.247	234287	127.41	129.53	125.51	51100	3726.5	20.0133	34.876	3215194463	17862581084	13.0958	14655923935	3206657149	7.19563e+08	21077775547	32.7542	19.274	4.95762e+08	0.863162	4.26891e+08	4.20081e+08	-1879571054	-3.27249	-2234667304	-2925640073	5.73774e+08
CSS	99687.8	1.07412	71.4328	25228	6.23144	1.46518e+06	0.105128	1.85995	284413	0.548598	16267.8	3.72342	1131.99	0.276518	3.99993	344437	85.0777	5.0692	1640.15	404850	393218	9341.82	201.309	1362478	113.411	112.104	110.426	434990	4790.51	27.0725	54.5664	3949510218	32319049603	11.1729	23685292951	8682377227	9.63362e+07	35250269345	21.1584	13.1024	1.78798e+08	0.497389	1098423160	5.32309e+08	-4.63598e+09	-2.72379	-1.16723e+09	-2.43888e+09	-1.33663e+09
CUB	72602	566.548	58.2124	62789.1	60.3625	3088000	0.269936	29.6866	361651	4.1021	9163.39	8.32935	172.536	0.156832	8.48618	32000	30.7633	7.98665	1335	104020	100441	9572.45	203.196	1017580	91.54	101.16	140.41	109880	2813.7	21.6586	41.0417	3.92799e+09	3.43647e+10	7.71169	2.41274e+10	7.53003e+09	2.13185e+08	3.46161e+10	27.2974	26.6197	4.26558e+08	0.136596	8.25325e+08	1.1505e+09	-4.01384e+09	-0.715026	9.37791e+07	-7.92876e+08	-8.91424e+08
CUW	11340.9	20158.4	283.724	2164.89	22.3829	64832.2	0.0529958	8.96024	28222.4	5.40862	318.399	4.9871	28.7567	1.3639	7.40609	8526.38	32.0974	8.47028	1134.66	444	11424.8	527.266	701.497	255545	101.554	104.641	110.777	444	5013.83	60.0344	47.1644	1.57866e+08	2436223464	2.11475	1524033520	9.1219e+08	2.62123e+07	2594089385	13.5061	37.2148	1.86313e+07	1.73029	1.90073e+08	1.30207e+08	-5.16944e+08	-2.3968	-480675419	-1.93296e+06	-4.72966e+08
CYM	126545	11717.9	917.478	27	11.25	200	0.00337998	0.833333	7.32703e+06	2.08333	7.19939	3.19145	19.2915	8.55181	11.7433	127	52.9167	10.5666	933.01	240	64.6162	160.967	1065.16	2.77041e+07	105.57	104.36	98.61	264	5459.14	61.0061	41.4018	1.23735e+10	6.48416e+10	10.2802	4.43708e+10	1.45905e+10	1.47037e+09	7.7024e+10	22.0566	27.7362	8272520000	247.902	3.06763e+09	2.54727e+09	3.10338e+09	5.5111	3.63215e+07	-2.46628e+09	4.25524e+09
CYP	57283.5	21691.2	175.865	1081	11.6991	79800	0.0692523	8.63636	25303	2.86797	72.8528	0.789284	81.4782	0.882732	1.67202	1727	18.6905	21.1841	498	9240	6949.83	2280.4	1102.02	7362	63.93	81.06	94.02	9250	291	77.6202	11.2029	5143049480	12506900290	18.0708	6959548535	5547351755	0	17649949770	29.0379	21.434	6148937935	31.0526	6.72708e+08	7.3056e+08	-1022632658	-5.16438	-1179780618	-5.31023e+08	1.53952e+07
CZE	83813	333.241	128.811	42160	54.6043	3143000	0.298612	40.7072	1411610	0.984328	3965.7	2.20037	541.197	1.37378	3.17646	26670	34.5422	0.426945	677	77210	278540	13341.8	262.326	8783646	120.02	103.78	90.61	78870	6222.4	22.6425	47.8356	19021852163	140597000000	4.71174	120824000000	19772655830	1196622639	159619000000	22.5708	24.8825	6.51942e+08	0.337926	2175576540	1658604748	2138782863	1.10861	4759835737	-11168951650	14424404854
DEU	1.33871e+06	86.1072	217.665	167250	47.9364	11871000	0.146587	34.0241	6460700	0.581829	12582.6	3.55207	3211.48	0.9066	4.45867	114190	32.7286	2.18961	700	348900	291859	62374.2	1288.51	52010400	112.67	112.11	111.71	357380	8050.3	16.9419	47.3024	151692000000	1327470000000	6.0491	1021340000000	306124000000	10488719461	1479160000000	20.1197	26.5288	76260513158	2.19977	71739051292	20680751142	289159000000	8.3409	255397000000	57163841074	276095000000
DJI	6	24604.8	127.401	17020	73.4254	2000	0.00219259	0.0862813	8	5.20061	138.953	0.644452	16.1258	0.0747901	0.719242	56	0.241588	9.31584	220	23180	21411.6	149.829	46.1538	16	125.91	133.41	134.76	23200	1937.9	41.7649	13.5739	1.37295e+07	1346730813	10.3694	1080351114	2.6638e+08	1.79662e+09	1360460275	67.2842	8.77252	1.5037e+08	1.47653	1.20977e+07	1.20977e+07	-5.47777e+08	-31.7184	-3.20718e+08	2.9659e+07	-7.58249e+08
DMA	6455.04	24532.6	78.8333	250	33.3333	6000	0.0824425	8	117	22.6667	3.88517	0.514583	2.44671	0.324062	0.838645	433.3	57.7733	8.85897	2083	750	503.709	251.303	377.4	190	115.03	114.55	107.65	750	1626	39.1484	28.2095	1.86342e+07	2.4907e+08	9.95545	1.78636e+08	7.04341e+07	594081	2.67704e+08	43.266	18.5691	2.00296e+06	0.387256	8.64076e+06	1.70159e+06	-7.21492e+07	-14.1901	-4.96054e+07	-1.4009e+07	-7.94214e+07
DNK	113402	3580.1	120.503	26290	62.2072	2432000	0.43094	57.5458	1450871	0.0946477	4907.32	11.5905	1210.91	2.86002	14.4505	6122	14.4858	9.27558	703	42262	33044.1	9295.17	486.286	9796378	115.81	105.93	102.38	42922	6752.1	37.2635	33.8001	18575086382	141511000000	1.87294	86127208119	55383552572	1464981798	160086000000	47.6963	16.6304	14302781940	4.67193	2175953619	2873154517	24836549494	8.11273	21765485968	8210091441	21050942546
DOM	122107	15297.3	88.1688	23520	48.6856	800000	0.0768799	16.5597	188610	7.34838	780.171	1.62965	54.1044	0.113015	1.74266	19830	41.0474	8.6942	1410	48310	42784.2	5089.38	259.568	755806	154.73	138.67	111.11	48670	4007.2	16.2727	22.497	3845600000	20827500000	14.058	17483500000	3344000000	98400000	24673100000	48.6244	14.8206	115800000	0.161769	923300000	644000000	-977600000	-1.36568	-1740000000	-3363600000	-2662600000
DZA	104529	59.4734	51.3209	414310	17.3953	7469400	0.190968	3.13611	2509193	0.407181	378.759	0.0163549	200.346	0.00865101	0.0250059	19560	0.821248	2.76918	89	2381741	2.28568e+06	30195.8	139.577	3435535	163.03	162.14	159.58	2381740	1369.2	8.81892	58.012	6487696708	63230979498	2.4439	52154218088	11076761410	2.46868e+08	69718676206	33.3459	6.1982	9.55373e+07	0.0579789	4.3691e+08	7.48259e+07	-27229373551	-16.5247	-27670709401	-4312317131	-25463205799
EAP	6.65047e+06	98.6398	337.204	7632838	47.9645	1.17449e+08	0.0883728	11.2288	154975449	3.89976	234827	1.61191	37564.5	0.262133	1.87405	4.73756e+06	29.7707	23.1835	1390.15	15913501	1.38135e+07	509743	386.237	814738147	132.401	130.023	128.397	16270419	5257.19	6.20239	22.6683	337173000000	2836890000000	3.6366	2214710000000	599014000000	26244998314	3212100000000	18.5395	55.1556	209555000000	1.68492	11398928385	25859476693	5.54995e+10	1.09513	6.44572e+10	9.30722e+10	6.86846e+10
EAR	7.77804e+06	121.68	123.371	13735318	41.4868	1.19147e+08	0.140156	13.0549	248455158	2.13261	300243	1.00854	24391	0.0828316	1.09137	7.25901e+06	21.9254	22.4347	1295.42	33107715	2.73178e+07	895934	187.678	813094500	130.714	129.278	125.582	34105563	3272.61	9.94273	40.0593	252631000000	2725740000000	6.49117	2229620000000	496487000000	7425910270	3003600000000	29.7773	22.3818	20141728617	0.672536	64678173882	54247245124	-5.74597e+10	-0.947676	-2.36832e+10	1.10231e+11	-3.08707e+10
EAS	8.97953e+06	102.236	344.279	11880116	48.715	1.19034e+08	0.102658	9.53587	176189714	2.5931	289084	1.2507	50685.9	0.221645	1.47234	6.41286e+06	26.3356	22.8527	1384.79	2.4387e+07	2.20983e+07	701588	344.152	873631457	130.861	127.657	124.274	2.48252e+07	4958.46	8.90047	37.0993	794203000000	5725420000000	4.54495	4452240000000	1274310000000	78716705905	6536880000000	21.6906	36.6649	500764000000	2.4081	80262313925	49193830797	-4.71032e+10	0.322579	2.49345e+10	1.11807e+11	-4.12056e+10
ECA	3.85019e+06	31.3164	41.201	6.39207e+06	28.1997	1.07952e+08	0.58963	10.6831	100913241	0.371282	145097	0.777047	3826.72	0.020501	0.797548	8814512	38.8867	18.3154	991.777	22678026	1.83494e+07	311438	289.81	291410665	122.387	126.024	124.151	23541074	2887.75	10.6192	44.3167	131639000000	839316000000	5.78723	675204000000	164079000000	6982977706	976379000000	20.5282	29.3678	30179863242	1.19157	20851176340	20099133336	8.36985e+10	0.341727	8.77844e+10	6.5088e+10	2.0761e+10
ECS	7210876	54.6991	78.2913	8.09086e+06	29.4977	1.19505e+08	0.375749	12.3456	151827510	0.735106	243770	1.1314	35294	0.152832	1.28423	1.04337e+07	38.0392	20.3927	1062.68	27439638	2.20647e+07	861359	411.676	593709192	108.75	110.526	109.367	28461114	3910.44	21.95	51.6984	1705540000000	7807780000000	8.20713	5730430000000	2077270000000	210309000000	9542320000000	17.72	20.4233	605104000000	3.08399	288767000000	146381000000	-3.1671e+10	0.237648	8.26204e+10	1.07724e+11	-1.64945e+10
ECU	109334	5865.44	361.963	56017	22.5548	1017700	0.0639938	4.09768	875558	5.88259	3262.5	1.27759	586.103	0.229517	1.5071	125479	50.523	16.7806	2274	248360	244458	10905.7	203.211	3087022	113.38	120.09	127.9	256370	3525.8	5.46785	18.7988	2038426737	19052124259	21.8574	15852051137	3200073122	4.63245e+07	21090550996	38.6974	20.6464	60116000	0.0600099	5.05454e+08	3.02374e+08	1413832066	1.4456	5.2924e+08	-1883962990	5.17474e+08
EGY	103188	70.8721	662.532	37450	3.76212	2670000	0.029081	2.6822	3291950	1.07991	13035.7	1.33626	2797.16	0.28673	1.62299	730	0.0733337	10.4579	51	995450	951269	24270.2	390.568	23803543	117.78	122.36	131.03	1001450	7230.8	10.8222	29.6208	5337900000	67523000000	9.81519	50056200000	17466800000	213800000	72860900000	40.8598	19.7042	181700000	0.0546141	626100000	622700000	-16786500000	-5.04557	-21681500000	-5034400000	-29953600000
EMU	3845635	85.5626	164.79	1.18313e+06	44.1768	9.75649e+07	0.193207	24.4147	33123688	3.97657	48717	1.89212	24362.9	0.947699	2.83982	1.02475e+06	38.2629	19.8422	1040.64	2678181	2.17503e+06	390687	815.097	202729083	98.4342	102.171	103.009	2759052	6120.38	23.7609	53.2551	1116620000000	4872210000000	9.62978	3491860000000	1380360000000	169449000000	5988840000000	16.6808	17.5568	451648000000	3.8192	186636000000	77617095495	329196000000	2.11653	489597000000	90734809320	427423000000
ERI	11031.7	22537.6	0.676812	75920	75.1683	690000	0.154201	6.83168	468874	0.019802	1465.24	1.19508	12.8501	0.0104808	1.20556	15100	14.9505	8.41034	384	101000	122240	366.615	240.846	281242	95.71	111.45	123.53	117600	599.8	22.4974	32.1923	3.25281e+08	2.40826e+09	9.54973	2.19223e+09	5.60536e+08	3.50013e+08	2.59481e+09	51.1161	12.9526	8.10283e+08	2.03988	3.43147e+08	4.71578e+08	-7.6313e+08	-12.3551	5.73808e+08	-5.60312e+07	-9.97506e+08
ESP	1038726	117.495	151.356	265780	53.1337	12278000	0.264152	24.5457	6347370	9.81588	2142.01	0.426752	1983.39	0.39515	0.821902	184179	36.8203	14.4029	636	500210	432138	69794.6	831.18	20604003	103.06	102.95	102.21	505940	3246.1	16.0759	39.3938	59269476957	371147000000	9.0974	300201000000	70946420961	4985830470	430417000000	19.1868	28.4432	54162175757	4.39597	16100736623	2.86443e+08	24076499746	1.95412	33422606220	7.36879e+08	36529817786
EST	33744	14395.3	86.1179	9743	22.9842	648100	0.493022	15.289	332900	0.146261	734.932	1.70465	44.9578	0.104278	1.80893	22320	52.6539	0.0310752	626	42390	40498.6	2614.68	604.731	1221600	179.93	140.8	124.42	45230	3669.6	44.4947	38.9529	1676774270	17547110758	2.94059	13357144337	4189966421	5.13635e+07	19223885028	31.8162	26.2902	3.31165e+08	1.43134	2.43231e+08	1.22676e+08	6.16874e+08	2.66621	6.10603e+08	-3.50363e+08	9.62653e+08
ETH	79009.7	17686.5	25.9686	362590	36.259	15119000	0.155279	15.119	10152014	1.14	0	0	0	0	0	124990	12.499	0.453129	848	1000000	1.11789e+06	5166.72	155.035	23607662	185.49	159.72	112.91	1104300	2325.4	14.589	23.2542	1.05472e+08	14129937700	4.01634	10547290512	3582647188	2.45849e+06	14235409428	67.6703	5.05915	4.60496e+08	0.114263	7.0255e+07	1.98821e+07	-2985273921	-6.89269	-3.45242e+08	-9.68194e+07	-8136031064
EUU	5972621	101.207	160.069	1.85509e+06	43.7705	1.09103e+08	0.212912	25.5279	58371429	2.82439	72555.8	1.82183	31045.5	0.780424	2.60225	1.61081e+06	38.0069	20.3986	1069.76	4238213	3.43397e+06	547911	708.369	334710391	99.1747	101.872	101.782	4383564	5734.17	23.3407	51.733	1477470000000	6608440000000	8.77412	4820360000000	1788020000000	192038000000	8087040000000	17.7694	19.4973	526820000000	3.23448	229048000000	98514536940	2.56353e+10	1.80398	1.08071e+11	1.02744e+11	4.78741e+10
FCS	2.7371e+06	217.309	16.6442	5.01606e+06	30.8068	7.50051e+07	0.201977	6.15268	52138665	0.813953	71301	0.574641	3671.48	0.0305621	0.605203	3.82055e+06	24.4136	19.3174	1260.39	15367008	1.22727e+07	84486.2	146.914	78524626	119.228	120.431	121.791	1.57521e+07	1506.08	14.2477	26.4672	14000473585	270645000000	12.5436	203204000000	67638209359	3.61617e+08	289713000000	34.3458	25.9428	4.35461e+07	0.437071	12803623017	6.67406e+07	-4.48573e+10	-1.25892	-2.7554e+10	1.4375e+10	-5.10333e+10
FIN	175232	70.7836	92.2396	22671	7.46027	2230800	0.408458	7.34081	1118743	0.0108592	1259.9	0.406789	376.144	0.121447	0.528236	222180	73.112	0.420633	536	303890	289666	20052.2	783.51	4130549	110.02	102.69	99.25	338420	3692.1	22.7126	56.6643	14884740075	86026278911	4.68574	57657625120	28368664808	925441898	100911000000	18.5848	18.2167	13245274854	5.5938	1065985348	6.34408e+08	-2551060853	-1.07737	-5675840116	1893691581	-2295005691
FJI	5983	19876	29.9879	4250	23.2622	165000	0.186271	9.0312	2998	4.65244	467.238	2.46615	120.079	0.633795	3.09995	10172	55.676	8.28574	2592	18270	17199.4	1746.59	354.024	7214	78.15	88.14	111.66	18270	2406.1	41.0138	22.2164	2.70999e+08	2269365066	6.99111	1723335029	5.4603e+08	3.91674e+06	2540364349	51.6674	19.1251	-3.39901e+07	-0.774075	7.06086e+07	9.09367e+06	-7.24236e+07	-1.64934	-2.50278e+08	-2.04144e+08	-1.28271e+08
FRA	1176425	205.671	151.462	287665	52.5361	18333100	0.276384	33.4816	9605515	1.81753	5705.21	1.04787	3264.03	0.599502	1.64737	169890	31.0269	4.94757	867	547557	457994	86463.1	640.245	73331223	103.96	103.24	102.23	549087	7634.3	19.1588	56.8375	117830000000	772932000000	6.52313	537286000000	235646000000	13318870287	890762000000	19.484	17.1558	60466121867	2.45254	35912935569	12516492560	-22749232490	-0.92272	-35927470873	54078041614	-29154640395
FRO	20431.5	10669.5	341.382	30	2.149	3000	0.0614225	2.149	3.1096e+06	3.96863	114.87	6.69637	17.2585	1.00609	7.70246	0.8	0.0573066	6.31913	1001.41	1396	1379.93	335.476	708.789	6.9163e+06	111.18	101.6	100.17	1396	4485.06	24.3447	50.9077	116937767	1343228409	0.820473	949025029	3.94203e+08	9.07674e+06	1460166176	23.8333	24.4385	3.27776e+09	3.15783	2.42002e+07	3.44042e+07	1.94304e+08	7.87056	-5.01633e+08	1.21779e+08	-1.3043e+08
FSM	24487.2	27756.1	215.136	220	31.4286	2000	0.019228	2.85714	158	24.2857	47.9886	6.31079	6.49913	0.854675	7.16546	642.7	91.8143	8.97294	758	700	517.309	243.112	353.924	252	98.44	99.35	102.38	700	1595.9	36.1298	27.3828	27996100	231263800	2.66759	154445400	76818400	5.72724e+07	259259900	54.5634	15.3864	-511900	-0.160938	16157500	17330800	22407600	7.04482	37800500	26645800	-105076900
GAB	10009.1	8192.3	11.4154	51600	20.0256	325000	0.173267	1.2613	27867	0.659759	804.006	0.306617	42.1764	0.0160845	0.322702	230000	89.2615	6.89159	1831	257670	261382	836.483	194.102	44725	123.63	94.33	31.91	267670	1604.9	12.4695	36.0896	9.9409e+08	2392806119	6.41554	1358849837	1033956282	2.87357e+08	3386896487	30.9704	26.5245	-37152000	-0.260496	2.30704e+08	1.85594e+08	1982970942	20.9641	1543778541	-9.57591e+08	3209590992
GBR	1.14972e+06	243.302	243.362	172320	71.2272	6233500	0.0964742	25.7657	3179227	0.185178	7375	3.04315	2897.07	1.19542	4.23857	31440	12.9955	0.284634	1220	241930	183649	58698.8	883.112	24468847	113.54	108.83	106.19	243610	7696.5	20.3973	45.2295	225246000000	789997000000	7.97899	588386000000	201610000000	11739530002	1015240000000	15.2523	31.5393	41288773081	1.57658	26323976898	10060359058	-115527000000	-4.41131	-142399000000	-32357442553	-50203456131
GEO	47978.8	33.8069	151.153	25574	36.8024	457000	0.122619	6.57649	220950	2.30249	772.998	1.12821	107.295	0.1566	1.28481	28224	40.6159	4.0175	1026	69490	64912.7	3602.76	529.011	441809	96.13	88.49	77.12	69700	1999.6	34.6917	15.1641	1156466184	9094513541	9.16284	7394467961	1700045580	6.98588e+06	10250979725	56.287	19.3861	3.157e+08	2.25604	100748015	9.58624e+07	-1672785854	-11.954	-1698905464	-3.11975e+08	-2918916844
GHA	1807	11024.8	15.7021	157000	68.9989	4700000	0.174316	20.6557	1632045	11.866	1170.14	0.506694	128.207	0.0555158	0.56221	93370	41.0345	0.229299	1187	227540	224697	6239.44	4.5175	2780040	148.66	144.53	90.31	238540	1703.4	35.8301	62.8342	1526322318	20773843264	1.62058	13465053156	7308790109	0	22300165583	25.4615	10.0837	2.21427e+08	0.58979	2607106387	2607106387	-2809291858	-7.48279	-2745321135	-1131902682	-4275115151
GIB	112310	9637.09	690.543	8320.21	25.2086	524770	0.0554836	7.26344	7.03666e+06	6.11045	1.01793	15.1068	0.941717	13.9757	29.0825	0	0	9.67333	853.417	10	2.26464	4.4736	725.161	2.65944e+07	112.095	107.29	109.988	10	4359.58	43.4235	42.3616	1.06577e+10	6.88296e+10	7.32533	4.69774e+10	1.47706e+10	5.5618e+08	7.83572e+10	23.1639	27.2666	2.47932e+10	21.9525	2.08088e+09	1.86862e+09	2.08211e+09	4.06054	-7.07852e+08	-3.38834e+09	2.43576e+09
GIN	45204.7	16127.1	0.96871	145000	59.0103	3100000	0.262589	12.616	2704165	2.84877	2223.03	0.907711	76.9752	0.0314306	0.939142	63640	25.8994	5.90072	1651	245720	243431	1473.6	45.6676	3370162	131.52	132.49	132.86	245860	1246.3	12.8444	43.451	408800000	2833420000	6.85321	2136520000	696900000	1450000	3242220000	42.5283	7.16746	864000	0.0128971	220730000	80560000	-1160950000	-18.6297	-743140000	-405160000	-843640000
GMB	13500.5	24074.1	5.59773	6050	59.7826	440000	0.229423	43.4783	234126	0.494071	1753.73	16.0774	76.4193	0.700576	16.778	4880	48.2213	8.84659	836	10120	10461.9	446.183	171.87	174825	85.2	85.68	88.04	11300	746.7	25.3935	2.23379	2.84653e+07	4.39112e+08	21.704	3.58843e+08	8.02692e+07	0	4.67577e+08	65.9685	10.0938	1.94318e+07	2.06986	5.17764e+07	4.75899e+07	5.80211e+07	6.35799	4.68353e+07	-1.86373e+07	-1.05187e+08
GNB	5800.61	32225.8	30.8992	16300	57.9659	300000	0.173838	10.6686	126389	8.89047	2182.28	6.43056	31.8855	0.0939577	6.52452	19720	70.128	8.00313	1577	28120	33629.7	306.342	122.778	167053	141.29	139.45	129.15	36130	1321.7	12.2109	28.8182	1.82575e+07	2.70056e+08	5.44275	1.82831e+08	8.72251e+07	0	2.88314e+08	34.5827	31.1563	422301	0.0399612	2.67192e+07	3.45452e+07	-5.25088e+07	-5.11451	-1.32113e+07	-8.022e+06	-7.91246e+07
GNQ	18222.5	21352.6	488.864	2840	10.1248	120000	0.106249	4.27807	375654	2.13904	63.6102	0.236483	3.92517	0.0145926	0.251076	15680	55.9002	7.22321	2156	28050	26800.9	97.4709	205.78	601282	116.79	118.31	110.73	28050	2563.77	32.4837	39.0612	9.68578e+08	5.07883e+09	8.4862	3.42882e+09	1.94036e+09	2.0096e+07	5.24612e+09	32.8499	20.3818	0	0	5.6434e+08	8.9269e+08	-2.54206e+09	-4.32496	-1.10953e+09	-7.06831e+08	-1.298e+09
GRC	259613	169.187	157.228	81750	63.4213	2600000	0.238698	20.1707	1041465	8.7277	2994.42	2.2828	1020.6	0.778061	3.06086	40540	31.4507	16.7317	652	128900	112654	18519.2	1004.69	4305392	84.73	87.62	92.1	131960	4134	19.7943	22.5646	6538341121	56150401757	10.8493	45419341647	10731060110	2.4661e+08	62688742878	45.9004	20.6857	-735515357	-0.378043	6.37347e+08	7.18239e+08	-1130773741	-0.581199	-8.46372e+07	8.14185e+08	-1286105290
GRD	6299.46	29599.3	161.192	80	23.5294	3000	0.0282061	8.82353	398	11.7647	4.37593	1.35467	1.54297	0.477662	1.83233	169.9	49.9706	2.85714	2350	340	153.51	169.516	302.918	399	99.59	102.68	114.83	340	1002.8	31.1222	24.6678	3.26801e+07	4.23235e+08	15.6133	3.24225e+08	99010510	6.46557e+06	4.55915e+08	48.4325	11.2864	549259	0.0558148	1.12295e+07	1.66515e+06	-2.12831e+08	-25.2597	-1.23629e+08	-2.56873e+07	-2.13499e+08
GRL	9365.13	12679.3	315.917	2359	0.574735	900	0.0159872	0.00219272	3.39808e+06	3.78282	24595.9	10.1354	9.70868	0.00400073	10.1394	2.2	0.000535997	6.99757	1014.31	410450	242640	33.3484	517.804	1.30662e+07	111.124	98.56	98.61	410450	4364.23	40.7	41.7829	2.26434e+09	3.12169e+09	7.54735	2.05657e+09	9.04835e+08	4.29509e+08	7.19118e+09	24.207	28.4089	8.13527e+08	4.72482	2.82594e+08	3.02166e+08	-7.12179e+08	-1.86686	-1.42757e+09	-1.33438e+09	-3.78432e+08
GTM	36754.8	5144.07	269.346	37938	35.4031	933800	0.0586427	8.71407	911521	9.90108	400.172	0.371559	22.2379	0.0206478	0.392207	35400	33.0347	5.65487	1996	107160	103568	4132.35	153.381	1930433	169.57	158.51	121.63	108890	2117.8	8.2755	15.2077	2162100000	18760800000	14.2867	15764300000	2996500000	230100000	20922900000	46.0771	24.4285	94700000	0.137719	26400000	26300000	909300000	1.32236	586300000	-1568700000	-5486900000
GUM	23860.4	20108.9	265.98	180	33.3333	1000	0.00621245	1.85185	21	16.6667	4.67069	0.850671	4.04567	0.736837	1.58751	250	46.2963	8.94401	1255.17	540	33.1024	515.957	766.359	53	85.26	87.71	107.02	540	2534.3	53.6328	43.0843	4.3882e+08	3.25544e+09	6.12243	2.34839e+09	1.11012e+09	1.6695e+07	3.66054e+09	24.9094	25.5032	1.00373e+09	3.99792	1.77982e+08	1.95543e+08	-3.65351e+08	-4.90907	-4.78791e+07	4.26709e+07	-2.92719e+08
GUY	13400.4	23674.8	39.5476	16800	8.53442	420000	0.550175	2.1336	188302	0.1524	4541.78	2.18386	398.761	0.19174	2.3756	165260	83.9522	6.73685	2387	196850	207343	626.757	273.844	981280	148.26	144.61	124.39	214970	5211.2	17.8112	33.8899	3.25104e+07	1898252113	11.7806	1474892902	4.23359e+08	18244000	1930762473	32.4467	21.8828	0	0	1.94349e+08	1.18724e+08	-1.44208e+08	-4.53611	1.05889e+08	2.46896e+07	-5.85406e+08
HIC	9.43089e+06	72.5357	137.395	1.27486e+07	36.407	1.19199e+08	0.30524	10.2431	145948220	0.599788	429838	1.27519	69033.2	0.197611	1.4728	1.00905e+07	28.8459	19.0634	1121.67	3.50176e+07	3.28587e+07	1.76818e+06	490.496	863797272	106.098	107.76	104.431	3.68507e+07	5918.53	14.4701	49.4469	2876480000000	13955100000000	8.86815	10526900000000	3433390000000	311555000000	16824400000000	19.4388	21.0055	1313540000000	2.78617	690766000000	290267000000	-2.64784e+10	0.286893	7.39163e+10	1.10424e+11	3.66392e+09
HKG	303125	8113.22	1966.45	51	4.85714	3100	0.000428076	2.95238	0	0.952381	50.4916	4.45758	63.3583	5.5935	10.0511	135722	29.4742	15.1263	1290.32	1050	231.171	901.543	1508.92	0	102.74	34.23	20.85	1105	2000	57.6751	37.0527	158684000000	598691000000	8.45387	524598000000	74092823145	1860613528	757375000000	23.3709	31.1227	71416952132	22.2544	3808778346	8.16784e+08	10264062288	3.31737	16568468103	5724785807	7393299600
HND	28915.4	3862.35	98.3882	32350	28.9123	1020000	0.115788	9.1161	405582	4.06649	2246.05	2.00804	20.4815	0.0183111	2.02635	45920	41.0403	2.59143	1976	111890	108151	3702.36	216.36	700005	128.84	119.93	110.79	112490	1725.9	21.4921	13.8872	1439253907	10376609884	7.31781	8573602633	1803007251	4.63601e+07	11815863792	56.3452	22.4498	203842073	0.977927	1.7576e+08	41100000	-1291425227	-6.19558	-1097022427	-1380243189	-3745977046
HPC	2.77927e+06	1052.57	14.0453	7.38185e+06	37.3674	8.05693e+07	0.233226	8.29914	81813949	1.07093	60489.5	0.436121	2038.44	0.0146524	0.450774	5.51965e+06	27.9408	18.8031	1335.17	19754791	1.3878e+07	66416.8	140.758	112953014	137.919	135.354	122.716	1.97672e+07	1380.61	13.9775	37.4646	15161487544	216780000000	6.18322	162317000000	54959985048	2.03772e+06	233440000000	40.498	16.0209	2.91061e+07	0.0719751	4048208461	2.17561e+06	-4.38361e+10	-2.17729	-2.6271e+10	1.58018e+10	-4.76294e+10
HRV	85611.8	50.7159	250.995	15088	26.9621	813200	0.191865	14.5318	496472	1.3867	462.173	0.820585	104.442	0.185437	1.00602	19220	34.346	0.854974	1113	55960	51019.6	5302.8	878.811	2997067	89.2	91.73	96.64	56590	6036.7	33.2749	48.6625	1376400966	22998777430	9.17486	19282456345	3716321085	2.67797e+08	24375178397	21.8349	20.3278	-1.67629e+07	-0.0344375	3.47148e+08	2.75481e+08	2491562517	5.11863	2122631632	-3.01069e+08	1389510539
HTI	9550.16	6474.08	57.107	18400	66.7634	1070000	0.101206	38.8244	581941	10.1597	405.569	1.50614	24.1125	0.0895453	1.59568	970	3.51959	4.34783	1440	27560	26163.4	764.345	93.034	586897	183.21	166.79	106.56	27750	1008.5	19.5981	28.3354	1.69852e+07	4431697398	0	3445337274	9.8636e+08	1642260	4448682602	64.5312	7.13334	0	0	2.47298e+08	2.47298e+08	-2.34109e+08	-2.6833	-3.0938e+08	7.9155e+06	-2679227118
HUN	120477	173.173	99.1029	53460	59.0522	4404000	0.44636	48.6469	2817260	1.99934	3409.17	2.58927	386.514	1.3416	3.4287	20690	22.8543	1.85784	589	90530	274831	10243.4	261.85	16613380	104.18	99.78	91.54	93030	5897	32.084	58.3941	16913966324	102211000000	3.55881	85779807448	16430822664	1394348908	119125000000	24.8656	13.1814	-12792599552	-10.2882	2155107785	7.02776e+08	6054446571	4.86915	4210147077	-4858188158	12854259604
IBD	9.01204e+06	97.193	172.916	25392332	36.5899	1.2012e+08	0.171931	11.4158	430422027	1.56956	597727	0.925044	63191.7	0.0986002	1.02364	2.35003e+07	33.8635	21.9817	1282.73	69397187	6.14371e+07	1.72928e+06	241.784	1678834525	131.896	129.78	125.929	71363207	3900.44	7.29566	30.4913	787368000000	5966640000000	4.89629	4752890000000	1221510000000	47116985697	6781850000000	20.8294	43.783	273416000000	1.40281	72892605612	55268615951	-8.47114e+10	-0.230883	1.24086e+10	1.17297e+11	-5.40242e+10
IBT	8.88726e+06	99.9793	139.776	3.6544e+07	37.8857	1.20178e+08	0.175043	11.1542	582742982	1.50584	721477	0.866903	67468.3	0.0817731	0.948676	3.00207e+07	31.293	22.0977	1324.86	95716398	7.98718e+07	1.89676e+06	226.662	1987398334	130.916	128.962	124.561	9.84896e+07	3410.42	7.31788	33.0866	828023000000	6696190000000	5.20564	5359020000000	1338390000000	47143646101	7552120000000	24.5642	36.2098	273525000000	1.40125	83655854580	55875177089	-8.94987e+10	-0.641256	1.67854e+10	1.16714e+11	-5.55922e+10
IDA	4.33955e+06	175.376	40.3302	1.11517e+07	41.3039	1.07274e+08	0.184687	10.4642	152320955	1.3376	123750	0.664008	4276.63	0.0230509	0.687059	6.52041e+06	24.5126	21.5212	1351.65	26319211	1.84347e+07	167478	181.971	308563809	125.888	124.415	115.381	2.71264e+07	2025.74	8.6883	30.9155	52574456615	528337000000	6.25494	412642000000	116008000000	2.66604e+07	578422000000	43.6247	19.3879	1.087e+08	0.231888	8941087581	6.06561e+08	-3.02913e+10	-1.20714	3.1137e+10	6.31935e+10	-4.63059e+09
IDB	1.83053e+06	126.157	65.7815	3151311	53.0744	6.33325e+07	0.1774	14.8717	40928347	1.86037	19864.7	0.648801	636.368	0.0283874	0.682618	1.18714e+06	19.9939	18.6807	1215.52	5937530	3.51612e+06	68058	132.729	84916349	115.117	113.357	103.13	6037650	2074.73	5.91461	29.7669	34662885588	189950000000	6.78254	146366000000	43669641232	2.13409e+07	215094000000	38.5481	25.1835	3.60481e+07	0.200751	1700421265	3.97991e+08	-1.69621e+10	-1.72365	-1.62682e+10	-1.16224e+09	-4.31188e+10
IDN	1.9176e+06	116.523	211.805	570000	31.4644	23500000	0.0921095	12.9722	17634326	12.4202	48064.5	2.55559	4193.4	0.222963	2.77855	910100	50.2382	15.2104	2702	1811570	1.83868e+06	42076.8	321.882	89854891	139.84	140.91	139.01	1910931	5095.5	5.87691	39.3269	32524251060	159688000000	5.38834	129051000000	30637167847	1719065717	192212000000	30.1238	25.161	-11359003930	-1.21844	5370435186	5150593775	-16346916094	-1.75347	-17099226050	-29681325648	8903922700
IDX	3.6164e+06	492.861	27.5323	8.0004e+06	37.8732	9.49323e+07	0.188354	9.17948	111392608	1.18505	103886	0.691962	3640.26	0.0243143	0.716276	5.33327e+06	25.8296	20.5886	1393.92	20381681	1.49185e+07	99420.5	139.692	223647460	133.046	132.033	126.041	2.10887e+07	2007.74	11.7245	31.7845	23231560975	341505000000	5.8646	267839000000	74128963814	5.3195e+06	367970000000	47.4659	15.0026	72652223	0.0833723	6731418782	2.0857e+08	-5.64103e+10	-2.13691	-3.38662e+10	2.17738e+10	-4.47756e+10
IMN	94581.9	2860.37	323.548	389	68.2456	22100	0.267587	38.7719	6.01452e+06	2.88529	9.14789	1.59001	2.06448	0.35883	1.94884	34.6	6.07018	3.9471	776.64	570	333.471	241.865	803.163	2.21435e+07	109.141	105.364	102.734	570	4566.43	32.8427	44.1613	6.81094e+09	5.67444e+10	5.74358	4.05049e+10	1.1283e+10	3.91994e+08	6.59839e+10	23.2322	23.4041	8.69477e+09	9.46423	1.0547e+09	9.07756e+08	1.1379e+09	0.619649	-4.16354e+08	-3.16017e+09	2.07621e+09
IND	2.38277e+06	157.176	165.125	1796000	60.4065	156360000	0.120848	52.59	98979000	4.37241	44158	1.37857	3699.18	0.115485	1.49405	706820	23.7731	36.8032	1083	2973190	2.98049e+06	222688	231.228	295360000	146.76	145.05	142.77	3287259	2984.1	11.3139	51.0085	37893770662	491880000000	5.15234	409237000000	82643096048	5009034407	529774000000	18.6653	17.9538	7514275639	0.355832	2801029500	4882832496	-22456838010	-1.06342	-22879781506	-23360376800	-63249171395
INX	445462	111.437	143.631	559102	40.106	1.82995e+07	0.179665	10.792	1.21136e+07	1.95183	15334.4	2.01338	1872.1	0.152438	1.91458	310505	33.862	4.82646	1130.13	1.41826e+06	1.01952e+06	55049	240.458	4.25645e+07	121.818	121.915	120.041	1.35004e+06	4038.71	9.34535	38.0048	2.87463e+10	2.07584e+11	6.59461	1.66231e+11	4.44369e+10	1.38542e+09	2.43463e+11	25.3164	24.8777	5.69952e+09	1.52809	4.25651e+09	1.65777e+09	-1.30737e+10	-1.74158	-9.40179e+09	-1.40134e+10	-1.03678e+09
IRL	174800	8790.03	510.953	44660	64.828	1058000	0.229142	15.3578	306893	0.0145159	1163.86	1.68951	261.791	0.380027	2.06954	7540.2	10.9453	6.86311	1118	68890	63249.2	5638.36	1476.35	2599957	103.64	102.12	102.05	70280	8471.9	115.096	69.886	126780000000	283927000000	7.92299	92089150829	191837000000	76057451446	410707000000	1.2614	3.19217	102188000000	34.7516	5747750316	1541417452	14348515241	4.87956	6227899507	-51302858784	68636330204
IRN	868589	78.5695	31.5776	459532	28.2136	14687000	0.187308	9.01729	9442666	1.0985	12782.3	0.791815	856.654	0.0530666	0.844882	106920	6.56449	16.5808	228	1628760	1.54506e+06	69242.8	437.092	17645967	109.76	107.61	101.79	1745150	1868.7	13.2325	36.3672	2.53265e+10	1.19173e+11	6.79703	8.79418e+10	2.66591e+10	9.1836e+08	1.22969e+11	31.3994	26.736	138983000	0.0353254	3.1096e+09	3.24554e+09	-1.80278e+09	-4.41683	1.10187e+09	-5.38603e+09	2.45982e+09
IRQ	170443	113.467	31.9348	92690	21.3414	5034000	0.143804	11.5905	3441479	0.541076	12321.7	2.88021	1340.14	0.313257	3.19346	8250	1.89952	11.5858	216	434320	415378	12429.9	190.641	7224751	128.64	127.66	121.56	435050	2099.3	10.5096	5.61904	645700000	45807800000	20.0244	33188200000	12619600000	1400000	46453500000	36.3284	38.0281	147700000	0.0822199	538100000	539300000	4121300000	2.2942	-18444968000	-314400000	3893500000
ISL	11432	20870.3	201.733	18722	18.6753	121200	0.370205	1.20898	268654	2.9762	1985.89	2.21597	26.9515	0.0300741	2.24605	492	0.490773	10.8475	1940	100250	88593.2	1023.84	921.935	1.12097e+06	91.6	117.12	118.21	103000	5393.67	43.1137	41.5767	5.59848e+08	8548682420	3.01524	5314819983	3233862437	9.32264e+07	9108530798	15.9057	39.5024	-1908528976	-9.52008	2.13488e+08	1.48793e+08	1632286531	8.14213	2430605335	424656528	1343911130
ISR	142618	2.44544	239.268	5377	24.8475	300500	0.0365763	13.8863	82403	4.49168	23.427	0.106386	66.966	0.304103	0.410489	1650	7.62477	0	435	21640	15621.8	6399.02	1030.98	358934	106.12	112.64	117.57	22070	4355.8	20.027	48.5551	13903400000	87700300000	2.62453	63113000000	24587300000	1221700000	101604000000	27.2437	21.5766	12500300000	3.92174	2502900000	5198300000	12260100000	3.84638	7096100000	-4334500000	7094000000
ITA	1.05744e+06	91.4766	130.945	131620	44.7474	6728000	0.110678	22.8735	3392536	8.13558	7665.67	2.58297	3839.19	1.29363	3.8766	92970	31.6074	19.0829	832	294140	223236	73540.9	1089.89	19368014	85.72	89.54	96.62	301340	5709	11.1719	42.0246	59619346146	492212000000	11.584	386938000000	105274000000	4574957070	551831000000	22.8741	23.5131	21492837341	1.16179	15553022714	9376753169	47704882236	2.57868	70054517924	2901925775	63281199543
JAM	31768.4	6934.5	65.525	4440	40.9972	120000	0.0419274	11.0803	2202	8.77193	265.37	2.40894	131.057	1.18969	3.59863	3352	30.9511	6.91441	2051	10830	8015.42	3000.63	388.949	2508	101.04	102.17	102.16	10990	1139	38.389	46.4948	8.84298e+08	6335376132	7.34455	4168514813	2166861319	5.07566e+07	7219674107	34.4446	11.7161	2.26315e+08	1.6134	2.3559e+08	2.98112e+08	-1.03005e+08	-0.734327	5.40586e+08	-5.69995e+08	-1922493676
JOR	44676.4	5.19121	388.038	10640	11.9847	237500	0.0269601	2.67515	62367	0.951791	0.380788	0.000424924	0.164203	0.000183235	0.000608159	975	1.09822	9.86842	111	88780	86229.2	3383.97	397.648	90774	129.39	135.02	144.59	89320	1455.5	28.7968	8.12005	1225915493	22534788732	10.2973	18038873239	4495915493	1.47887e+07	23760704225	55.7909	25.7918	985915	0.00262789	5.42394e+08	5.99437e+08	-3331746479	-8.88053	-2237866197	-489915493	-8398309859
JPN	1.48925e+06	133.348	240.618	45190	12.3958	4223000	0.0331799	11.5838	1908217	0.811938	3464.05	0.937935	9225.3	2.49786	3.4358	249580	68.4606	34.8086	1668	364560	260650	108678	1246.43	11602969	93.04	96.97	99.92	377962	6080.5	7.25863	62.9833	84021910092	768280000000	6.40779	583569000000	184710000000	19671972628	852302000000	20.5598	10.0491	169654000000	3.43472	29433385870	5064714850	187265000000	3.79126	265324000000	166550000000	40328491669
K	22	18284.5	4	60	23.0769	5000	0.0930423	19.2308	5.17675e+06	0.384615	5.36442	2.00947	4.65076	1.74214	3.75162	110	42.3077	13.3333	1427	260	36.2917	230.665	55	2.01367e+07	30.89	39.24	82.85	260	5264.74	45.9578	39.5447	1.98854e+07	377305677	10.5913	2.51254e+08	1.26051e+08	2.15711e+06	3.97191e+08	37.5606	12.3034	2.48667e+06	0.283711	2.03746e+07	6.7419e+06	-6.27033e+07	-7.95562	1.01889e+08	-1.46218e+07	-8.30825e+07
KAZ	264617	141.109	3.39391	2169920	80.3763	29395000	1.70019	10.8882	14580093	0.0488943	9859.22	2.07817	669.257	0.38855	2.0253	33090	1.22569	0.582515	250	2699700	1.10084e+06	18559.7	404.215	17100915	155.35	135.49	113.52	2724902	1172.9	9.7307	65.9976	13429556693	45369334894	1.59204	33836624600	11532710294	149088505	58798891587	15.2504	17.1599	3194232976	1.73234	1869192408	3137317519	-5463716054	-2.96316	-10735531203	-11440306641	7556133698
KEN	65665.6	4579.92	11.3033	276300	48.5469	5800000	0.126021	10.1908	2669643	0.93123	1381.05	0.237898	16.7362	0.00288296	0.240781	44130	7.7538	0.0370167	630	569140	576334	4187.61	181.924	4345194	136.94	126.73	114.25	580370	1627.6	12.8061	31.5545	863708270	20543145570	9.69702	17609589356	2933556214	1.47499e+08	21406853841	51.7352	7.01324	2.17e+08	0.340299	1.70953e+08	1.70953e+08	-6339432924	-10.3172	-5398333619	-6.82466e+08	-9434174775
KGZ	34879	11404.1	23.0572	105571	55.0422	1280600	0.21945	6.67675	595669	0.392075	1991.8	1.82331	113.359	0.466502	2.337	6370	3.32117	9.50166	533	191800	263875	2566.61	247.204	1355894	109.49	114.3	113.46	199949	2276.3	28.59	17.2562	287215301	4762644369	2.63353	3706939524	1055704845	5954780	5049859670	42.299	37.8113	130166400	1.94913	3.45969e+08	362554963	-9.92598e+08	-14.8633	-7.55482e+08	-2.57961e+08	-2362704793
KHM	49160.8	7600.12	29.7342	54550	30.903	3800000	0.248841	21.5273	2975130	0.878087	4671.19	2.63239	111.944	0.063085	2.69548	94570	53.5747	12.357	1904	176520	176298	1152.06	163.065	9874000	199.56	181.31	92.31	181040	3318.8	33.9281	21.0286	1087385631	12550665090	6.44248	10669163121	1881501969	2.05063e+07	13638050721	51.1924	21.3365	4.7461e+07	0.262942	1.37171e+08	2.1889e+08	-1656718571	-9.87446	-1410596720	-9.55148e+08	-1294547942
KIR	23716.1	28839.2	183.745	340	41.9753	2000	0.0181064	2.46914	101675	39.5062	539.435	54.5607	0.754364	0.0762995	54.637	121.5	15	8.95161	630	810	985.045	3.64323	351.103	177872	54.07	60.88	122.81	810	3701.62	35.3375	39.0491	3.1592e+06	1.69793e+08	4.35241	1.16066e+08	5.37272e+07	1.91967e+08	1.72952e+08	45.2748	11.2433	2.14786e+06	1.34139	1.23858e+06	1.13784e+06	4.47435e+07	24.047	9.84895e+07	1.58469e+08	-1.46687e+08
KOR	1.13815e+06	80.9843	399.924	17483	17.935	1476000	0.0290857	15.1416	884338	2.20558	2290.22	2.31155	630.008	0.635875	2.94742	61840	63.4387	51.6304	1274	97480	77155.3	21922	1218.38	5852490	96.64	104.24	115.09	100280	6617.9	14.4032	49.044	21371500000	501767000000	2.32406	391330000000	110436000000	9291600000	523138000000	24.5077	24.1242	27274200000	1.93263	12661800000	10346300000	98677400000	6.99222	100386000000	1459300000	102838000000
KWT	101472	1.0822	431.263	1521	8.53535	9500	0.0025116	0.533109	2454	0.37037	1179.51	6.79238	241.252	1.38928	8.18166	62.5	0.35073	9.19502	121	17820	13422.9	3942.3	827.076	53607	220.06	199.36	184.13	17820	21844.7	26.1765	29.445	1089464971	52344923527	4.22068	26106341944	26238581583	9.66974e+08	53434388498	19.9231	46.4112	6254280307	4.76987	15256193667	15275190916	9.30001e+08	7.52732	-1884007984	17797461150	-1.38589e+08
LAC	4.51215e+06	353.168	125.777	7.2469e+06	37.9552	1.02815e+08	0.287568	8.99207	53378720	1.03445	163462	0.925469	10632	0.0601368	0.985606	9.06314e+06	47.4677	18.9264	1580.68	19093270	1.7232e+07	432696	225.26	221583488	131.178	128.935	123.424	19461731	4151.14	6.66734	39.4104	162162000000	1015630000000	8.81525	839007000000	176953000000	7497431935	1177780000000	25.9834	25.791	13488315522	0.392639	9977644162	4803718534	5.74065e+10	0.042894	6.93758e+10	8.18045e+10	1.77618e+10
LAO	62183.9	12647.5	177.646	23690	10.2643	1525000	0.23189	6.60745	1201221	0.732236	0	0	0	0	0	187614	81.2886	11.5238	1834	230800	227856	1018.75	134.503	5414865	214.16	192.72	122.72	236800	4507.8	9.62033	4.63709	3.02537e+08	5817941265	2.70217	5232800313	5.85141e+08	0	6120478174	3.11104	89.5497	1128000	0.0078386	1.22666e+08	4.33381e+07	-2264467608	-15.736	-2644755306	-2.00267e+08	-2249698336
LBN	73495.6	49.7258	473.902	6580	64.3206	132000	0.0235576	12.9032	67414	12.3167	34.7444	0.3341	10.2876	0.0989244	0.433024	1373	13.4213	20.2333	661	10230	8082	2317.42	393.159	176614	95.37	94.89	94	10450	2619.9	62.3992	32.3648	3017843818	30275588512	14.9447	16710538722	13565049790	3.43926e+07	33293432329	17.7374	34.9531	6.1973e+08	1.3162	5442693602	3684771872	-8145515688	-17.2997	-9697997929	-6.18386e+08	-10908737637
LBR	9230.27	21265.9	78.9793	27000	28.0316	500000	0.113876	5.19103	179332	2.07641	242.327	0.252244	47.4571	0.0493991	0.301643	41790	43.3866	9.30142	2391	96320	95634.4	434.275	184.436	237000	104.87	121.89	100.36	111370	1321.6	59.3259	73.0887	462955030	2520417370	12.9598	1551711592	9.68706e+08	5.50086e+08	2983372400	11.2836	15.6277	6.98395e+08	35.8795	2.93431e+08	2.99292e+08	-8.59626e+08	-42.2629	-1036276236	-4.37675e+08	-2005401821
LBY	37234.8	13.1367	4.58256	153500	8.72387	1720000	0.277236	0.977528	452361	0.187549	7553.31	0.467131	1003.04	0.0620325	0.529164	2170	0.123328	8.98373	56	1759540	1.60687e+06	10082.9	329.958	304365	115.33	114.53	112.53	1759540	672.8	12.757	13.3967	2808000000	42521000000	19.3933	34049500000	8471500000	0	45329000000	38.5835	28.6266	864333000	0.377528	3199300000	3199300000	-108100000	9.20016	-2788000000	-532700000	3676800000
LCA	14	28764.8	208.333	106	17.377	3000	0.0170048	4.91803	27135.4	11.4754	4.52792	0.736499	5.06959	0.824605	1.5611	203	33.2787	9.76202	2301	610	263.579	351.21	58.3333	77705.6	49.83	68.61	128.5	620	3612.2	45.2516	28.7695	5.51598e+07	6.84102e+08	7.55858	4.96661e+08	1.87442e+08	3.94065e+06	7.39262e+08	39.0899	24.582	2.53037e+06	0.176809	2.24197e+07	3.3285e+06	-1.00327e+08	-7.61177	-9.63014e+07	-37814230	-6.97781e+07
LCN	4.36174e+06	293.684	127.907	7.55212e+06	37.6874	1.04016e+08	0.281213	8.75834	54841008	1.01447	176888	0.943805	11560.2	0.0619285	1.00573	9.27236e+06	46.2718	19.2057	1590.21	2.00394e+07	1.81271e+07	462260	220.426	228630654	131.133	128.539	122.759	2.04255e+07	4168.96	6.92323	39.723	181136000000	1190150000000	8.79411	978563000000	212079000000	9095506855	1384050000000	26.5496	24.9333	20613224721	0.559789	12583870258	5293678405	6.98023e+10	-0.0882532	8.84831e+10	8.44179e+10	5.82003e+10
LDC	3.20978e+06	520.173	26.7487	7.83997e+06	37.5129	8.73416e+07	0.189679	8.67966	106035851	0.753703	93218.9	0.61726	2970.78	0.0198062	0.637066	5.46101e+06	26.7615	19.9602	1314.15	20138798	1.50328e+07	71801.6	153.514	212167159	138.524	136.698	129.225	2.07893e+07	2000.9	10.3456	42.2991	28074136465	285606000000	5.49889	217015000000	68574161662	3.4195e+06	310286000000	42.3923	9.91088	1.36729e+07	0.631128	7329012801	2.90482e+08	-4.75791e+10	-2.03362	-3.98468e+10	1.98133e+10	-5.0938e+10
LIC	2.25861e+06	810.666	13.4601	5535257	39.2306	7.85643e+07	0.206864	9.45756	70171420	0.867868	37704	0.503231	1170.8	0.0219	0.56494	3738440	27.4011	18.5211	1347.54	13382221	8.69748e+06	39718.4	106.207	104279074	135.254	133.439	123.502	14471486	1486.06	15.1177	38.6401	9465017183	147311000000	6.75246	111354000000	41050285126	6.11879e+07	156753000000	41.7798	13.7323	1040337933	0.364986	3533070504	1710921189	-3.25358e+10	-3.54218	-2.79703e+10	5.83085e+09	-5.26598e+10
LIE	53553.9	9705.13	407.491	53.2	33.25	2320	0.0624882	14.5	5.91382e+06	6.00746	556.345	8.23937	67.8579	3.35589	10.5622	69	43.125	6.13145	56	160	41024.6	1524.16	946.233	2.21424e+07	104.91	101.58	101.49	160	5228.75	47.4424	43.3535	4.53457e+09	3.91093e+10	9.08944	2.80474e+10	8.8513e+09	7.41285e+08	4.25714e+10	23.3726	26.7668	1.05473e+10	16.8345	1.41388e+09	1.61657e+09	2.49507e+09	3.20669	1.55988e+09	-1.33097e+09	2.80603e+09
LKA	147324	31875.6	245.197	27400	43.6932	1300000	0.0625873	20.7303	953655	15.9464	1124.25	1.72634	265.604	0.40785	2.13419	20700	33.0091	12.1119	1712	62710	61106.8	4016.15	396.226	3625675	119.82	124.33	130.47	65610	3801.9	12.9863	14.786	2224267893	23006476569	11.5802	18934596558	4071880011	0	25230744462	38.7696	34.8642	5.3262e+07	0.066072	813730000	8.9628e+08	-2008522862	-2.49159	-2270593439	-2096945741	-6104887803
LMC	5.88339e+06	128.194	120.621	1.0199e+07	44.0686	1.16051e+08	0.137569	17.3889	246443550	3.34349	256750	1.31378	19068.3	0.0977891	1.41156	5.8965e+06	25.478	23.6395	1302.62	23154350	1.8974e+07	513320	183.987	779946957	133.009	130.994	125.048	2.33515e+07	3164.82	10.8595	37.4424	153122000000	1625820000000	5.81723	1316740000000	309291000000	2720531675	1785580000000	29.871	22.3253	-6652268558	0.497493	22892657180	6598317359	-6.80594e+09	-0.453062	2.2036e+10	9.66807e+10	3.38035e+09
LMY	8.86258e+06	100.393	138.176	3.6174e+07	37.9177	1.20112e+08	0.174092	11.1734	574951201	1.52018	723181	0.8797	66597.3	0.0817531	0.961453	2.97905e+07	31.3992	21.9168	1346.64	94659576	7.88843e+07	1.85582e+06	220.004	1951717612	130.984	129.185	125.082	9.74179e+07	3394.58	7.04024	32.4545	779432000000	6383550000000	5.13913	5096150000000	1288630000000	42847447143	7193600000000	24.5678	36.8716	257214000000	1.3679	79109925197	51863065736	-9.05384e+10	-0.619185	8.44152e+09	1.14655e+11	-6.34457e+10
LSO	7908.48	24260.5	197.123	22773	75.0099	272300	0.1269	8.96904	170340	0.16469	1262.6	4.87089	51.6734	0.430308	4.03847	490	1.61397	0.0532836	788	30360	103911	1051.54	169.802	108516	114.43	101.13	94.61	30360	637.1	15.2491	23.623	1.25103e+08	1902818489	3.62524	1612400311	2.90417e+08	2.9259e+06	2027921104	17.6636	55.0889	-31360000	-1.24397	477198	3.0761e+07	-2.00609e+08	-9.1198	-2.5442e+08	2.88356e+08	-9.63796e+08
LTE	8.83452e+06	87.2393	218.986	1.58217e+07	35.5301	1.18524e+08	0.187073	9.39088	226555878	1.11404	374883	0.931529	44421.6	0.111849	1.04338	1.73722e+07	39.012	21.6255	1177.73	44530502	3.91084e+07	962553	301.923	985693352	130.664	128.01	124.262	45769159	4350.77	9.49342	38.6766	713658000000	4628870000000	4.88294	3414250000000	1210670000000	117489000000	5402790000000	15.5687	37.217	398766000000	2.40127	103408000000	75690733122	-4.58492e+10	0.241374	3.38972e+10	1.15467e+11	-3.39225e+10
LTU	117580	20.4754	102.29	29524	47.1253	2350200	0.801469	37.5132	1288800	0.544294	691.23	1.08054	88.8071	0.138824	1.21936	21800	34.7965	0.0553365	656	62650	59360.1	4610.86	631.641	5123200	186.35	131.03	97.41	65286	3975.2	29.5086	25.926	2496255584	31414918137	3.69779	26347379744	5067538393	6.66319e+07	33911173721	51.1545	19.2217	4.51711e+08	1.05691	5.04864e+08	5.83723e+08	-3.98016e+08	-0.931274	-1.25871e+08	-1618448595	3.54796e+08
LUX	6446	25621.1	413.496	1309.9	50.5753	62610	0.112543	24.1737	28399	0.598456	0	0	0	0	0	867	33.4749	11.3703	934	2590	1782.77	801.083	1039.68	168563	92.5	98.4	100.17	2590	5935.5	277.392	33.5284	229881000000	91723452358	57.7281	19971353339	71752099019	3072235014	321604000000	4.06791	4.67558	39370759899	67.8242	5878362640	11605645774	2787788788	4.65036	2031729418	-17083976702	19181201810
LVA	59562	12916.6	100.388	18720	30.1061	1209000	0.606385	19.4436	638900	0.096494	825.315	1.30144	383.304	0.60443	1.90587	33560	53.9723	0.0218434	641	62180	60137.2	3278.52	501.364	2227200	154.91	137.93	123.71	64490	3486	26.411	37.3134	1579409653	15896545782	7.44011	13280247801	2616297981	3.64479e+07	17475955435	28.5853	26.6186	2.34688e+08	0.84794	4.97294e+08	4.15535e+08	4.03142e+08	1.45658	5.89615e+08	6.09979e+07	1.4827e+08
M	814107	464.074	38.1222	1.18205e+06	35.003	3.58936e+07	0.236497	3.31853	1.44353e+07	0.577286	26381.9	0.398574	3735.69	0.0467071	0.445281	143223	5.45912	12.5723	904.153	4.73229e+06	4.56747e+06	97825.5	188.863	32768096	117.499	103.792	99.692	4799760	1435.4	15.8386	31.9949	1.08265e+10	231785899343	9.14762	1.78683e+11	5.30626e+10	5.69944e+07	247663602723	39.8778	18.9797	3.7352e+08	0.560999	4.29214e+09	6.77306e+07	-2.53111e+10	-1.94261	-2.25208e+10	-1.14305e+10	-2.09524e+10
MAC	96417.7	23216	1046.02	23351.9	19.9831	183055	0.116797	10.2806	249881	5.73427	5.72558	19.8079	5.11359	17.6907	37.4987	63859.3	28.821	13.6406	1421.82	30.3	11.1811	17.7244	1347.77	911912	110.13	85.97	81.84	30.3	6530.82	82.1191	41.4098	8237053587	17474458579	15.2856	13523194777	3951263802	1.69114e+08	25711512166	12.0808	31.2239	-2.7078e+08	-0.59623	2585829168	1569111994	11557429663	25.4483	4773571124	-3639160690	17827977333
MAF	153368	1657.81	174.269	114397	39.8541	6.26001e+06	0.115761	11.6162	7.52147e+06	4.16474	4584.32	4.94682	561.781	0.616964	6.43826	10	18.3824	5.5689	897.04	54.4	347720	18502.5	351.737	3.05192e+07	116.888	111.47	110.552	54.4	3980.13	20.4866	39.3595	1.02836e+10	6.77965e+10	5.92946	5.10445e+10	1.4505e+10	5.37183e+08	7.81203e+10	25.4966	25.0339	5.46644e+09	4.5428	1.01211e+09	6.79111e+08	-3.69333e+09	-1.35994	-4.05575e+09	-5.89865e+09	-7.4501e+09
MAR	114958	19.1589	66.7089	305915	68.5447	8130000	0.236901	18.2164	4770403	3.2747	1149.35	0.171081	230.551	0.0343176	0.205398	56320	12.6193	4.60573	346	446300	659759	12057.4	253.576	6937509	130.71	131.79	133.2	446550	1454.3	23.6414	43.4922	2544912794	45197873010	1.92424	36594216286	8603656723	1.04258e+08	47742785804	37.6431	16.9404	6.35714e+08	0.626659	4.07637e+08	1.23874e+08	-4531144636	-4.4666	-3694856229	-1797128434	-10936737073
MCO	192780	15334.6	584.684	24049.1	28.7693	1.25784e+06	0.118057	14.9847	7.1163e+06	4.72831	0.0743611	3.09339	0.532812	22.1647	25.2581	31461.6	27.1773	8.05135	802.127	2	0.483293	1.92058	1327.11	2.82613e+07	108	103.307	103.098	2	6240.24	55.3266	43.6669	2.09223e+10	9.57558e+10	11.2092	7.10782e+10	2.75243e+10	2.8095e+09	1.24394e+11	22.1026	25.9639	2.01153e+10	38.4194	4.46789e+09	3.73043e+09	7.11023e+09	6.52392	4.55993e+09	-2.93836e+09	1.13285e+10
MDA	35984	12950.4	39.8459	24580	74.7794	1817000	0.51091	55.2784	912901	8.88348	294.918	0.871901	50.2251	0.148486	1.02039	4090	12.443	9.24949	450	32870	31217.2	2607.52	197.606	2886891	113.89	110.44	97.17	33850	3162.3	27.8885	30.4192	296240000	4439210000	1.72168	3603980000	835230000	18940000	4735450000	35.6632	32.1959	14750000	0.218534	123410000	133720000	-276580000	-4.09778	-289990000	449150000	-1844740000
MDG	13568.3	14896.7	5.54429	414150	71.1843	3500000	0.148369	6.01581	1181427	1.06566	4316.95	0.731556	100.236	0.0169861	0.748542	124730	21.4386	2.15002	1513	581800	587833	2272.41	324.15	4350128	121.74	122.22	120.38	587295	3682.1	24.5116	37.0915	3.53633e+08	4107523644	2.83746	2773416255	1334107390	1.94649e+07	4461156430	50.0488	10.0222	0	0	6.39853e+07	5.00377e+07	-6.22125e+08	-5.86816	-6.72582e+08	-3.35635e+08	-9.20827e+08
MDV	26071.6	25954	207.436	79	26.3333	3900	0.00972569	13	79	10	132.783	45.5077	0	0	45.5077	10	3.33333	10.9214	1972	300	291.781	0	530.204	190	60.74	65.01	108.06	300	2405.1	110.068	41.6887	3.3491e+08	2774300154	4.72121	1894491132	8.79809e+08	6.10911e+06	3109210582	24.8106	28.7794	1.20852e+09	1.09252	373432121	3.48365e+08	-3.257e+08	-9.48112	-4.08871e+08	-3.25556e+08	3.66705e+08
MEA	3.18079e+06	22.733	90.0189	3.73874e+06	33.274	8.5784e+07	0.125568	4.70505	29063118	0.908081	64819	0.59588	11443.1	0.10566	0.70154	231994	2.06469	20.8914	747.003	11236232	1.06422e+07	261306	246.905	66823333	115.365	117.26	120.901	11370611	2299.23	18.2463	37.1941	71870208052	1120918560000	7.98065	866940810000	2.67689e+11	1820109223	1190585720000	31.6709	23.1543	29168849251	1.22156	91856208715	72321428862	3.30857e+10	0.28937	1.01736e+11	6.29141e+10	3.7312e+10
MEX	238830	193.57	83.5703	1067050	54.8908	22993090	0.185097	11.828	10197897	1.37709	40015.7	2.06923	1896.79	0.0980838	2.16732	660400	33.9721	5.50021	758	1943950	1.83142e+06	102418	101.548	36526604	124.88	120.11	114.96	1964380	3581.8	5.35593	11.6716	40395794262	419295000000	14.987	387369000000	31925584603	616625702	459690000000	41.3078	32.0336	-787424370	-0.0752797	730400347	653834571	-27858125962	-2.66331	-36008482513	-33597500233	-20910718968
MHL	24875.8	11086	0	115	63.8889	2000	0.0378086	11.1111	6.5206e+06	36.1111	124.807	43.818	0	0	43.818	126.4	70.2222	9.55031	560	180	284.83	0	386.815	2.07254e+07	115.23	115.23	110.96	180	2555.59	40.0123	27.3015	2.88001e+07	1.815e+08	4.2375	1.21126e+08	6.03739e+07	2.41441e+08	2.103e+08	48.03	20.431	-772000	-0.430245	1.74154e+07	2.3819e+07	-4.87937e+06	-2.66466	-1.40372e+07	3.39829e+07	-9.27729e+07
MIC	8.98595e+06	99.7922	153.705	3.06538e+07	37.6941	1.20522e+08	0.170458	11.458	505276253	1.62747	685940	0.931982	65531.2	0.0898288	1.02181	2.60713e+07	32.0592	22.2717	1322.24	81333335	7.02379e+07	1.82142e+06	227.197	1850435605	130.74	128.957	125.106	8.3003e+07	3662.23	7.04024	32.4992	775899000000	6264570000000	5.13353	5008450000000	1256660000000	42847447143	7066070000000	24.2654	37.1112	257214000000	1.3679	77642619640	51863065736	-8.9438e+10	-0.709714	9.00683e+09	1.15838e+11	-5.66242e+10
MKD	53606	11479.8	71.6739	12630	50.0793	414000	0.199278	16.4155	161358	1.50674	0	0	0	0	0	9980	39.5718	7.39777	619	25220	21962.6	2667.35	1243.76	629257	111.46	113.63	118.64	25710	3899.8	25.2691	54.6805	6.08414e+08	6960962552	3.63336	5804526402	1156436150	66879970	7569376657	26.1301	15.5561	1.82434e+08	1.67377	9.38202e+07	24250401	-3.41165e+08	-3.13008	-3.43779e+08	-4.64052e+08	-1613172885
MLI	1300	290.657	29.0611	412010	33.7661	6411000	0.377944	5.2541	4501704	0.122932	0	0	0	0	0	47150	3.86415	4.82086	282	1220190	1.24321e+06	2910.43	2.23829	6980875	176.72	160.28	129.54	1240190	1550.7	18.795	59.3465	4.78543e+08	5463353291	1.7942	3287661367	2175691924	2.01907e+06	5941895998	32.2449	6.61446	1.44923e+06	0.0113695	1.29382e+08	1.47306e+08	-6.75835e+08	-4.82599	-4.84084e+08	-384316633	-2227580686
MLT	74714.4	27357.4	468.004	102.3	31.9688	8970	0.0209891	28.0312	3606	3.9375	4.64459	1.43366	4.21507	1.30108	2.73474	3.5	1.09375	36.1681	560	320	30.6265	293.341	1215.57	17175	106.16	96.38	89.2	320	4763.2	202.324	57.7551	11723064429	14179453036	30.7033	4796004624	9383448412	4.94151e+08	25902517465	7.19521	4.34636	-6482030697	-59.2015	8.29768e+08	8.76689e+08	8.64443e+08	7.89511	2185407335	-7.30924e+08	1309068972
MMR	113683	289.17	20.4683	126450	19.3621	10789000	0.207784	16.5202	7748180	2.37337	23538.3	3.53983	459.753	0.0691403	3.60897	290410	44.4678	24.758	2091	653080	657996	6960.02	117.072	28780024	120.57	131.58	202.7	676590	3714.4	10.0371	39.8721	3014375058	16170322917	1.74389	13738578164	2431744753	2.71949e+08	19184697975	57.347	1.03704	7.97931e+08	0.601002	1284233560	3.82265e+08	-2493832749	-3.9837	-4252412976	-2674395503	-2352755889
MNE	29835.6	26187.1	271.936	2303.2	17.1242	8730	0.0140397	0.649071	2206	0.372491	855.813	5.61977	69.6614	0.771104	5.82835	8270	61.487	9.6455	241	13450	59849.5	1158.62	645.766	7614	47.22	66.28	88.84	13810	3451.5	46.143	47.5966	2.26812e+08	2746174431	1.27079	2216509088	5.29665e+08	6.01377e+06	2972986443	38.6502	12.4825	-1.84826e+08	-4.42882	6.4693e+07	6.1228e+07	-7.84194e+08	-18.7909	-5.36228e+08	5.83137e+07	-9.75382e+08
MNG	33161.2	16935	32.9584	1129365	72.6953	567200	0.193988	0.365097	315033	0.00321841	3888.09	3.74653	252.559	1.15597	4.77048	125528	8.08002	7.46882	241	1553560	563999	2716.38	410.137	519794	287.91	150.46	136.67	1564120	1650	17.8577	39.6136	1028488102	5289899829	5.88859	3883798136	1406101693	1.5586e+07	6318387931	24.5062	29.9916	1.14085e+07	0.0971655	140164137	2.27552e+08	-948455403	-8.07792	-1056099389	-9.69654e+08	-152864021
MNP	99	4194.45	234.371	30	6.52174	1000	0.0183594	2.17391	3.80845e+06	2.17391	14.4011	2.95165	0.711624	0.145854	3.0975	295	64.1304	6.76781	1045.61	460	379.389	108.513	990	1.59665e+07	108.079	107.006	104.778	460	3488.42	32.6404	39.8169	7.13365e+08	6.65619e+09	5.92179	5.00051e+09	1.49963e+09	2.04762e+07	7.35098e+09	28.961	26.4393	0	0	1.48656e+08	1.18405e+08	-7.36605e+08	-4.15041	-7.23838e+08	-1.34777e+08	-9.04025e+08
MOZ	13994.5	15898	14.8927	499500	63.5189	5650000	0.207626	7.18482	2445300	0.381495	10150.4	1.31425	202.6	0.0262322	1.34048	379400	48.2464	5.89668	1032	786380	769595	2739.15	157.382	1718168	143.75	141.3	125.1	799380	702.6	25.3061	58.5628	3.36164e+08	10598848530	5.2176	7576564547	3022283984	2.01289e+07	10935012709	28.8257	7.3939	1.5219e+06	0.0102842	137204955	1.91556e+08	-5832977837	-39.4163	-5526045387	-2.23685e+08	-6462956949
MRT	390	12558.8	27.9009	397110	38.5282	450000	0.110731	0.436596	222881	0.0106724	11077.3	1.06321	217.361	0.0208625	1.08407	2245	0.217813	6.84746	92	1030700	1.0411e+06	771.601	9.75	374222	205.31	126.08	112.21	1030700	1679	18.3089	55.6237	2.57436e+08	2588748094	1.35082	1948002121	6.40746e+08	0	2846184391	36.3788	6.64661	14648000	0.302381	1.34368e+07	171581503	-9.55947e+08	-19.7337	-1062763040	-1.80068e+08	-954011173
MUS	45329.8	23420.9	211.653	860	42.3645	75000	0.0594797	36.9458	481	1.97044	21.4624	1.07116	4.81321	0.24022	1.31138	386	19.0148	19.7674	2041	2030	727.651	1276.02	458.885	1811	84.93	95.89	128.22	2040	3765.1	43.527	42.1741	5346200457	6765575347	6.5136	4524114794	2241460553	1.8276e+07	12111775804	26.6403	24.672	5.38621e+07	0.461078	4.9785e+08	7.12679e+06	-5.87298e+08	-5.02747	-5.12923e+08	898968446	-1260490027
MWI	14753.5	59977.8	36.4963	57900	61.4128	3800000	0.222628	40.3055	1887160	1.48494	0	0	0	0	0	31470	33.3793	0.533579	1181	94280	92909.5	1815.1	140.483	3001731	148.25	156.09	214.66	118480	1590.6	6.44066	40.4858	3.31489e+08	2439243011	7.6591	2145764430	293478581	3.71504e+06	2770731676	22.3736	29.4815	-5.13004e+06	-0.0804939	1.24886e+07	1.74945e+07	-7.14899e+08	-11.2173	-8.23588e+08	-3.2804e+08	-884422612
MYS	274209	299.238	2063.93	78390	23.8594	954000	0.0315601	2.90367	699439	20.0883	3380.07	1.02926	980.785	0.298657	1.32792	221950	67.5544	9.95281	2875	328550	312833	15565	526.668	2704307	118.5	130.37	136.97	330800	3866.4	25.2059	40.2699	20728608849	187684000000	6.99311	147680000000	40003802722	1256980166	208412000000	26.2669	26.47	9887508225	3.33718	6530653085	3076206637	8959609711	3.024	14081784358	-8123153320	22723983941
NCL	11434	19648.6	287.34	1842.4	10.0788	6240	0.0232836	0.341357	1124	0.218818	524.938	2.79632	21.8516	0.116402	2.91272	8390	45.8972	7.20376	1383.16	18280	18564	208.433	616.525	4321	95.75	102.74	106.07	18580	3844.1	46.2906	50.4598	3.56572e+08	4399793777	4.22955	3094195952	1305597825	4.1227e+06	4756365414	32.3515	12.9591	6.44515e+07	-0.206098	1.18977e+08	7.02881e+07	-1468969254	-4.01814	-1519345914	4.62756e+08	-2192427222
NER	31738.5	20393.7	1.0705	447820	35.3533	15900000	0.830364	12.5523	11005619	0.0789453	4082.72	2.56017	141.181	0.296049	2.5648	11420	0.901555	0.214806	151	1266700	813107	2291.44	99.5175	4924794	205.57	154.43	98.99	1267000	447.5	14.69	38.0525	268644219	2996692348	0.336221	2017802049	9.7889e+08	0	3265336567	56.8331	4.77822	5.22428e+07	0.731389	7.25447e+07	9.14885e+07	-1150273170	-15.001	-5.94363e+08	-1.84736e+08	-1261013183
NGA	24800	304.642	10.8811	708000	77.7364	34000000	0.192678	37.331	16209449	7.13682	3655.99	0.407443	369.11	0.0411356	0.448579	69930	7.67812	10.5662	1150	910770	880103	17196.2	6.7027	25802662	117.89	117.81	110.26	923770	1591.8	4.83333	24.4398	13925266043	73460107427	7.4007	53435073752	20025033674	2.58156e+08	87385373470	39.58	28.5795	1465378148	0.304611	1835695346	1057221045	-15763233056	-3.27673	1049524570	-12974926181	-23381132127
NIC	59795.7	9273.7	50.9422	50650	42.0891	1504000	0.250083	12.4979	387187	2.3766	3544.85	2.9895	21.5867	0.0182049	3.0077	31140	25.8767	4.27591	2280	120340	115694	2882.38	162.607	874569	129.83	131.28	131.96	130370	2258.8	19.2104	22.2377	390800000	7531300000	8.74869	6383700000	1147600000	1900000	7922100000	41.931	27.0826	28100000	0.212383	15700000	1600000	-1133400000	-8.56635	-1079300000	-353600000	-2365600000
NLD	144600	13.7381	241.186	18391	54.5889	1045000	0.0619626	31.0181	187410	1.07747	11258.8	32.9062	7749.39	22.6492	55.5555	3760	11.1606	5.50985	778	33690	21411.9	12803	1301.53	1700506	113.77	115.93	116.75	41540	9073.7	38.3857	71.2478	225186000000	537901000000	3.52064	388351000000	149550000000	48573410304	763087000000	13.2189	12.0111	140229000000	18.1916	13701360520	8925171047	64754485415	8.40045	67919090840	-8793212598	83653872114
NOR	132673	19.9819	201.417	9867	2.70147	806500	0.156991	2.20811	284155	0.0125943	5348.61	1.71172	819.869	0.262383	1.9741	121120	33.1613	1.97036	1414	365245	292188	20282.2	1539.13	1239448	102.19	104.63	105.09	385178	4361.9	22.5326	41.4936	20884658574	120225000000	2.65045	73133031921	47091956541	5.88709e+08	141110000000	21.9742	33.8818	5439030366	1.4678	5178596697	4251721768	18068579735	4.87606	32294611715	20094687076	4548101930
NPL	46346.3	11193.7	67.3705	41210	28.7478	2113700	0.0746278	14.745	3480052	1.4789	4192.11	2.06192	151.023	0.206346	2.94664	36360	25.3645	29.7382	1500	143350	415658	3938.25	166.093	9562680	142.68	141.53	138.21	147180	2747.9	12.3457	18.6783	8.70198e+07	7711562676	3.36488	6510735869	1200826807	8.89948e+07	7798582481	34.0658	43.891	2.06571e+08	0.505451	2.67492e+07	9.49443e+06	2446630400	11.4792	2550850483	3.50482e+08	-5467903519
NRU	10587.6	11280	545.492	4	20	799486	0.0728696	8.40134	5.37231e+06	20	1.46622	6.65369	0.214359	0.97276	7.62645	0	0	8.50081	285	20	10.0492	11.987	371.628	1.8267e+07	113.69	111.67	103.69	20	3262.81	46.3145	32.7603	2.17942e+09	1.24078e+10	6.75006	8.96796e+09	3.1656e+09	1.04431e+08	1.47682e+10	34.0555	25.44	0	0	3.58884e+08	4.46718e+08	-3.10397e+08	1.12799	-4.22806e+08	-4.79657e+08	-9.76746e+08
NZL	125775	219.916	1490.95	111160	42.2164	590000	0.130829	2.2407	137218	0.254453	2189.74	0.835936	292.206	0.11155	0.947485	101520	38.5553	6.29723	1732	263310	253835	8116.3	930.799	1101377	120.82	118.39	116.02	267710	8026.5	14.5786	34.9927	11139479560	7.28889e+10	9.23582	35534230624	11967713016	8.59531e+08	8.11971e+10	22.2468	33.5067	-7.84371e+08	-0.423945	1227878460	724592124	-5152234056	-2.78473	-3691744404	-5676135496	1108817711
OED	11410192	85.4031	130.331	1.22518e+07	35.6119	1.20196e+08	0.308818	11.4278	164868273	0.756402	422290	1.22872	65394.5	0.189825	1.41854	1.0784e+07	31.3455	19.2629	1120.43	34403746	3.25515e+07	1.81132e+06	371.94	921370593	107.203	109.229	106.238	36263444	5588.53	13.4147	49.4896	2561110000000	12481400000000	9.17128	9540020000000	2949830000000	293076000000	15039400000000	18.9243	21.1063	1197970000000	2.53088	570255000000	222726000000	-2.71683e+10	-0.208017	7.36593e+10	1.11778e+11	-2.87236e+08
OMN	86836.9	1.47593	260.316	14688	4.74572	38000	0.00959372	0.122779	70904	0.0995153	2212.78	0.706238	336.018	0.107245	0.813483	20	0.00646204	5.02035	125	309500	307668	5651.35	812.989	40649	142.99	134.05	121.28	309500	573.3	19.4548	34.1418	2966379298	36665926391	9.9588	26563679142	10102247249	6.14756e+08	39632305689	38.6891	17.2103	2.94402e+08	0.421587	10990897269	10990897269	-10807111387	-15.4759	-11173946098	-2315974118	2499760000
OSS	333707	10.5483	102.897	822417	40.499	7.86394e+06	0.145471	2.06021	1534942	0.397579	11135.9	0.790781	637.817	0.0473843	0.838165	527912	25.9964	9.68115	1149.75	2030709	1.36536e+06	16640.9	203.979	2404036	108.358	110.143	110.412	2072826	1566.21	45.0963	35.416	39055584301	188023000000	12.0521	116408000000	73963706723	650575126	238917000000	28.7138	22.3358	5828944928	4.35757	19260331478	14239187688	-6.07539e+09	-0.712997	2.42419e+07	-1.21622e+09	3.47744e+09
PAK	569550	133.513	134.38	362520	47.0268	30440000	0.164056	39.4873	13959878	1.05334	11939.5	1.51597	142.152	0.0180491	1.53402	14720	1.90951	0.0656516	494	770880	751710	35871.9	214.523	38394443	117.01	140.81	158.43	796100	2750.3	5.17211	33.2969	5346900000	47530000000	5.72955	39292000000	8238000000	180000000	52876900000	43.6756	17.2857	23000000	0.00848552	173000000	30000000	-1602800000	-0.59133	-1833700000	-4686900000	-19019000000
PAN	59422.8	8095.68	70.1226	22570	30.3605	563000	0.144212	7.57331	134464	2.48857	1173.89	1.57344	80.4864	0.107881	1.68132	46170	62.1065	1.0988	2928	74340	71714.3	2892.14	364.495	357771	96.73	118.14	137.73	75420	2660.7	30.5249	23.9665	7060600000	24946800000	15.7723	20483900000	4462900000	47000000	32007400000	41.8405	18.4208	918400000	1.66414	879600000	839000000	-3098000000	-5.61357	-5183600000	-5081100000	2137800000
PER	102077	99025.4	110.84	243306	19.0083	4151600	0.134038	3.24344	1246878	1.07734	3892.47	0.305828	204.282	0.0160503	0.321878	739730	57.7914	5.83358	1738	1280000	1.25634e+06	16425.8	249.678	5009062	146.73	150.92	148.53	1285220	4017.3	7.30634	29.8956	8670159911	44979054665	13.9565	37016414298	7962640367	2.92157e+08	53649214576	34.9101	21.2377	126750080	0.0669884	0	1.16594e+08	-9209589198	-4.86734	-10893319902	-7659209714	-4881561126
PHL	187705	1116.57	183.095	124400	41.7212	5590000	0.0558429	18.7477	7351234	17.9428	6979.69	2.37747	746.357	0.254229	2.6317	80400	26.9645	9.26591	2348	298170	282759	10817.4	230.393	26739122	122.87	121.31	123.43	300000	3637.4	18.2319	28.0113	6950492715	101757000000	7.65048	77523923767	24232727884	5.46352e+08	108707000000	17.8117	46.5266	3698271722	1.21292	6.37852e+08	1.85507e+08	6.00676e+08	0.197004	5.28388e+08	2594024700	-26954985975
PLW	37255.1	13433.6	506.502	50	10.8696	1000	0.0474068	2.17391	6.16905e+06	4.34783	9.03481	1.88613	0.416716	0.0869949	1.97313	403	87.6087	9.12826	494	460	448.271	30.742	599.793	20463078	105.581	103.295	105.484	460	4153.25	75.4798	22.4037	2.99419e+07	2.09476e+08	1.60034	1.56836e+08	5.26391e+07	5.3829e+07	239417446	51.7295	24.2665	0	0	2.17281e+07	1.67853e+07	-2.42459e+07	-8.4363	2.9334e+07	-1.2122e+07	-3.04327e+07
PNG	43009.2	15719	107.347	11900	2.62774	300000	0.0386808	0.662456	3856	1.54573	2146.06	0.46507	11.8486	0.0025677	0.467637	335590	74.1046	9.60063	3142	452860	459446	2003.61	221.24	17968	121.46	83.4	16.3	462840	4659.5	14.741	51.3845	4.05576e+08	3753307402	8.96554	2420124175	1333183227	2.98229e+08	4158882921	30.3051	9.34486	-108365	0	2.71636e+08	2.79294e+08	5689616248	14.0995	4903822709	-3.89357e+08	5972486028
POL	1577290	115.935	231.647	144240	47.108	10928000	0.28749	35.6903	7484956	1.228	2886.83	0.936242	720.07	0.23353	1.16977	94350	30.8142	0.527412	600	306190	277840	30501.3	1307.22	31945433	123.66	115.71	107.65	312680	4268	17.6327	49.3538	29750000000	227200000000	5.22611	193389000000	33811000000	2721000000	256950000000	21.8036	23.6166	9186000000	1.95651	2726000000	3716000000	-1395000000	-0.297119	953000000	-17571000000	17344000000
PRE	3.05021e+06	370.93	11.8575	8.30929e+06	39.7905	8.84075e+07	0.225756	9.14894	91935661	1.16208	67610	0.442131	3231.7	0.0213898	0.463521	5.3e+06	25.9276	19.2726	1276.81	20165531	1.52385e+07	82664.2	142.537	120039109	126.619	128.147	121.218	2.0686e+07	1305.69	8.77458	35.1162	53710013019	329245000000	8.77436	238428000000	91118737402	0	362943000000	36.2465	19.9824	12666800	0.347345	7906837121	237380400	-5.3201e+10	-1.76642	-3.28212e+10	1.93384e+10	-5.51922e+10
PRI	3255	3709.66	452.704	1977	22.2886	61000	0.0172566	6.87711	330	5.63698	77.9314	0.868673	432.927	4.82568	5.69436	4959.5	55.9132	10.6707	2054	8870	459.92	8511.4	501.541	627	108.93	111.38	110.82	8870	1902.1	39.4481	43.3528	6.2011e+09	5.15114e+10	7.54814	3.10634e+10	9.39149e+09	1.76166e+09	5.1025e+10	25.5301	23.7121	3.19275e+09	2.96639	1.15412e+09	1.43344e+09	1.12922e+09	2.4253	1.3713e+09	-3.81922e+09	4.18399e+09
PRK	136641	4374.74	172.338	26300	21.842	2350000	0.0935645	19.5167	1263138	1.91014	2092.25	1.72079	106.405	0.0875131	1.8083	50310	41.7822	9.51776	1054	120410	119243	2343.61	368.436	5240740	105.6	104.76	103.77	120540	4149	13.5091	33.6436	7.86539e+09	5.54908e+10	5.50664	4.5402e+10	1.28319e+10	2.92408e+08	6.36216e+10	29.9877	28.2927	0	0.867081	1.12238e+09	6.18344e+08	-3.30095e+08	-1.19071	-2.30399e+08	-2.94992e+09	1.0141e+09
PRT	176394	168.842	184.759	37016	40.4083	1137010	0.109317	12.4121	301920	8.16549	769.631	0.84527	539.212	0.592206	1.43748	31820	34.7361	12.9101	854	91605	78286.9	12764.7	1380.23	1333259	105.41	104.93	103.82	92225	4415.9	21.3301	41.3273	13776653550	79323366225	6.22037	64787641476	14535724748	8.21228e+08	93100019775	23.1713	29.3114	3940655008	1.92636	2168798774	1.86462e+08	1707572250	0.834735	3466514971	-4461701684	4536178094
PRY	25823	4350.59	105.233	218850	55.0843	4800000	0.732535	12.0816	1505000	0.213944	3271.4	1.92407	120.989	0.138558	1.79505	153230	38.5678	6.76884	1130	397300	334273	4463.71	68.733	4931500	176.12	167.63	130.81	406752	3276.7	7.52505	5.54934	1540059583	11254636531	8.5467	10150000000	1104636531	18500000	12794696115	60.4622	25.4418	56664000	0.207693	0	2.31019e+08	-4.61989e+08	-1.69335	-8.30285e+07	-1499382947	3.65153e+08
PSE	36154.9	3478.39	162.632	2980	49.5017	64000	0.0149022	10.6312	26731	13.9535	3.02241	0.0503608	2.67755	0.0446145	0.0949753	91.7	1.52326	5.58733	402	6020	3505.06	2496.46	420.261	49469	96.79	90.59	80.14	6020	1850.6	14.8362	33.0759	7.05288e+07	7501704675	3.48267	6465892366	1035812309	921686	7572233432	22.8563	40.5851	185000000	1.4598	5.46474e+08	4.23875e+07	-1713233922	-13.5188	-1133427752	1381534457	-5179026959
PSS	28546.5	6083.64	80.519	8627	13.4377	798677	0.103178	3.71005	6121	5.96106	1807.74	2.54371	147.622	0.221702	2.76541	39525.6	61.5664	9.5207	1697.79	64200	63259	2495.95	176.933	11121	104.337	105.347	109.753	65150	1816.68	41.115	25.1331	5.00475e+08	4814103527	5.78258	3484520274	1337770903	1.12234e+07	5354046780	48.8497	20.2346	-1.73608e+07	-0.218592	1.70614e+08	1.006e+08	-8.64428e+08	-5.37406	-7.11088e+08	-5.58058e+08	-9.978e+08
PST	10002318	75.539	123.401	1.10591e+07	35.1477	1.2032e+08	0.349344	12.1244	154145960	0.662866	384749	1.21925	62523.6	0.19812	1.41737	9.96613e+06	31.6752	19.5908	1086.67	3.14646e+07	2.98577e+07	1.67362e+06	320.335	897776201	108.242	108.927	104.485	3.3299e+07	5824.2	13.6237	48.6451	2406370000000	12305700000000	9.21308	9420480000000	2891960000000	229487000000	14881600000000	20.2713	21.707	1151790000000	2.57507	574759000000	211888000000	-3.22671e+10	0.160356	8.28395e+10	1.14757e+11	-3.89568e+09
PYF	12001.1	25055.3	196	455	12.4317	2500	0.00907494	0.68306	23244.6	6.28415	800.441	19.8849	1.33218	0.0330946	19.918	1550	42.3497	8.25475	1296.3	3660	3787.23	238.15	487.803	37574.7	96.83	98.41	103.86	4000	3218.28	49.6797	18.9206	5.84897e+07	2234981891	6.72077	1747088196	4.87894e+08	3.01858e+06	2293471620	39.7508	34.6079	3.85145e+07	0.565429	6.90983e+07	3.02669e+07	2.07682e+08	-4.89521	2.71126e+08	6.34228e+08	-9.90111e+08
QAT	151373	6.34894	12111.5	656	5.6503	13100	0.00551714	1.12834	243	0.215332	1289.77	11.4398	77.1246	0.684069	12.1239	0	0	12.6387	74	11610	9779.25	1495.15	997.915	905	135.58	154	169.76	11610	3724.3	30.6402	26.7459	8225274725	63475274725	9.70821	31934065934	31541208791	0	71700549451	34.7296	28.8163	7901923077	5.18265	16045604396	11981868132	-8324450549	-5.45978	-10207765863	-1109340659	8954120879
ROU	176841	80.5313	51.5196	138300	60.1095	8778000	0.440907	38.1519	5423895	1.84718	5328.46	2.27088	264.371	0.11267	2.38355	68610	29.8201	1.04845	637	230080	219048	15594.8	201.207	22070736	110	102.47	90.49	238390	4069.2	16.8084	57.3986	8412293896	79394422106	5.41548	67941713972	11452708134	8.07871e+08	87806716002	18.4325	18.7535	1044903854	0.559698	1245036843	5.4749e+08	-4385350420	-2.34899	1806999483	-5360597945	-1748830254
RUS	329980	10.9434	15.7103	2.17722e+06	13.2945	123121820	0.856085	7.51803	42200558	0.0976988	127026	0.770164	1645.53	0.00997695	0.78014	8149305	49.7611	1.97082	460	16376870	1.63058e+07	187538	27.1031	103136220	136.31	128.22	119.57	17098250	2444	9.73245	48.2276	75473460000	266050000000	4.0294	191671000000	74379100000	4997360000	341523000000	15.5417	32.2013	22580520000	1.75976	11961610000	16455790000	25006120000	1.94879	21363200000	-34693410000	66135650000
RWA	16951.2	19884.7	11.7503	18095	73.3482	1149500	0.101319	46.5951	438985	10.1338	2652.47	2.92049	82.9518	0.27626	3.23309	4800	19.4568	0.445342	1212	24670	226558	1914.14	167.897	869480	143.07	141.65	122.36	26340	1980.7	19.7961	37.2867	2.03993e+08	2832488825	0.0769069	1917429894	9.15059e+08	860000	3036481614	52.1016	10.5348	3.36782e+06	0.0407675	5.76362e+07	1.23925e+08	-1098700358	-13.2998	-8.23608e+08	-1.92505e+08	-1428516311
SAS	3.74198e+06	163.358	158.486	2702555	56.6386	1.12519e+08	0.119499	43.1216	132843894	3.35495	69492.1	1.66601	4979.99	0.118616	1.78462	833949	17.4774	26.8124	1222.88	4771577	3.91749e+06	273702	194.625	409616566	137.739	132.286	121.918	5135333	3083.46	10.4709	44.4347	48950472416	628002000000	5.64201	521524000000	106478000000	355876	676953000000	26.4191	17.8993	7640316615	0.287393	4437728103	5.25263e+07	-8.35462e+09	-0.239997	8.2904e+09	2.21958e+10	-2.59045e+09
SAU	447214	22.8655	242.242	1736472	80.7778	3502000	0.113787	1.62907	236026	0.0675446	6212.06	0.317991	1955.1	0.10008	0.418071	9770	0.454484	9.32517	59	2149690	1.91231e+06	41223.7	535.536	859044	65.26	96.7	131.88	2149690	3639.6	13.4765	48.8692	8270167838	195108000000	3.41895	123948000000	71159254552	3.53702e+09	203378000000	21.4055	26.3064	8358662500	1.29303	38475366667	38865506667	-24913590660	-3.85398	-87307443423	15245203886	3182892121
SDN	25564	5286.02	11.0916	681862	28.6979	19823160	0.386707	8.34308	11812534	0.0707071	1717.94	0.0688279	36.1856	0.00144974	0.0702776	192099	8.08499	2.17266	250	2376000	2.48948e+06	6517.51	13.2312	8063900	108.26	107.25	103.88	1.87936e+06	682.7	3.64448	23.5859	1856500359	10141499924	11.105	8367617104	1773882820	55602.7	11998000283	54.3363	10.9727	2.06183e+08	7.09212	3.25786e+08	8.93903e+07	-5933452627	-6.10713	-5693096963	-1815684334	-5205591169
SEN	11617.9	536.9	6.71125	88680	46.0604	3200000	0.21999	16.6208	1128968	0.353192	6665.89	3.4175	231.731	0.118805	3.5363	82730	42.9699	0.742224	686	192530	193256	1796.19	115.658	1253427	130.4	131.49	130.31	196710	1110.2	18.0967	24.9924	6.72426e+08	7228024192	10.0728	5776498230	1451525962	5.89586e+06	7900449809	54.7208	10.2141	2.68414e+07	0.197218	3.60848e+08	3.00015e+08	-1347835449	-8.80422	-900357842	-3.77238e+08	-2931372285
SGP	253803	7634.59	1076.79	6.6	0.930889	560	0.000102382	0.789845	490149	0.141044	24.8086	3.70744	29.8056	4.4542	8.16164	163.5	23.0606	12.9467	2497	709	103.598	565.56	1474.54	2.77588e+06	135.64	111.68	107.78	719	6588.94	102.78	47.7882	74992778185	434375000000	6.72279	278794000000	155581000000	19276153664	509367000000	31.2827	14.2063	23888376727	8.04415	18806245439	9.88998e+09	56501107784	19.0261	57501653286	-9496025863	76847656217
SLB	6458.71	30194.4	156.362	1080	3.85852	20000	0.0347521	0.714541	1509	2.85816	452.52	1.59694	5.91292	0.0208667	1.61781	21850	78.0636	9.06975	3028	27990	28264.6	72.1093	236.9	2762	118.84	117.94	105.16	28900	1829.7	25.5105	31.4281	7.57595e+07	620304980	4.22578	4.37477e+08	1.82828e+08	4.77937e+06	696064501	31.3354	33.0107	4.71385e+06	0.417464	4.44712e+07	5.5643e+07	-3.60729e+07	-3.19465	1.99698e+07	-2.41255e+07	-9.4369e+07
SLE	27528.2	22537.8	146.12	39490	54.7104	1584000	0.223755	21.9451	691110	2.28595	2045.83	2.83335	13.1997	0.0182808	2.85163	30440	42.1723	7.68405	2526	72180	71494.8	710.483	77.3652	1272746	173.8	174.06	176.27	72300	1841.6	28.1617	78.1001	3.88285e+08	2842658934	4.04044	1634887989	1207770945	1.03858e+06	3230944014	16.2726	1.58695	0	0	8.8904e+06	6.84e+06	-9.10411e+08	-18.1532	-7.38683e+08	-3.81003e+08	-1356398567
SLV	24367.7	9705.86	123.1	16020	77.3166	750000	0.119404	36.1969	403081	10.3764	142.237	0.71303	15.1471	0.0759321	0.788962	2650	12.7896	1.33583	1784	20720	16350	3598.27	238.003	1001957	114.53	118.51	108.74	21040	2485.7	15.6651	23.0697	1358571534	10544092168	16.6521	8823054288	1721037880	9.4095e+07	11902663703	36.353	23.9251	1.12594e+08	0.420167	2.01114e+08	1.47466e+08	-530643273	-1.9802	-7.46779e+08	-1225396382	-3880936502
SMR	184257	13104.6	580.514	10	16.6667	1000	0.0306213	16.6667	7.61364e+06	4.77493	0	0	0	0	0	0	0	9.58234	764.393	60	3.73587	57.7816	1114.17	2.85294e+07	107.771	101.001	100.968	60	6206.54	58.0706	42.6697	1.76728e+10	9.76149e+10	11.0535	6.76479e+10	2.51284e+10	1.77699e+09	1.17403e+11	22.9894	27.1942	2.06146e+10	29.514	4.06761e+09	3.65727e+09	2.72633e+09	4.724	3.38272e+09	-2.85151e+09	1.08702e+10
SOM	1371	14378.7	70.1177	441250	70.3367	1100000	0.0814023	1.75344	321246	0.0398508	1698.27	0.267571	16.7664	0.00264161	0.270212	63630	10.1428	12.2388	282	627340	634303	398.716	12.0263	244369	100.38	112.34	113.97	637660	760.7	18.1255	36.0325	1.13533e+09	9.74038e+09	10.0035	7.4062e+09	2.59644e+09	4.90476e+07	9.85137e+09	46.5496	13.9953	4.63588e+08	1.30563	4.9334e+08	3.52669e+08	-1.62777e+08	-11.5653	-4.78865e+09	-7.72697e+08	-2.81056e+09
SRB	5844	177.489	157.228	35064	40.0915	2605700	0.365426	29.793	1823971	2.14384	2730.05	4.00646	189.75	0.775324	4.32352	27200	31.0999	1.28337	686	87460	186259	6982.45	17.6984	10875590	102.88	103.12	103.46	88360	5962.6	23.3488	41.2462	2594966230	20962543605	3.61935	17026121271	3936422334	1.80303e+08	23557509835	27.1308	28.0036	3.44523e+08	0.927125	3.00495e+08	2.45053e+08	-1751130467	-4.71236	-1337689688	-1838155794	-3625583486
SSA	3.25528e+06	564.595	15.9855	1.02387e+07	42.1432	9.4332e+07	0.218675	8.93863	104670735	1.1786	59565	0.321576	2275.89	0.012377	0.333953	6.14335e+06	25.7084	18.9983	1328.96	23617901	17310456	140373	155.754	151950258	128.295	129.58	123.655	2.42907e+07	1451.7	10.0785	42.5021	67255200320	449678000000	5.29242	339509000000	110410000000	2017425158	509039000000	35.2817	17.0761	3354851987	0.708509	7524666471	9.24337e+08	-4.84303e+10	-1.99434	-3.29563e+10	2.06112e+10	-4.73695e+10
SSD	26487.6	16981.3	128.625	285332	38.5358	4.90212e+06	0.247548	16.8139	1013451	5.13522	3898.28	4.2776	125.254	0.905801	4.44963	71570	29.2374	9.54712	900	742286	709726	2181.32	135.788	1270551	134.313	133.305	116.429	644330	1253.7	4.05459	27.8393	1.30968e+07	5391552161	20.2825	4888833806	5.02718e+08	258600	5404648936	44.319	7.55922	-687396	-0.00517536	1.21487e+08	2.40153e+06	-9.35399e+08	-7.04256	-6.56921e+08	-1.07252e+07	-1602105547
SSF	3.27008e+06	564.608	15.9857	1.02387e+07	42.1425	9.54445e+07	0.218655	8.93846	104670735	1.17863	59609.1	0.321927	2282.73	0.0124324	0.334359	6.14375e+06	25.7096	19.3032	1316.16	23618361	1.73106e+07	140495	158.003	151950258	128.294	129.579	123.655	2.42911e+07	1451.7	10.1702	42.5894	67369740238	451114000000	5.273	340419000000	110936000000	2017425158	510598000000	35.2753	17.0133	3354851987	0.701363	7574160789	9.24337e+08	-4.93473e+10	-1.93213	-3.5096e+10	2.22851e+10	-4.30447e+10
SST	413627	9.93061	93.4328	856272	34.2542	1.17194e+07	0.13536	2.07011	1825476	0.573618	29211.4	1.49297	1917.43	0.103544	1.59651	911874	36.4785	11.2831	1253.77	2499759	1.82183e+06	28478.6	211.461	3777635	109.366	110.214	110.386	2572966	2069.41	37.4261	37.2162	62161792914	224690000000	11.8655	143741000000	80873588423	7.46911e+08	278167000000	28.241	21.3636	6007742458	3.67573	24458884086	14771496352	-9.6796e+09	-1.11187	-5.989e+09	-3.09407e+09	-3.03302e+09
STP	136823	26435.5	118.819	487	50.7292	8700	0.0454864	9.0625	341	40.625	8.3162	0.830331	0.685968	0.0684905	0.898822	536	55.8333	12.3471	3200	960	933.315	68.2368	262.302	716	120.51	121.56	132.85	960	2099.5	42.0175	30.9276	3.43339e+06	179068204	1.56112	1.19114e+08	5.9954e+07	137719	1.82502e+08	41.9314	25.5799	1.0061e+06	0.286594	1.54966e+06	575613	-5.25024e+07	-14.9556	-5.72777e+07	2.84668e+06	-7.78736e+07
SUR	1013	24899.3	190.631	882	0.565385	65000	0.118629	0.416667	62247	0.0384615	3492.51	2.48279	302.673	0.215167	2.69795	153320	98.2821	7.49816	2331	156000	139976	692.703	215.532	275938	162.23	155.24	128.79	163820	4433	20.1543	68.6986	1.30703e+08	1762003718	4.08166	1197044980	5.64959e+08	2.27036e+07	1892706840	7.81611	19.4036	-47517190	-1.31238	5.79819e+07	4.03477e+07	-1.56834e+08	-4.33158	-2.5492e+08	-1.10055e+08	-1.48592e+08
SVK	21372	64.1307	124.177	19246	40.0241	1394400	0.257334	28.998	779581	0.390966	1772.07	1.63375	269.318	0.975907	2.62903	19400	40.3444	0.940455	824	48086	169097	7664.69	154.645	4707655	119.61	98.77	77.33	49035	6038.7	18.2477	42.7276	5296676713	80906337470	3.18095	72962289497	7944047973	5.87655e+08	86203014183	25.8997	28.1917	4116265525	4.59652	1145224115	2.42207e+08	-640769433	-0.715529	3.60134e+08	-2112608138	2983785179
SVN	103756	101756	260.025	6149.9	30.5357	184190	0.0893268	9.14548	100751	2.63505	2.0608	0.010207	17.3836	0.0860999	0.0963069	12480	61.9662	0.325209	1162	20140	17680.9	2509.16	5895.23	652994	93.07	89.84	87.95	20270	6481.3	27.0089	52.1626	2470502580	30578162177	5.96415	25903159854	4675002323	2.233e+08	33048664756	21.7197	20.1536	2.47821e+08	0.563349	758983467	1.87942e+08	2991196891	6.79962	1039052034	-6.98763e+08	4235355275
SWE	159590	264.446	92.7566	30327	7.44568	2588000	0.266911	6.35388	1022750	0.0220962	2735.66	0.648784	1403.29	0.332801	0.981585	280730	68.9229	1.70281	624	407310	390507	31152.3	592.39	5775400	120.26	101.68	92.03	447420	5646.9	25.965	55.9059	40381726277	200723000000	3.81302	139811000000	60912466530	3098645249	241105000000	17.0477	23.2339	20829067370	4.07614	5508547298	1172357149	23653028753	4.62877	-13268539578	7858861033	22659978382
SWZ	1550	18667	125.431	12220	71.0465	175000	0.135125	10.1744	89204	0.872093	0	0	0	0	0	5860	34.0698	6.75818	788	17200	16551.4	802.271	87.0787	83453	114.88	115.14	114.33	17360	935.5	20.6159	71.563	4.4307e+08	1973838378	3.64276	1387156078	5.86682e+08	1.3862e+07	2416908173	11.7132	13.081	-1.22151e+06	-0.0295218	3.3219e+07	8.10437e+06	4.14839e+08	10.026	1037907490	-2.12447e+08	-6.02723e+07
SXM	11586.7	11787	376.726	730.5	18.8065	17096.3	0.0382422	5.46788	5.11554e+06	6.07735	214.479	7.70818	16.9113	2.00117	10.7418	1239.34	32.9959	7.61973	1058.04	34	15815.5	358.901	502.477	2.13432e+07	111.904	107.384	105.814	34	3699.01	37.7094	45.7911	7.15028e+07	1167089385	3.2422	8.8795e+08	2.7914e+08	1.78771e+06	1238592179	18.1163	32.8503	106145	10.9206	1.05531e+08	1.07089e+08	2.31173e+07	-0.887045	4.01972e+07	-9.42458e+06	8.73352e+07
SYC	8360.61	24660.7	575	14.8	3.21739	80	0.000875666	0.173913	176302	3.04348	44.1439	14.2181	6.84552	2.20485	16.423	406.7	88.413	11.138	2330	460	187.966	122.51	543.521	187223	94.65	108.94	111.4	460	7720.97	93.633	57.7783	1.22772e+08	1420872754	1.98887	9.22387e+08	4.98486e+08	1.79393e+06	1543645210	34.1536	6.0792	-8.70657e+07	-6.05581	5.91108e+07	7.42136e+07	-2.56181e+08	-17.8186	-2.15761e+08	-1.05379e+08	-1.23798e+08
SYR	44778.7	87.0486	5.37752	139210	75.8101	4662000	0.242773	25.388	2535883	5.83238	39.7102	0.0214166	8.43496	0.00454915	0.0259657	4910	2.67386	9.41024	252	183630	173463	11955.2	189.207	2696817	56.24	69.08	86.99	185180	1063.5	17.0124	8.30391	1826517676	19408796114	3.81873	15875729420	3533066693	3.65538e+07	21235313790	45.1447	42.7327	0	0.00504952	494000000	5.30185e+08	-367388473	1.13742	8.16638e+08	-1513697808	1.96995e+08
TCA	80086.7	9031.45	320.528	10	1.05263	1000	0.0296393	1.05263	6.30318e+06	5.67289	541.98	55.1213	7.45393	0.758091	55.8794	344	36.2105	7.1535	1147.62	950	965.758	17.4921	462.004	2.59732e+07	111.132	109.529	109.177	950	4366.71	37.861	39.2731	6.95674e+09	5.63091e+10	6.51213	4.05152e+10	1.26585e+10	5.3731e+08	6.50895e+10	25.6969	25.7747	9.59627e+09	13.6751	1.46838e+09	9.82206e+08	-1.307e+09	0.508772	-1.70449e+09	-2.82961e+09	-3.91319e+08
TCD	10434.6	14791.9	22.6327	499350	39.6561	4900000	0.361106	3.89136	3212184	0.0277954	3731.78	2.44177	100.408	0.509471	2.63955	48750	3.87151	7.42769	322	1259200	833851	2196.67	65.0887	2748668	169.19	156.04	113.15	1284000	855.7	16.5717	39.0535	5.03735e+08	5.39003e+09	10.6396	3.04487e+09	1.25565e+09	2.89184e+07	4.92424e+09	48.688	9.14919	0	0	1.56978e+08	2.19658e+08	-2.51304e+09	-11.8369	-4.04902e+09	-5.85953e+08	-3.25838e+09
TEA	7.18903e+06	98.6398	419.296	7606539	48.1629	1.17296e+08	0.088308	11.1653	153712311	3.91487	232739	1.61099	37455.7	0.263588	1.87458	4.68748e+06	29.6801	23.0417	1345.09	15793351	1.36946e+07	507314	394.064	809497407	132.623	130.208	128.501	16150139	5266.3	6.20239	22.6683	364887000000	2831710000000	3.6366	2210660000000	597931000000	26244998314	3206240000000	18.5395	55.1556	209555000000	1.68492	11413450471	25859476693	2.8066e+10	1.41613	3.10783e+10	1.01946e+11	4.42657e+10
TEC	3.93322e+06	36.8763	49.4879	6.53631e+06	28.4517	1.08777e+08	0.564034	11.0164	108398197	0.3827	147984	0.779636	4546.79	0.0239649	0.803601	8908862	38.7792	18.3432	944.203	22984216	1.86272e+07	341940	251.346	323356098	120.854	123.913	121.877	23853754	2983.06	11.7159	45.3489	160647000000	1069220000000	5.67225	870412000000	198606000000	9703977706	1235990000000	20.7895	28.1893	39365863242	1.31119	23530176340	23815133336	1.13491e+11	0.449054	1.38855e+11	7.0978e+10	6.87839e+10
TGO	129	14098.7	9.22528	38200	70.2335	2650000	0.366583	48.7222	1136766	3.12557	186.067	0.32592	57.4894	0.1007	0.42662	1880	3.45652	4.98469	1168	54390	55426.6	1663.07	0.551282	1310851	147.74	148.06	128.19	56790	1153.1	21.0491	7.8672	2.19404e+08	2416130455	10.8596	2043263138	3.72867e+08	114972	2635533968	71.2645	10.0087	3.48513e+08	8.52605	1.32153e+08	8.93957e+07	-4.60839e+08	-11.274	-1.8679e+08	1.40586e+08	-918044051
THA	378437	2844.38	152.287	221100	43.2774	16810000	0.2457	32.9034	12022681	8.80816	10566	2.0686	4273.62	0.836684	2.90529	163990	32.0989	9.86172	1622	510890	474183	36597	448.233	37804440	129.52	127.17	130.91	513120	3144.4	26.1193	39.6903	25518089892	229766000000	5.32053	187248000000	42518310216	4121490000	255284000000	36.8365	18.1527	4991050843	1.25016	3736580000	3992370000	32149025661	8.05267	22960529046	-20622189208	46081624868
TJK	38136.2	137.907	84.4466	47450	34.1893	730000	0.0872919	5.2599	394562	1.00875	2483.38	2.3	117.408	0.417821	2.33007	4120	2.9686	14.7498	691	138786	262389	2381.32	253.437	1249940	152.56	173.94	166.77	141376	3167.9	8.64953	20.7968	1.37432e+08	2973516757	0.757172	2604056411	3.6946e+08	82800	3110949242	77.4763	0.969755	-158979000	-1.86887	99989150	87127370	-2.6474e+08	-3.80831	-4.19654e+08	1213552612	-2050480646
TKM	35305	3616.11	538.751	338380	72.0065	1940000	0.354906	4.12827	536731	0.127679	5200.5	3.1009	222.507	1.05415	4.53962	41270	8.78216	8.14415	161	469930	531170	5530.8	192.057	1410000	80.05	111.19	135	488100	2627	27.1958	31.7802	2.73844e+09	1.67956e+10	7.68547	1.20729e+10	4.25171e+09	9.86034e+08	1.88271e+10	35.7084	24.868	1.29218e+09	1.92615	7.41087e+08	1.12944e+09	-1.42352e+09	-4.77053	-3.28173e+09	-1.94422e+09	4.57785e+08
TLA	4.13863e+06	292.448	129.169	7486907	37.5969	1.02397e+08	0.28338	8.65406	54478942	0.996473	160455	0.870418	10782.9	0.0583345	0.928752	9.22949e+06	46.3476	19.1769	1611.38	19913632	1.80128e+07	442625	216.551	227611919	131.905	128.871	122.672	20289997	4177.96	6.81727	39.5949	180286000000	1091670000000	8.7905	899867000000	192164000000	9072630892	1270180000000	26.6144	25.0003	20613224721	0.559789	11963060085	5099829887	9.3412e+10	-0.18623	9.89765e+10	8.23617e+10	6.02017e+10
TLS	39820.6	22368.2	158.047	3800	25.5548	155000	0.127802	10.4237	65443	5.04371	97.9183	0.65589	3.05027	0.0204317	0.676322	6860	46.1332	12.2997	1500	14870	14569.6	359.419	341.022	191297	112.82	118.32	111.47	14870	2923.1	51.3067	68.7179	26570300	1165576900	4.0496	558616400	606960600	0	1192147200	10.4072	16.8252	12666800	0.87859	232952200	237380400	-533075100	15.5937	-656279800	536764000	-1068796400
TMN	2.15823e+06	38.4261	74.0882	1973037	22.8486	7.15031e+07	0.137035	5.66189	28638903	1.13469	51198.2	0.608071	7420.22	0.0875647	0.695635	217164	2.51485	19.348	735.937	8635261	8.30912e+06	190687	220.338	65366086	117.237	118.444	120.439	8769210	2282.41	14.9198	29.8196	21238091989	447017000000	10.7115	342843000000	104070000000	1.04258e+08	478409000000	35.7469	23.722	6.35714e+08	0.14085	8035365595	1.23874e+08	-3.28267e+09	-1.63627	-2.43596e+09	3.91156e+09	-2.01602e+10
TON	11684.6	27638.2	32.8889	330	45.8333	18000	0.170161	25	82705.2	15.2778	42.4642	5.78392	11.4766	1.56319	7.34711	90	12.5	9.37989	1421.42	720	552.35	181.827	335.022	147230	139.63	134.14	105.61	750	5377.62	36.5286	44.4161	1.45631e+07	2.78505e+08	6.87081	1.86151e+08	9.23542e+07	51187.6	2.93068e+08	26.749	21.9641	5.31874e+06	1.22149	6.06889e+06	5.38294e+06	-3.25025e+07	-7.23261	-3.86029e+06	8.94331e+06	-1.89769e+08
TSA	3.78866e+06	163.358	158.486	2702555	56.6386	1.13663e+08	0.119499	43.1216	132843894	3.35495	69492.1	1.66601	4979.99	0.118616	1.78462	833949	17.4774	26.5391	1202.11	4771577	3.91749e+06	273702	203.394	409616566	137.739	132.286	121.918	5135333	3083.46	10.4709	44.4347	48950472416	628002000000	5.64201	521524000000	106478000000	355876	676953000000	26.4191	17.8993	7640316615	0.287393	4437728103	5.25263e+07	-1.2663e+10	-0.478787	-2.65086e+09	2.75187e+10	6.40789e+08
TSS	3.21959e+06	564.608	15.9857	1.02387e+07	42.1425	9.50855e+07	0.218655	8.93846	104670735	1.17863	59609.1	0.321927	2282.73	0.0124324	0.334359	6.14375e+06	25.7096	19.1842	1305.25	23618361	1.73106e+07	140495	158.182	151950258	128.294	129.579	123.655	2.42911e+07	1451.7	10.1702	42.5894	67369740238	451114000000	5.273	340419000000	110936000000	2017425158	510598000000	35.2753	17.0133	3354851987	0.701363	7574160789	9.24337e+08	-4.15257e+10	-2.05475	-3.18173e+10	2.36913e+10	-3.84389e+10
TTO	25557.2	0.841386	68.4	540	10.5263	25000	0.0184571	4.87329	4686	4.2885	89.196	1.72659	47.8339	0.925931	2.65252	2344.8	45.7076	9.25926	2200	5130	2879.29	2286.75	502.443	6185	61.59	95.51	117.95	5130	1319.9	15.7889	72.7612	1108575457	10942248346	14.2143	8601503666	2340744679	7.53811e+07	12050823803	4.18228	8.84225	1.52723e+08	0.64825	1.99835e+08	3.28028e+08	9.56691e+08	4.06078	-1155494852	-570469730	1568726331
TUN	40438	13.7074	31.8197	100730	64.8365	2900000	0.260232	18.6663	1338110	15.0103	2165.42	1.40126	831.395	0.538002	1.93926	10410	6.70057	3.94247	207	155360	144636	9897.88	142.638	2350233	105.01	108.87	119.72	163610	1756.4	14.7612	23.8462	1537857644	22179723444	8.86735	19103447397	3076276047	2.0952e+07	23717581087	44.6764	22.61	3.31357e+07	0.0767802	3.67552e+07	2.64577e+07	-3849716434	-8.92034	-3521417192	-1060702224	-4726795386
TUR	738084	184.802	105.268	385610	50.1033	20706000	0.268802	26.9038	11551358	4.20722	3330.88	0.433933	744.081	0.0969358	0.530869	117150	15.2216	13.524	593	769630	723512	44090.2	360.151	32708005	110.6	123.81	159.85	785350	2831.5	6.97745	28.7463	14302000000	213236000000	13.9095	191021000000	22215000000	764000000	227538000000	35.8136	21.5305	3155000000	0.367823	628000000	1129000000	-32626000000	-3.80368	-21335000000	-8991000000	-25424000000
TUV	1	14187.7	338.777	18	60	470212	0.0716375	9.8934	6.07673e+06	60	12.6579	32.6542	0	0	32.6542	10	33.3333	9.10448	161	30	38.7636	0	394.158	2.19289e+07	110.82	110.04	108.35	30	3988.86	57.8182	38.2819	3.75427e+06	3.94955e+07	0.721909	2.14762e+07	1.80193e+07	2.42669e+08	4.32498e+07	27.4411	33.5551	5.02804e+09	3.09542	1.71546e+06	2.37807e+06	6.80826e+06	17.7658	7.85804e+06	2.02061e+07	-1.89275e+07
TZA	46838.9	14598.4	8.41867	396500	44.7618	13500000	0.258448	15.2405	6396902	2.42718	750.239	0.0843007	39.2968	0.00441559	0.0887163	460600	51.9982	9.37689	1071	885800	886550	3405.81	115.603	10733895	189.24	182.46	138.94	947300	1678	14.0997	12.3374	8.34543e+08	12528155177	2.06818	9843050677	2685104499	2007390	13362698562	40.5067	45.0878	0	0	7.05709e+07	9.95181e+07	-3312322741	-7.25937	-3795327010	-725868403	-3070952409
UGA	29877.7	13936.5	1.69725	144150	71.8881	6900000	0.177682	34.4105	1762000	10.9715	3627.38	1.9846	98.9519	0.614321	2.71218	20770	10.3581	0.0733958	1180	200520	600738	3589.28	127.176	3558000	86.47	91.18	121.61	241550	2019.3	17.5815	38.3025	9.62705e+08	7650427179	2.95709	4927939948	2722487231	1.37711e+07	8613131826	42.8514	15.889	285701	0.00102562	1.74847e+08	3.40915e+08	-2352636981	-8.44559	-1811625181	-9.3048e+08	-2808171005
UKR	333529	93.0937	45.1572	412720	71.2458	32531000	0.718569	56.1567	14408570	1.54154	6407.37	1.0932	714.394	0.121887	1.21509	96570	16.6704	0.751115	565	579290	553951	32160.2	102.694	63377720	174.14	145.48	100.53	603550	4398.6	25.4122	31.4283	5411000000	49566000000	8.8018	38875000000	10691000000	358000000	54977000000	18.2116	41.5583	38000000	0.041744	737000000	627000000	-189000000	-0.207622	123000000	-1113000000	-1704000000
UMC	8.69447e+06	89.7377	178.784	2.04548e+07	35.1584	1.17741e+08	0.208322	9.09873	258832703	0.945524	429190	0.797943	46462.9	0.0870341	0.884977	20174822	34.6772	22.0419	1209.63	58178985	5.12639e+07	1.3081e+06	316.47	1070488648	129.232	127.77	125.129	59651454	4135.82	6.75145	29.085	622777000000	4441510000000	4.67457	3504910000000	937513000000	40126915469	5089510000000	19.9299	46.3106	263866000000	1.52266	54749962460	45264748377	-6.23204e+10	0.103523	2.93455e+10	1.15909e+11	-4.78282e+10
URY	36465	1987.2	164.872	144496	82.5597	2410600	0.704947	13.7733	889500	0.222832	2431.1	1.40185	198.861	0.114669	1.51652	18450	10.5417	1.40548	1300	175020	168732	4689.68	199.699	3561000	187.97	130.62	105.71	176220	4003.4	10.7597	23.094	1769384876	11957403268	3.06475	9343290842	2614112427	4.2007e+07	13726788144	29.3953	44.446	7.66778e+07	0.14393	21543000	9363000	-1119275176	-2.10097	-1560377161	-1493681994	2.53659e+08
USA	4389812	95.8438	137.603	4.08205e+06	44.6251	154604690	0.485318	16.9015	57979030	0.284233	91676.5	0.980329	17520.2	0.18735	1.16768	3100950	33.8997	5.52719	715	9147420	8.54955e+06	802054	271.177	442849090	115.66	113.47	107.87	9831510	7638.1	6.761	41.8881	621335000000	2712640000000	14.6369	2209590000000	503045000000	42743000000	3333970000000	19.317	24.1581	347525000000	1.87152	235868000000	63235000000	-481210000000	-2.59146	-406463000000	180588000000	-500561000000
UZB	120259	77.4591	219.811	267700	62.929	4400000	0.143054	10.3432	1633300	0.86977	8185.49	2.42903	422.831	0.754935	2.79499	32199	7.56911	9.04422	206	425400	851511	11548.5	276.729	7890990	154.53	175.92	168.1	447400	4831.3	14.9872	31.4471	4.54962e+09	2.45327e+10	5.99072	1.85262e+10	5.73423e+09	1.90918e+08	3.00442e+10	33.9375	27.7129	6.20833e+08	3.51945	8.42717e+08	8.49873e+08	-2.03466e+09	-3.44011	-3.53137e+09	-2.72656e+09	-2.89347e+09
VCT	7152.59	31316.9	186.732	100	25.641	5000	0.0457218	12.8205	35	7.69231	12.4079	2.85722	2.37108	0.545996	3.40321	270	69.2308	8.46662	1583	390	322.585	111.681	442.069	857	115.8	114.88	105.42	390	24485.7	32.1715	19.3072	1.83029e+07	4.2482e+08	12.0149	3.33465e+08	9.1355e+07	3.38328e+06	4.43123e+08	53.0915	15.5864	385185	0.0522155	1.18758e+07	6.44499e+06	-2.10277e+08	-29.1562	-1.86311e+08	-3.72077e+06	-2.30796e+08
VEN	152677	96.1941	179.63	216000	24.4884	2700000	0.0878381	3.06105	874214	0.793606	12256.6	1.35788	904.807	0.100242	1.45812	466830	52.9256	3.16805	2044	882050	868223	34403.9	419.661	3561152	102.59	119.56	130.03	912050	4073.5	3.89523	48.8042	9060000000	50764000000	7.65734	36464000000	14300000000	382000000	59824000000	28.6853	14.8531	1054000000	0.226802	572000000	104000000	-20360000000	0.745917	-26980000000	-8210000000	-11939000000
VGB	121320	7812.54	256.956	70	46.6667	1000	0.0337975	6.66667	6.71078e+06	6.66667	42.168	26.6452	2.15581	1.36222	28.0074	36.2	24.1333	7.61619	931.07	150	106.787	51.4708	644.97	2.67762e+07	117.34	102.71	99.72	150	4482.55	38.8928	42.6529	1.51697e+10	7.08059e+10	6.15994	4.93936e+10	1.5109e+10	8.79857e+08	8.19791e+10	22.9757	26.2985	76169400000	14.907	1.59875e+09	1.06731e+09	1.4229e+09	2.00713	-1.12741e+09	-4.44877e+09	1.35583e+09
VIR	119	18666.9	344.074	40	11.4286	1000	0.00959969	2.85714	193571	2.85714	13.8382	3.78635	10.4234	2.85203	6.63837	176	50.2857	8.87011	1179.41	350	63.462	302.013	1190	358683	97.2569	108.83	108.83	350	6952.5	65.7141	46.7402	1.48188e+09	6.45294e+09	7.25603	4.38814e+09	2.16384e+09	1.19994e+08	8.14924e+09	18.4935	25.1795	2.48795e+09	4.79383	4.96791e+08	4.12353e+08	8.41424e+08	1.49746	1.55712e+08	4.3634e+08	5.44273e+08
VNM	1.08904e+06	197.195	397.351	108737	35.0685	6409500	0.0706445	20.6711	8996167	12.3269	47580.9	14.608	2598.8	0.797865	15.4058	147730	47.6441	19.6312	1821	310070	318130	7589.04	316.224	50178378	135.86	135.79	146.38	330967	5577.8	13.8169	0	10324000000	170216000000	0	154716000000	15500000000	2.24993e+09	180540000000	33.0891	27.7337	1100000000	0.569237	851000000	55000000	906000000	0.468844	-7607000000	-9925000000	3096000000
VUT	23500.3	30425.9	144.885	1870	15.3404	20000	0.0772648	1.64069	1456	10.2543	100.288	0.814822	1.50295	0.0122112	0.827033	4400	36.0952	8.76279	206	12190	12210.1	97.8055	248.192	893	126.16	122.51	111.41	12190	613.5	62.2235	20.2423	2.93639e+07	4.87013e+08	3.28696	3.07984e+08	1.79029e+08	174160	5.16377e+08	59.6944	16.7763	1.51604e+06	0.2042	3.94197e+06	3.33101e+06	-8.20515e+07	-11.0517	5.17303e+07	7.02526e+06	-1.65226e+08
WLD	9.4568e+06	91.2428	138.041	4.89377e+07	37.5052	1.21806e+08	0.195359	10.9237	721395893	1.27431	1.15348e+06	0.998028	135735	0.116475	1.1145	3.99913e+07	30.8251	21.9165	1306.14	1.29733e+08	1.11794e+08	3.62931e+06	222.214	2818511951	125.132	122.999	117.101	1.34325e+08	3907.03	12.3452	45.4945	3657290000000	20163200000000	8.06523	15442200000000	4723920000000	354403000000	23845600000000	19.6811	25.7648	1570760000000	2.38042	729848000000	342130000000	-9.54421e+10	-0.430975	3.46184e+10	1.15338e+11	-5.30986e+10
WSM	14567.2	29436.9	4	350	12.3675	8000	0.0416038	2.82686	62180.4	7.77385	9.83869	0.344443	0.766004	0.026817	0.37126	1710	60.424	10.2268	1583	2830	2748.28	108.133	410.075	347120	107.74	107.17	105.64	2840	3250.59	31.8063	44.9249	3.81736e+07	371598400	9.73397	297784406	7.3814e+07	2.35313e+06	4.09772e+08	43.0311	2.31003	3.70485e+06	0.460815	1.68437e+07	1.57475e+07	-4.35596e+07	-5.41802	1.69611e+07	-3.00998e+07	-1.55913e+08
XKX	27892.4	5773.47	111.163	5700	52.356	300000	0.17307	27.5558	5.43699e+06	5.2551	2425.79	4.82349	124.832	0.537042	5.32728	53453.7	26.9534	7.51559	810.923	10887	254332	1854.72	259.227	1.87576e+07	111.332	111.17	114.106	10887	2811.48	24.9185	22.8937	1.43133e+08	3242250529	8.36719	2693988915	5.48262e+08	1.69814e+06	3385383038	29.6657	39.0734	4.35461e+07	0.65484	7.77993e+07	6.67406e+07	-5.46947e+08	-8.4923	-3.03096e+08	1.02862e+08	-1827949686
YEM	44603.1	8771.4	18.4639	235460	44.5972	1248000	0.0475495	2.36377	727069	0.564426	1597.81	0.384098	125.923	0.0302706	0.414368	5490	1.03983	3.26745	167	527970	411288	4703.4	112.232	699962	119.81	137.57	160.32	527970	962.7	4.51342	22.4197	5.67942e+08	7697439204	13.4677	6422776000	1274663204	4800000	8265381215	58.4355	5.67705	8288000	0.0219643	44789518	333389518	-3026024546	-8.01938	-2373558090	-545278451	-5830133441
ZAF	369727	518.471	60.6043	968410	79.83	12500000	0.230854	10.3043	3396352	0.340453	674.114	0.0554073	151.517	0.0124536	0.0678609	92410	7.61774	1.66124	495	1213090	53460.3	53460.3	282.612	16619884	123.82	126.2	127.37	1219090	4893.5	9.94232	39.1185	14139311074	89256496892	3.86063	74302661199	14953835693	2011960630	103396000000	37.9084	19.1125	3345214623	1.13458	6.57861e+08	8.96871e+08	-9478627773	-3.21483	-10881332004	-8137081540	5.15064e+08
ZMB	42940.6	11810.7	46.2037	238360	32.0639	3800000	0.243263	5.11172	1326729	0.0484268	2647.01	1.50083	105.975	0.243727	1.74422	486350	65.4233	6.40662	1020	743390	578798	2724.54	205.488	3655666	184.47	182.83	175.99	752610	2755.4	10.8437	15.3198	3.57339e+08	8868614491	10.6985	7436213013	1432401478	2.00758e+06	9225953069	57.6135	16.3682	-141579351	-0.669267	4.22047e+07	7.21047e+07	-767651771	-3.62881	-6.71524e+08	-3.4907e+08	-6.45149e+08
ZWE	21234.1	1471.71	29.4342	162000	41.8767	4000000	0.259543	10.3399	3304392	0.258498	3206.29	2.2134	115.361	0.26171	2.71658	140620	36.35	5.39342	657	386850	411655	2933.72	139.221	1787012	104.91	99.74	93.32	390760	540.8	11.9204	38.8063	3.69549e+08	7503864558	9.12373	5974652040	1529212517	1.95456e+07	7873413879	30.051	31.1427	22000000	0.136881	1.52617e+07	1.13504e+07	-1520624250	-9.4611	-1095427194	-1.58786e+08	-3502975543
[truncated: 1,603 more columns]

## Sheet: Selected Variables and Clusters
Importance rank	Selected cluster representative *	Cluster variables
1	SH.DYN.MORT.FE	TX.VAL.OTHR.ZS.WT	per_lm_alllm.cov_q1_tot	per_lm_alllm.cov_q5_tot	IQ.CPA.HRES.XQ	IQ.CPA.BREG.XQ	IQ.CPA.DEBT.XQ	IQ.CPA.ECON.XQ
		IQ.CPA.REVN.XQ	IQ.CPA.PRES.XQ	IQ.CPA.FINS.XQ	IQ.CPA.FISP.XQ	IQ.CPA.GNDR.XQ	IQ.CPA.MACR.XQ	IQ.CPA.SOCI.XQ
		IQ.CPA.ENVR.XQ	IQ.CPA.PROP.XQ	IQ.CPA.PUBS.XQ	IQ.CPA.FINQ.XQ	IQ.CPA.PADM.XQ	IQ.CPA.PROT.XQ	IQ.CPA.STRC.XQ
		DT.CUR.MULC.ZS	EG.USE.PCAP.KG.OE	IC.FRM.FEMM.ZS	IT.NET.BBND.P2	NY.GDP.DEFL.ZS.AD	NY.GDP.PCAP.KN	NY.GNP.PCAP.CN
		BX.GSR.CCIS.CD	SI.DST.02ND.20	SH.DYN.MORT.MA	PA.NUS.PPP	AG.LND.EL5M.RU.ZS	SL.UEM.1524.ZS	AG.LND.EL5M.UR.ZS
2	IE.PPI.WATR.CD	SL.SRV.EMPL.MA.ZS	SL.EMP.TOTL.SP.FE.NE.ZS	SL.EMP.TOTL.SP.MA.NE.ZS	SL.EMP.TOTL.SP.NE.ZS	SL.EMP.1524.SP.FE.NE.ZS	SL.EMP.1524.SP.MA.NE.ZS
		SL.TLF.ACTI.1524.FE.NE.ZS	SL.TLF.ACTI.1524.MA.NE.ZS	SL.TLF.ACTI.1524.NE.ZS	SL.TLF.CACT.FE.NE.ZS	SL.TLF.CACT.MA.NE.ZS
3	SP.DTH.REPT.ZS	DT.COM.PRVT.CD	DT.COM.DPPG.CD	SE.COM.DURS	TX.VAL.ICTG.ZS.UN		IS.RRS.PASG.KM
4	SL.ISV.IFRM.ZS	AG.LND.PRCP.MM	IC.CUS.DURS.EX	SL.TLF.0714.SW.TM	SL.TLF.0714.SW.FE.TM	SL.TLF.0714.SW.MA.TM	SL.TLF.0714.WK.TM	BX.GSR.ROYL.CD	NV.MNF.CHEM.ZS.UN
		SL.AGR.0714.ZS	SL.AGR.0714.FE.ZS	SL.AGR.0714.MA.ZS	SL.MNF.0714.ZS	SL.MNF.0714.FE.ZS	SL.MNF.0714.MA.ZS	SL.SRV.0714.ZS	SL.TLF.0714.FE.ZS
		SL.TLF.0714.MA.ZS	SL.SLF.0714.ZS	SL.SLF.0714.FE.ZS	SL.SLF.0714.MA.ZS	SL.TLF.0714.SW.ZS	SL.TLF.0714.SW.MA.ZS	SL.TLF.0714.ZS	SL.FAM.0714.ZS
		SL.FAM.0714.FE.ZS	SL.FAM.0714.MA.ZS	SL.WAG.0714.ZS	NY.GDP.DEFL.KD.ZG	NY.GDP.DEFL.KD.ZG.AD
5	IC.IMP.TMDC	GC.TAX.OTHR.CN	IC.TAX.OTHR.CP.ZS	DT.AXR.OFFT.CD	IC.CRD.PRVT.ZS	SE.TER.TCHR.FE.ZS	NV.MNF.TXTL.ZS.UN
6	DT.GPA.DPPG	MS.MIL.MPRT.KD
7	SE.TER.CUAT.DO.ZS	EN.ATM.CO2E.SF.ZS	EN.ATM.CO2E.EG.ZS
8	SH.DTH.COMM.ZS	FM.LBL.BMNY.ZG	FM.LBL.BMNY.IR.ZS	EN.ATM.CO2E.LF.ZS	NY.GDP.DISC.KN	IP.IDS.NRCT	SE.ADT.1524.LT.ZS	AG.PRD.LVSK.XD	LP.LPI.TRAC.XQ
		LP.LPI.LOGS.XQ	LP.LPI.ITRN.XQ	LP.LPI.CUST.XQ	LP.LPI.TIME.XQ	TX.VAL.MANF.ZS.UN	NY.GDP.PETR.RT.ZS	SE.TER.ENRL.TC.ZS
9	SH.MMR.RISK.ZS	NY.ADJ.DCO2.CD	NY.ADJ.DKAP.CD	NE.CON.TOTL.KN	NY.TAX.NIND.KN	EN.POP.DNST
10	SH.H2O.SAFE.RU.ZS	FS.AST.PRVT.GD.ZS	SH.HIV.INCD.ZS	SH.PRG.ANEM	SH.ANM.ALLW.ZS	SH.HIV.1524.FE.ZS
11	SH.SGR.PROC.P5	TM.TAX.MANF.BR.ZS	NE.CON.TETC.CD	IC.FRM.FREG.ZS	SL.ISV.IFRM.FE.ZS
12	SP.DYN.LE00.FE.IN	LP.IMP.DURS.MD	FR.INR.LEND	SP.POP.1519.FE.5Y	SP.POP.2024.FE.5Y	SP.POP.2024.MA.5Y	SP.POP.2529.FE.5Y	SP.POP.2529.MA.5Y	SP.POP.3034.FE.5Y
		SP.POP.3034.MA.5Y	SP.POP.3539.FE.5Y	SP.POP.3539.MA.5Y	SP.POP.4044.FE.5Y	SP.POP.4044.MA.5Y	EN.POP.EL5M.ZS	SI.SPR.PC40	SI.SPR.PCAP
13	SH.MED.PHYS.ZS	SE.XPD.MTOT.ZS	SH.CON.1524.MA.ZS	IS.SHP.GCNW.XQ	CM.MKT.LDOM.NO	SE.ADT.LITR.FE.ZS	SE.ADT.LITR.MA.ZS	SE.ADT.LITR.ZS	SE.ADT.1524.LT.FM.ZS
		SE.ADT.1524.LT.FE.ZS	EN.HPT.THRD.NO
14	SH.STA.ODFC.ZS	PA.NUS.PRVT.PP.05	EG.CFT.ACCS.ZS	EG.ELC.ACCS.ZS	IP.PAT.NRES	IP.PAT.RESD
15	SH.STA.ORTH	TM.VAL.SERV.CD.WT	IQ.CPA.IRAI.XQ	DT.NFL.NIFC.CD	DT.INT.DIMF.CD	DT.DIS.DIMF.CD	VC.IHR.PSRC.P5	DT.INT.DECT.CD	FR.INR.LNDP
		DC.DAC.USAL.CD	DT.NFL.BLAT.CD	DT.NFL.MIBR.CD	DT.NFL.MIDA.CD	DT.NFL.MLAT.CD	GC.NLD.TOTL.GD.ZS	DT.TDS.PBND.CD	DT.NTR.MIBR.CD	DT.TDS.MIBR.CD
		DT.AMT.MIDA.CD	DT.DIS.MIDA.CD	DT.DOD.MIDA.CD	DT.INT.MIDA.CD	DT.DOD.MLTC.CD	DT.INT.MLTC.CD	DT.DOD.OFFT.CD	DT.INT.OFFT.CD	DT.DOD.PROP.CD
		DT.INT.PROP.CD	DT.TDS.PROP.CD	BX.GSR.FCTY.CD	DT.AMT.DPNG.CD	DT.AMT.DPPG.CD
16	SP.DYN.LE00.IN	GC.XPN.COMP.ZS	EG.ELC.PETR.ZS	BX.TRF.PWKR.CD	SE.SEC.PROG.FE.ZS	IE.PPN.TRAN.CD	IE.PPN.WATR.CD	DT.DOD.DSTC.ZS	GC.REV.SOCL.CN
17	SH.SGR.IRSK.ZS	AG.LND.IRIG.AG.ZS	AG.AGR.TRAC.NO	EN.ATM.METH.AG.KT.CE	NV.AGR.TOTL.ZS	NV.AGR.TOTL.KN	ER.H2O.FWIN.ZS	SH.HIV.ARTC.ZS	SH.STA.ARIC.ZS
		MS.MIL.TOTL.P1	IQ.WEF.CUST.XQ	GC.DOD.TOTL.GD.ZS	EN.CO2.BLDG.ZS	BM.KLT.DINV.CD.WD	IT.NET.USER.ZS	DT.IXR.OFFT.CD	SL.TLF.INTM.MA.ZS
		SL.TLF.TOTL.IN	AG.LND.TOTL.K2	TG.VAL.TOTL.GD.ZS	EN.ATM.METH.ZG	WP15163_4.2	GC.AST.TOTL.CN	TT.PRI.MRCH.XD.WD	DC.DAC.BELL.CD
		DC.DAC.CANL.CD	DC.DAC.FRAL.CD	DC.DAC.ISLL.CD	DC.DAC.KORL.CD	DC.DAC.LUXL.CD	DC.DAC.NLDL.CD	DC.DAC.POLL.CD	DC.DAC.PRTL.CD
		DC.DAC.SVNL.CD	DC.DAC.ESPL.CD	DT.NFL.IFAD.CD	DT.NFL.UNAI.CD	DT.NFL.UNEC.CD	DT.NFL.UNTA.CD	SH.VAC.TTNS.ZS	EN.ATM.NOXE.EG.ZS
		SH.DTH.IMRT	SH.DTH.NMRT	IQ.SCI.OVRL	BM.TRF.PWKR.CD.DT	BX.TRF.PWKR.DT.GD.ZS	EN.POP.SLUM.UR.ZS	PX.REX.REER	EG.FEC.RNEW.ZS
		AG.LND.TOTL.RU.K2	SP.RUR.TOTL.ZG	GC.XPN.TRFT.CN	DT.TDS.DECT.EX.ZS	ER.FSH.PROD.MT	IP.TMK.RESD	IP.TMK.NRCT
		SP.URB.GROW
18	SH.STA.BRTC.ZS	FB.ATM.TOTL.P5	DT.GPA.OFFT	DT.GPA.PRVT	DT.GRE.PRVT	DT.INR.OFFT	DT.INR.PRVT	FB.CBK.BRWR.P3
		TM.TAX.MRCH.BR.ZS	DT.CUR.SDRW.ZS	FD.AST.PRVT.GD.ZS	LP.LPI.INFR.XQ	NV.SRV.TETC.CD	EN.ATM.SF6G.KT.CE	TM.TAX.MRCH.IP.ZS	SP.DYN.TO65.FE.ZS
		SP.DYN.TO65.MA.ZS	TM.TAX.MRCH.SM.AR.ZS	TM.TAX.MANF.SM.AR.ZS	TM.TAX.TCOM.SM.AR.ZS	TM.TAX.MRCH.WM.AR.ZS	TM.TAX.MANF.WM.AR.ZS	TM.TAX.TCOM.WM.AR.ZS	TM.TAX.MRCH.SM.FN.ZS
		TM.TAX.MANF.SM.FN.ZS	TM.TAX.TCOM.SM.FN.ZS	TM.TAX.MRCH.WM.FN.ZS	TM.TAX.MANF.WM.FN.ZS
	*Full variable names are included in Tab "Variable and Country Codes"

## Sheet: Variable clusters
Cluster	Variables within cluster (variable selected as cluster representative highlighted in yellow)
1	AG.LND.ARBL.HA.PC	GC.XPN.COMP.CN	SP.REG.BRTH.ZS	SN.ITK.DFCT	SH.STA.DIAB.ZS	SH.HIV.1524.MA.ZS	SH.DYN.AIDS.ZS	SH.STA.OWGH.ZS
	SG.VAW.REFU.ZS
2	Country.Code	PA.NUS.PPP.05	SH.HIV.INCD	MS.MIL.XPRT.KD	SH.DTH.INJR.ZS	SP.REG.BRTH.RU.ZS	SP.REG.BRTH.UR.ZS	SP.REG.DTHS.ZS	FR.INR.DPST
	SL.AGR.EMPL.FE.ZS	SL.AGR.EMPL.MA.ZS	SL.IND.EMPL.ZS	SL.IND.EMPL.FE.ZS	SL.IND.EMPL.MA.ZS	SL.SRV.EMPL.ZS	NE.IMP.GNFS.CD	BM.GSR.TOTL.CD	SH.STA.ACSN
	SP.POP.0509.FE.5Y	SP.POP.0509.MA.5Y	SP.POP.5054.FE.5Y	SP.POP.5054.MA.5Y	SP.POP.5559.FE.5Y	SP.POP.5559.MA.5Y	SP.POP.6064.FE.5Y	SP.POP.6064.MA.5Y	SP.POP.6569.FE.5Y
	SP.POP.6569.MA.5Y	SP.POP.65UP.TO.ZS	SP.POP.7074.FE.5Y	SP.POP.7074.MA.5Y	SP.POP.7579.FE.5Y	SP.POP.7579.MA.5Y	DT.AXR.DPPG.CD	SI.POV.RUHC	CM.MKT.INDX.ZG
	SE.PRE.ENRR	SE.PRM.NENR.MA	SE.PRM.PRIV.ZS	SE.SEC.NENR	SE.ENR.SECO.FM.ZS	SE.SEC.ENRR.FE	SE.SEC.NENR.FE	SE.SEC.NENR.MA	SE.TER.ENRR
	SE.ENR.TERT.FM.ZS	TM.TAX.MANF.SR.ZS	SH.PRV.SMOK.FE	CM.MKT.TRNR	SL.EMP.VULN.MA.ZS	SL.EMP.VULN.ZS	SL.EMP.WORK.FE.ZS	SP.M18.2024.FE.ZS
3	SH.HIV.KNOW.FE.ZS	SH.HIV.KNOW.MA.ZS	DT.DSF.DPPG.CD	DT.NTR.PRVT.CD	DT.TDS.PRVT.CD
4	PA.NUS.PRVT.PP.05	EG.CFT.ACCS.ZS	EG.ELC.ACCS.ZS	IP.PAT.NRES	IP.PAT.RESD	SH.STA.ODFC.ZS
5	EG.ELC.ACCS.RU.ZS	EG.ELC.ACCS.UR.ZS	WP_time_10.1	WP_time_01.1	WP_time_01.3	WP_time_01.8	WP_time_01.9	WP_time_01.2
	WP_time_10.3	WP_time_10.8	WP_time_10.9	WP_time_10.6	AG.LND.AGRI.ZS	TX.VAL.AGRI.ZS.UN	EN.CLC.MDAT.ZS	IC.BUS.EASE.XQ
	SE.TER.CUAT.BA.FE.ZS	SE.SEC.CUAT.UP.MA.ZS	SE.SEC.CUAT.UP.ZS	SE.TER.CUAT.MS.FE.ZS	SE.TER.CUAT.MS.MA.ZS	SE.TER.CUAT.MS.ZS	SE.TER.CUAT.DO.FE.ZS	SE.SEC.CMPT.LO.ZS
	TM.TAX.MANF.IP.ZS	TM.TAX.MRCH.SR.ZS	SH.STA.SUIC.P5	AG.SRF.TOTL.K2	GC.TAX.INTT.CN
6	WP_time_10.2	WP_time_10.5	DT.GRE.DPPG	DT.GRE.OFFT	DT.INR.DPPG	DT.MAT.DPPG	SL.UEM.NEET.MA.ZS	SL.UEM.NEET.ZS
7	WP_time_10.7	WP_time_10.4	per_si_allsi.adq_pop_tot	per_allsp.adq_pop_tot	FB.AST.NPER.ZS	VC.BTL.DETH
	per_si_allsi.ben_q1_tot	per_allsp.ben_q1_tot	IC.IMP.CSBC.CD	IC.IMP.CSDC.CD	per_si_allsi.cov_pop_tot	per_si_allsi.cov_q2_tot
	per_si_allsi.cov_q3_tot	per_si_allsi.cov_q4_tot	per_si_allsi.cov_q1_tot	per_si_allsi.cov_q5_tot	per_allsp.cov_pop_tot	per_sa_allsa.cov_pop_tot
	per_sa_allsa.cov_q2_tot	per_sa_allsa.cov_q3_tot	per_sa_allsa.cov_q4_tot
8	per_sa_allsa.adq_pop_tot	per_lm_alllm.adq_pop_tot	SE.PRM.TENR	NE.GDI.FPRV.ZS	NE.GDI.FPRV.CN	SE.PRM.GINT.FE.ZS
	GC.LBL.TOTL.GD.ZS	GC.LBL.TOTL.CN	SE.PRM.NINT.ZS	SE.PRE.ENRR.FE	SE.PRE.ENRR.MA	SE.PRM.ENRR
	SE.PRM.NENR	SE.ENR.PRIM.FM.ZS	SE.ENR.PRSC.FM.ZS	SE.PRM.ENRR.FE	SE.PRM.NENR.FE	SE.SEC.ENRR
	SE.SEC.ENRL.GC.FE.ZS	SE.SEC.TCHR
9	SE.PRM.TENR.FE	NY.ADJ.NNTY.KD
10	SE.PRM.TENR.MA	NY.ADJ.NNTY.KD.ZG	AG.LND.AGRI.K2	NV.AGR.TOTL.CN	NV.AGR.TOTL.CD	IS.AIR.GOOD.MT.K1	MS.MIL.TOTL.TF.ZS	NE.GDI.STKB.CN	NE.GDI.STKB.CD
	FB.CBK.BRCH.P5	DT.NFL.PCBO.CD	EG.ELC.FOSL.ZS	NE.EXP.GNFS.ZS	NE.EXP.GNFS.KD.ZG	NE.EXP.GNFS.KN	NE.EXP.GNFS.CN	AG.CON.FERT.PT.ZS	NE.CON.TETC.ZS
	NE.CON.TETC.KN	BN.KLT.DINV.CD	BX.KLT.DINV.CD.WD	TX.VAL.FUEL.ZS.UN	NY.GDP.MKTP.KN	NE.CON.GOVT.ZS	NE.CON.GOVT.KN	EN.CLC.GHGR.MT.CE	NY.GNP.MKTP.KN
	NY.GNP.PCAP.PP.KD	GC.XPN.GSRV.ZS	GC.XPN.GSRV.CN	SE.PRM.GINT.ZS	NE.DAB.TOTL.KN	NY.GNS.ICTR.CN	NY.GDP.FCST.KN	SH.XPD.PUBL	EN.ATM.HFCG.KT.CE
	SH.MED.BEDS.ZS	NE.CON.PRVT.KN	NE.CON.PETC.ZS	NE.CON.PETC.KN	TM.VAL.ICTG.ZS.UN	NE.IMP.GNFS.ZS	NE.IMP.GNFS.KD.ZG	NE.IMP.GNFS.KN	NE.IMP.GNFS.CN
	ST.INT.XPND.MP.ZS	ST.INT.DPRT	ST.INT.RCPT.XP.ZS	ST.INT.RCPT.CD	NV.IND.MANF.ZS	ER.MRN.PTMR.ZS	SH.STA.MMRT	SH.STA.MMRT.NE	TX.VAL.MRCH.OR.ZS
	TX.VAL.MRCH.WR.ZS	SE.PRM.OENR.MA.ZS	SE.PRM.PRSL.MA.ZS	SP.POP.TOTL.FE.ZS	SE.PRM.TCHR	BX.KLT.DREM.CD.DT	SE.TER.ENRR.FE	SE.SEC.ENRL.VO	BM.TRF.PRVT.CD
	SL.EMP.SELF.MA.ZS	SL.EMP.SELF.ZS	NV.SRV.TETC.ZS	NV.SRV.TETC.KN	IC.REG.PROC.MA
11	NY.ADJ.NNTY.CD	NY.ADJ.NNTY.PC.KD.ZG	FM.AST.CGOV.ZG.M3	IC.EXP.DOCS	IC.IMP.DOCS	FS.AST.DOMS.GD.ZS	SE.TER.CUAT.DO.MA.ZS	NY.GDP.PCAP.CD
	NY.GDP.PCAP.KD.ZG	NY.GDP.PCAP.PP.KD	NY.GNP.MKTP.CD	NY.GNP.PCAP.KD.ZG	NY.GNP.PCAP.CD	NY.GDP.FCST.CN	NY.GDP.FCST.CD	NE.CON.PRVT.CN
	SH.DTH.MORT	DT.NTR.PNGC.CD	SE.PRM.REPT.MA.ZS	SE.PRM.REPT.ZS
12	NY.ADJ.NNTY.PC.KD	NY.ADJ.SVNX.GN.ZS	NY.ADJ.DNGY.GN.ZS	NY.ADJ.DFOR.GN.ZS	NE.DAB.TOTL.CD	NE.DAB.DEFL.ZS
13	NY.ADJ.NNTY.PC.CD	NY.ADJ.SVNX.CD	NY.ADJ.SVNG.CD	NY.ADJ.ICTR.GN.ZS	NY.ADJ.DFOR.CD	NY.ADJ.NNAT.CD	NE.GDI.STKB.KN	NY.GNS.ICTR.GN.ZS	NY.TRF.NCTR.CD
	EN.URB.LCTY.UR.ZS	GB.XPD.RSDV.GD.ZS	NY.GDP.TOTL.RT.ZS	FI.RES.TOTL.CD
14	NY.ADJ.SVNG.GN.ZS	FM.AST.DOMO.ZG.M3	FM.AST.PRVT.ZG.M3	EN.ATM.CO2E.KD.GD	EN.ATM.CO2E.KT	EG.ELC.NUCL.ZS	AG.LND.FRST.K2
15	NY.ADJ.DCO2.GN.ZS	EN.MAM.THRD.NO	TX.VAL.MRCH.RS.ZS	TM.VAL.MRCH.RS.ZS	BX.GSR.NFSV.CD
16	NY.ADJ.DCO2.CD	NY.ADJ.DKAP.CD	NE.CON.TOTL.KN	SH.MMR.RISK.ZS	NY.TAX.NIND.KN	EN.POP.DNST
17	NY.ADJ.DKAP.GN.ZS	SH.XPD.PCAP.PP.KD	SH.XPD.PRIV.ZS	SH.XPD.PUBL.ZS	SH.XPD.PUBL.GX.ZS	SH.STA.ACSN.RU	SH.STA.ACSN.UR	SH.H2O.SAFE.ZS
18	NY.ADJ.AEDU.GN.ZS	SL.EMP.1524.SP.ZS	NY.GDP.FRST.RT.ZS	SH.MED.NUMW.P3
19	NY.ADJ.AEDU.CD	AG.LND.ARBL.ZS	IQ.WEF.PORT.XQ
20	NY.ADJ.DNGY.CD	MS.MIL.XPND.GD.ZS	PA.NUS.FCRF
21	NY.ADJ.DMIN.GN.ZS	NY.ADJ.DPEM.CD	SP.ADO.TFRT	SE.SEC.UNER.LO.ZS	SL.TLF.0714.WK.FE.ZS	SL.TLF.0714.WK.MA.ZS	SE.PRM.UNER.ZS	SP.POP.80UP.MA.5Y
	SH.STA.OWGH.FE.ZS	SH.STA.OWGH.MA.ZS	SH.SVR.WAST.ZS	SH.SVR.WAST.FE.ZS	SH.SVR.WAST.MA.ZS	SH.STA.STNT.ZS	SH.STA.STNT.MA.ZS	SN.ITK.DEFC.ZS
	SH.STA.MALN.ZS	SH.STA.MALN.FE.ZS	SH.STA.MALN.MA.ZS	SH.STA.WAST.ZS	AG.LND.EL5M.RU.K2	EN.ATM.GHGT.ZG	AG.LND.EL5M.UR.K2
22	NY.ADJ.DMIN.CD	AG.LND.FRST.ZS	GC.NLD.TOTL.CN	DT.ODA.ODAT.XP.ZS
23	NY.ADJ.DRES.GN.ZS	IS.RRS.TOTL.KM
24	NY.ADJ.NNAT.GN.ZS	NY.ADJ.DPEM.GN.ZS	TM.VAL.AGRI.ZS.UN	TM.TAX.TCOM.BC.ZS	IC.BUS.DISC.XQ	SE.PRM.UNER.FE	SP.HOU.FEMA.ZS	SH.H2O.SAFE.UR.ZS
	SP.DYN.LE00.MA.IN	CM.MKT.LCAP.GD.ZS	SP.DYN.AMRT.FE	SP.DYN.AMRT.MA	SP.DYN.IMRT.IN	SP.DYN.IMRT.FE.IN	SP.DYN.IMRT.MA.IN	SH.DYN.NMRT
	SH.DYN.MORT	EN.URB.MCTY	EP.PMP.SGAS.CD	SE.SEC.ENRL.LO.TC.ZS	SE.PRE.ENRL.TC.ZS	SM.POP.REFG.OR	GC.REV.XGRT.GD.ZS	GC.REV.XGRT.CN
	SI.POV.URHC	SH.MLR.NETS.ZS
25	SE.SEC.UNER.LO.FE.ZS	SE.SEC.UNER.LO.MA.ZS	SL.SRV.0714.FE.ZS	SL.SRV.0714.MA.ZS	EN.ATM.CO2E.PP.GD.KD	EN.CO2.ETOT.ZS	EN.ATM.CO2E.GF.KT	FP.CPI.TOTL
	EN.FSH.THRD.NO	IT.NET.BBND	EG.GDP.PUSE.KO.PP.KD	EG.GDP.PUSE.KO.PP	NY.GNP.PCAP.PP.CD	NY.GNP.ATLS.CD	NE.GDI.TOTL.ZS	NE.GDI.TOTL.KN
	NY.GDS.TOTL.ZS	NE.GDI.FTOT.ZS	NE.GDI.FTOT.KN	NE.CON.PETC.CN	NE.CON.PETC.CD	SI.DST.03RD.20	NV.IND.TOTL.ZS	NV.IND.TOTL.KN
	VC.IDP.TOCV	SM.POP.TOTL	ST.INT.XPND.CD	ST.INT.TRNX.CD	ST.INT.TVLX.CD	SH.MMR.RISK	NV.IND.MANF.KN	EN.ATM.NOXE.KT.CE
	BX.TRF.PWKR.CD.DT	SE.PRM.DURS	SE.PRM.ENRL	SE.SEC.ENRL.UP.TC.ZS	SE.SEC.DURS	SE.SEC.ENRL.GC	SE.SEC.ENRL	SE.SEC.TCHR.FE.ZS
	SE.SEC.TCHR.FE	SE.SEC.ENRL.VO.FE.ZS	NV.SRV.TETC.CN	NE.TRD.GNFS.ZS	BG.GSR.NFSV.GD.ZS	IP.TMK.NRES	SL.UEM.1524.NE.ZS	AG.LND.TOTL.UR.K2
26	SH.HIV.INCD.TL	SP.POP.DPND	SI.SPR.PC40.ZG	SI.SPR.PCAP.ZG	ER.FSH.CAPT.MT	FB.CBK.DPTR.P3	NY.GDP.DISC.CN	IC.BUS.DFRN.XQ	IT.CEL.SETS.P2
	IT.CEL.SETS	SH.STA.TRAF.P5	SH.DYN.NCOM.ZS	IC.BUS.NDNS.ZS	DT.TDS.PNGC.CD	FB.POS.TOTL.P5	SP.POP.0014.TO.ZS	SP.POP.0004.FE.5Y	SP.POP.0004.MA.5Y
	SP.POP.1014.FE.5Y	SP.POP.1014.MA.5Y	SP.POP.1519.MA.5Y	SP.POP.1564.TO.ZS	SP.POP.4549.FE.5Y	SP.POP.4549.MA.5Y	DT.DOD.PVLX.GN.ZS	DT.DOD.PVLX.CD	SH.ANM.CHLD.ZS
	SH.ANM.NPRG.ZS	SH.STA.STNT.FE.ZS	ER.GDP.FWTL.M3.KD
27	SP.POP.DPND.OL
28	SP.POP.DPND.YG	SH.HIV.PMTC.ZS
29	AG.LND.IRIG.AG.ZS	AG.AGR.TRAC.NO	EN.ATM.METH.AG.KT.CE	NV.AGR.TOTL.ZS	NV.AGR.TOTL.KN	ER.H2O.FWIN.ZS	SH.HIV.ARTC.ZS	SH.STA.ARIC.ZS
	MS.MIL.TOTL.P1	IQ.WEF.CUST.XQ	GC.DOD.TOTL.GD.ZS	EN.CO2.BLDG.ZS	BM.KLT.DINV.CD.WD	IT.NET.USER.ZS	DT.IXR.OFFT.CD	SL.TLF.INTM.MA.ZS
	SL.TLF.TOTL.IN	AG.LND.TOTL.K2	TG.VAL.TOTL.GD.ZS	EN.ATM.METH.ZG	WP15163_4.2	GC.AST.TOTL.CN	TT.PRI.MRCH.XD.WD	DC.DAC.BELL.CD
	DC.DAC.CANL.CD	DC.DAC.FRAL.CD	DC.DAC.ISLL.CD	DC.DAC.KORL.CD	DC.DAC.LUXL.CD	DC.DAC.NLDL.CD	DC.DAC.POLL.CD	DC.DAC.PRTL.CD
	DC.DAC.SVNL.CD	DC.DAC.ESPL.CD	DT.NFL.IFAD.CD	DT.NFL.UNAI.CD	DT.NFL.UNEC.CD	DT.NFL.UNTA.CD	SH.VAC.TTNS.ZS	EN.ATM.NOXE.EG.ZS
	SH.DTH.IMRT	SH.DTH.NMRT	IQ.SCI.OVRL	BM.TRF.PWKR.CD.DT	BX.TRF.PWKR.DT.GD.ZS	EN.POP.SLUM.UR.ZS	PX.REX.REER	EG.FEC.RNEW.ZS
	SH.SGR.IRSK.ZS	AG.LND.TOTL.RU.K2	SP.RUR.TOTL.ZG	GC.XPN.TRFT.CN	DT.TDS.DECT.EX.ZS	ER.FSH.PROD.MT	IP.TMK.RESD	IP.TMK.NRCT
	SP.URB.GROW
30	AG.LND.TRAC.ZS	EN.ATM.METH.AG.ZS	IQ.CPA.TRAD.XQ	SL.SRV.EMPL.FE.ZS	SL.EMP.TOTL.SP.FE.ZS	SL.EMP.TOTL.SP.MA.ZS	SL.EMP.TOTL.SP.ZS
	SL.EMP.1524.SP.FE.ZS	SL.EMP.1524.SP.MA.ZS	TX.VAL.FOOD.ZS.UN	IE.PPI.TRAN.CD	SL.TLF.ACTI.1524.FE.ZS	SL.TLF.ACTI.1524.MA.ZS	SL.TLF.ACTI.1524.ZS
	SL.TLF.CACT.FE.ZS	SL.TLF.CACT.MA.ZS	SL.TLF.INTM.FE.ZS	SE.ADT.1524.LT.MA.ZS	IS.RRS.GOOD.MT.K6
31	EN.ATM.NOXE.AG.ZS	EG.USE.COMM.FO.ZS
32	EN.ATM.NOXE.AG.KT.CE	NV.MNF.MTRN.ZS.UN
33	EA.PRD.AGRI.KD
34	NV.AGR.TOTL.KD.ZG	NV.AGR.TOTL.KD	SH.DTH.NCOM.ZS	DT.DIS.DPPG.CD	SE.XPD.TERT.ZS	TX.VAL.MRCH.XD.WD	BX.GSR.GNFS.CD	NE.EXP.GNFS.KD	BX.GSR.TOTL.CD
	NE.RSB.GNFS.ZS	AG.CON.FERT.ZS	NE.CON.TOTL.KD	NE.CON.TETC.KD.ZG	NE.CON.TETC.KD	TM.VAL.FUEL.ZS.UN	NY.GDP.MKTP.KD.ZG	NE.CON.GOVT.KD.ZG	SI.POV.GINI
	NY.GNP.MKTP.KD.ZG	NY.GNP.MKTP.PP.CD	NE.GDI.TOTL.KD.ZG	NE.GDI.TOTL.CN	NE.GDI.FTOT.KD.ZG	NE.GDI.FTOT.KD	NE.DAB.TOTL.ZS	NY.GNS.ICTR.ZS	NY.GNS.ICTR.CD
	NE.CON.PRVT.KD.ZG	NE.CON.PRVT.KD	NE.CON.PETC.KD.ZG	NE.CON.PETC.KD	BM.GSR.GNFS.CD	NE.IMP.GNFS.KD	NV.IND.TOTL.KD.ZG	NV.IND.TOTL.KD	GC.XPN.INTP.ZS
	NV.IND.MANF.KD.ZG	NV.IND.MANF.KD	FM.AST.NFRG.CN	NY.GSR.NFCY.CD	SE.PRM.NINT.MA.ZS	GC.NFN.TOTL.CN	BN.GSR.FCTY.CD	BN.TRF.CURR.CD	NV.MNF.OTHR.ZS.UN
	DT.DOD.RSDL.CD	NV.SRV.TETC.KD.ZG	IC.LGL.CRED.XQ	IC.TAX.PAYM	GC.TAX.TOTL.CN	GC.TAX.GSRV.RV.ZS	GC.TAX.YPKG.RV.ZS	GC.TAX.YPKG.CN
35	IS.AIR.PSGR	IS.AIR.DPRT	BN.CAB.XOKA.GD.ZS	BN.CAB.XOKA.CD	EG.USE.COMM.GD.PP.KD	SH.STA.BFED.ZS	SE.XPD.PRIM.ZS	BX.GSR.MRCH.CD
	BM.GSR.MRCH.CD	SE.XPD.TOTL.GD.ZS	SE.XPD.TOTL.GB.ZS
36	SE.XPD.MPRM.ZS	SE.XPD.MSEC.ZS	SE.XPD.CPRM.ZS	SE.XPD.CSEC.ZS
37	SE.XPD.MTER.ZS	EN.ATM.CO2E.LF.KT	EG.ELC.LOSS.ZS	SM.POP.REFG
38	SE.XPD.MTOT.ZS	SH.CON.1524.MA.ZS	IS.SHP.GCNW.XQ	CM.MKT.LDOM.NO	SE.ADT.LITR.FE.ZS	SE.ADT.LITR.MA.ZS	SE.ADT.LITR.ZS	SE.ADT.1524.LT.FM.ZS
	SE.ADT.1524.LT.FE.ZS	SH.MED.PHYS.ZS	EN.HPT.THRD.NO
39	EG.USE.COMM.CL.ZS	SL.EMP.WORK.ZS
40	ER.H2O.FWAG.ZS	EG.ELC.HYRO.ZS	SL.TLF.TOTL.FE.ZS
41	ER.H2O.FWDM.ZS	EN.ATM.CO2E.PC	EG.ELC.COAL.ZS	EG.IMP.CONS.ZS	DT.TDS.MLAT.PG.ZS
42	ER.H2O.FWTL.ZS	ER.H2O.FWTL.K3
43	ER.FSH.AQUA.MT	GC.TAX.TOTL.GD.ZS
44	AG.LND.ARBL.HA	NY.EXP.CAPM.KN
45	MS.MIL.MPRT.KD	DT.GPA.DPPG
46	FB.ATM.TOTL.P5	DT.GPA.OFFT	DT.GPA.PRVT	DT.GRE.PRVT	DT.INR.OFFT	DT.INR.PRVT	SH.STA.BRTC.ZS	FB.CBK.BRWR.P3
	TM.TAX.MRCH.BR.ZS	DT.CUR.SDRW.ZS	FD.AST.PRVT.GD.ZS	LP.LPI.INFR.XQ	NV.SRV.TETC.CD	EN.ATM.SF6G.KT.CE	TM.TAX.MRCH.IP.ZS	SP.DYN.TO65.FE.ZS
	SP.DYN.TO65.MA.ZS	TM.TAX.MRCH.SM.AR.ZS	TM.TAX.MANF.SM.AR.ZS	TM.TAX.TCOM.SM.AR.ZS	TM.TAX.MRCH.WM.AR.ZS	TM.TAX.MANF.WM.AR.ZS	TM.TAX.TCOM.WM.AR.ZS	TM.TAX.MRCH.SM.FN.ZS
	TM.TAX.MANF.SM.FN.ZS	TM.TAX.TCOM.SM.FN.ZS	TM.TAX.MRCH.WM.FN.ZS	TM.TAX.MANF.WM.FN.ZS
47	DT.MAT.OFFT	BM.KLT.DINV.WD.GD.ZS
48	DT.MAT.PRVT	NE.CON.TETC.CN	IC.FRM.CMPU.ZS	IC.TAX.GIFT.ZS	IC.FRM.TRNG.ZS	IC.FRM.INFM.ZS	IC.FRM.BNKS.ZS	IC.FRM.BKWC.ZS	VC.IDP.NWDS
	ST.INT.TRNR.CD	EN.ATM.METH.KT.CE	SE.PRM.OENR.FE.ZS	SH.STA.ODFC.RU.ZS	GC.REV.SOCL.ZS	IC.LGL.DURS	IC.REG.DURS.FE
49	AG.LND.PRCP.MM	IC.CUS.DURS.EX	SL.TLF.0714.SW.TM	SL.TLF.0714.SW.FE.TM	SL.TLF.0714.SW.MA.TM	SL.TLF.0714.WK.TM	BX.GSR.ROYL.CD	NV.MNF.CHEM.ZS.UN
	SL.AGR.0714.ZS	SL.AGR.0714.FE.ZS	SL.AGR.0714.MA.ZS	SL.MNF.0714.ZS	SL.MNF.0714.FE.ZS	SL.MNF.0714.MA.ZS	SL.SRV.0714.ZS	SL.TLF.0714.FE.ZS
	SL.TLF.0714.MA.ZS	SL.SLF.0714.ZS	SL.SLF.0714.FE.ZS	SL.SLF.0714.MA.ZS	SL.TLF.0714.SW.ZS	SL.TLF.0714.SW.MA.ZS	SL.TLF.0714.ZS	SL.FAM.0714.ZS
	SL.FAM.0714.FE.ZS	SL.FAM.0714.MA.ZS	SL.WAG.0714.ZS	NY.GDP.DEFL.KD.ZG	NY.GDP.DEFL.KD.ZG.AD	SL.ISV.IFRM.ZS
50	SL.TLF.0714.WK.FE.TM	FB.BNK.CAPA.ZS
51	SL.TLF.0714.WK.MA.TM	FM.LBL.BMNY.GD.ZS	SH.CON.1524.FE.ZS	SL.FAM.WORK.MA.ZS	SL.FAM.WORK.ZS	IC.REG.COST.PC.ZS	NV.IND.TOTL.CN	SH.STA.ANVC.ZS
52	FD.RES.LIQU.AS.ZS	TX.VAL.SERV.CD.WT	DT.COM.MIBR.CD	DT.COM.MIDA.CD	DT.COM.OFFT.CD	DT.DSB.DPPG.CD	DT.DFR.DPPG.CD	DT.TDS.DPPF.XP.ZS	DT.TDS.DLXF.CD
	DT.TDS.DPNG.CD	DT.TDS.DECT.CD	EN.CLC.DRSK.XQ	DT.DIS.DLXF.CD	DT.DIS.DLTF.CD	DT.DOD.DECT.EX.ZS	DT.DOD.DECT.GN.ZS	DT.DOD.ALLC.CD	DT.DOD.DLXF.CD
	DT.DOD.PRVS.CD	DT.DOD.PUBS.CD	DT.DOD.DPPG.CD	DT.DOD.DSTC.CD	NE.CON.PRVT.PP.KD	BM.GSR.INSF.ZS	DT.IXA.DPPG.CD	DT.INT.DECT.EX.ZS	DT.INT.DECT.GN.ZS
	DT.INT.DLXF.CD	DT.INT.DPPG.CD	ST.INT.TVLR.CD	IE.PPI.ENGY.CD	IE.PPI.ICTI.CD	DT.DOD.MLAT.ZS	BN.FIN.TOTL.CD	DT.NFL.IMFC.CD	DT.NFL.MOTH.CD
	DT.NFL.RDBC.CD	DT.NFL.RDBN.CD	DT.NFL.UNCF.CD	EN.ATM.PM25.MC.M3	DT.AMT.PNGB.CD	DT.DIS.PNGB.CD	DT.NFL.PNGB.CD	DT.NTR.PNGB.CD	DT.TDS.PNGB.CD
	DT.AMT.PNGC.CD	DT.DIS.PNGC.CD	DT.DOD.PNGC.CD	DT.NFL.PNGC.CD	SP.POP.TOTL	SI.POV.NAHC	IC.ELC.OUTG	DT.AMT.BLAT.CD	DT.DIS.BLAT.CD
	DT.INT.BLAT.CD	DT.NTR.BLAT.CD	DT.TDS.BLAT.CD	DT.AMT.BLTC.CD	DT.DIS.BLTC.CD	DT.NFL.BLTC.CD	DT.NTR.BLTC.CD	DT.TDS.BLTC.CD	DT.AMT.PBND.CD
	DT.DIS.PBND.CD	DT.DOD.PBND.CD	DT.NFL.PBND.CD	DT.NTR.PBND.CD	DT.AMT.PCBK.CD	DT.DIS.PCBK.CD	DT.NFL.PCBK.CD	DT.NTR.PCBK.CD	DT.TDS.PCBK.CD
	DT.AMT.MIBR.CD	DT.DIS.MIBR.CD	DT.DOD.MIBR.CD	DT.INT.MIBR.CD	DT.NTR.MIDA.CD	DT.TDS.MIDA.CD	DT.AMT.MLAT.CD	DT.DIS.MLAT.CD	DT.DOD.MLAT.CD
	DT.INT.MLAT.CD	DT.NTR.MLAT.CD	DT.AMT.MLTC.CD	DT.DIS.MLTC.CD	DT.NFL.MLTC.CD	DT.NTR.MLTC.CD	DT.TDS.MLTC.CD	DT.AMT.OFFT.CD	DT.DIS.OFFT.CD
	DT.NFL.OFFT.CD	DT.AMT.PROP.CD	DT.DIS.PROP.CD	DT.NFL.PROP.CD	DT.NTR.PROP.CD	DT.AMT.PRVT.CD	DT.DIS.PRVT.CD	DT.NFL.PRVT.CD	DT.DOD.PVLX.EX.ZS
	SE.PRM.TCHR.FE.ZS	BM.GSR.FCTY.CD	DT.AXA.DPPG.CD	DT.AXA.OFFT.CD	DT.AXA.PRVT.CD	DT.AXF.DPPG.CD	DT.AMT.DLXF.CD	DT.AMT.DLTF.CD	IC.CRD.PUBL.ZS
	IC.ISV.DURS	SH.TBS.DTEC.ZS	SH.TBS.CURE.ZS	DT.UND.OFFT.CD	SI.POV.URGP
53	per_sa_allsa.ben_q1_tot	per_lm_alllm.ben_q1_tot	TM.TAX.MRCH.BC.ZS	BM.GSR.ROYL.CD	SE.TER.CUAT.BA.MA.ZS	SE.TER.CUAT.BA.ZS	SE.SEC.CUAT.LO.FE.ZS
	SE.SEC.CUAT.LO.MA.ZS	SE.SEC.CUAT.LO.ZS	SE.SEC.CUAT.PO.FE.ZS	SE.SEC.CUAT.PO.MA.ZS	SE.SEC.CUAT.PO.ZS	SE.PRM.CUAT.FE.ZS	SE.PRM.CUAT.MA.ZS
	SE.PRM.CUAT.ZS	SE.TER.CUAT.ST.FE.ZS	SE.TER.CUAT.ST.MA.ZS	SE.TER.CUAT.ST.ZS	SE.SEC.CUAT.UP.FE.ZS	SH.STA.WAST.FE.ZS	SL.TLF.CACT.FM.ZS
54	TM.TAX.MANF.BC.ZS	SP.DYN.CDRT.IN	IC.FRM.FEMO.ZS	GC.REV.GOTR.ZS	BX.GSR.CCIS.ZS	DT.IXA.OFFT.CD	SE.SEC.AGES	DC.DAC.AUSL.CD
	DC.DAC.AUTL.CD	DC.DAC.CZEL.CD	DC.DAC.DNKL.CD	DC.DAC.CECL.CD	DC.DAC.FINL.CD	DC.DAC.DEUL.CD	DC.DAC.GRCL.CD	DC.DAC.IRLL.CD
	DC.DAC.ITAL.CD	DC.DAC.JPNL.CD	DC.DAC.NZLL.CD	DC.DAC.NORL.CD	DC.DAC.SVKL.CD	DC.DAC.SWEL.CD	DC.DAC.CHEL.CD	DC.DAC.TOTL.CD
	DT.ODA.ODAT.MP.ZS	DT.ODA.ODAT.PC.ZS	DT.ODA.ALLD.KD	DT.ODA.ALLD.CD	DT.ODA.ODAT.KD	DT.ODA.ODAT.CD	DT.NFL.IAEA.CD	DT.NFL.ILOG.CD
	DT.NFL.UNDP.CD	DT.NFL.UNFP.CD	DT.NFL.UNRW.CD	EN.ATM.NOXE.EG.KT.CE	GC.XPN.OTHR.CN	EN.ATM.PFCG.KT.CE	FR.INR.RINR	GC.TAX.INTT.RV.ZS
55	EN.BIR.THRD.NO	DT.AMT.DIMF.CD	DT.TDS.DIMF.CD	SH.IMM.IDPT	IC.FRM.CRIM.ZS	SH.STA.BRTW.ZS	SE.SEC.CMPT.LO.FE.ZS	SE.PRM.PRS5.MA.ZS
	SE.PRM.PRS5.ZS	SE.PRM.PRSL.FE.ZS	SH.STA.WAST.MA.ZS	PA.NUS.PPPC.RF	SE.PRM.CMPT.FE.ZS	IC.PRP.PROC	IC.TAX.PRFT.CP.ZS	SE.SEC.PROG.ZS
56	SP.DYN.CBRT.IN	SH.FPL.SATM.ZS
57	TM.TAX.MANF.BR.ZS	NE.CON.TETC.CD	IC.FRM.FREG.ZS	SL.ISV.IFRM.FE.ZS	SH.SGR.PROC.P5
58	TM.TAX.TCOM.BR.ZS	NV.IND.MANF.CD	IC.REG.PROC.FE
59	IC.FRM.BRIB.ZS	AG.PRD.CREL.MT	AG.YLD.CREL.KG	SH.MED.CMHW.P3	SE.XPD.CTOT.ZS	DT.DIS.DPNG.CD	NY.GDP.MKTP.KD	NY.GDP.PCAP.KD	NY.GDP.MKTP.PP.KD
	NE.CON.GOVT.KD	NY.GNP.MKTP.KD	NY.GNP.PCAP.KD	SE.XPD.TERT.PC.ZS	NE.GDI.TOTL.KD	NY.GDY.TOTL.KN	NE.GDI.FTOT.CD	NE.DAB.TOTL.KD	NY.GDP.FCST.KD
	MS.MIL.XPND.ZS	NY.GDP.NGAS.RT.ZS	DT.IXA.DPPG.CD.CG	NY.TRF.NCTR.KN	NY.TRF.NCTR.CN	DT.NFL.DSTC.CD	TM.VAL.MMTL.ZS.UN	NV.SRV.TETC.KD	SH.PRV.SMOK.MA
60	FM.LBL.BMNY.CN
61	FM.LBL.BMNY.ZG	FM.LBL.BMNY.IR.ZS	SH.DTH.COMM.ZS	EN.ATM.CO2E.LF.ZS	NY.GDP.DISC.KN	IP.IDS.NRCT	SE.ADT.1524.LT.ZS	AG.PRD.LVSK.XD	LP.LPI.TRAC.XQ
	LP.LPI.LOGS.XQ	LP.LPI.ITRN.XQ	LP.LPI.CUST.XQ	LP.LPI.TIME.XQ	TX.VAL.MANF.ZS.UN	NY.GDP.PETR.RT.ZS	SE.TER.ENRL.TC.ZS
62	GC.DOD.TOTL.CN
63	SH.HIV.0014	SH.HIV.INCD.14	SL.TLF.0714.SW.FE.ZS	SL.WAG.0714.FE.ZS	SL.WAG.0714.MA.ZS	SL.TLF.0714.WK.ZS	DT.DOD.VTOT.CD	CM.MKT.LCAP.CD
	SH.DYN.AIDS.FE.ZS	SG.DMK.ALLD.FN.ZS	SG.VAW.REAS.ZS	SG.VAW.ARGU.ZS	SG.VAW.BURN.ZS	SG.VAW.GOES.ZS	SG.VAW.NEGL.ZS
64	SE.PRM.UNER.FE.ZS	SE.PRM.UNER.MA.ZS	SE.PRM.UNER	DT.IXR.DPPG.CD	VC.IDP.NWCV	DT.NFL.FAOG.CD	DT.NFL.UNCR.CD
65	SE.PRM.UNER.MA
66	SH.MLR.TRET.ZS	NY.GDP.DEFL.ZS	NY.GDP.PCAP.CN	NY.GNP.MKTP.CN	NY.GNP.PCAP.KN
67	FS.AST.CGOV.GD.ZS	FS.AST.DOMO.GD.ZS	IQ.SCI.SRCE	SH.MED.SAOP.P5	IC.REG.PROC	IC.FRM.DURS	IC.PRP.DURS	IC.REG.DURS	IC.IMP.DURS
68	EN.ATM.CO2E.PP.GD	EG.EGY.PRIM.PP.KD	WP15163_4.9	EN.ATM.NOXE.ZG
69	EN.ATM.CO2E.GF.ZS	IT.MLT.MAIN.P2	IT.MLT.MAIN	ST.INT.ARVL	BX.GSR.TRAN.ZS	TX.VAL.TRVL.ZS.WT
70	EN.CO2.MANF.ZS	TX.VAL.MRCH.HI.ZS	TM.VAL.MRCH.HI.ZS	TM.TAX.TCOM.IP.ZS
71	EN.CO2.OTHX.ZS	EN.CO2.TRAN.ZS	EG.USE.ELEC.KH.PC
72	EN.ATM.CO2E.SF.ZS	EN.ATM.CO2E.EG.ZS	SE.TER.CUAT.DO.ZS
73	EN.ATM.CO2E.SF.KT	NY.GDP.PCAP.PP.CD	SL.GDP.PCAP.EM.KD
74	NY.GDP.COAL.RT.ZS	SH.MMR.DTHS
75	EG.USE.CRNW.ZS	GC.TAX.IMPT.CN	DT.TDS.DPPG.CD	DT.NFL.DLXF.CD	BN.GSR.MRCH.CD	BN.GSR.GNFS.CD	DT.INT.PNGC.CD	DT.INT.PBND.CD	DT.NTR.OFFT.CD	DT.TDS.OFFT.CD
	DT.DOD.PRVT.CD
76	TM.VAL.SERV.CD.WT	SH.STA.ORTH	IQ.CPA.IRAI.XQ	DT.NFL.NIFC.CD	DT.INT.DIMF.CD	DT.DIS.DIMF.CD	VC.IHR.PSRC.P5	DT.INT.DECT.CD	FR.INR.LNDP
	DC.DAC.USAL.CD	DT.NFL.BLAT.CD	DT.NFL.MIBR.CD	DT.NFL.MIDA.CD	DT.NFL.MLAT.CD	GC.NLD.TOTL.GD.ZS	DT.TDS.PBND.CD	DT.NTR.MIBR.CD	DT.TDS.MIBR.CD
	DT.AMT.MIDA.CD	DT.DIS.MIDA.CD	DT.DOD.MIDA.CD	DT.INT.MIDA.CD	DT.DOD.MLTC.CD	DT.INT.MLTC.CD	DT.DOD.OFFT.CD	DT.INT.OFFT.CD	DT.DOD.PROP.CD
	DT.INT.PROP.CD	DT.TDS.PROP.CD	BX.GSR.FCTY.CD	DT.AMT.DPNG.CD	DT.AMT.DPPG.CD
77	DT.COM.PRVT.CD	DT.COM.DPPG.CD	SP.DTH.REPT.ZS	SE.COM.DURS	TX.VAL.ICTG.ZS.UN
78	BX.GSR.CMCP.ZS
79	BM.GSR.CMCP.ZS	SE.XPD.CTER.ZS	GC.TAX.YPKG.ZS
80	GC.XPN.COMP.ZS	EG.ELC.PETR.ZS	SP.DYN.LE00.IN	BX.TRF.PWKR.CD	SE.SEC.PROG.FE.ZS	IE.PPN.TRAN.CD	IE.PPN.WATR.CD	DT.DOD.DSTC.ZS	GC.REV.SOCL.CN
81	SP.DTH.INFR.ZS	SE.PRM.ENRL.FE.ZS	SE.SEC.ENRL.FE.ZS	ER.PTD.TOTL.ZS
82	TX.VAL.OTHR.ZS.WT	per_lm_alllm.cov_q1_tot	per_lm_alllm.cov_q5_tot	IQ.CPA.HRES.XQ	IQ.CPA.BREG.XQ	IQ.CPA.DEBT.XQ	IQ.CPA.ECON.XQ
	IQ.CPA.REVN.XQ	IQ.CPA.PRES.XQ	IQ.CPA.FINS.XQ	IQ.CPA.FISP.XQ	IQ.CPA.GNDR.XQ	IQ.CPA.MACR.XQ	IQ.CPA.SOCI.XQ
	IQ.CPA.ENVR.XQ	IQ.CPA.PROP.XQ	IQ.CPA.PUBS.XQ	IQ.CPA.FINQ.XQ	IQ.CPA.PADM.XQ	IQ.CPA.PROT.XQ	IQ.CPA.STRC.XQ
	DT.CUR.MULC.ZS	EG.USE.PCAP.KG.OE	IC.FRM.FEMM.ZS	IT.NET.BBND.P2	NY.GDP.DEFL.ZS.AD	NY.GDP.PCAP.KN	NY.GNP.PCAP.CN
	BX.GSR.CCIS.CD	SI.DST.02ND.20	SH.DYN.MORT.FE	SH.DYN.MORT.MA	PA.NUS.PPP	AG.LND.EL5M.RU.ZS	SL.UEM.1524.ZS
	AG.LND.EL5M.UR.ZS
83	TM.VAL.OTHR.ZS.WT	DT.DOD.ALLC.ZS	SH.XPD.EXTR.ZS	BX.GRT.TECH.CD.WD	SL.EMP.WORK.MA.ZS	FP.WPI.TOTL
84	SN.ITK.SALT.ZS	IS.SHP.GOOD.TU	PA.NUS.ATLS
85	SP.DYN.CONU.ZS	SP.DYN.CONM.ZS	SL.FAM.WORK.FE.ZS	SL.EMP.MPYR.MA.ZS	SL.EMP.MPYR.ZS	SL.AGR.EMPL.ZS	IC.FRM.OUTG.ZS	SN.ITK.VITA.ZS	SL.EMP.VULN.FE.ZS
86	IC.REG.COST.PC.FE.ZS	IC.EXP.CSBC.CD	AG.LND.EL5M.ZS	AG.LND.CREL.HA	IC.REG.DURS.MA	IC.EXP.TMBC
87	IC.REG.COST.PC.MA.ZS	IC.EXP.COST.CD	IC.EXP.CSDC.CD	IC.IMP.COST.CD	IC.GOV.DURS.ZS	IC.EXP.DURS	IC.EXP.TMDC
88	per_sa_allsa.cov_q1_tot	per_sa_allsa.cov_q5_tot	per_lm_alllm.cov_pop_tot	per_lm_alllm.cov_q2_tot	per_lm_alllm.cov_q3_tot	per_lm_alllm.cov_q4_tot
89	IQ.CPA.TRAN.XQ	DT.DOD.DECT.CD	SE.XPD.PRIM.PC.ZS	TM.VAL.MRCH.R4.ZS	DT.NFL.BOND.CD	BN.KLT.PTXL.CD	SI.POV.GAP2	SI.POV.NAGP
90	AG.PRD.CROP.XD
91	DT.CUR.OTHC.ZS	TX.VAL.MRCH.R6.ZS	TM.VAL.MRCH.R6.ZS
92	DT.CUR.EURO.ZS	DT.CUR.JYEN.ZS	IC.ELC.DURS	DT.INT.DSTC.CD	LP.EXP.DURS.MD	IC.TAX.METG	SL.TLF.CACT.FM.NE.ZS	SH.SGR.CRSK.ZS
93	DT.CUR.UKPS.ZS	DT.DOD.DSTC.XP.ZS
94	DT.CUR.SWFR.ZS	NE.RSB.GNFS.CN	SE.PRE.DURS	VC.PKP.TOTL.UN
95	DT.CUR.USDL.ZS	NE.RSB.GNFS.KN	FM.AST.DOMS.CN	NY.TAX.NIND.CN	NY.TAX.NIND.CD	BX.PEF.TOTL.CD.WD
96	GC.TAX.IMPT.ZS	IC.CRD.INFO.XQ
97	DT.DOD.MDRI.CD	NE.RSB.GNFS.CD	GC.XPN.INTP.RV.ZS	GC.XPN.INTP.CN	SG.GEN.PARL.ZS	SG.VAW.1549.ZS	DT.TXR.DPPG.CD	DT.DOD.DECT.CD.CG
98	DT.DXR.DPPG.CD	SI.POV.2DAY	DT.DOD.DIMF.CD
99	SH.STA.ORCF.ZS
100	FS.AST.PRVT.GD.ZS	SH.H2O.SAFE.RU.ZS	SH.HIV.INCD.ZS	SH.PRG.ANEM	SH.ANM.ALLW.ZS	SH.HIV.1524.FE.ZS
101	EG.ELC.NGAS.ZS
102	EG.ELC.RNWX.ZS	EG.ELC.RNWX.KH	SL.EMP.MPYR.FE.ZS	SP.URB.TOTL.IN.ZS
103	SL.SRV.EMPL.MA.ZS	SL.EMP.TOTL.SP.FE.NE.ZS	SL.EMP.TOTL.SP.MA.NE.ZS	SL.EMP.TOTL.SP.NE.ZS	SL.EMP.1524.SP.FE.NE.ZS	SL.EMP.1524.SP.MA.NE.ZS
	IE.PPI.WATR.CD	SL.TLF.ACTI.1524.FE.NE.ZS	SL.TLF.ACTI.1524.MA.NE.ZS	SL.TLF.ACTI.1524.NE.ZS	SL.TLF.CACT.FE.NE.ZS	SL.TLF.CACT.MA.NE.ZS
	IS.RRS.PASG.KM
104	SL.EMP.1524.SP.NE.ZS	EN.ATM.METH.EG.ZS
105	SE.XPD.SECO.ZS	BN.RES.INCL.CD	TM.TAX.TCOM.WM.FN.ZS	GC.TAX.EXPT.ZS	GC.TAX.EXPT.CN
106	GC.XPN.TOTL.GD.ZS	GC.XPN.TOTL.CN
107	TX.QTY.MRCH.XD.WD	TM.VAL.MRCH.XD.WD	TM.VAL.MRCH.OR.ZS	FI.RES.XGLD.CD	IC.TAX.TOTL.CP.ZS
108	NE.EXP.GNFS.CD	NE.GDI.TOTL.CD	SE.PRM.PRSL.ZS
109	DT.DOD.DPNG.CD	DT.INT.DPNG.CD	BN.KAC.EOMS.CD	DT.NFL.DPNG.CD	DT.NFL.DPPG.CD	DT.NTR.DPNG.CD	EN.ATM.PM25.MC.ZS	DT.DOD.PNGB.CD	DT.INT.PNGB.CD
	DT.DOD.BLAT.CD	DT.DOD.BLTC.CD	DT.INT.BLTC.CD	SP.POP.SCIE.RD.P6	SH.ALC.PCAP.LI
110	SH.STA.FGMS.ZS	SL.TLF.CACT.ZS	SL.TLF.CACT.NE.ZS	SL.TLF.ADVN.ZS	SL.TLF.ADVN.FE.ZS	SL.TLF.ADVN.MA.ZS	SL.TLF.BASC.ZS	SL.TLF.BASC.FE.ZS	SL.TLF.BASC.MA.ZS
	SL.TLF.INTM.ZS
111	SL.EMP.SMGT.FE.ZS
112	SP.DYN.TFRT.IN	SE.SEC.PRIV.ZS
113	NE.CON.TOTL.CN	NY.GDP.MKTP.PP.CD	SE.PRM.GINT.MA.ZS	NE.CON.PRVT.PC.KD
114	NE.CON.TOTL.CD	TX.VAL.TECH.CD	NE.CON.PRVT.CD	NE.CON.PRVT.PC.KD.ZG
115	TM.VAL.FOOD.ZS.UN	EN.ATM.GHGO.ZG	ER.LND.PTLD.ZS
116	AG.PRD.FOOD.XD	DT.NTR.DECT.CD
117	NV.MNF.FBTO.ZS.UN	BX.KLT.DINV.WD.GD.ZS
118	NY.GDP.MKTP.CN	NY.GDP.MKTP.CD	NE.DAB.TOTL.CN	NV.IND.TOTL.CD	FP.CPI.TOTL.ZG
119	NY.GDP.MKTP.CN.AD	BM.GSR.NFSV.CD
120	NE.CON.GOVT.CN	IC.IMP.TMBC
121	NE.CON.GOVT.CD	SH.IMM.HEPB	SH.IMM.MEAS	SH.MLR.INCD.P3	SH.TBS.INCD	SI.DST.04TH.20	SI.DST.10TH.10	SI.DST.05TH.20
	SI.DST.FRST.10	SI.DST.FRST.20	SE.SEC.CMPT.LO.MA.ZS	GC.AST.TOTL.GD.ZS
122	NY.GNP.MKTP.PP.KD	SE.XPD.SECO.PC.ZS	SE.PRM.NINT.FE.ZS
123	GC.REV.GOTR.CN	NY.GDS.TOTL.CN	NE.GDI.FTOT.CN
124	BX.GRT.EXTA.CD.WD	NY.GDS.TOTL.CD	TM.QTY.MRCH.XD.WD
125	SH.XPD.PCAP	IC.WRH.PROC	CM.MKT.TRAD.CD
126	SH.XPD.TOTL.ZS	NE.CON.PRVT.PP.CD	DT.DOD.MWBG.CD
127	TX.VAL.TECH.MF.ZS	DT.DOD.DSTC.IR.ZS	GC.XPN.TRFT.ZS	IC.TAX.DURS
128	DT.DIS.IDAG.CD	DT.NFL.IMFN.CD
129	IP.IDS.RSCT	TM.VAL.MANF.ZS.UN
130	SL.ISV.IFRM.MA.ZS	IC.FRM.CORR.ZS	TX.VAL.INSF.ZS.WT	TM.VAL.INSF.ZS.WT
131	BX.GSR.INSF.ZS	TX.VAL.MRCH.R1.ZS	TM.VAL.MRCH.R1.ZS
132	DT.IXA.PRVT.CD	DT.IXF.DPPG.CD	NY.GSR.NFCY.CN
133	SM.POP.TOTL.ZS	BM.GSR.TRAN.ZS	TM.VAL.TRVL.ZS.WT
134	IC.FRM.ISOC.ZS
135	IE.PPI.TELE.CD	DT.NTR.DLXF.CD	DT.DOD.PCBK.CD	DT.INT.PCBK.CD	DT.INT.PRVT.CD	DT.TDS.DPPG.GN.ZS	IE.PPN.ENGY.CD
136	IC.TAX.LABR.CP.ZS	EN.URB.MCTY.TL.ZS	FR.INR.RISK	SP.RUR.TOTL.ZS
137	LP.IMP.DURS.MD	FR.INR.LEND	SP.DYN.LE00.FE.IN	SP.POP.1519.FE.5Y	SP.POP.2024.FE.5Y	SP.POP.2024.MA.5Y	SP.POP.2529.FE.5Y	SP.POP.2529.MA.5Y	SP.POP.3034.FE.5Y
	SP.POP.3034.MA.5Y	SP.POP.3539.FE.5Y	SP.POP.3539.MA.5Y	SP.POP.4044.FE.5Y	SP.POP.4044.MA.5Y	EN.POP.EL5M.ZS	SI.SPR.PC40	SI.SPR.PCAP
138	LP.LPI.OVRL.XQ	SH.XPD.OOPC.ZS	SH.XPD.OOPC.TO.ZS	SE.PRM.OENR.ZS	SI.POV.GAPS	SI.POV.DDAY	ER.H2O.INTR.PC	ER.H2O.INTR.K3	SE.PRM.REPT.FE.ZS
	EN.POP.EL5M.RU.ZS	SP.RUR.TOTL	EN.POP.EL5M.UR.ZS	SP.URB.TOTL
139	NV.IND.MANF.CN	SP.MTR.1519.ZS	NY.TTF.GNFS.KN
140	TX.VAL.MRCH.CD.WT	TM.VAL.MRCH.CD.WT
141	TX.VAL.MRCH.WL.CD	TX.VAL.MRCH.R2.ZS	TM.VAL.MRCH.WL.CD	TM.VAL.MRCH.R2.ZS
142	TX.VAL.MRCH.AL.ZS	TM.VAL.MRCH.AL.ZS
143	TX.VAL.MRCH.R3.ZS	TM.VAL.MRCH.R3.ZS
144	TX.VAL.MRCH.R4.ZS	MS.MIL.XPND.CN	NY.GDP.MINR.RT.ZS	WP15163_4.1	WP15163_4.3	WP15163_4.8
145	TX.VAL.MRCH.R5.ZS	TM.VAL.MRCH.R5.ZS	SP.POP.GROW	EN.URB.LCTY
146	TM.VAL.MRCH.WR.ZS	DT.TDS.DECT.GN.ZS
147	EN.ATM.METH.EG.KT.CE	IQ.SCI.MTHD
148	DT.TDS.MLAT.CD	GC.NFN.TOTL.GD.ZS	IC.ELC.TIME
149	DC.DAC.GBRL.CD	DT.NFL.WHOL.CD
150	BN.TRF.KOGT.CD	DT.NFL.DECT.CD	NY.GSR.NFCY.KN	DT.NFL.WFPG.CD
151	SM.POP.NETM	DT.ODA.ODAT.GN.ZS	DT.ODA.ODAT.GI.ZS	SH.STA.ODFC.UR.ZS
152	DT.NFL.UNPB.CD	BX.GSR.TRVL.ZS	BM.GSR.TRVL.ZS
153	DT.NTR.DPPG.CD	BX.TRF.CURR.CD
154	IC.BUS.NREG
155	TX.VAL.MMTL.ZS.UN	GC.TAX.GSRV.VA.ZS	GC.TAX.GSRV.CN
156	GC.XPN.OTHR.ZS
157	EN.ATM.GHGO.KT.CE
158	GC.TAX.OTHR.RV.ZS	FI.RES.TOTL.MO
159	GC.TAX.OTHR.CN	IC.TAX.OTHR.CP.ZS	DT.AXR.OFFT.CD	IC.CRD.PRVT.ZS	SE.TER.TCHR.FE.ZS	NV.MNF.TXTL.ZS.UN	IC.IMP.TMDC
160	IQ.SCI.PRDC	AG.LND.CROP.ZS	SE.PRM.PRS5.FE.ZS
161	SP.POP.80UP.FE.5Y	SP.UWT.TFRT
162	PA.NUS.PRVT.PP	SE.PRM.CMPT.MA.ZS	SE.PRM.CMPT.ZS	SE.TER.ENRR.MA	IP.JRN.ARTC.SC
163	SE.SEC.PROG.MA.ZS
164	DT.TDS.DPPG.XP.ZS
165	EP.PMP.DESL.CD	SE.SEC.ENRL.TC.ZS
166	SE.PRM.ENRL.TC.ZS	IC.WRH.DURS
167	EG.ELC.RNEW.ZS
168	SI.POV.RUGP
169	SE.PRM.ENRR.MA	SE.SEC.ENRR.MA
170	IT.NET.SECR.P6	IT.NET.SECR	SL.EMP.SELF.FE.ZS	SP.DYN.WFRT
171	TM.TAX.TCOM.SR.ZS	SL.EMP.INSV.FE.ZS	SL.UEM.NEET.FE.ZS
172	CM.MKT.TRAD.GD.ZS
173	SP.POP.TECH.RD.P6
174	EN.ATM.GHGT.KT.CE	FI.RES.TOTL.DT.ZS
175	IP.TMK.RSCT	IP.TMK.TOTL	SE.SEC.TCAQ.LO.ZS	SE.SEC.TCAQ.LO.FE.ZS	SE.SEC.TCAQ.LO.MA.ZS	SE.PRE.TCAQ.ZS	SE.PRE.TCAQ.FE.ZS	SE.PRE.TCAQ.MA.ZS
	SE.PRM.TCAQ.ZS	SE.PRM.TCAQ.FE.ZS	SE.PRM.TCAQ.MA.ZS	SE.SEC.TCAQ.ZS	SE.SEC.TCAQ.FE.ZS	SE.SEC.TCAQ.MA.ZS	SE.SEC.TCAQ.UP.ZS
176	SE.SEC.TCAQ.UP.FE.ZS	SE.SEC.TCAQ.UP.MA.ZS	TX.VAL.TRAN.ZS.WT	TM.VAL.TRAN.ZS.WT
177	DT.UND.PRVT.CD	DT.UND.DPPG.CD	SL.UEM.ADVN.ZS	SL.UEM.ADVN.FE.ZS	SL.UEM.ADVN.MA.ZS	SL.UEM.BASC.ZS	SL.UEM.BASC.FE.ZS	SL.UEM.BASC.MA.ZS	SL.UEM.INTM.ZS
178	SL.UEM.INTM.FE.ZS	SL.UEM.INTM.MA.ZS	SL.UEM.TOTL.FE.ZS	SL.UEM.TOTL.FE.NE.ZS	SL.UEM.TOTL.MA.ZS	SL.UEM.TOTL.MA.NE.ZS	SL.UEM.TOTL.ZS	SL.UEM.TOTL.NE.ZS
	SL.UEM.1524.FE.ZS	SL.UEM.1524.FE.NE.ZS	SL.UEM.1524.MA.ZS	SL.UEM.1524.MA.NE.ZS
